# Supplementary material for: Fractionated irradiation of MCF7 breast cancer cells rewires a gene regulatory circuit towards a treatment‐resistant stemness phenotype
Source: Mol Oncol. 2022 Jun 15;16(19):3410–35. doi: 10.1002/1878-0261.13226 (PMC9533694; doi:10.1002/1878-0261.13226)
Supplement: Supplementary file 7 — Data S1. DEMs.xlsx. [file MOL2-16-3410-s011.xlsx]

## Sheet: FIR20vsPAR
GeneName	baseMean	log2FoldChange	lfcSE	stat	pvalue	padj	FIR20vsBOTH?
GDF15	496.964	1.01434	0.116325	8.71995	2.78e-18	1.13e-15	YES
RIPK4	163.624	1.0231	0.181144	5.64797	1.62e-08	1.2e-06	YES
PLEKHM1P1	237.041	1.02844	0.168028	6.12064	9.32e-10	9.03e-08	YES
TGFBI	476.295	1.02889	0.183446	5.60865	2.04e-08	1.46e-06	YES
RAP2B	346.028	1.03642	0.181934	5.69666	1.22e-08	9.46e-07	YES
CAPN2	124.52	1.0419	0.211213	4.93296	8.1e-07	3.77e-05	YES
ANKRD18B	96.8572	1.04305	0.268108	3.8904	0.000100078	0.00214711	YES
LOXL1	145.064	1.0452	0.371698	2.81195	0.00492421	0.0469834	YES
GCNT1	166.825	1.04745	0.338598	3.09347	0.00197829	0.0233019	YES
TMEM265	33.7975	1.05034	0.363915	2.88621	0.00389912	0.0390901	YES
ALDH1A3	80.8818	1.07382	0.325601	3.29796	0.000973899	0.0133623	YES
LINC02747	96.7785	1.08882	0.246646	4.41452	1.01e-05	0.000319396	YES
PITX1	134.56	1.09666	0.296831	3.69455	0.000220275	0.00407414	YES
PSD3	1238.63	1.09752	0.178425	6.15114	7.69e-10	7.6e-08	YES
TMPRSS13	90.5382	1.09898	0.31323	3.50854	0.000450581	0.0073726	YES
CLCF1	57.49	1.10086	0.314167	3.50406	0.000458216	0.00745556	YES
RAB27B	56.0111	1.10129	0.288009	3.82379	0.000131414	0.00268148	YES
ABCA1	69.2708	1.10527	0.295916	3.73507	0.000187666	0.00356755	YES
BTBD11	70.4945	1.11786	0.309846	3.60778	0.000308828	0.00536804	YES
PARP9	59.108	1.13786	0.376944	3.01865	0.00253903	0.0280582	YES
PPARG	495.286	1.14923	0.150476	7.63728	2.22e-14	4.97e-12	YES
TRAK1	230.994	1.19015	0.18137	6.56199	5.31e-11	6.54e-09	YES
YPEL2	158.852	1.19124	0.226808	5.25219	1.5e-07	8.85e-06	YES
CCDC85A	34.6014	1.19787	0.421378	2.84273	0.00447283	0.0436274	YES
ACSL1	49.3039	1.20855	0.351865	3.4347	0.000593219	0.0091187	YES
ANKRD35	39.9028	1.21743	0.40756	2.98712	0.00281616	0.0303394	YES
HLA-DQB1	55.5359	1.21786	0.337002	3.6138	0.000301744	0.00530011	YES
CYLD	44.0978	1.22636	0.352403	3.47999	0.000501433	0.00805403	YES
DDIT4	638.276	1.2325	0.132183	9.32422	1.12e-20	5.42e-18	YES
PCDHAC1	646.92	1.24374	0.302156	4.1162	3.85e-05	0.000967291	YES
GALNT18	36.2548	1.24507	0.368411	3.37958	0.000725979	0.0107039	YES
DUSP4	1083.93	1.27343	0.104531	12.1824	3.86e-34	5.79e-31	YES
ABCC4	236.566	1.28122	0.190061	6.7411	1.57e-11	2.04e-09	YES
LTBP2	46.4585	1.29075	0.403729	3.19707	0.00138833	0.0177749	YES
NFKBIZ	98.7075	1.29315	0.382332	3.38226	0.000718923	0.0106582	YES
FUT9	62.8597	1.29546	0.301406	4.29805	1.72e-05	0.000500994	YES
ZNF462	159.361	1.29985	0.315421	4.121	3.77e-05	0.000948963	YES
B3GNT3	175.465	1.30471	0.207268	6.29482	3.08e-10	3.35e-08	YES
LFNG	731.288	1.30654	0.16566	7.88689	3.1e-15	7.89e-13	YES
RASGRP1	77.864	1.31139	0.258408	5.07488	3.88e-07	2.04e-05	YES
MALL	84.4351	1.31531	0.263694	4.98802	6.1e-07	2.97e-05	YES
KRT7	56.8514	1.32569	0.41304	3.20959	0.00132923	0.0171204	YES
LIPH	56.9394	1.32931	0.323394	4.11048	3.95e-05	0.00098335	YES
SCNN1A	288.533	1.32964	0.374046	3.55476	0.000378326	0.00638394	YES
EPB41L4A	91.4812	1.33685	0.319127	4.18908	2.8e-05	0.000752468	YES
SH3PXD2A	34.4034	1.34188	0.429953	3.121	0.00180236	0.0216716	YES
NDRG1	379.807	1.34201	0.385775	3.47873	0.000503795	0.00808332	YES
PPP1R9A	74.7737	1.36509	0.297874	4.58279	4.59e-06	0.000168472	YES
SAMD12	61.274	1.36633	0.323438	4.22438	2.4e-05	0.000665124	YES
TNFAIP2	61.5925	1.36681	0.299443	4.56452	5.01e-06	0.000179874	YES
LOC102723750	74.6496	1.36884	0.274552	4.98572	6.17e-07	3e-05	YES
LAMB3	72.3812	1.38108	0.332384	4.15507	3.25e-05	0.0008516	YES
ABLIM1	187.63	1.38696	0.262308	5.28754	1.24e-07	7.48e-06	YES
TNFAIP3	30.6254	1.39401	0.479097	2.90966	0.00361821	0.03699	YES
CDKL4	103.358	1.39961	0.297254	4.70847	2.5e-06	0.000101579	YES
DCBLD2	207.705	1.42298	0.197106	7.21939	5.22e-13	9.34e-11	YES
PGM2L1	34.945	1.42464	0.379212	3.75684	0.000172071	0.0033387	YES
CAVIN1	96.7291	1.42998	0.325291	4.39599	1.1e-05	0.000345717	YES
MVP	500.314	1.43119	0.20081	7.1271	1.03e-12	1.67e-10	YES
ARRDC3	242.309	1.43324	0.220472	6.50081	7.99e-11	9.52e-09	YES
SLC6A14	203.785	1.44658	0.286878	5.0425	4.59e-07	2.34e-05	YES
THRB	277.409	1.44742	0.173567	8.33928	7.47e-17	2.12e-14	YES
BDKRB2	30.2032	1.45015	0.478554	3.03028	0.00244328	0.0272649	YES
KIAA1257	49.6796	1.45199	0.446357	3.25297	0.00114204	0.0151915	YES
TRIM2	54.8513	1.45396	0.43995	3.30482	0.00095036	0.013094	YES
ELL2	78.9222	1.46197	0.234288	6.24005	4.37e-10	4.59e-08	YES
NTN4	177.582	1.47294	0.467998	3.14732	0.00164772	0.0202335	YES
LAMC2	63.6503	1.48118	0.367153	4.03422	5.48e-05	0.00128754	YES
KLF5	87.0081	1.49446	0.240457	6.21508	5.13e-10	5.28e-08	YES
NPR1	38.1575	1.49531	0.442506	3.37919	0.000726994	0.0107039	YES
EFCAB6	27.6963	1.51617	0.462972	3.27486	0.00105714	0.0142259	YES
DTX4	66.7869	1.51939	0.335616	4.52717	5.98e-06	0.00020544	YES
PARP14	98.9299	1.52783	0.356411	4.28672	1.81e-05	0.000523703	YES
KIAA0825	38.9974	1.52836	0.382521	3.99551	6.46e-05	0.00147341	YES
PLEKHG1	34.7583	1.53365	0.478002	3.20846	0.00133447	0.0171584	YES
CAPN13	93.0448	1.55457	0.307651	5.05302	4.35e-07	2.24e-05	YES
LOC107984115	19.1152	1.57238	0.542386	2.89901	0.00374339	0.0378137	YES
BCL6	78.1311	1.59019	0.327213	4.85982	1.17e-06	5.3e-05	YES
MR1	59.1402	1.59454	0.341905	4.66371	3.11e-06	0.000120831	YES
NDRG4	83.3553	1.66291	0.24071	6.90835	4.9e-12	6.88e-10	YES
TRIM38	40.9683	1.66509	0.425754	3.91093	9.19e-05	0.00199535	YES
TXNIP	415.343	1.67522	0.220566	7.5951	3.08e-14	6.79e-12	YES
BMPR1B	127.052	1.70141	0.27529	6.18043	6.39e-10	6.44e-08	YES
CAPS	49.2621	1.71049	0.472738	3.61827	0.000296579	0.00523379	YES
SOX9	61.6443	1.72087	0.358223	4.80391	1.56e-06	6.7e-05	YES
ACP6	111.883	1.74639	0.327114	5.33877	9.36e-08	5.74e-06	YES
INHBA	20.7712	1.77485	0.522162	3.39904	0.000676231	0.0101152	YES
LRIG3	36.9752	1.78313	0.399728	4.46084	8.16e-06	0.000266528	YES
ARRDC4	38.9465	1.81186	0.498884	3.63183	0.000281422	0.00501352	YES
TMPRSS4	134.674	1.82497	0.522268	3.49432	0.000475267	0.00770795	YES
BIK	15.3807	1.85593	0.643261	2.88519	0.00391181	0.0391912	YES
S100A16	204.551	1.87265	0.478169	3.9163	8.99e-05	0.00195427	YES
ITPRID2	791.631	1.89488	0.502419	3.77152	0.000162256	0.00317213	YES
PPFIBP2	26.0565	1.89716	0.567273	3.34436	0.000824725	0.0117623	YES
AQP3	386.116	1.9191	0.201523	9.52294	1.68e-21	9.03e-19	YES
FBXO32	28.7871	1.92575	0.50338	3.82564	0.000130432	0.00266871	YES
SEMA5A	183.792	1.93658	0.19522	9.91999	3.41e-23	2.23e-20	YES
PLXNA2	137.404	1.99857	0.318062	6.28358	3.31e-10	3.57e-08	YES
SMPD3	20.5713	2.00052	0.677003	2.95496	0.00312708	0.0328869	YES
RNF144B	52.4637	2.01754	0.33449	6.03168	1.62e-09	1.5e-07	YES
SYT10	145.712	2.04796	0.289475	7.07474	1.5e-12	2.33e-10	YES
MUC16	29.4533	2.06782	0.47244	4.3769	1.2e-05	0.000372761	YES
GJA1	80.1286	2.06817	0.332462	6.22077	4.95e-10	5.12e-08	YES
TCP11L2	52.2246	2.12143	0.412435	5.14367	2.69e-07	1.48e-05	YES
SELL	26.4296	2.14122	0.564429	3.7936	0.000148479	0.00294954	YES
PRR15	100.207	2.2022	0.297806	7.39476	1.42e-13	2.76e-11	YES
IGFBP3	33.2975	2.2186	0.582886	3.80623	0.0001411	0.00281787	YES
LIF	39.0866	2.22479	0.523302	4.25145	2.12e-05	0.000598444	YES
CRYBG3	17.0469	2.2288	0.604678	3.68592	0.000227879	0.00418885	YES
APOL6	10.8545	2.23391	0.751601	2.9722	0.00295677	0.0314928	YES
CCPG1	12.4027	2.28178	0.685339	3.32942	0.000870277	0.0122952	YES
PARM1	18.2385	2.32056	0.669029	3.46855	0.000523267	0.00834228	YES
SEMA3A	21.1973	2.32824	0.768394	3.03001	0.00244545	0.0272649	YES
WLS	18.7987	2.369	0.660907	3.58446	0.000337775	0.00578416	YES
GPC6	81.9744	2.38837	0.311644	7.66378	1.81e-14	4.17e-12	YES
CD109	62.339	2.39589	0.403739	5.93425	2.95e-09	2.56e-07	YES
HDX	12.1796	2.41877	0.6625	3.65097	0.000261255	0.00471923	YES
HLA-DRB1	65.7341	2.42361	0.404353	5.99379	2.05e-09	1.82e-07	YES
HS6ST2	23.572	2.42826	0.618745	3.92449	8.69e-05	0.00190829	YES
SIGLEC15	11.9792	2.43274	0.730509	3.3302	0.000867832	0.0122722	YES
MUC5B	312.849	2.45159	0.740272	3.31174	0.000927169	0.012798	YES
IGFBP5	1425.31	2.48635	0.511781	4.85823	1.18e-06	5.33e-05	YES
FBN1	51.629	2.49487	0.493872	5.05164	4.38e-07	2.24e-05	YES
ADM	15.5017	2.54245	0.719537	3.53345	0.000410167	0.00681404	YES
IFIH1	23.2663	2.59074	0.633403	4.09019	4.31e-05	0.00104912	YES
BCAS1	333.455	2.61533	0.599599	4.3618	1.29e-05	0.000392163	YES
TNS4	19.2629	2.63513	0.67877	3.88221	0.000103512	0.0022019	YES
SULF1	300.902	2.70838	0.371779	7.28492	3.22e-13	5.97e-11	YES
ARHGAP26	247.408	2.78875	0.274541	10.1578	3.06e-24	2.19e-21	YES
KRT4	20.5929	2.83246	0.604646	4.68449	2.81e-06	0.000111506	YES
BHLHE41	21.9637	2.85254	0.903276	3.158	0.00158856	0.0197274	YES
S100P	33.747	2.95649	0.544743	5.42732	5.72e-08	3.75e-06	YES
KRT81	585.975	2.9576	0.82466	3.58644	0.000335217	0.00576005	YES
KRT13	84.1347	2.98458	0.427748	6.97742	3.01e-12	4.34e-10	YES
KRT15	39.2264	3.03155	0.50769	5.97126	2.35e-09	2.08e-07	YES
GLRA3	101.859	3.04436	0.580082	5.24816	1.54e-07	8.94e-06	YES
CAPN9	32.8375	3.10695	0.663905	4.67982	2.87e-06	0.000112883	YES
CP	8.17893	3.1184	1.09964	2.83584	0.00457055	0.0443701	YES
CEMIP	119.326	3.15711	0.687509	4.5921	4.39e-06	0.000161917	YES
C1orf116	6.57683	3.25562	1.05651	3.08148	0.00205973	0.0241099	YES
LOC107986951	13.3348	3.3791	0.755395	4.47329	7.7e-06	0.000254794	YES
NRP2	24.9114	3.3972	0.595081	5.70881	1.14e-08	8.85e-07	YES
OAS1	22.2227	3.42286	0.679963	5.03389	4.81e-07	2.43e-05	YES
SPOCK1	31.5498	3.43095	0.569536	6.02411	1.7e-09	1.56e-07	YES
KRT6A	14.7724	3.44839	0.762473	4.52264	6.11e-06	0.000208458	YES
PCDHB5	11.6958	3.46167	0.837614	4.13277	3.58e-05	0.000915408	YES
CRAT	77.5478	3.50865	1.03071	3.40411	0.000663791	0.00997879	YES
PSCA	28.324	3.68569	0.751817	4.90238	9.47e-07	4.34e-05	YES
SAMD9	64.0932	3.78213	0.438632	8.62255	6.55e-18	2.46e-15	YES
WNT11	15.8614	3.81828	0.848352	4.50082	6.77e-06	0.000228391	YES
LOC105370546	6.63756	3.91909	1.17429	3.33742	0.000845593	0.0120029	YES
CEACAM5	230.746	4.13788	0.73167	5.65539	1.55e-08	1.16e-06	YES
ALDH3A1	7.59742	4.15707	1.18035	3.52191	0.000428452	0.00708645	YES
HPGD	7.1369	4.53579	1.20835	3.7537	0.000174243	0.00337191	YES
CEACAM6	108.175	4.59599	0.807214	5.69365	1.24e-08	9.53e-07	YES
BTC	9.79907	4.93837	1.07883	4.57751	4.71e-06	0.000171516	YES
KIAA1549L	2.70368	5.24063	1.77554	2.95158	0.00316155	0.0331993	YES
HS3ST5	6.34161	5.81578	1.57029	3.70365	0.000212522	0.00395006	YES
S100A8	5.17875	5.84154	1.69118	3.45412	0.000552083	0.00864674	YES
FBN2	17.4353	6.29638	1.12461	5.59874	2.16e-08	1.53e-06	YES
COL17A1	4.46432	6.30814	1.47631	4.2729	1.93e-05	0.000551944	YES
PTPRM	10.1569	6.36183	1.38206	4.60315	4.16e-06	0.000155852	YES
SOX21	7.7724	7.11775	1.51671	4.6929	2.69e-06	0.000107847	YES
SOX11	51.5808	-7.97088	1.07436	-7.41917	1.18e-13	2.39e-11	YES
TRIL	5.88087	-6.05767	1.61608	-3.74836	0.000177993	0.00342266	YES
FCGRT	3.23692	-5.94494	1.66279	-3.57529	0.000349843	0.00596361	YES
MMP16	87.1363	-4.97647	0.38581	-12.8988	4.57e-38	9.81e-35	YES
GGT5	4.94702	-4.50664	1.44157	-3.1262	0.00177082	0.021378	YES
RMST	169.613	-4.3432	0.295022	-14.7216	4.68e-49	1.41e-45	YES
CCN5	665.409	-4.22501	0.161163	-26.2158	1.76e-151	2.64e-147	YES
SORCS1	9.20548	-4.18948	1.42077	-2.94873	0.0031908	0.0334167	YES
NPY1R	44.326	-4.16729	0.578606	-7.2023	5.92e-13	1.03e-10	YES
BCL2	84.6218	-4.06423	0.358727	-11.3296	9.36e-30	1e-26	YES
MALRD1	416.83	-3.74366	0.197818	-18.9247	7.13e-80	5.36e-76	YES
HDAC9	34.0825	-3.54848	0.523962	-6.77241	1.27e-11	1.68e-09	YES
RAMP1	23.9001	-3.54607	0.631139	-5.61851	1.93e-08	1.4e-06	YES
TENM3	97.098	-3.42169	0.295689	-11.5719	5.72e-31	7.16e-28	YES
LINC00052	40.378	-3.37976	0.620738	-5.44474	5.19e-08	3.45e-06	YES
PDE10A	13.0951	-3.26834	0.847926	-3.85452	0.000115959	0.00241419	YES
MCOLN2	18.2823	-3.03771	0.640177	-4.74511	2.08e-06	8.69e-05	YES
STAT6	79.3013	-2.98482	0.422778	-7.06002	1.66e-12	2.55e-10	YES
LOC148709	11.856	-2.96193	0.889253	-3.33081	0.000865949	0.0122571	YES
SCIN	15.9457	-2.93873	0.741417	-3.96366	7.38e-05	0.00165442	YES
PMP22	18.0952	-2.91121	0.779184	-3.73623	0.0001868	0.00355559	YES
SYT12	472.753	-2.86534	0.20004	-14.3239	1.55e-46	3.89e-43	YES
SHISA2	50.0805	-2.7381	0.393247	-6.96281	3.34e-12	4.73e-10	YES
CXCL12	61.8362	-2.54512	0.394565	-6.45045	1.12e-10	1.31e-08	YES
TMTC1	120.533	-2.42683	0.288277	-8.41839	3.82e-17	1.12e-14	YES
KCNJ3	108.658	-2.32655	0.284714	-8.17152	3.05e-16	8.02e-14	YES
INSYN1	31.42	-2.21201	0.532391	-4.15486	3.25e-05	0.0008516	YES
EFHD1	36.9973	-2.20417	0.461403	-4.7771	1.78e-06	7.52e-05	YES
DOK1	30.4905	-2.04718	0.424641	-4.82097	1.43e-06	6.2e-05	YES
B3GALT5	43.477	-1.92146	0.567787	-3.38413	0.000714047	0.0106069	YES
AHRR	53.7009	-1.90999	0.395171	-4.83333	1.34e-06	5.9e-05	YES
RAMP3	110.21	-1.78376	0.293358	-6.08048	1.2e-09	1.14e-07	YES
PLXDC2	323.344	-1.74265	0.3593	-4.85012	1.23e-06	5.49e-05	YES
MIR6746	22.6096	-1.70625	0.591094	-2.8866	0.00389434	0.0390901	YES
PHRF1_1	18.1315	-1.70226	0.495947	-3.43234	0.0005984	0.00917018	YES
GNB4	124.228	-1.6919	0.249002	-6.7947	1.09e-11	1.46e-09	YES
REEP2	60.8676	-1.67534	0.408228	-4.10393	4.06e-05	0.00100498	YES
LINC00869	76.2579	-1.66325	0.337985	-4.92108	8.61e-07	3.98e-05	YES
SLC39A6	1154.21	-1.60555	0.127202	-12.6221	1.6e-36	2.66e-33	YES
SEMA3D	28.0593	-1.56087	0.452883	-3.44651	0.000567882	0.00883778	YES
EFNB3	54.1692	-1.53377	0.374734	-4.09295	4.26e-05	0.00104038	YES
CA12	651.155	-1.52642	0.143605	-10.6293	2.18e-26	2.04e-23	YES
FREM2	1097.52	-1.52147	0.197389	-7.70796	1.28e-14	3.05e-12	YES
ANKS1B	277.333	-1.47915	0.173254	-8.53745	1.37e-17	4.58e-15	YES
CFAP161	92.2446	-1.41642	0.302473	-4.68279	2.83e-06	0.000111844	YES
ASS1	186.145	-1.41307	0.202252	-6.98669	2.81e-12	4.1e-10	YES
CLSTN2	348.593	-1.40192	0.414229	-3.38441	0.000713305	0.0106063	YES
SPATA33	47.1965	-1.3951	0.406559	-3.43147	0.000600317	0.00918875	YES
B4GALNT1	132.317	-1.37669	0.211164	-6.51956	7.05e-11	8.47e-09	YES
TNFAIP8L1	60.784	-1.33513	0.379211	-3.52082	0.000430216	0.00709999	YES
ADRA2C	193.414	-1.28304	0.192238	-6.67424	2.49e-11	3.08e-09	YES
SMARCD3	37.2015	-1.25769	0.417624	-3.01154	0.00259922	0.0285972	YES
CENPJ	94.2693	-1.21006	0.289202	-4.18415	2.86e-05	0.000763676	YES
PACSIN1	113.307	-1.19627	0.232714	-5.14053	2.74e-07	1.5e-05	YES
PLXNB3	77.802	-1.18504	0.3443	-3.44189	0.000577673	0.00893459	YES
DDX12P	63.0797	-1.16117	0.298692	-3.88754	0.000101267	0.00216467	YES
CERS4	84.4417	-1.15822	0.394674	-2.93463	0.00333943	0.0347522	YES
RNF150	83.7839	-1.15487	0.329192	-3.50821	0.000451138	0.0073726	YES
ANKRD39	43.9971	-1.14168	0.329509	-3.4648	0.000530635	0.00842397	YES
NES	232.403	-1.1415	0.175084	-6.51977	7.04e-11	8.47e-09	YES
ELP2	527.315	-1.06101	0.143539	-7.39181	1.45e-13	2.79e-11	YES
BCORL1	50.8667	-1.02025	0.344646	-2.96029	0.00307352	0.0325057	YES
ACER3	97.3876	-1.00635	0.235795	-4.2679	1.97e-05	0.000561647	YES
RAB31	150.088	-1.00368	0.277141	-3.62156	0.000292837	0.00519223	YES
THRA	110.962	-1.00317	0.271528	-3.69454	0.000220282	0.00407414	YES
LOC339803	63.2155	-1.00189	0.335973	-2.98207	0.0028631	0.0306691	YES
A4GALT	232.776	-1.46139	0.235237	-6.21241	5.22e-10	5.33e-08	NO
AARD	59.859	-2.42626	0.35995	-6.74057	1.58e-11	2.04e-09	NO
ABCD1	142.024	-1.4293	0.264106	-5.41186	6.24e-08	4.02e-06	NO
ABCG2	111.15	-1.27928	0.258983	-4.93961	7.83e-07	3.65e-05	NO
ADAMTS9	142.572	2.80662	0.303301	9.25358	2.17e-20	9.59e-18	NO
ADGRG6	290.961	-1.1467	0.161358	-7.10655	1.19e-12	1.92e-10	NO
ADM2	10.1488	2.54769	0.835728	3.04847	0.00230013	0.0260902	NO
ADRA2A	3.49787	-6.32798	1.75357	-3.60862	0.000307832	0.00536804	NO
AFAP1L2	11.2323	-3.21238	0.863827	-3.71878	0.00020019	0.00376278	NO
AK1	55.1423	-1.20706	0.331226	-3.64423	0.000268195	0.00481788	NO
AKAP7	44.693	-1.21464	0.340444	-3.56782	0.000359965	0.00610152	NO
AKR1C2	104.742	2.17376	0.560934	3.87525	0.000106517	0.00225306	NO
ALCAM	137.856	2.26222	0.52084	4.34341	1.4e-05	0.000420534	NO
ALMS1	2369.7	-1.02685	0.184635	-5.56153	2.67e-08	1.87e-06	NO
ANXA3	53.7722	1.51926	0.453112	3.35294	0.000799579	0.0114828	NO
AREG	47.9906	2.19941	0.434722	5.05934	4.21e-07	2.18e-05	NO
ARHGEF34P	2.42691	5.43468	1.82292	2.98131	0.00287018	0.030713	NO
ARHGEF38	6.95932	4.48871	1.53815	2.91824	0.00352009	0.036242	NO
ARMCX6	73.0024	1.0836	0.279302	3.87969	0.000104591	0.00222074	NO
ATG4A	21.1564	1.84508	0.616939	2.9907	0.00278337	0.0300879	NO
ATP1B1	159.283	1.06527	0.183799	5.79584	6.8e-09	5.52e-07	NO
ATP8B2	546.103	1.47888	0.15527	9.52461	1.66e-21	9.03e-19	NO
B4GALT4	48.6716	2.30781	0.439564	5.25023	1.52e-07	8.88e-06	NO
BAK1	221.336	-1.00614	0.187512	-5.36576	8.06e-08	5.02e-06	NO
BRAF	422.32	-1.08564	0.14323	-7.57972	3.46e-14	7.54e-12	NO
C14orf132	127.698	1.35004	0.239897	5.62758	1.83e-08	1.33e-06	NO
C19orf33	44.5278	1.74117	0.45563	3.82146	0.000132661	0.00269458	NO
C1orf115	29.602	1.6968	0.529384	3.20524	0.00134951	0.017337	NO
CACHD1	55.7491	-1.11379	0.326855	-3.40761	0.000655348	0.00988154	NO
CALCR	101.792	1.56832	0.300323	5.2221	1.77e-07	1.01e-05	NO
CAMK2D	47.4255	1.30067	0.406823	3.19713	0.00138803	0.0177749	NO
CAST	234.152	1.14786	0.175099	6.55549	5.55e-11	6.77e-09	NO
CASTOR1	18.662	1.74445	0.617743	2.82391	0.00474417	0.0456425	NO
CCDC171	62.6674	-1.21918	0.266587	-4.57328	4.8e-06	0.000174179	NO
CD320	52.8139	-1.26059	0.296425	-4.25264	2.11e-05	0.000596824	NO
CENPV	12.6549	2.60063	0.813767	3.19579	0.00139447	0.0178383	NO
CEP126	9.84953	2.33781	0.829687	2.8177	0.00483693	0.0462448	NO
CEP72	774.227	-1.06356	0.138673	-7.66955	1.73e-14	4.05e-12	NO
CGNL1	88.5819	1.43696	0.396988	3.61966	0.000294995	0.00521818	NO
CITED4	63.7178	1.10628	0.282081	3.92186	8.79e-05	0.00192362	NO
CLDN15	30.0926	1.92517	0.457577	4.20732	2.58e-05	0.000704273	NO
CMTM8	16.2731	-1.81355	0.614561	-2.95096	0.00316784	0.0331993	NO
COBL	195.018	1.19357	0.26563	4.49337	7.01e-06	0.000232925	NO
COX6C	122.38	-2.16916	0.302822	-7.16313	7.89e-13	1.33e-10	NO
CPAMD8	66.2632	-1.87581	0.366865	-5.11309	3.17e-07	1.71e-05	NO
CPD	173.977	1.00358	0.262396	3.8247	0.000130932	0.00267529	NO
CRABP2	576.532	-1.03884	0.192293	-5.40238	6.58e-08	4.22e-06	NO
CSGALNACT2	194.37	-1.032	0.181818	-5.676	1.38e-08	1.05e-06	NO
CTSB_1	79.8649	-1.05595	0.25452	-4.14879	3.34e-05	0.000868274	NO
CTSF	49.602	1.27013	0.359509	3.53295	0.000410945	0.00681941	NO
CTSZ	254.841	-1.28257	0.186167	-6.88938	5.6e-12	7.72e-10	NO
CYFIP2	168.651	1.30246	0.214866	6.06175	1.35e-09	1.27e-07	NO
DBR1	43.6025	1.01083	0.349904	2.88888	0.00386618	0.0388636	NO
DCX	3.06733	-6.01921	1.88633	-3.19097	0.00141796	0.0180312	NO
DENND2C	117.138	1.12098	0.285394	3.92782	8.57e-05	0.00188762	NO
DIPK1B	16.8013	1.80626	0.581945	3.10383	0.00191035	0.0227409	NO
DLG2	67.495	-1.34143	0.327746	-4.09288	4.26e-05	0.00104038	NO
DMGDH	4.14861	5.25752	1.68291	3.12407	0.00178369	0.0215069	NO
DNAJC19	10.0745	2.16612	0.73817	2.93444	0.00334147	0.0347522	NO
DOCK11	16.0499	3.86279	0.913134	4.23025	2.33e-05	0.000652007	NO
DRD1	26.116	-2.00808	0.692026	-2.90174	0.00371097	0.0376309	NO
DUSP10	12.1054	2.21667	0.738005	3.0036	0.00266803	0.029247	NO
DUSP11	22.4973	1.61936	0.577016	2.80645	0.0050091	0.0475969	NO
EGFR	58.798	1.07592	0.30515	3.52587	0.000422092	0.00699666	NO
EHHADH	24.5924	1.65758	0.511477	3.24078	0.00119205	0.0157313	NO
EIF2B2	65.5758	1.02956	0.331132	3.1092	0.00187592	0.0223769	NO
EIF3CL	17.723	1.46343	0.518688	2.8214	0.00478145	0.0458836	NO
EPB41L5	2030.31	-1.18495	0.115811	-10.2317	1.43e-24	1.07e-21	NO
EPHA3	17.9036	-2.54208	0.63969	-3.97392	7.07e-05	0.00159424	NO
ERBB4	280.416	1.16602	0.174251	6.69159	2.21e-11	2.76e-09	NO
ERMARD	3.39365	4.91715	1.59873	3.07567	0.00210031	0.0245085	NO
ETV5	24.4186	1.55233	0.521287	2.97788	0.00290246	0.0309802	NO
FADS2	120.489	-1.75599	0.296526	-5.92186	3.18e-09	2.73e-07	NO
FAM174A	25.2514	1.56642	0.538871	2.90686	0.00365077	0.0371967	NO
FAM178B	10.8345	-3.01026	0.82689	-3.64046	0.000272147	0.00487139	NO
FAM234B	163.46	-1.4649	0.21028	-6.9664	3.25e-12	4.65e-10	NO
FAT4	49.6247	1.18493	0.395581	2.99541	0.00274072	0.0297914	NO
FGF13	36.4416	1.57833	0.402514	3.92118	8.81e-05	0.00192622	NO
FIGN	52.082	2.04139	0.446935	4.56754	4.93e-06	0.000177886	NO
FLACC1	19.3516	-2.02957	0.52245	-3.88472	0.000102449	0.00218238	NO
FLRT3	36.4278	2.41845	0.657634	3.67751	0.000235524	0.00431353	NO
FMO5	18.665	1.55432	0.523796	2.96741	0.00300324	0.031932	NO
FN3K	20.7224	-2.10794	0.5108	-4.12673	3.68e-05	0.000935016	NO
FOXO6_1	7.81672	-3.34309	0.990033	-3.37674	0.0007335	0.010747	NO
FOXRED2	296.583	-1.39088	0.148515	-9.36522	7.59e-21	3.8e-18	NO
FRMD4A	162.643	-1.48049	0.210381	-7.03716	1.96e-12	2.95e-10	NO
FRMD4B	13.5662	2.07584	0.728584	2.84914	0.00438369	0.0429728	NO
FXYD3	233.978	1.69938	0.263944	6.4384	1.21e-10	1.4e-08	NO
GCNT4	10.1139	3.01376	1.04136	2.89407	0.00380282	0.038278	NO
GDAP1	78.723	-2.04799	0.378185	-5.4153	6.12e-08	3.96e-06	NO
GDPD5	53.4463	-1.42872	0.342896	-4.16662	3.09e-05	0.000815941	NO
GPR176	23.6051	-1.77067	0.555682	-3.18649	0.00144012	0.0182517	NO
GPR37	28.8699	2.16121	0.548735	3.93852	8.2e-05	0.00181598	NO
GPRC5B	19.2011	-1.78719	0.547564	-3.26389	0.00109893	0.0147478	NO
GSN	972.788	1.09857	0.126401	8.69122	3.59e-18	1.42e-15	NO
GUCY1A1	3.9764	-4.95165	1.53334	-3.22932	0.00124086	0.016247	NO
HELB	62.862	-1.05008	0.345732	-3.03726	0.0023874	0.0268368	NO
HERPUD1	50.2055	1.73077	0.433979	3.98813	6.66e-05	0.00151308	NO
HFE	18.4857	-1.79971	0.613642	-2.93283	0.00335885	0.0348606	NO
HIGD1A	58.7972	1.48861	0.341274	4.3619	1.29e-05	0.000392163	NO
HIVEP3	345.397	-1.02608	0.243908	-4.20683	2.59e-05	0.000704273	NO
HLA-DRB5	26.5254	1.70624	0.531666	3.20923	0.00133092	0.0171275	NO
HMCN1	512.248	-1.00883	0.193659	-5.20928	1.9e-07	1.07e-05	NO
HOXA13	11.9258	1.98131	0.677241	2.92556	0.00343841	0.0355389	NO
HS3ST3B1	39.3901	1.56958	0.465941	3.36862	0.000755454	0.0110114	NO
HSPB8	90.6838	-1.50355	0.448513	-3.3523	0.000801436	0.0114847	NO
IBA57-DT	2.94891	4.96095	1.75892	2.82045	0.00479565	0.0459611	NO
IFI30	62.4015	-1.12644	0.308548	-3.65078	0.000261446	0.00471923	NO
IGSF1	126.688	1.36012	0.313209	4.34252	1.41e-05	0.000421386	NO
IKZF2	102.473	1.08699	0.3087	3.52119	0.000429608	0.00709774	NO
IL1R1	31.799	1.65743	0.435366	3.80699	0.000140667	0.00281297	NO
IL4R	282.964	1.09274	0.214878	5.08539	3.67e-07	1.94e-05	NO
IL6ST	139.665	1.10018	0.23225	4.73706	2.17e-06	9e-05	NO
INHA	44.9429	-4.96822	0.61638	-8.06032	7.61e-16	1.97e-13	NO
IRX3	332.896	-1.45226	0.202194	-7.1825	6.84e-13	1.17e-10	NO
JPH1	121.455	-1.38978	0.329176	-4.22201	2.42e-05	0.00066844	NO
KCND3	96.7187	1.06051	0.365655	2.90031	0.00372795	0.0377012	NO
KCNE4	11.9325	-3.65673	0.806607	-4.53348	5.8e-06	0.000201237	NO
KCNH1	16.276	-2.71035	0.733324	-3.69598	0.000219043	0.00406121	NO
KCNK12	7.21169	-2.6548	0.944217	-2.81164	0.00492899	0.046999	NO
KCNK15	177.858	-1.79839	0.198779	-9.04718	1.47e-19	6.3e-17	NO
KCNK2	132.617	-2.81061	0.364351	-7.71401	1.22e-14	2.97e-12	NO
KCNQ4	7.44268	2.39312	0.830571	2.88129	0.00396046	0.0395829	NO
KIAA1324	817.782	1.85605	0.12209	15.2024	3.41e-52	1.28e-48	NO
KLF3	87.3564	1.17625	0.249392	4.71648	2.4e-06	9.82e-05	NO
KLF3-AS1	11.2604	2.05704	0.711996	2.88912	0.00386323	0.03886	NO
KLHL29	14.0598	2.25108	0.676452	3.32778	0.000875415	0.0123267	NO
KRCC1	35.2446	1.58873	0.391492	4.05814	4.95e-05	0.0011829	NO
KRR1	51.9171	1.02989	0.307175	3.35276	0.000800093	0.0114828	NO
KRT6B	3.52884	4.50028	1.58693	2.83585	0.00457043	0.0443701	NO
KYNU	265.272	-2.08397	0.247424	-8.42268	3.68e-17	1.11e-14	NO
L1CAM	871.799	-2.30331	0.273027	-8.4362	3.28e-17	1.05e-14	NO
LAGE3	57.0163	-1.19611	0.364018	-3.28585	0.00101676	0.0138188	NO
LAMB1	45.5707	-1.92768	0.445539	-4.32662	1.51e-05	0.000446747	NO
LIN7A	71.8713	-1.68491	0.312958	-5.38383	7.29e-08	4.62e-06	NO
LINC00284	22.6747	-2.66001	0.563172	-4.72326	2.32e-06	9.52e-05	NO
LINC00589	6.44587	5.07338	1.54339	3.28717	0.00101201	0.0137666	NO
LINC00641	17.0778	1.99524	0.650564	3.06694	0.0021626	0.024983	NO
LINC01836	27.0482	-1.62108	0.551141	-2.94132	0.00326815	0.0341077	NO
LINC02600	111.082	-1.27288	0.203017	-6.26983	3.61e-10	3.85e-08	NO
LINC02827	6.47299	3.53659	1.18758	2.97797	0.0029016	0.0309802	NO
LOC100130370	127.97	1.08705	0.315204	3.4487	0.000563287	0.0087936	NO
LOC100130449	20.071	3.13557	0.9173	3.41826	0.000630232	0.00956043	NO
LOC100507283	2.7647	5.16017	1.79759	2.8706	0.00409687	0.0407193	NO
LOC100507516	7.86672	3.92352	1.06398	3.68758	0.000226396	0.00416668	NO
LOC101927263	10.9478	1.93587	0.693783	2.79032	0.00526566	0.0493939	NO
LOC101929698	3.05461	-6.44499	1.84556	-3.49216	0.000479133	0.00776226	NO
LOC101929895	80.1845	-1.00298	0.317694	-3.15706	0.00159367	0.0197637	NO
LOC101930496	8.61217	-2.94577	0.871821	-3.37887	0.000727832	0.0107058	NO
LOC102724621	89.637	-1.36454	0.343261	-3.97521	7.03e-05	0.00158799	NO
LOC105369199	5.75572	-5.06742	1.51148	-3.35261	0.000800538	0.0114828	NO
LOC105370113	32.1477	1.5147	0.468896	3.23036	0.00123635	0.016202	NO
LOC105370956	41.7647	-2.90003	0.463576	-6.25577	3.96e-10	4.18e-08	NO
LOC105371486	18.6036	-2.55981	0.640411	-3.99714	6.41e-05	0.0014655	NO
LOC105374284	4.60436	-5.81406	1.72093	-3.37845	0.000728965	0.0107119	NO
LOC105375635	10.6372	-2.71298	0.782891	-3.46534	0.00052957	0.00841596	NO
LOC105376342	26.3206	-1.43533	0.488715	-2.93694	0.00331467	0.0345453	NO
LOC107984510	15.6131	-2.22649	0.670708	-3.31961	0.00090144	0.012568	NO
LOC107984567	104.984	-1.10282	0.27171	-4.0588	4.93e-05	0.00118146	NO
LOC107985567	5.42482	3.16291	1.03211	3.06451	0.00218026	0.0251098	NO
LOC107987047	4.28244	-4.31914	1.53288	-2.81766	0.00483757	0.0462448	NO
LOC112268114	5.84617	6.37608	1.71946	3.70818	0.000208758	0.00388974	NO
LOC112268177	19.7369	1.70483	0.561933	3.03388	0.00241434	0.0270789	NO
LOC728743	12.0067	2.62809	0.814572	3.22634	0.00125385	0.0163458	NO
LOXL2	115.715	-1.20019	0.218783	-5.48573	4.12e-08	2.81e-06	NO
LSAMP	2.1371	-5.65452	1.84566	-3.06368	0.00218631	0.0251408	NO
LYPD3	138.09	1.05872	0.339834	3.1154	0.00183694	0.0220502	NO
MAK	8.63176	6.24502	1.37592	4.53878	5.66e-06	0.00019761	NO
MAP1B	46.2881	1.34875	0.35683	3.77981	0.000156948	0.00308513	NO
MAP3K8	89.3506	-1.26985	0.284208	-4.46802	7.89e-06	0.000260001	NO
MAPK13	36.8535	-1.97888	0.427122	-4.63305	3.6e-06	0.000137344	NO
MAPT_2	8.35145	-2.51562	0.796979	-3.15645	0.00159702	0.0197888	NO
MBP	37.3112	1.36366	0.392819	3.47147	0.000517615	0.00827853	NO
METTL7A	32.4849	-1.60721	0.495535	-3.24339	0.00118116	0.015615	NO
MGAT5B	192.654	-1.25344	0.160636	-7.80297	6.05e-15	1.51e-12	NO
MID1	24.3514	-1.56025	0.527162	-2.95971	0.00307924	0.0325433	NO
MIR2052HG	2.55369	-5.62426	1.80259	-3.1201	0.00180787	0.0217205	NO
MIR3191	3.04078	5.25456	1.73755	3.02411	0.00249362	0.0277196	NO
MIR646HG	15.5406	2.27631	0.769794	2.95704	0.00310604	0.0327075	NO
MIR6847	15.9393	-1.7672	0.606828	-2.91219	0.00358907	0.0367429	NO
MITF	19.7428	2.95441	0.637114	4.63718	3.53e-06	0.00013497	NO
MKRN2OS	17.0617	1.70829	0.609884	2.80102	0.00509419	0.048207	NO
MME	21.755	-2.97608	0.682132	-4.3629	1.28e-05	0.000391991	NO
MST1R	53.3503	1.37984	0.3488	3.95596	7.62e-05	0.00169602	NO
MTURN	20.3937	2.44429	0.549806	4.44574	8.76e-06	0.00028411	NO
MX1	14.9891	2.76319	0.850933	3.24724	0.00116529	0.0154284	NO
MYC	466.002	-1.10077	0.11866	-9.27662	1.75e-20	7.96e-18	NO
MYO16	66.2261	-2.07872	0.358057	-5.80555	6.42e-09	5.24e-07	NO
N4BP3	1982.79	-1.0136	0.106305	-9.53482	1.5e-21	8.67e-19	NO
NANS	233.409	1.00773	0.207724	4.85131	1.23e-06	5.48e-05	NO
NEK6	275.228	1.04489	0.183507	5.69399	1.24e-08	9.53e-07	NO
NEPRO	61.4929	1.23349	0.266804	4.6232	3.78e-06	0.000143513	NO
NFKBIA	126.609	1.04988	0.209813	5.00387	5.62e-07	2.78e-05	NO
NFYC-AS1	10.4705	2.00562	0.634583	3.16054	0.00157477	0.0196264	NO
NKAIN1	30.993	-2.2474	0.468831	-4.79363	1.64e-06	6.97e-05	NO
NPAS2	63.601	1.78422	0.295078	6.04661	1.48e-09	1.38e-07	NO
NPNT	234.509	-1.04311	0.194098	-5.37413	7.7e-08	4.82e-06	NO
NR4A1	199.388	-1.01814	0.271456	-3.75066	0.000176371	0.00340019	NO
NR4A2	57.3988	-2.05176	0.402978	-5.0915	3.55e-07	1.89e-05	NO
NREP	10.7247	2.75404	0.902456	3.05172	0.00227535	0.0259069	NO
NRXN3	24.0334	-4.12573	0.557821	-7.39614	1.4e-13	2.76e-11	NO
NSA2	28.0743	1.41512	0.447326	3.16351	0.00155878	0.0194595	NO
NT5C	92.9315	1.04955	0.244447	4.29356	1.76e-05	0.000509768	NO
NTSR1	23.5265	1.92393	0.618078	3.11276	0.00185345	0.0221971	NO
NXPE3	52.231	-1.55547	0.305001	-5.09988	3.4e-07	1.82e-05	NO
OASL	18.6179	2.46128	0.748478	3.28838	0.00100765	0.0137198	NO
OPN3	40.4261	1.86673	0.451385	4.13557	3.54e-05	0.000905865	NO
OTULINL	48.7424	1.8613	0.483814	3.84714	0.000119505	0.00247891	NO
OVCH1	3.92185	-4.77892	1.58924	-3.00705	0.00263795	0.0289808	NO
P2RY2	700.965	-1.39343	0.132002	-10.5561	4.76e-26	3.97e-23	NO
PARVB	8.3578	-2.73689	0.74128	-3.69211	0.000222398	0.00409813	NO
PCED1B	111.829	-1.49101	0.380346	-3.92015	8.85e-05	0.00193172	NO
PCSK2	5.16933	-4.61848	1.32424	-3.48764	0.000487297	0.00785217	NO
PDLIM5	246.204	1.07713	0.171443	6.28275	3.33e-10	3.57e-08	NO
PDZD4	382.938	-1.4605	0.174275	-8.38043	5.27e-17	1.52e-14	NO
PER1	76.011	-1.45282	0.302335	-4.80532	1.55e-06	6.67e-05	NO
PGM5	81.9078	-2.49527	0.401103	-6.22103	4.94e-10	5.12e-08	NO
PKIB	58.5629	2.24111	0.411725	5.44323	5.23e-08	3.46e-06	NO
PLAAT3	23.1524	-1.31329	0.467462	-2.80941	0.00496322	0.0472655	NO
PLXNA4	110.391	-4.10266	0.319615	-12.8362	1.03e-37	1.93e-34	NO
PPIEL	8.16286	-3.32734	1.11533	-2.98329	0.0028517	0.0306124	NO
PPM1K	81.1447	1.13876	0.371533	3.06502	0.00217654	0.0250862	NO
PRDM1	3.89349	-4.52562	1.56765	-2.88687	0.00389093	0.0390863	NO
PRKG1	32.8537	-2.60921	0.478726	-5.45032	5.03e-08	3.39e-06	NO
PRXL2A	196.463	-1.3658	0.191494	-7.13232	9.87e-13	1.63e-10	NO
PTPRH	15.5743	2.49394	0.795763	3.13402	0.00172428	0.0209508	NO
PTPRVP	6.32123	4.37256	1.3705	3.1905	0.00142029	0.0180456	NO
RAB11FIP2	35.3613	-2.15597	0.417847	-5.1597	2.47e-07	1.37e-05	NO
RAB37	10.1862	6.34058	1.53183	4.13921	3.48e-05	0.00089619	NO
RAD54B	326.692	-1.11651	0.2075	-5.38077	7.42e-08	4.66e-06	NO
RDX	630.11	1.25483	0.148846	8.43043	3.44e-17	1.08e-14	NO
RFTN1	90.8648	-1.127	0.258929	-4.35253	1.35e-05	0.000407474	NO
RGS16	185.938	-1.80012	0.209911	-8.57564	9.85e-18	3.44e-15	NO
RGS22	30.7612	-3.31306	0.596421	-5.5549	2.78e-08	1.93e-06	NO
RIMS1	34.4292	-5.40034	0.652343	-8.27838	1.25e-16	3.41e-14	NO
RIMS2	49.2243	1.74924	0.579384	3.01913	0.002535	0.0280343	NO
RIMS4	257.041	-1.23324	0.146393	-8.42419	3.63e-17	1.11e-14	NO
RIOX2	45.4496	1.29761	0.340755	3.80805	0.000140067	0.00280469	NO
RNA45SN2	1526.12	-2.15501	0.625534	-3.44508	0.000570891	0.00885707	NO
RNA45SN3	208.506	-1.01571	0.270543	-3.75436	0.000173785	0.00336761	NO
RNA45SN4	47201.1	-1.45405	0.16463	-8.83223	1.03e-18	4.28e-16	NO
RNA45SN5	1636.26	-2.25343	0.326926	-6.89277	5.47e-12	7.61e-10	NO
RNF7	45.1307	1.17455	0.356227	3.29719	0.000976565	0.0133814	NO
ROBO1	414.111	1.2842	0.14817	8.66706	4.43e-18	1.71e-15	NO
RPL32P3	15.5956	1.57903	0.551946	2.86084	0.00422516	0.0416361	NO
RTN4RL1	221.061	-1.16679	0.244994	-4.76255	1.91e-06	8.06e-05	NO
RUBCNL	47.7819	2.81443	0.516841	5.44544	5.17e-08	3.45e-06	NO
RUNX2	75.5723	-1.12709	0.29382	-3.836	0.000125057	0.00258692	NO
SASH1	221.46	1.12233	0.174325	6.43815	1.21e-10	1.4e-08	NO
SCAMP5	145.398	-1.27695	0.256239	-4.98345	6.25e-07	3.03e-05	NO
SEMA4C	2428.93	-1.19552	0.112351	-10.6409	1.92e-26	1.92e-23	NO
SERPINB5	3.87747	5.52019	1.75886	3.1385	0.00169815	0.0206836	NO
SFMBT2	362.084	-1.08261	0.216365	-5.00364	5.63e-07	2.78e-05	NO
SGCE	30.5357	2.32978	0.577295	4.03568	5.44e-05	0.00128158	NO
SGCG	189.862	-2.89361	0.273375	-10.5848	3.51e-26	3.1e-23	NO
SGPP2	29.1556	-1.45703	0.45289	-3.21718	0.00129458	0.0167603	NO
SHH	697.613	1.20235	0.171144	7.0254	2.13e-12	3.17e-10	NO
SKIDA1	31.1794	1.41907	0.388908	3.64884	0.000263423	0.00474921	NO
SKOR1	37.2597	-1.09804	0.35743	-3.07205	0.00212592	0.0247497	NO
SLAIN1	70.7248	1.06176	0.329958	3.21786	0.00129152	0.0167351	NO
SLC16A7	320.007	-1.05412	0.194177	-5.42865	5.68e-08	3.74e-06	NO
SLC22A15	51.2126	1.60774	0.490219	3.27964	0.00103939	0.0140247	NO
SLC25A46	67.2034	1.13866	0.265768	4.2844	1.83e-05	0.000528182	NO
SLC2A10	135.465	1.85665	0.377794	4.91445	8.9e-07	4.1e-05	NO
SLC2A14	5.19226	-5.31266	1.51403	-3.50896	0.000449859	0.0073726	NO
SLC7A5	3631.31	-1.49456	0.493242	-3.03007	0.00244493	0.0272649	NO
SLC9A2	235.462	1.39976	0.300619	4.65626	3.22e-06	0.000123998	NO
SLC9A4	5.95285	4.57429	1.50932	3.0307	0.00243991	0.0272638	NO
SLCO4A1	449.21	-1.05309	0.148868	-7.07399	1.51e-12	2.33e-10	NO
SLIRP	15.1255	1.55145	0.547761	2.83235	0.00462078	0.0447709	NO
SMIM10L2A	29.0243	1.48796	0.495719	3.00161	0.00268554	0.0293747	NO
SMIM5	30.1601	-1.89271	0.485571	-3.89791	9.7e-05	0.00209967	NO
SNHG12	34.0176	-1.0717	0.354823	-3.02039	0.00252452	0.0279802	NO
SNORA2B	3.01805	5.8469	1.75065	3.33985	0.000838237	0.0119275	NO
SNORA70	69.5652	-1.40396	0.298277	-4.70692	2.51e-06	0.000102075	NO
SNORD3B-1	75.0249	-1.24483	0.306529	-4.06106	4.89e-05	0.00117194	NO
SNORD46	338.224	-1.16913	0.174072	-6.71637	1.86e-11	2.35e-09	NO
SNORD55	173.489	-1.3676	0.261117	-5.2375	1.63e-07	9.4e-06	NO
SNX33	157.249	-1.16395	0.288132	-4.03964	5.35e-05	0.0012641	NO
SOCS3	178.026	-1.02107	0.192596	-5.30164	1.15e-07	6.98e-06	NO
SOX2	244.825	1.89197	0.229615	8.23974	1.73e-16	4.63e-14	NO
SPATS2L	244.777	1.52305	0.156688	9.72023	2.47e-22	1.49e-19	NO
ST6GAL1	11.9972	-2.38571	0.83225	-2.86658	0.00414937	0.0411322	NO
ST6GALNAC2	130.356	1.54225	0.266239	5.79271	6.93e-09	5.59e-07	NO
STC2	2275.25	1.11698	0.0955536	11.6896	1.44e-31	1.97e-28	NO
STMN3	430.158	-1.68861	0.17345	-9.73542	2.13e-22	1.33e-19	NO
STON1	10.491	-2.67433	0.862657	-3.10011	0.00193448	0.0229842	NO
STS	23.5052	1.84889	0.549793	3.36287	0.000771355	0.0111925	NO
SUB1	43.9971	1.05352	0.344524	3.0579	0.00222895	0.025514	NO
SYBU	64.4838	1.38934	0.364199	3.81477	0.000136308	0.00274039	NO
SYK	91.9882	1.00005	0.25705	3.89048	0.000100047	0.00214711	NO
SYNPO	67.4215	-1.00612	0.305746	-3.29071	0.000999358	0.013644	NO
SYNPO2	308.516	-1.52078	0.217141	-7.00367	2.49e-12	3.67e-10	NO
TACC2	253.211	-2.92813	0.178018	-16.4485	8.6e-61	4.3e-57	NO
TATDN1	77.3405	-1.05946	0.342179	-3.09621	0.00196014	0.023179	NO
TCAF1_1	14.0331	2.55691	0.711563	3.59337	0.000326429	0.00563483	NO
TERB1	3.5545	5.18879	1.6994	3.0533	0.00226338	0.0258098	NO
TET1	207.732	-1.05499	0.193612	-5.44897	5.07e-08	3.4e-06	NO
TEX14	185.784	-1.06551	0.231779	-4.5971	4.28e-06	0.000158861	NO
TFF1	502.885	1.54503	0.449443	3.43766	0.00058676	0.00903495	NO
TFG	95.4488	1.01138	0.270055	3.74509	0.000180327	0.00344917	NO
TFPI	131.902	-3.50271	0.305122	-11.4797	1.67e-30	1.93e-27	NO
TGFB2	51.0009	-1.14845	0.371043	-3.09521	0.00196676	0.0232306	NO
TGM2	106.789	-1.39739	0.36925	-3.7844	0.000154079	0.00304433	NO
THAP9	17.1041	1.82727	0.587237	3.11163	0.00186057	0.0222468	NO
TK2	29.9195	1.55047	0.472547	3.28109	0.00103408	0.0139931	NO
TLCD5	7.10618	3.65473	1.1984	3.04966	0.00229097	0.0260265	NO
TMEM121	61.5792	-1.03372	0.343909	-3.0058	0.00264887	0.0290718	NO
TMEM161B-AS1	14.2134	2.56425	0.724055	3.54151	0.000397839	0.00664599	NO
TMEM198	44.9869	-1.61018	0.368455	-4.3701	1.24e-05	0.000381413	NO
TMEM255A	3.24618	-4.59583	1.63167	-2.81665	0.00485279	0.0463608	NO
TMEM94	277.418	-1.38314	0.262027	-5.27863	1.3e-07	7.77e-06	NO
TP63	4.33344	3.97263	1.40893	2.8196	0.00480839	0.0460245	NO
TRANK1	80.6926	1.21057	0.411196	2.94402	0.00323978	0.0338352	NO
TRIM29	23.1281	3.73454	0.770497	4.84693	1.25e-06	5.54e-05	NO
TRIM7	23.366	-1.30139	0.413777	-3.14514	0.00166008	0.0203685	NO
TRIM71	66.4628	-1.56623	0.343644	-4.55771	5.17e-06	0.000184041	NO
TRIM72	3.20581	5.53669	1.74884	3.16593	0.0015459	0.0193631	NO
TSPAN1	32.3259	3.27773	0.98738	3.31962	0.000901398	0.012568	NO
TSPAN12	9.36312	6.00143	1.49451	4.01564	5.93e-05	0.00137187	NO
TSPAN6	24.3889	1.43594	0.452885	3.17066	0.00152091	0.0190819	NO
TTC30A	23.7297	1.36391	0.448162	3.04333	0.00233975	0.0263958	NO
TTC7B	142.953	-1.14491	0.225965	-5.06677	4.05e-07	2.11e-05	NO
UBE2E2	29.49	1.50937	0.516816	2.92052	0.00349446	0.0360438	NO
UBL3	202.742	-1.22546	0.208426	-5.87961	4.11e-09	3.45e-07	NO
ULBP1	8.49376	2.90011	1.01817	2.84837	0.00439434	0.0430491	NO
VGF	218.731	-1.1731	0.200162	-5.86073	4.61e-09	3.84e-07	NO
VIPR2	29.4612	-1.61857	0.453408	-3.56978	0.000357278	0.00607657	NO
WDR78	201.819	1.01432	0.270836	3.74516	0.000180278	0.00344917	NO
WIPF1	96.9969	-2.95585	0.293675	-10.065	7.89e-24	5.38e-21	NO
WWP1	856.639	-1.08759	0.128864	-8.43982	3.18e-17	1.04e-14	NO
YARS2	57.6587	1.3392	0.381647	3.50901	0.00044978	0.0073726	NO
ZBTB26	24.6154	1.3875	0.491557	2.82267	0.00476257	0.0457609	NO
ZCCHC10	13.2366	1.96828	0.706583	2.78564	0.00534228	0.0498945	NO
ZNF189	19.8398	1.44875	0.459828	3.15063	0.00162919	0.020088	NO
ZNF385A	35.6824	2.27533	0.659984	3.44755	0.000565686	0.00881591	NO
ZNF608	10.5632	-3.85327	0.867776	-4.4404	8.98e-06	0.000290003	NO
ZNF654	87.6137	1.0774	0.249171	4.32393	1.53e-05	0.000450472	NO
ZNF710-AS1	94.4762	-1.22837	0.367295	-3.34437	0.000824708	0.0117623	NO
ZNF827	59.8753	1.64305	0.463617	3.54398	0.000394134	0.00660614	NO
ZNF836	27.0473	-1.2179	0.419248	-2.90496	0.00367298	0.0373465	NO
ZNRF2	243.062	-1.08069	0.185182	-5.83584	5.35e-09	4.44e-07	NO

## Sheet: FIR20vsAMC
GeneName	baseMean	log2FoldChange	lfcSE	stat	pvalue	padj	FIR20vsBOTH?
GDF15	496.964	1.90609	0.124418	15.3201	5.61497e-53	1.3592e-49	YES
RIPK4	163.624	1.40806	0.187145	7.52387	5.31791e-14	6.49053e-12	YES
PLEKHM1P1	237.041	1.28945	0.171324	7.52642	5.21516e-14	6.41906e-12	YES
TGFBI	476.295	1.51312	0.185995	8.13529	4.10947e-16	6.86045e-14	YES
RAP2B	346.028	1.14888	0.183294	6.26797	3.65787e-10	2.44824e-08	YES
CAPN2	124.52	1.09136	0.213423	5.11359	3.16094e-07	1.08277e-05	YES
ANKRD18B	96.8572	1.08289	0.270475	4.00366	6.23708e-05	0.00106825	YES
LOXL1	145.064	2.71646	0.3888	6.98678	2.81261e-12	2.70532e-10	YES
GCNT1	166.825	1.00755	0.339161	2.9707	0.00297127	0.0246036	YES
TMEM265	33.7975	1.33845	0.376864	3.55156	0.000382956	0.00467793	YES
ALDH1A3	80.8818	2.07629	0.345098	6.01653	1.78196e-09	9.99276e-08	YES
LINC02747	96.7785	1.29565	0.251249	5.15682	2.51181e-07	8.85474e-06	YES
PITX1	134.56	1.15992	0.298452	3.88645	0.00010172	0.0016041	YES
PSD3	1238.63	1.08624	0.178623	6.08116	1.19315e-09	7.07319e-08	YES
TMPRSS13	90.5382	2.02613	0.329804	6.14345	8.07467e-10	5.16636e-08	YES
CLCF1	57.49	2.19218	0.343916	6.37417	1.83956e-10	1.30969e-08	YES
RAB27B	56.0111	1.18295	0.292382	4.04591	5.21198e-05	0.000910936	YES
ABCA1	69.2708	2.6152	0.337529	7.74808	9.32914e-15	1.26632e-12	YES
BTBD11	70.4945	1.53479	0.318653	4.81651	1.46088e-06	4.26917e-05	YES
PARP9	59.108	1.82609	0.390319	4.67845	2.89052e-06	7.70311e-05	YES
PPARG	495.286	1.28926	0.151802	8.49304	2.01307e-17	3.95106e-15	YES
TRAK1	230.994	1.04037	0.181173	5.74239	9.33517e-09	4.47472e-07	YES
YPEL2	158.852	1.74276	0.235794	7.39102	1.4571e-13	1.66638e-11	YES
CCDC85A	34.6014	2.39109	0.462275	5.17244	2.31054e-07	8.22507e-06	YES
ACSL1	49.3039	1.28661	0.356354	3.61048	0.000305633	0.00390758	YES
ANKRD35	39.9028	1.33036	0.414231	3.21164	0.00131977	0.012728	YES
HLA-DQB1	55.5359	1.95255	0.357484	5.46192	4.71023e-08	1.9435e-06	YES
CYLD	44.0978	1.55823	0.363266	4.28949	1.79081e-05	0.000363485	YES
DDIT4	638.276	2.56801	0.141958	18.0899	3.82588e-73	2.77835e-69	YES
PCDHAC1	646.92	2.37272	0.30577	7.75982	8.50521e-15	1.17647e-12	YES
GALNT18	36.2548	1.66001	0.383006	4.33415	1.46325e-05	0.000310253	YES
DUSP4	1083.93	2.33143	0.109695	21.2537	3.04713e-100	4.42566e-96	YES
ABCC4	236.566	1.18035	0.190284	6.20309	5.53659e-10	3.60598e-08	YES
LTBP2	46.4585	1.13689	0.403094	2.82042	0.0047961	0.0359435	YES
NFKBIZ	98.7075	1.27098	0.383246	3.31637	0.000911948	0.00940705	YES
FUT9	62.8597	1.63855	0.311381	5.26221	1.42338e-07	5.23686e-06	YES
ZNF462	159.361	1.02628	0.314131	3.26703	0.00108681	0.0109314	YES
B3GNT3	175.465	1.76665	0.214756	8.22633	1.93036e-16	3.41908e-14	YES
LFNG	731.288	1.63348	0.16712	9.77427	1.45206e-22	5.14382e-20	YES
RASGRP1	77.864	2.57644	0.290782	8.86036	7.97543e-19	1.96331e-16	YES
MALL	84.4351	3.26801	0.326983	9.99443	1.61207e-23	6.32802e-21	YES
KRT7	56.8514	2.12073	0.430336	4.92808	8.30435e-07	2.5827e-05	YES
LIPH	56.9394	1.82937	0.33912	5.39445	6.87322e-08	2.72007e-06	YES
SCNN1A	288.533	2.7389	0.382451	7.16142	7.98433e-13	8.28318e-11	YES
EPB41L4A	91.4812	1.22647	0.319365	3.84033	0.000122871	0.00185893	YES
SH3PXD2A	34.4034	1.279	0.431432	2.96454	0.00303132	0.0250011	YES
NDRG1	379.807	2.17463	0.388906	5.59167	2.24893e-08	9.86811e-07	YES
PPP1R9A	74.7737	1.55868	0.3042	5.12387	2.9933e-07	1.03265e-05	YES
SAMD12	61.274	1.88613	0.33766	5.58589	2.32512e-08	1.01412e-06	YES
TNFAIP2	61.5925	2.61805	0.340824	7.68153	1.57195e-14	2.07555e-12	YES
LOC102723750	74.6496	1.00545	0.27018	3.7214	0.000198123	0.00274312	YES
LAMB3	72.3812	1.75393	0.341947	5.12924	2.9091e-07	1.01081e-05	YES
ABLIM1	187.63	1.51609	0.264395	5.73421	9.79678e-09	4.64995e-07	YES
TNFAIP3	30.6254	2.14204	0.504053	4.24963	2.14125e-05	0.000423699	YES
CDKL4	103.358	1.99684	0.309771	6.44617	1.1471e-10	8.37207e-09	YES
DCBLD2	207.705	1.0542	0.195078	5.40401	6.51686e-08	2.6003e-06	YES
PGM2L1	34.945	2.6375	0.432775	6.09439	1.09858e-09	6.64822e-08	YES
CAVIN1	96.7291	1.34385	0.325789	4.12493	3.70854e-05	0.00067752	YES
MVP	500.314	1.08137	0.199797	5.41234	6.22047e-08	2.49575e-06	YES
ARRDC3	242.309	1.5987	0.222583	7.18252	6.84387e-13	7.30885e-11	YES
SLC6A14	203.785	1.96772	0.291395	6.75276	1.45061e-11	1.21084e-09	YES
THRB	277.409	1.57223	0.175705	8.94808	3.61706e-19	9.55166e-17	YES
BDKRB2	30.2032	4.469	0.65874	6.78416	1.16765e-11	9.97588e-10	YES
KIAA1257	49.6796	1.77881	0.456012	3.90079	9.58808e-05	0.00152694	YES
TRIM2	54.8513	2.8486	0.475637	5.98902	2.11107e-09	1.16582e-07	YES
ELL2	78.9222	1.77989	0.244587	7.2771	3.41077e-13	3.72466e-11	YES
NTN4	177.582	2.72716	0.477598	5.71016	1.1287e-08	5.30526e-07	YES
LAMC2	63.6503	1.95637	0.379778	5.15136	2.58599e-07	9.07221e-06	YES
KLF5	87.0081	1.48789	0.242549	6.13439	8.5485e-10	5.39819e-08	YES
NPR1	38.1575	1.36316	0.442387	3.08138	0.00206046	0.0184047	YES
EFCAB6	27.6963	1.84613	0.480433	3.84263	0.000121723	0.00184927	YES
DTX4	66.7869	1.61124	0.34017	4.73657	2.17366e-06	6.00576e-05	YES
PARP14	98.9299	1.70543	0.360133	4.73557	2.18437e-06	6.00868e-05	YES
KIAA0825	38.9974	2.62884	0.430101	6.11214	9.8304e-10	6.10157e-08	YES
PLEKHG1	34.7583	2.09384	0.496486	4.21731	2.47231e-05	0.00047877	YES
CAPN13	93.0448	1.77583	0.312825	5.67675	1.37276e-08	6.3095e-07	YES
LOC107984115	19.1152	1.90212	0.558368	3.40657	0.000657841	0.00718457	YES
BCL6	78.1311	1.58731	0.329071	4.82363	1.40971e-06	4.13628e-05	YES
MR1	59.1402	1.64176	0.34578	4.74798	2.05453e-06	5.72745e-05	YES
NDRG4	83.3553	1.94758	0.250472	7.77561	7.50828e-15	1.04856e-12	YES
TRIM38	40.9683	1.58909	0.426949	3.72196	0.00019768	0.00274312	YES
TXNIP	415.343	1.11367	0.218851	5.08872	3.6049e-07	1.22046e-05	YES
BMPR1B	127.052	1.05839	0.269593	3.92588	8.64122e-05	0.00141017	YES
CAPS	49.2621	1.26782	0.467046	2.71456	0.0066364	0.0463177	YES
SOX9	61.6443	2.95692	0.398091	7.42774	1.10469e-13	1.28639e-11	YES
ACP6	111.883	2.38753	0.337618	7.0717	1.5305e-12	1.55448e-10	YES
INHBA	20.7712	2.03316	0.543477	3.74101	0.000183281	0.0025913	YES
LRIG3	36.9752	2.25526	0.420313	5.36567	8.06471e-08	3.16573e-06	YES
ARRDC4	38.9465	1.42693	0.493151	2.8935	0.0038097	0.0300701	YES
TMPRSS4	134.674	3.10388	0.534807	5.80374	6.48508e-09	3.17136e-07	YES
BIK	15.3807	1.87878	0.651604	2.88331	0.00393519	0.0308777	YES
S100A16	204.551	1.38302	0.476564	2.90207	0.00370704	0.0294035	YES
ITPRID2	791.631	1.92498	0.502604	3.83001	0.000128136	0.00192257	YES
PPFIBP2	26.0565	1.71486	0.565564	3.03212	0.00242844	0.0209322	YES
AQP3	386.116	3.46632	0.21821	15.8852	8.02178e-57	3.88361e-53	YES
FBXO32	28.7871	3.71978	0.602167	6.17731	6.52024e-10	4.20889e-08	YES
SEMA5A	183.792	3.5722	0.23376	15.2815	1.01561e-52	2.10724e-49	YES
PLXNA2	137.404	3.07532	0.337065	9.12382	7.25228e-20	2.02562e-17	YES
SMPD3	20.5713	2.7544	0.719668	3.82733	0.000129542	0.00193766	YES
RNF144B	52.4637	2.22179	0.344506	6.44921	1.12432e-10	8.28916e-09	YES
SYT10	145.712	3.14376	0.309287	10.1645	2.85518e-24	1.18482e-21	YES
MUC16	29.4533	2.99754	0.522667	5.73508	9.74673e-09	4.64644e-07	YES
GJA1	80.1286	4.78101	0.464765	10.2869	8.07117e-25	3.55229e-22	YES
TCP11L2	52.2246	2.51016	0.42783	5.8672	4.43228e-09	2.24301e-07	YES
SELL	26.4296	2.78607	0.597964	4.65925	3.17361e-06	8.35026e-05	YES
PRR15	100.207	1.45452	0.288587	5.04013	4.65223e-07	1.52526e-05	YES
IGFBP3	33.2975	5.06041	0.776574	6.51633	7.20503e-11	5.50768e-09	YES
LIF	39.0866	2.79687	0.545614	5.1261	2.95809e-07	1.02538e-05	YES
CRYBG3	17.0469	2.91654	0.647734	4.50268	6.71024e-06	0.00015977	YES
APOL6	10.8545	4.78688	1.07232	4.46405	8.04238e-06	0.000185115	YES
CCPG1	12.4027	1.85638	0.669226	2.77392	0.00553856	0.0402411	YES
PARM1	18.2385	3.40171	0.742947	4.57867	4.67947e-06	0.000115268	YES
SEMA3A	21.1973	6.09725	1.24873	4.88276	1.04609e-06	3.17855e-05	YES
WLS	18.7987	2.85119	0.690436	4.12955	3.63481e-05	0.000665724	YES
GPC6	81.9744	1.06265	0.286205	3.71289	0.000204903	0.00282087	YES
CD109	62.339	1.88334	0.395353	4.76369	1.90081e-06	5.31933e-05	YES
HDX	12.1796	5.1264	1.15419	4.44154	8.93179e-06	0.00020175	YES
HLA-DRB1	65.7341	1.61264	0.390015	4.13482	3.55239e-05	0.000655589	YES
HS6ST2	23.572	1.81818	0.603796	3.01125	0.00260173	0.0221758	YES
SIGLEC15	11.9792	3.81526	0.874863	4.36098	1.29481e-05	0.000277371	YES
MUC5B	312.849	3.4508	0.744356	4.63596	3.55283e-06	9.16541e-05	YES
IGFBP5	1425.31	5.00166	0.518005	9.65562	4.65324e-22	1.57171e-19	YES
FBN1	51.629	1.34223	0.471041	2.84951	0.00437873	0.0335072	YES
ADM	15.5017	2.50766	0.724118	3.46306	0.000534074	0.00616115	YES
IFIH1	23.2663	2.74062	0.646799	4.23721	2.26318e-05	0.000444195	YES
BCAS1	333.455	3.40287	0.603462	5.63891	1.71127e-08	7.76701e-07	YES
TNS4	19.2629	2.03366	0.657453	3.09325	0.00197979	0.0178523	YES
SULF1	300.902	3.52164	0.378839	9.29588	1.45992e-20	4.41749e-18	YES
ARHGAP26	247.408	5.78074	0.369246	15.6555	3.0472e-55	8.85149e-52	YES
KRT4	20.5929	2.5772	0.597286	4.31485	1.59711e-05	0.000332326	YES
BHLHE41	21.9637	3.82062	0.97437	3.92112	8.81389e-05	0.00143031	YES
S100P	33.747	7.13711	1.13396	6.29395	3.09494e-10	2.09074e-08	YES
KRT81	585.975	3.85114	0.826808	4.65784	3.1955e-06	8.36241e-05	YES
KRT13	84.1347	1.47238	0.403682	3.64737	0.000264943	0.00348554	YES
KRT15	39.2264	1.4715	0.464551	3.16758	0.00153716	0.0145349	YES
GLRA3	101.859	4.82337	0.628714	7.67181	1.69587e-14	2.19918e-12	YES
CAPN9	32.8375	3.57455	0.691309	5.17071	2.33212e-07	8.28161e-06	YES
CP	8.17893	4.70043	1.29736	3.62306	0.000291139	0.00374867	YES
CEMIP	119.326	3.92101	0.700279	5.59922	2.15322e-08	9.50558e-07	YES
C1orf116	6.57683	6.83869	1.48832	4.5949	4.32953e-06	0.000108605	YES
LOC107986951	13.3348	3.78691	0.814279	4.65063	3.30919e-06	8.61338e-05	YES
NRP2	24.9114	2.5514	0.547659	4.65874	3.18156e-06	8.35605e-05	YES
OAS1	22.2227	4.13734	0.750019	5.51632	3.46175e-08	1.46158e-06	YES
SPOCK1	31.5498	5.94709	0.874991	6.79675	1.07007e-11	9.19628e-10	YES
KRT6A	14.7724	6.54453	1.32716	4.93123	8.17141e-07	2.55229e-05	YES
PCDHB5	11.6958	4.30736	0.977414	4.40689	1.04864e-05	0.000230067	YES
CRAT	77.5478	3.33564	1.03011	3.23815	0.00120308	0.0118511	YES
PSCA	28.324	2.23867	0.696261	3.21528	0.00130318	0.0126183	YES
SAMD9	64.0932	4.57466	0.499473	9.15897	5.23971e-20	1.55309e-17	YES
WNT11	15.8614	4.41688	0.942118	4.68825	2.75552e-06	7.38398e-05	YES
LOC105370546	6.63756	6.68325	1.50255	4.44795	8.66935e-06	0.00019674	YES
CEACAM5	230.746	6.99409	0.812875	8.60414	7.68935e-18	1.64797e-15	YES
ALDH3A1	7.59742	2.68036	0.98941	2.70905	0.0067476	0.0469135	YES
HPGD	7.1369	6.87921	1.47203	4.67328	2.96429e-06	7.88523e-05	YES
CEACAM6	108.175	6.40329	0.892949	7.17095	7.44809e-13	7.83884e-11	YES
BTC	9.79907	2.55911	0.789186	3.24272	0.00118393	0.011699	YES
KIAA1549L	2.70368	5.11516	1.77552	2.88094	0.00396497	0.0310443	YES
HS3ST5	6.34161	4.80515	1.4576	3.29663	0.000978538	0.00998755	YES
S100A8	5.17875	4.75429	1.69116	2.81125	0.00493488	0.0367724	YES
FBN2	17.4353	4.35901	0.719991	6.05425	1.4107e-09	8.16295e-08	YES
COL17A1	4.46432	5.22088	1.4763	3.53646	0.000405527	0.00490013	YES
PTPRM	10.1569	7.19816	1.38205	5.20832	1.90555e-07	6.85055e-06	YES
SOX21	7.7724	4.56112	1.26934	3.59331	0.000326508	0.0041165	YES
SOX11	51.5808	-5.37754	1.08681	-4.94798	7.49874e-07	2.37798e-05	YES
TRIL	5.88087	-4.94634	1.6436	-3.00946	0.00261715	0.0222572	YES
FCGRT	3.23692	-4.87743	1.69022	-2.88568	0.00390564	0.0306956	YES
MMP16	87.1363	-2.19209	0.412917	-5.3088	1.10348e-07	4.18458e-06	YES
GGT5	4.94702	-4.03221	1.45923	-2.76325	0.00572287	0.041148	YES
RMST	169.613	-2.64583	0.3026	-8.74364	2.25718e-18	5.12239e-16	YES
CCN5	665.409	-1.48183	0.169469	-8.74398	2.25042e-18	5.12239e-16	YES
SORCS1	9.20548	-6.15376	1.38914	-4.4299	9.42778e-06	0.000210985	YES
NPY1R	44.326	-5.34078	0.571837	-9.3397	9.66082e-21	3.0503e-18	YES
BCL2	84.6218	-1.73004	0.379367	-4.56034	5.10698e-06	0.000124662	YES
MALRD1	416.83	-2.13689	0.202654	-10.5445	5.38378e-26	2.60647e-23	YES
HDAC9	34.0825	-2.28726	0.541156	-4.22662	2.37232e-05	0.000462491	YES
RAMP1	23.9001	-2.11229	0.653182	-3.23385	0.00122134	0.0119776	YES
TENM3	97.098	-3.03989	0.299201	-10.16	2.99032e-24	1.20643e-21	YES
LINC00052	40.378	-1.7017	0.6341	-2.68365	0.00728229	0.04982	YES
PDE10A	13.0951	-2.80711	0.860592	-3.26183	0.00110695	0.0110955	YES
MCOLN2	18.2823	-2.53892	0.649848	-3.90695	9.34697e-05	0.00149675	YES
STAT6	79.3013	-3.82161	0.418293	-9.1362	6.46849e-20	1.87897e-17	YES
LOC148709	11.856	-2.48964	0.899366	-2.76822	0.00563641	0.0407667	YES
SCIN	15.9457	-2.10815	0.758608	-2.77898	0.005453	0.0397588	YES
PMP22	18.0952	-3.69026	0.771035	-4.78611	1.70044e-06	4.86164e-05	YES
SYT12	472.753	-1.1724	0.204433	-5.73489	9.7574e-09	4.64644e-07	YES
SHISA2	50.0805	-1.73036	0.404021	-4.28284	1.84523e-05	0.000372742	YES
CXCL12	61.8362	-1.84923	0.400379	-4.61869	3.86173e-06	9.85725e-05	YES
TMTC1	120.533	-2.00914	0.291308	-6.89694	5.31334e-12	4.94686e-10	YES
KCNJ3	108.658	-1.29852	0.29266	-4.43694	9.1246e-06	0.000205148	YES
INSYN1	31.42	-1.56053	0.541414	-2.88232	0.00394755	0.0309413	YES
EFHD1	36.9973	-1.64249	0.468582	-3.50523	0.000456216	0.00539145	YES
DOK1	30.4905	-1.55024	0.433899	-3.57282	0.000353157	0.00438773	YES
B3GALT5	43.477	-2.59639	0.563152	-4.61046	4.01771e-06	0.000102016	YES
AHRR	53.7009	-1.21764	0.404168	-3.0127	0.00258937	0.0221093	YES
RAMP3	110.21	-2.05926	0.292499	-7.04022	1.91934e-12	1.90935e-10	YES
PLXDC2	323.344	-1.70205	0.359599	-4.73317	2.21041e-06	6.05735e-05	YES
MIR6746	22.6096	-1.68187	0.593131	-2.83559	0.00457417	0.0346739	YES
PHRF1_1	18.1315	-1.62561	0.499861	-3.25213	0.00114542	0.0113946	YES
GNB4	124.228	-1.75589	0.249386	-7.04085	1.91068e-12	1.90935e-10	YES
REEP2	60.8676	-1.28467	0.412633	-3.11335	0.00184978	0.0168757	YES
LINC00869	76.2579	-1.27702	0.342543	-3.72807	0.000192952	0.00269725	YES
SLC39A6	1154.21	-2.00418	0.126881	-15.7958	3.3273e-56	1.20814e-52	YES
SEMA3D	28.0593	-1.5215	0.455262	-3.34203	0.000831685	0.00875318	YES
EFNB3	54.1692	-1.33061	0.378311	-3.51725	0.000436049	0.00516993	YES
CA12	651.155	-1.62441	0.143665	-11.3069	1.21253e-29	1.03593e-26	YES
FREM2	1097.52	-1.94052	0.197127	-9.84404	7.27305e-23	2.64085e-20	YES
ANKS1B	277.333	-1.00823	0.175863	-5.73303	9.86515e-09	4.66715e-07	YES
CFAP161	92.2446	-1.346	0.30389	-4.42923	9.45721e-06	0.000211318	YES
ASS1	186.145	-1.43821	0.202758	-7.09324	1.31009e-12	1.33999e-10	YES
CLSTN2	348.593	-1.42181	0.414377	-3.4312	0.000600922	0.00673961	YES
SPATA33	47.1965	-1.5336	0.406473	-3.77295	0.000161331	0.00232227	YES
B4GALNT1	132.317	-1.1599	0.213487	-5.4331	5.53848e-08	2.25325e-06	YES
TNFAIP8L1	60.784	-1.55023	0.378663	-4.09397	4.24053e-05	0.0007557	YES
ADRA2C	193.414	-1.17985	0.193434	-6.09951	1.06397e-09	6.52031e-08	YES
SMARCD3	37.2015	-2.01557	0.40928	-4.92468	8.44969e-07	2.62229e-05	YES
CENPJ	94.2693	-1.44809	0.288481	-5.01972	5.17467e-07	1.68892e-05	YES
PACSIN1	113.307	-1.32101	0.232739	-5.67593	1.3794e-08	6.31999e-07	YES
PLXNB3	77.802	-1.04298	0.346668	-3.0086	0.00262453	0.0222768	YES
DDX12P	63.0797	-1.33367	0.298308	-4.47079	7.79313e-06	0.000180522	YES
CERS4	84.4417	-1.0984	0.396023	-2.77356	0.00554458	0.0402647	YES
RNF150	83.7839	-1.36163	0.32859	-4.14387	3.41493e-05	0.000632632	YES
ANKRD39	43.9971	-1.03515	0.332659	-3.11175	0.00185982	0.0169354	YES
NES	232.403	-1.6711	0.173347	-9.64017	5.41002e-22	1.7858e-19	YES
ELP2	527.315	-1.1504	0.143641	-8.00887	1.15769e-15	1.76993e-13	YES
BCORL1	50.8667	-1.0472	0.345889	-3.02755	0.00246541	0.0211941	YES
ACER3	97.3876	-1.00461	0.236901	-4.24062	2.22901e-05	0.000438771	YES
RAB31	150.088	-1.65564	0.274746	-6.02607	1.67998e-09	9.53126e-08	YES
THRA	110.962	-1.0526	0.272061	-3.86899	0.000109287	0.00169401	YES
LOC339803	63.2155	-1.1458	0.335793	-3.41222	0.000644356	0.00710062	YES
ABCC2	30.76	1.33791	0.449512	2.97636	0.00291696	0.0242501	NO
ABCC3	431.882	2.2891	0.183529	12.4727	1.05188e-35	1.38887e-32	NO
ACOT11	38.6903	1.60139	0.458636	3.49162	0.000480096	0.00563695	NO
ACYP2	13.4503	1.87375	0.662735	2.8273	0.00469425	0.0353811	NO
ADAM19	33.3274	1.65503	0.425606	3.88865	0.000100805	0.0015914	NO
ADAMTS7	45.5033	2.37089	0.39688	5.97381	2.31773e-09	1.26552e-07	NO
ADCY1	2583.29	-1.15699	0.132553	-8.72855	2.57964e-18	5.7641e-16	NO
ADCY5	602.827	1.29005	0.151249	8.52933	1.47193e-17	3.01103e-15	NO
ADD3	34.9937	-1.53762	0.498057	-3.08723	0.00202028	0.0181015	NO
ADGRF4	23.1618	2.15076	0.547166	3.93073	8.46884e-05	0.00139167	NO
ADGRG5	7.07916	2.66985	0.963609	2.77068	0.005594	0.0405628	NO
ADORA1	56.1923	1.79297	0.557483	3.21618	0.00129911	0.0125956	NO
AFF3	83.8488	-1.94183	0.339636	-5.71738	1.0818e-08	5.1013e-07	NO
ALDH3B1	128.174	1.746	0.300109	5.81788	5.95991e-09	2.94428e-07	NO
AMIGO2	244.443	-1.29094	0.294636	-4.38147	1.17879e-05	0.000255533	NO
AMPH	16.3616	-3.54658	0.753164	-4.7089	2.49051e-06	6.74854e-05	NO
ANKRD24	16.147	1.89531	0.602296	3.14681	0.00165061	0.0154394	NO
ANOS1	28.9239	-1.50447	0.530043	-2.83839	0.00453413	0.0344423	NO
ANXA6	405.748	-1.37432	0.437404	-3.142	0.00167797	0.0156324	NO
APOL2	40.3214	1.12576	0.356203	3.16044	0.00157531	0.014809	NO
ARHGAP19	29.2703	-1.76489	0.461094	-3.82762	0.00012939	0.00193738	NO
ARHGAP33	106.803	-1.18391	0.240178	-4.92932	8.25174e-07	2.57185e-05	NO
ARMC9	399.272	-1.17377	0.152659	-7.68886	1.48451e-14	1.98055e-12	NO
ARMCX1	40.5592	-1.21848	0.382745	-3.18351	0.00145499	0.01389	NO
ARMCX2	49.2048	-2.93668	0.457225	-6.42283	1.33763e-10	9.61772e-09	NO
ARMCX4	48.1412	-1.79651	0.442044	-4.06409	4.82205e-05	0.000849092	NO
ARMT1	199.947	-1.40722	0.183025	-7.6887	1.48637e-14	1.98055e-12	NO
ARRB1	1341.77	1.14151	0.0949624	12.0206	2.76864e-33	2.68078e-30	NO
ARSJ	19.7069	-2.34179	0.625351	-3.74477	0.00018056	0.002561	NO
ASPH	541.768	1.44056	0.15491	9.29932	1.41347e-20	4.36791e-18	NO
ASRGL1	30.0526	-1.526	0.421007	-3.62465	0.000289356	0.00372903	NO
ATP2B4	357.86	1.43738	0.140776	10.2104	1.78112e-24	7.60853e-22	NO
ATP6V1B2	101.755	-1.05679	0.248142	-4.25881	2.05519e-05	0.000408338	NO
ATP8A1	99.8854	1.51222	0.318986	4.74071	2.12967e-06	5.9228e-05	NO
BBC3	221.971	1.28304	0.196669	6.52384	6.8529e-11	5.29423e-09	NO
BBS9	258.74	1.18346	0.172272	6.86971	6.43345e-12	5.83997e-10	NO
BCYRN1	618.825	-1.28206	0.215337	-5.95374	2.62083e-09	1.38418e-07	NO
BDH2	6.09358	4.39855	1.37257	3.2046	0.00135249	0.0130263	NO
BHLHE40	122.782	2.34771	0.290792	8.07348	6.83237e-16	1.10049e-13	NO
BIRC5	208.008	-1.22487	0.213089	-5.74818	9.02081e-09	4.33835e-07	NO
BMF	86.9413	1.12953	0.244115	4.62706	3.70887e-06	9.51725e-05	NO
BMP8A	21.7205	-1.6217	0.581841	-2.78719	0.0053167	0.0389999	NO
BRCA2	210.355	-1.20602	0.222419	-5.42227	5.88465e-08	2.38739e-06	NO
BRWD3	47.0618	4.22061	0.579808	7.27932	3.35517e-13	3.6917e-11	NO
BST2	13.6293	2.939	1.06738	2.75348	0.00589661	0.0421883	NO
BTG2	324.677	1.96147	0.231842	8.46037	2.66522e-17	5.16128e-15	NO
C10orf82	4.87013	-4.08185	1.41484	-2.88503	0.00391377	0.0307429	NO
C12orf54	8.74403	2.48899	0.853578	2.91594	0.00354614	0.0284396	NO
C3	10.7813	3.8359	1.10879	3.45955	0.000541072	0.00622006	NO
CALCOCO1	105.928	1.10983	0.232186	4.77993	1.75354e-06	4.9938e-05	NO
CALML5	57.2406	1.74529	0.397654	4.38896	1.13894e-05	0.000247265	NO
CASD1	51.0845	1.10493	0.369042	2.99404	0.00275309	0.0231266	NO
CAT	66.9455	1.0222	0.298872	3.4202	0.00062574	0.0069429	NO
CBLB	148.19	1.2403	0.227886	5.4426	5.2507e-08	2.15427e-06	NO
CCDC40	72.5716	1.63865	0.307363	5.33132	9.75036e-08	3.74641e-06	NO
CCDC69	36.0826	-1.21117	0.365376	-3.31485	0.000916914	0.00945157	NO
CCDC74A	43.2612	-1.39795	0.359866	-3.88464	0.00010248	0.0016126	NO
CCL28	43.7846	1.69483	0.454279	3.73081	0.000190867	0.00267066	NO
CCNG2	94.4317	1.18166	0.246447	4.79479	1.62848e-06	4.69286e-05	NO
CCSER1	826.534	1.04221	0.145869	7.1448	9.01239e-13	9.2834e-11	NO
CD27-AS1	53.1781	1.09682	0.380895	2.87959	0.00398197	0.0311265	NO
CD44	100.315	1.23714	0.274308	4.51003	6.48182e-06	0.000156382	NO
CD55	59.8155	1.35717	0.417979	3.24699	0.00116634	0.0115552	NO
CD59	280.486	1.38395	0.17474	7.92005	2.37415e-15	3.44822e-13	NO
CDAN1	176.158	-1.09647	0.228039	-4.80826	1.52252e-06	4.40498e-05	NO
CDC20	171.294	-1.52818	0.262132	-5.82982	5.54865e-09	2.75988e-07	NO
CDC42EP3	4.00093	5.3054	1.61813	3.27873	0.00104277	0.0105394	NO
CDCA3	52.0663	-1.06973	0.310937	-3.44034	0.000580984	0.00655708	NO
CDK14	46.9947	-2.2821	0.390535	-5.84351	5.11108e-09	2.56469e-07	NO
CENPH	44.3025	-1.44088	0.385796	-3.73482	0.000187848	0.00264627	NO
CEP112	50.6259	-2.65437	0.412769	-6.43063	1.27075e-10	9.22819e-09	NO
CEP78	87.1445	-1.17738	0.262607	-4.48344	7.34476e-06	0.000171504	NO
CILP2	23.1774	1.88327	0.566332	3.32538	0.00088297	0.00917985	NO
CKAP2L	29.5038	-1.45439	0.382007	-3.80723	0.000140532	0.00206302	NO
CKB	67.4115	-1.64179	0.289011	-5.68072	1.34133e-08	6.20595e-07	NO
CLIP2	108.514	1.01656	0.32787	3.1005	0.00193192	0.0174715	NO
CNN2	188.538	1.16639	0.230079	5.06952	3.98827e-07	1.34087e-05	NO
COL21A1	52.8486	-2.18272	0.403097	-5.41489	6.1326e-08	2.46731e-06	NO
COL4A5	430.411	1.22783	0.361367	3.39775	0.000679433	0.00738076	NO
COL4A6	12.8727	3.2171	1.09029	2.95068	0.00317073	0.0259886	NO
COL9A2	41.7511	-1.34463	0.375965	-3.57648	0.000348251	0.00434013	NO
COPS9	16.6578	-2.20344	0.576773	-3.82029	0.000133292	0.00198762	NO
CORO1A	45.6115	-1.26139	0.325407	-3.87635	0.000106037	0.00165326	NO
CORO2A	93.4143	1.06339	0.240785	4.41632	1.00396e-05	0.000221941	NO
CPE	59.5117	2.37031	0.565929	4.18835	2.80993e-05	0.000534237	NO
CREBRF	145.192	1.01353	0.214003	4.73606	2.17917e-06	6.00576e-05	NO
CREG2	43.8368	2.34097	0.401182	5.83519	5.37289e-09	2.68165e-07	NO
CRYBG2	17.5121	2.39333	0.731317	3.27262	0.00106554	0.0107397	NO
CSGALNACT1	22.8946	2.08379	0.638643	3.26284	0.00110301	0.0110636	NO
CTSZ	254.841	1.2505	0.205552	6.08359	1.17522e-09	6.99544e-08	NO
CYP1A1	35.8268	2.08131	0.571051	3.6447	0.000267706	0.00351234	NO
CYP24A1	264.094	3.45403	0.405157	8.52516	1.52596e-17	3.07821e-15	NO
CYP26B1	60.6131	-2.16015	0.405658	-5.32506	1.00922e-07	3.86752e-06	NO
CYP2T1P	31.1037	2.42381	0.583592	4.15325	3.27779e-05	0.000611125	NO
DCDC2	107.225	-1.04716	0.271424	-3.85803	0.000114305	0.0017568	NO
DDR1	37.4713	1.34645	0.424189	3.17418	0.00150263	0.0142386	NO
DDX60	10.7502	3.37896	1.16082	2.91084	0.00360462	0.0287815	NO
DGAT2	39.6654	1.45996	0.376547	3.87724	0.000105648	0.00165171	NO
DHRS2	113.521	1.44467	0.397965	3.63015	0.000283252	0.00366662	NO
DHRS3	99.9929	4.31524	0.37621	11.4703	1.85986e-30	1.68828e-27	NO
DIO2	106.656	3.74129	0.645368	5.79714	6.7457e-09	3.28774e-07	NO
DLG4	34.2723	-1.58836	0.395138	-4.01976	5.82579e-05	0.00100253	NO
DLGAP3	30.4527	-1.82539	0.511652	-3.56765	0.000360202	0.00444862	NO
DMKN	57.901	1.35673	0.347637	3.90272	9.51159e-05	0.00151851	NO
DMPK	498.613	1.03296	0.21678	4.76504	1.88817e-06	5.30154e-05	NO
DNAH5	132.963	1.63688	0.270704	6.04678	1.47772e-09	8.44977e-08	NO
DNAH7	53.6991	2.41824	0.353228	6.84611	7.58859e-12	6.6798e-10	NO
DNAJC6	143.067	-1.1798	0.221228	-5.33296	9.66234e-08	3.73234e-06	NO
DNAL1	164.589	1.12006	0.184296	6.07748	1.22083e-09	7.1787e-08	NO
DNASE1L2	24.7783	-1.75632	0.512085	-3.42974	0.00060417	0.00675463	NO
DOK4	51.5923	-1.77872	0.372505	-4.77503	1.79681e-06	5.10702e-05	NO
DPYD	48.0852	1.77095	0.404329	4.37998	1.1869e-05	0.000256908	NO
DSC2	21.4361	2.63972	0.544963	4.84385	1.27347e-06	3.78793e-05	NO
DTX3L	116.437	1.21414	0.266976	4.54774	5.42258e-06	0.000131702	NO
DUSP1	183.853	1.29913	0.242723	5.35232	8.68341e-08	3.37213e-06	NO
DUSP16	25.7125	1.76576	0.574379	3.0742	0.00211066	0.0187724	NO
EDARADD	10.653	3.17011	0.947678	3.34513	0.000822435	0.00867469	NO
EDN2	3.61071	5.09375	1.74608	2.91725	0.0035313	0.0283585	NO
EEF1AKMT1	30.2386	-1.42218	0.465196	-3.05717	0.00223437	0.0196321	NO
EHD2	21.3192	-2.16355	0.615453	-3.51538	0.00043912	0.0052021	NO
EID1	190.583	-1.04235	0.19637	-5.30809	1.10779e-07	4.18997e-06	NO
ELF3	619.972	1.56907	0.210753	7.44505	9.69052e-14	1.14427e-11	NO
ELF3-AS1	13.9233	2.83185	0.86959	3.25654	0.00112779	0.0112423	NO
ELMO3	148.574	1.04977	0.230761	4.54919	5.38538e-06	0.000131017	NO
EMID1	80.3061	-1.19066	0.224418	-5.30552	1.1235e-07	4.22739e-06	NO
ENC1	758.777	1.17006	0.308837	3.7886	0.000151501	0.00220261	NO
ENOX1	29.496	1.97766	0.607173	3.25716	0.00112535	0.0112334	NO
ENTPD1	8.34492	5.69207	1.5713	3.62252	0.000291751	0.00375322	NO
EPAS1	633.334	3.10886	0.425802	7.30118	2.85256e-13	3.16264e-11	NO
EPHA4	392.49	1.55976	0.364533	4.27879	1.87911e-05	0.000379059	NO
ERC2	141.411	1.41215	0.300713	4.69601	2.65297e-06	7.1355e-05	NO
ESPL1	391.132	-1.21158	0.152654	-7.93676	2.07534e-15	3.07574e-13	NO
ETV6	58.123	1.28604	0.321621	3.99863	6.3709e-05	0.00108732	NO
EVL	604.845	-1.04897	0.313956	-3.34115	0.000834317	0.00876817	NO
FADS3	80.379	-1.04839	0.307739	-3.40676	0.000657397	0.00718457	NO
FAHD2B	12.5997	2.21251	0.634672	3.48607	0.000490175	0.00573213	NO
FAHD2CP	18.9867	2.71295	0.609019	4.45462	8.4043e-06	0.000191623	NO
FAM13A	12.1591	2.84278	0.744452	3.81862	0.000134202	0.00199504	NO
FAM171A1	9.18878	-2.26734	0.767378	-2.95466	0.0031301	0.0256845	NO
FAM174B	199.543	1.12073	0.238266	4.70369	2.55506e-06	6.8849e-05	NO
FAM198B-AS1	9.78234	2.97005	0.865927	3.4299	0.000603797	0.00675463	NO
FAM239B	183.225	1.68938	0.628065	2.68981	0.00714929	0.0490952	NO
FAM83D	70.7564	-1.082	0.253113	-4.27475	1.91351e-05	0.000384928	NO
FAM83F	76.3726	2.07217	0.344301	6.01848	1.76058e-09	9.91113e-08	NO
FAT1	2162.17	1.21068	0.150855	8.02544	1.01159e-15	1.56302e-13	NO
FBXL13	61.1717	1.64808	0.381495	4.32007	1.55979e-05	0.00032779	NO
FEN1	238.073	-1.06269	0.164832	-6.44709	1.1402e-10	8.3638e-09	NO
FER1L4	192.138	1.63547	0.185191	8.83127	1.03493e-18	2.50522e-16	NO
FGD6	616.674	1.61211	0.149592	10.7767	4.43322e-27	2.57552e-24	NO
FHL1	25.2988	-2.36335	0.626116	-3.77461	0.000160257	0.0023091	NO
FIRRE	652.146	2.43004	0.407103	5.9691	2.38563e-09	1.29771e-07	NO
FKBP4	4556.29	-1.14933	0.103045	-11.1536	6.87448e-29	5.54694e-26	NO
FLVCR1	118.376	1.2482	0.271615	4.59547	4.31765e-06	0.000108494	NO
FNDC3B	720.605	1.72823	0.211368	8.17641	2.92437e-16	5.05638e-14	NO
FOSB	63.3234	1.04213	0.37595	2.77198	0.00557162	0.0404207	NO
FOXO1	157.235	1.33667	0.192677	6.93738	3.99446e-12	3.76724e-10	NO
FOXO4	62.4817	1.64267	0.353007	4.65336	3.2657e-06	8.51545e-05	NO
FOXQ1	7.70583	5.81077	1.44658	4.01691	5.89651e-05	0.0010135	NO
FRK	75.7395	1.53803	0.360332	4.26838	1.969e-05	0.000393908	NO
FSTL3	153.23	1.23222	0.292428	4.21375	2.51165e-05	0.000484451	NO
FUOM	18.9785	1.5878	0.579428	2.74029	0.00613846	0.0436582	NO
FURIN	288.517	1.19267	0.231502	5.15188	2.57884e-07	9.06903e-06	NO
FUS	726.402	-1.27583	0.193418	-6.59623	4.21743e-11	3.31103e-09	NO
FUT8-AS1	41.8783	1.68254	0.355373	4.73458	2.19514e-06	6.02687e-05	NO
FZD4	105.574	-1.22233	0.266116	-4.59322	4.36458e-06	0.000109295	NO
FZD9	11.2092	-2.01926	0.708503	-2.85004	0.00437134	0.0334766	NO
GADD45G	16.2306	1.47547	0.522233	2.82532	0.00472338	0.0355298	NO
GALE	94.426	-1.15805	0.353172	-3.27899	0.00104179	0.0105369	NO
GLDN	41.8179	1.28985	0.406763	3.171	0.00151913	0.0143738	NO
GLIS3	25.5702	1.56689	0.579665	2.70309	0.00686983	0.0475362	NO
GLYCTK	22.5476	-1.3089	0.442878	-2.95544	0.0031222	0.0256486	NO
GNAZ	115.071	-1.11465	0.284769	-3.91423	9.06938e-05	0.00145873	NO
GNB1L	30.7244	-1.59647	0.417084	-3.82769	0.000129349	0.00193738	NO
GOLM1	59.0232	2.41656	0.454466	5.31737	1.0528e-07	4.01334e-06	NO
GPR160	38.0373	1.20829	0.371716	3.25057	0.00115175	0.0114419	NO
GPR179_1	9.88433	-6.43741	1.39719	-4.60741	4.07716e-06	0.000102986	NO
GPR37L1	174.285	1.25509	0.311392	4.03059	5.56362e-05	0.000965424	NO
GPR87	7.46101	4.83858	1.48137	3.26629	0.00108965	0.0109447	NO
GPRIN3	44.2705	2.50754	0.580504	4.31959	1.56316e-05	0.00032779	NO
GPX8	10.5881	3.15399	0.893976	3.52805	0.000418628	0.00500424	NO
GRB7	57.1832	1.26446	0.292484	4.32316	1.53809e-05	0.000324697	NO
GRHL3	30.8726	2.00294	0.511652	3.91466	9.0532e-05	0.00145775	NO
GRIN3B	25.7219	1.65299	0.586409	2.81884	0.00481974	0.0361021	NO
GSEC	5.2312	4.30886	1.43542	3.00181	0.00268376	0.0226806	NO
GTF2IP20	99.3753	1.08332	0.255464	4.24057	2.2295e-05	0.000438771	NO
GTF2IP7	31.3629	2.40737	0.704309	3.41806	0.000630693	0.00697123	NO
GTF3A	80.4597	-1.03873	0.321027	-3.23566	0.00121361	0.0119191	NO
HERC3	102.356	1.11831	0.262357	4.26253	2.02124e-05	0.000402143	NO
HIST1H1B	5370.58	-1.08033	0.153164	-7.05342	1.74577e-12	1.7608e-10	NO
HIST1H3J	7719.53	-1.01857	0.134359	-7.58098	3.42965e-14	4.29416e-12	NO
HJURP	114.803	-1.35461	0.225606	-6.00433	1.92126e-09	1.07325e-07	NO
HK2	410.363	1.80728	0.564896	3.19931	0.00137755	0.0132325	NO
HMMR	45.8619	-1.24565	0.368336	-3.38182	0.000720067	0.00775259	NO
HNMT	8.69632	3.31468	1.11617	2.96969	0.00298104	0.0246564	NO
HOMER3	274.065	1.30289	0.189404	6.87888	6.0323e-12	5.54514e-10	NO
HPDL	50.1737	1.45866	0.396825	3.67583	0.000237081	0.0031883	NO
HSH2D	48.8101	2.27424	0.363363	6.25887	3.87787e-10	2.54851e-08	NO
IFI30	62.4015	1.30954	0.348874	3.75361	0.000174304	0.00247709	NO
IFIT3	6.33139	5.68041	1.66778	3.40597	0.000659303	0.00718897	NO
IGF2BP2	35.8787	-1.5951	0.479348	-3.32764	0.000875844	0.00911882	NO
IGFBP4	473.162	-1.20246	0.231232	-5.20022	1.99049e-07	7.13823e-06	NO
IGSF11	7.07583	3.93731	1.14678	3.43335	0.000596164	0.00669659	NO
IGSF3	1350.05	-1.00422	0.0941839	-10.6623	1.52712e-26	7.64825e-24	NO
IKZF3	9.71954	2.59576	0.929055	2.79398	0.00520641	0.0384582	NO
INKA2	135.933	-1.14611	0.230541	-4.97141	6.64688e-07	2.12174e-05	NO
INPP5J	26.2474	-1.50801	0.482641	-3.12449	0.00178113	0.0163625	NO
IRF1	92.8453	1.07413	0.300947	3.56917	0.000358118	0.00443041	NO
ISG15	84.6763	1.00463	0.292256	3.43751	0.000587095	0.006606	NO
ITGB6	118.798	3.92398	0.376519	10.4217	1.97367e-25	9.24695e-23	NO
ITPR1	211.734	2.23197	0.215061	10.3783	3.11219e-25	1.41255e-22	NO
ITPRIPL2	139.558	2.0513	0.261327	7.84955	4.17518e-15	5.94513e-13	NO
JAG1	192.319	1.2647	0.155251	8.14618	3.75594e-16	6.34316e-14	NO
JAK2	335.167	-1.65562	0.16758	-9.87958	5.10484e-23	1.90109e-20	NO
JPH2	11.219	2.55433	0.815135	3.13363	0.00172658	0.0159757	NO
JUNB	1504.6	1.56747	0.145772	10.7529	5.74581e-27	3.2097e-24	NO
KATNAL1	60.2465	-1.03693	0.342367	-3.02871	0.00245602	0.0211322	NO
KCNH2	78.2858	-1.3817	0.280659	-4.92305	8.52057e-07	2.63865e-05	NO
KCNH3	23.6546	-2.18215	0.568805	-3.83639	0.000124858	0.00188312	NO
KCNJ4	4.64097	-3.04289	1.1237	-2.70791	0.00677076	0.0470295	NO
KCNN4	55.8118	1.0943	0.385853	2.83604	0.00456768	0.0346609	NO
KDSR	37.9062	1.23223	0.439689	2.80249	0.00507091	0.0375765	NO
KHK	32.9577	-1.15867	0.414608	-2.79461	0.0051963	0.0384468	NO
KIAA1217	124.708	1.45374	0.241403	6.02205	1.72224e-09	9.73302e-08	NO
KIF1A	825.032	-1.83651	0.149796	-12.2601	1.48369e-34	1.65763e-31	NO
KIF20A	136.878	-1.14635	0.231703	-4.94749	7.5175e-07	2.37874e-05	NO
KIF21B	35.5517	1.64068	0.481526	3.40724	0.000656224	0.00718457	NO
KIF9	20.8109	1.67658	0.518844	3.23137	0.00123198	0.0120575	NO
KITLG	185.566	-1.3421	0.168747	-7.95333	1.81565e-15	2.71861e-13	NO
KLF2	33.2213	3.80139	1.04956	3.62189	0.000292456	0.00375692	NO
KLF7	86.0286	1.74149	0.415513	4.19117	2.77525e-05	0.000530364	NO
KLHDC7B	16.3559	3.28566	0.836899	3.92599	8.6373e-05	0.00141017	NO
KLHDC8B	34.7329	-1.26326	0.397013	-3.18191	0.00146307	0.0139342	NO
KLHL15	22.4397	-1.69103	0.552144	-3.06266	0.00219382	0.0193814	NO
KLHL24	576.327	1.32606	0.140749	9.42147	4.44823e-21	1.43569e-18	NO
KLHL7	17.196	1.68213	0.55821	3.01344	0.00258304	0.0220683	NO
KLK6	18.9541	1.91603	0.709364	2.70106	0.0069119	0.0477585	NO
KLRG2	85.5567	1.12324	0.308269	3.64369	0.000268753	0.00352289	NO
KNDC1	130.688	-1.97985	0.216845	-9.13027	6.83273e-20	1.94586e-17	NO
KNSTRN	85.7427	-1.04555	0.247684	-4.22131	2.42892e-05	0.000470996	NO
KREMEN2	35.0707	-1.26432	0.442125	-2.85964	0.00424128	0.0327313	NO
KRT16	20.0434	4.2539	0.797774	5.33221	9.70237e-08	3.73786e-06	NO
KRT80	1968.4	1.05102	0.119095	8.82509	1.09376e-18	2.60423e-16	NO
KRT83	40.1794	1.59188	0.426574	3.73179	0.000190127	0.00266288	NO
KRT86	77.3761	1.92215	0.304833	6.30558	2.87114e-10	1.94862e-08	NO
KSR2	68.3157	-1.00017	0.277494	-3.60428	0.000313016	0.00398095	NO
KTN1	207.27	1.14732	0.203529	5.63713	1.72907e-08	7.82336e-07	NO
L3MBTL1	30.4803	1.39494	0.448447	3.1106	0.00186708	0.0169695	NO
LAMA3	251.272	1.37414	0.30105	4.56448	5.00726e-06	0.000122847	NO
LHFPL2	163.283	1.24302	0.225075	5.52266	3.33896e-08	1.41799e-06	NO
LIMCH1	22.2472	2.29673	0.559528	4.10476	4.04735e-05	0.000726622	NO
LINC00571	12.273	2.62021	0.799843	3.2759	0.00105325	0.0106306	NO
LINC00623	9.93191	-2.87874	0.908943	-3.16713	0.0015395	0.0145476	NO
LINC00673	41.7657	1.35266	0.490433	2.7581	0.00581387	0.041658	NO
LINC00847	80.1011	1.16148	0.328741	3.5331	0.000410713	0.00494217	NO
LINC01087	38.3434	-1.4173	0.380328	-3.72653	0.000194135	0.00271117	NO
LINC01239	15.6846	2.29621	0.75089	3.05799	0.00222827	0.019626	NO
LINC01560	10.5707	-2.2076	0.76299	-2.89335	0.00381156	0.0300701	NO
LINC02015	19.059	4.61399	1.10736	4.16665	3.09104e-05	0.000581531	NO
LINC02732	16.9213	4.72639	0.967056	4.8874	1.02178e-06	3.11118e-05	NO
LMBR1	1642.96	-1.03003	0.119322	-8.63233	6.01122e-18	1.32283e-15	NO
LNCAROD	57.5456	1.76705	0.474685	3.72258	0.000197198	0.00274076	NO
LOC100129434	22.3014	3.98506	0.653443	6.09856	1.07031e-09	6.5316e-08	NO
LOC100288175	17.0323	-1.51837	0.555072	-2.73544	0.00622968	0.0441581	NO
LOC100507437	7.6243	-2.53122	0.880052	-2.87621	0.00402479	0.0313096	NO
LOC101926967	13.2121	1.56542	0.577336	2.71145	0.00669902	0.046665	NO
LOC101928858	10.9018	3.84949	1.18441	3.25012	0.00115355	0.0114519	NO
LOC102724250	312.635	-1.24352	0.128384	-9.68597	3.45912e-22	1.1962e-19	NO
LOC102724334	48.507	-1.12004	0.384385	-2.91386	0.00356989	0.028567	NO
LOC105371414	5.04093	-4.40956	1.53803	-2.86702	0.00414352	0.0321106	NO
LOC105371453	80.8399	2.07294	0.341453	6.07092	1.27176e-09	7.41809e-08	NO
LOC105371703	6.97352	-7.38517	1.42524	-5.18171	2.19859e-07	7.86511e-06	NO
LOC105371952	43.8775	1.03707	0.344892	3.00694	0.0026389	0.0223614	NO
LOC105372411	23.9892	1.5446	0.558435	2.76594	0.00567584	0.0408908	NO
LOC105373344	7.89463	-3.3774	0.983868	-3.43278	0.00059743	0.00670562	NO
LOC105374985	19.3759	1.91588	0.670705	2.85652	0.00428312	0.0329841	NO
LOC105376342	26.3206	1.79293	0.611579	2.93164	0.00337177	0.0273432	NO
LOC105377975	140.931	1.50425	0.219074	6.86641	6.58391e-12	5.93942e-10	NO
LOC105378698	18.5951	1.55221	0.570225	2.7221	0.00648694	0.0454932	NO
LOC105379152	47.2706	-1.10487	0.397475	-2.77972	0.00544057	0.039708	NO
LOC107983971	90.7625	1.06042	0.292413	3.62646	0.000287334	0.00370954	NO
LOC107984897	157.889	1.17219	0.256043	4.5781	4.69211e-06	0.00011531	NO
LOC107985000	8.80608	2.37951	0.848605	2.80403	0.00504688	0.0374475	NO
LOC107986334	13.7158	1.90864	0.687451	2.7764	0.00549645	0.0400153	NO
LOC107986473	4.17548	4.56093	1.54892	2.94458	0.00323393	0.0264468	NO
LOC107986931	2.61885	-4.8286	1.70928	-2.82493	0.00472907	0.0355512	NO
LOC112267874	38.3965	1.11994	0.346843	3.22897	0.00124237	0.0121428	NO
LOC112268047	13.7517	1.81165	0.67328	2.69078	0.00712853	0.0489866	NO
LOC151760	6.19105	3.20959	1.18281	2.71353	0.006657	0.0464391	NO
LOXL1-AS1	57.0849	1.24551	0.336322	3.70334	0.000212783	0.00290844	NO
LOXL3	11.7128	-2.38979	0.85552	-2.79337	0.00521612	0.0384582	NO
LPCAT1	151.863	-1.04116	0.231747	-4.49268	7.03331e-06	0.000165562	NO
LRGUK	23.9024	2.00938	0.558793	3.59594	0.000323225	0.00409287	NO
LRP1B	173.847	-3.77935	0.671934	-5.62458	1.85959e-08	8.36181e-07	NO
LRRC15	14.3139	6.33179	1.45013	4.36635	1.2634e-05	0.000271445	NO
LRRK1	31.4754	1.76964	0.444899	3.97762	6.96091e-05	0.00117422	NO
LRRN2	18.1117	1.98753	0.645568	3.07873	0.00207883	0.0185233	NO
LTBR	313.752	1.05426	0.203612	5.1778	2.24522e-07	8.01218e-06	NO
LXN	64.8872	2.12522	0.368875	5.76136	8.34406e-09	4.02622e-07	NO
LYNX1	6.4829	-6.49752	1.56775	-4.14449	3.40572e-05	0.000632541	NO
LYPD1	59.3417	1.8281	0.515792	3.54425	0.000393728	0.00478936	NO
LYSMD4	33.9294	1.44384	0.389979	3.70236	0.000213599	0.00291297	NO
MACC1	348.123	1.1528	0.174561	6.60399	4.00225e-11	3.17643e-09	NO
MACF1	1089.87	-1.30793	0.0890952	-14.6802	8.63621e-49	1.5679e-45	NO
MACROD2	30.9047	1.17214	0.370921	3.16009	0.00157722	0.0148122	NO
MAF	31.9215	2.79054	0.551128	5.06332	4.12021e-07	1.37885e-05	NO
MAML2	25.4249	1.95697	0.546075	3.5837	0.000338758	0.00425867	NO
MAOA	19.9794	2.41027	0.696804	3.45904	0.00054211	0.00622291	NO
MAP3K14	192.902	1.00527	0.201761	4.98248	6.2775e-07	2.01268e-05	NO
MAPK4	61.5458	2.99174	0.502082	5.95868	2.54286e-09	1.35781e-07	NO
MB	56.0626	1.3487	0.436335	3.09098	0.00199496	0.0179078	NO
MCTP1	9.39989	5.68324	1.56068	3.64152	0.000271034	0.00353365	NO
MCTP2	12.95	1.96753	0.680673	2.89056	0.00384555	0.0302725	NO
MDGA2	17.858	5.00215	1.00119	4.99621	5.84676e-07	1.88707e-05	NO
MDK	251.882	1.91106	0.439047	4.35275	1.34443e-05	0.000287154	NO
MEIS1-AS3	3.79463	5.32275	1.706	3.12002	0.00180837	0.0165813	NO
MFSD1	74.7194	1.12164	0.336218	3.33604	0.000849818	0.00888608	NO
MGST1	53.4155	1.19634	0.329148	3.63467	0.000278333	0.00360939	NO
MIR3189	26.1084	2.01047	0.571482	3.51799	0.000434835	0.00515976	NO
MIR6845	6.30501	-3.89983	1.25737	-3.10158	0.00192494	0.0174192	NO
MKI67	531.922	-1.09785	0.189942	-5.77989	7.47489e-09	3.61884e-07	NO
MOB3C	33.8895	1.33879	0.455995	2.93597	0.00332504	0.0270397	NO
MPZL2	97.9062	1.62137	0.272284	5.95473	2.60509e-09	1.38089e-07	NO
MRPL45P2	25.9377	1.164	0.429471	2.7103	0.00672215	0.0468037	NO
MTMR7	16.1063	-2.15082	0.553725	-3.88428	0.000102636	0.00161329	NO
MYB	104.505	-1.25437	0.282045	-4.44741	8.69099e-06	0.000196866	NO
MYBL2	1502.9	-1.61516	0.117928	-13.6962	1.06964e-42	1.72617e-39	NO
MYC	466.002	1.05985	0.13262	7.99158	1.33215e-15	2.01544e-13	NO
MYO16	66.2261	1.14803	0.412349	2.78412	0.00536732	0.0392918	NO
N4BP3	1982.79	1.21786	0.110023	11.0691	1.77192e-28	1.16979e-25	NO
NAALADL2	187.025	1.86806	0.276316	6.76058	1.37439e-11	1.15385e-09	NO
NAB2	517.024	-1.40632	0.177505	-7.92273	2.32345e-15	3.40867e-13	NO
NAV2	82.6464	1.1136	0.307689	3.61925	0.000295462	0.00378754	NO
NAV3	5.32959	5.06328	1.47925	3.42287	0.000619633	0.00689093	NO
NBPF1	168.157	-1.15524	0.209166	-5.52308	3.33104e-08	1.41799e-06	NO
NCAPG2	430.209	-1.01186	0.171146	-5.91224	3.37489e-09	1.75688e-07	NO
NCMAP	6.04412	5.95976	1.78605	3.33684	0.000847352	0.00886668	NO
NEAT1	1089.68	1.26829	0.142266	8.91495	4.88055e-19	1.2658e-16	NO
NECTIN3	166.308	-1.81149	0.211487	-8.56549	1.0762e-17	2.23296e-15	NO
NECTIN4	159.129	1.11761	0.233262	4.79124	1.65752e-06	4.7671e-05	NO
NEK11	100.658	1.45071	0.266442	5.44475	5.1878e-08	2.13449e-06	NO
NEK9	129.723	1.71369	0.235953	7.26282	3.7911e-13	4.10909e-11	NO
NEMP1	138.225	-1.07375	0.210037	-5.1122	3.18427e-07	1.08636e-05	NO
NEURL1	20.3013	-1.56435	0.578413	-2.70455	0.00683978	0.0473955	NO
NEXMIF	26.9002	2.46291	0.571428	4.31009	1.63189e-05	0.000336669	NO
NFE2L3	24.1184	1.56777	0.522286	3.00174	0.00268439	0.0226806	NO
NFIX	76.1514	1.08566	0.327119	3.31884	0.000903937	0.00934434	NO
NIM1K	8.53487	2.41209	0.825179	2.92311	0.00346552	0.0279163	NO
NINJ1	206.597	-1.06426	0.187282	-5.68265	1.32623e-08	6.19362e-07	NO
NME7	26.2084	1.28495	0.442313	2.90506	0.00367186	0.029222	NO
NMNAT2	12.4062	-2.29763	0.673459	-3.41169	0.000645621	0.00710379	NO
NR4A1	199.388	1.30111	0.289159	4.49963	6.8072e-06	0.000161549	NO
NUAK1	124.159	1.00735	0.256278	3.93069	8.4704e-05	0.00139167	NO
NXNL2	92.6246	-1.32886	0.34122	-3.89444	9.84252e-05	0.00156233	NO
OGFRL1	51.4201	-1.58934	0.368554	-4.31235	1.61526e-05	0.000333712	NO
ORC1	101.571	-1.08682	0.312398	-3.47897	0.000503349	0.005872	NO
OSGIN1	165.754	-1.00435	0.198903	-5.04944	4.43103e-07	1.47606e-05	NO
PARP10	58.5367	1.96164	0.468097	4.19067	2.78133e-05	0.000530829	NO
PBXIP1	629.292	1.06209	0.136096	7.80393	6.00075e-15	8.46164e-13	NO
PCDH1	872.972	1.04755	0.117744	8.89686	5.74486e-19	1.46383e-16	NO
PCDH7	90.5413	1.98623	0.573932	3.46074	0.000538696	0.00620323	NO
PCDHB11	46.5108	1.36417	0.455348	2.99588	0.00273658	0.0230145	NO
PCDHB14	33.4099	1.51974	0.379899	4.00037	6.32439e-05	0.00108192	NO
PCDHB8	52.6995	1.15003	0.358997	3.20345	0.00135792	0.0130699	NO
PCDHGA6	34.5842	1.29488	0.413336	3.13274	0.00173182	0.0160006	NO
PDE4D	29.4786	1.99959	0.524711	3.81085	0.000138491	0.00204458	NO
PDK1	169.026	1.07708	0.252662	4.26292	2.0177e-05	0.000401991	NO
PDLIM2	47.4623	-1.10443	0.376222	-2.93558	0.0033292	0.0270447	NO
PGAP1	63.7177	-1.36557	0.350454	-3.89657	9.7564e-05	0.00155035	NO
PGBD5	13.2376	-2.80201	0.744608	-3.76307	0.00016784	0.00240169	NO
PHF1_1	11.6736	-1.75123	0.619031	-2.82899	0.00466948	0.0352676	NO
PHLDB2	79.7857	1.24915	0.340049	3.67344	0.000239302	0.0032152	NO
PHLPP1	100.773	1.11595	0.265767	4.19898	2.68125e-05	0.000514433	NO
PIK3R1	946.621	-1.40585	0.113476	-12.389	2.99656e-35	3.62683e-32	NO
PITPNM1	283.418	1.90197	0.17823	10.6714	1.38518e-26	7.18513e-24	NO
PKIB	58.5629	-1.83559	0.303345	-6.05118	1.43789e-09	8.28667e-08	NO
PKMYT1	352.122	-1.08621	0.149835	-7.24935	4.18784e-13	4.5055e-11	NO
PKN3	61.267	-1.305	0.314714	-4.14661	3.37432e-05	0.00062751	NO
PKP3	786.022	1.00689	0.15351	6.5591	5.41326e-11	4.227e-09	NO
PLCXD3	54.407	2.14264	0.484607	4.4214	9.80632e-06	0.000217446	NO
PLEKHM3	324.795	1.05646	0.131258	8.04868	8.36908e-16	1.32122e-13	NO
PLK1	273.922	-1.00887	0.204425	-4.93517	8.00812e-07	2.50668e-05	NO
PLPP2	130.556	1.36908	0.231727	5.90815	3.45979e-09	1.79464e-07	NO
PLS3	5.68833	-6.16382	1.61757	-3.81054	0.000138661	0.00204458	NO
PLSCR1	20.8904	1.4616	0.535755	2.72812	0.00636968	0.0448658	NO
PMEPA1	488.729	1.12557	0.232643	4.83821	1.31016e-06	3.86762e-05	NO
PNMA8B	3.00134	-5.55582	1.74604	-3.18196	0.0014628	0.0139342	NO
PNRC1	206.425	1.22967	0.219958	5.59048	2.26443e-08	9.90622e-07	NO
POC1A	84.648	-1.23058	0.319312	-3.85384	0.00011628	0.00177961	NO
POLA2	226.186	-1.08453	0.178387	-6.07968	1.20421e-09	7.10971e-08	NO
POTEE	51.2861	-1.84524	0.383201	-4.81534	1.46952e-06	4.28582e-05	NO
POTEI	131.322	-1.48432	0.27973	-5.30627	1.11891e-07	4.22106e-06	NO
POTEKP	2215.53	-1.0984	0.157148	-6.98961	2.75643e-12	2.68688e-10	NO
PPARGC1A	9.65941	-2.845	0.795351	-3.57703	0.000347514	0.00433616	NO
PPFIA4	44.1306	1.55523	0.405245	3.83775	0.000124168	0.00187466	NO
PRDM16	39.3496	-1.93767	0.419148	-4.62288	3.78457e-06	9.6773e-05	NO
PRDM5	31.176	2.66939	0.547275	4.87761	1.07378e-06	3.25586e-05	NO
PRICKLE1	17.3361	2.56235	0.865005	2.96224	0.00305409	0.0251033	NO
PRKD1	40.3115	1.01779	0.363253	2.80188	0.00508052	0.0376285	NO
PRR36	39.848	-1.31737	0.366525	-3.59422	0.000325365	0.00411316	NO
PRRT1B	63.6802	-1.35463	0.357605	-3.78806	0.000151826	0.00220512	NO
PTGES	68.3317	3.22606	0.39954	8.07443	6.77905e-16	1.10049e-13	NO
QPRT	370.964	1.64112	0.258246	6.35487	2.08607e-10	1.46368e-08	NO
QSOX1	2389.45	1.16806	0.320969	3.63918	0.000273512	0.00356205	NO
RAB3B	24.7294	-3.13849	0.51255	-6.12329	9.16628e-10	5.71378e-08	NO
RAD51	74.2825	-1.29198	0.277535	-4.65519	3.23687e-06	8.45544e-05	NO
RASD1	123.646	3.6648	0.676246	5.41933	5.98224e-08	2.41377e-06	NO
RASSF1	25.8656	-1.78773	0.472822	-3.78097	0.000156217	0.00225536	NO
RASSF7	43.95	-1.18538	0.371313	-3.19239	0.00141098	0.0135357	NO
RCN1	10.6435	2.75438	0.789592	3.48836	0.000485987	0.00569232	NO
RECQL4	542.543	-1.35511	0.122152	-11.0937	1.34638e-28	9.31185e-26	NO
RELB	63.8096	1.42862	0.36299	3.93569	8.29565e-05	0.00136761	NO
RET	407.826	-1.09467	0.217058	-5.04322	4.57764e-07	1.50761e-05	NO
RFC3	62.8138	-1.30119	0.331944	-3.9199	8.85848e-05	0.00143434	NO
RGS6	29.5042	-1.23649	0.421209	-2.93557	0.00332938	0.0270447	NO
RHPN2	251.696	-1.17714	0.259558	-4.53519	5.75516e-06	0.000139313	NO
RND1	43.8182	2.10171	0.416816	5.04231	4.59954e-07	1.5114e-05	NO
RND3	67.4311	1.35782	0.290142	4.67985	2.87085e-06	7.66475e-05	NO
RNF125	22.9602	1.37778	0.504603	2.73043	0.00632525	0.0446177	NO
RNF145	44.5179	1.43222	0.452426	3.16563	0.00154746	0.0145944	NO
RNF170	36.3708	1.33713	0.386799	3.4569	0.000546426	0.00625891	NO
RNF207	64.1243	1.28815	0.333952	3.8573	0.000114646	0.00176016	NO
RNLS	4.26916	5.03641	1.60165	3.14451	0.00166368	0.0155291	NO
RNR2	99571.1	-1.10245	0.357232	-3.08609	0.00202805	0.01816	NO
RNU4-1	464.614	-1.24877	0.44953	-2.77794	0.00547042	0.0398657	NO
RNVU1-6	31.9362	-1.60635	0.512478	-3.13448	0.00172161	0.0159757	NO
S100A9	47.7434	4.16147	1.26226	3.29684	0.000977794	0.00998697	NO
SALL2	65.4359	-1.30576	0.327231	-3.99033	6.59801e-05	0.00112213	NO
SAMD4A	411.826	1.38801	0.218837	6.34264	2.25858e-10	1.56207e-08	NO
SARDH	7.44177	-4.73298	1.29214	-3.66289	0.000249388	0.00331392	NO
SAT1	75.8941	1.42741	0.43724	3.26459	0.00109623	0.0110032	NO
SATB2	210.391	1.66114	0.214347	7.74976	9.20645e-15	1.26146e-12	NO
SCD	1258.26	1.06891	0.272327	3.9251	8.66925e-05	0.00141316	NO
SEMA3E	19.7338	1.74364	0.592378	2.94345	0.00324576	0.026526	NO
SEMA6B	290.781	-1.53158	0.14266	-10.7359	6.90725e-27	3.71559e-24	NO
SERHL2	10.1567	2.91687	0.995588	2.9298	0.00339185	0.0273989	NO
SERPINA3	399.765	-1.69145	0.151859	-11.1383	8.16705e-29	6.24307e-26	NO
SERPINA5	32.6015	-1.66966	0.557146	-2.99682	0.00272814	0.0229702	NO
SERPINB8	3.5902	4.51081	1.5751	2.86383	0.00418554	0.0323528	NO
SERPINE1	6.79881	3.84203	1.33526	2.87737	0.00401005	0.0312457	NO
SFXN2	375.788	-1.45313	0.246082	-5.90506	3.52514e-09	1.82203e-07	NO
SGO2	32.7939	-1.41236	0.353747	-3.99256	6.53642e-05	0.00111295	NO
SH2D4A	56.7039	1.06271	0.287171	3.70061	0.000215079	0.00292765	NO
SH3GL3	4.51506	5.1662	1.61405	3.20077	0.00137063	0.0131747	NO
SH3TC2	7.26272	4.93895	1.381	3.57635	0.00034843	0.00434013	NO
SHC4	69.0753	-2.79606	0.347557	-8.04489	8.63242e-16	1.34814e-13	NO
SHCBP1	74.1224	-1.29075	0.265378	-4.86381	1.15146e-06	3.46266e-05	NO
SHF	28.9373	-1.7362	0.45517	-3.81441	0.000136509	0.00202106	NO
SHH	697.613	-1.07999	0.165944	-6.50817	7.60705e-11	5.78455e-09	NO
SHISA4	33.2159	-1.12197	0.408462	-2.7468	0.00601791	0.0429715	NO
SHROOM1	81.7651	1.05021	0.326169	3.21984	0.00128263	0.0124608	NO
SIK1B	108.289	1.72675	0.289897	5.95645	2.57778e-09	1.37142e-07	NO
SIPA1	62.6304	1.29178	0.382085	3.38088	0.000722539	0.00776195	NO
SLC16A5	7.1909	3.01322	1.09071	2.76263	0.00573382	0.0412063	NO
SLC25A20	16.2511	1.61796	0.566168	2.85775	0.00426661	0.0328919	NO
SLC25A30	100.684	-1.59478	0.263935	-6.0423	1.51929e-09	8.65338e-08	NO
SLC25A45	31.7222	1.38029	0.442801	3.11717	0.00182599	0.0167101	NO
SLC2A12	8.81275	2.55596	0.916102	2.79004	0.00527023	0.0387568	NO
SLC37A2	5.31269	3.84923	1.32578	2.90337	0.00369174	0.029339	NO
SLC43A2	6.62537	3.47184	1.1621	2.98757	0.00281204	0.0235537	NO
SLC45A3	84.1608	1.34437	0.293626	4.57853	4.68248e-06	0.000115268	NO
SLC4A10	46.5778	-2.98273	0.406385	-7.33967	2.14127e-13	2.41084e-11	NO
SLC6A17	6.18686	-5.00675	1.41575	-3.53646	0.000405533	0.00490013	NO
SLC8A1	143.241	1.42643	0.24244	5.88363	4.01357e-09	2.03822e-07	NO
SLCO3A1	98.8554	1.04773	0.242708	4.31682	1.58296e-05	0.00033033	NO
SLITRK4	2.94494	-4.62308	1.71805	-2.69088	0.00712641	0.0489866	NO
SMIM22	30.2706	2.80994	0.587306	4.78446	1.7145e-06	4.89221e-05	NO
SMOX	42.0996	1.11368	0.391727	2.84299	0.00446923	0.0340205	NO
SNHG30	4.73425	2.99369	1.00699	2.9729	0.00294998	0.0244552	NO
SNORD45B	11.6016	1.82125	0.668022	2.72634	0.00640415	0.0450308	NO
SORL1	88.5048	1.08151	0.370055	2.92256	0.00347168	0.027935	NO
SP100	102.371	1.06622	0.265492	4.016	5.91938e-05	0.00101623	NO
SPAG4	11.2013	2.55415	0.694808	3.67605	0.000236869	0.0031883	NO
SPERT	3.34542	-6.28891	1.67466	-3.75532	0.000173117	0.00246505	NO
SPIRE2	121.162	1.52083	0.217102	7.00515	2.46716e-12	2.42115e-10	NO
SPNS2	67.5685	1.43687	0.458832	3.13159	0.00173864	0.0160432	NO
ST3GAL5	105.283	1.31063	0.292717	4.47748	7.55287e-06	0.000175517	NO
STUM	6.26955	4.47024	1.6085	2.77914	0.00545031	0.0397588	NO
STXBP1	57.5999	-1.19812	0.301594	-3.97263	7.10846e-05	0.00119356	NO
SUGT1P1	12.7661	3.14781	0.841571	3.7404	0.000183729	0.00259327	NO
SUSD4	84.8614	-1.02246	0.260836	-3.91993	8.85747e-05	0.00143434	NO
SWI5	16.3623	-1.79705	0.58973	-3.04725	0.00230948	0.0201217	NO
SYN3	4.73821	-4.5204	1.67231	-2.70309	0.00686991	0.0475362	NO
SYNDIG1	11.3139	-2.2925	0.765432	-2.99503	0.00274414	0.0230648	NO
SYNPO2	308.516	1.28193	0.233809	5.48282	4.1861e-08	1.74709e-06	NO
TAPT1-AS1	5.70691	3.30436	1.11425	2.96555	0.0030214	0.0249334	NO
TBC1D19	25.6099	1.39141	0.51692	2.69173	0.00710834	0.0489169	NO
TBX3	59.3777	1.6197	0.319041	5.07677	3.83903e-07	1.2967e-05	NO
TENM4	100.126	1.38127	0.27955	4.94106	7.76999e-07	2.44267e-05	NO
TFEB	29.9092	1.62303	0.54487	2.97876	0.00289421	0.0241029	NO
TFR2	4.37544	4.12581	1.45809	2.8296	0.00466059	0.0352187	NO
TGM2	106.789	1.42337	0.397437	3.58137	0.000341791	0.00427722	NO
THEG	5.11005	-4.27645	1.44277	-2.96406	0.00303609	0.0250123	NO
THEM4	37.9407	1.59228	0.476247	3.34338	0.00082763	0.00871682	NO
TIMP3	265.829	1.2588	0.299248	4.20656	2.59291e-05	0.000498801	NO
TMC7	22.5022	1.79177	0.570438	3.14104	0.00168351	0.0156739	NO
TMEM106C	116.383	-1.01333	0.297987	-3.40058	0.000672419	0.007321	NO
TMEM26	28.0909	-1.56039	0.467511	-3.33765	0.000844914	0.00884753	NO
TMEM64	1152.16	-1.19652	0.156873	-7.62734	2.39647e-14	3.02663e-12	NO
TMEM65	190.603	-1.08305	0.315987	-3.4275	0.000609173	0.00678499	NO
TMEM94	277.418	1.69894	0.28079	6.05055	1.44349e-09	8.28667e-08	NO
TNFAIP8	29.1195	1.46648	0.440156	3.33174	0.000863051	0.00900499	NO
TNFRSF21	1507.75	1.25871	0.183666	6.85325	7.21925e-12	6.43266e-10	NO
TNFSF10	5.24144	5.14754	1.82408	2.82199	0.00477264	0.0358047	NO
TNIK	21.8011	-1.48007	0.520469	-2.84372	0.00445896	0.0339779	NO
TNK2	1099.53	-1.09969	0.123866	-8.87808	6.80221e-19	1.70337e-16	NO
TNS3	632.516	1.51727	0.123832	12.2527	1.6257e-34	1.68655e-31	NO
TOB1-AS1	30.5718	1.42834	0.458056	3.11827	0.00181916	0.0166594	NO
TOMM34	69.6121	-1.14674	0.331353	-3.46078	0.000538608	0.00620323	NO
TPPP	17.502	1.57385	0.579119	2.71767	0.00657437	0.0459731	NO
TPRN	414.443	-1.07403	0.143196	-7.50044	6.36043e-14	7.69824e-12	NO
TRDMT1	63.5611	-1.96976	0.329277	-5.98207	2.20314e-09	1.21206e-07	NO
TRIB2	48.8092	2.19249	0.45309	4.83898	1.30505e-06	3.86041e-05	NO
TRIM14	141.367	1.66969	0.226695	7.36538	1.76645e-13	2.00437e-11	NO
TRIM16	811.895	1.25099	0.11389	10.9842	4.55377e-28	2.87561e-25	NO
TRIM16L	313.49	1.44637	0.175995	8.21821	2.06557e-16	3.61449e-14	NO
TRIP6	360.495	1.8947	0.17038	11.1205	9.97615e-29	7.24468e-26	NO
TSKU	594.959	1.35127	0.193908	6.96859	3.20142e-12	3.05904e-10	NO
TSPAN5	20.5139	2.21472	0.66296	3.34065	0.00083582	0.00877762	NO
TTC9	51.7504	1.11724	0.346353	3.22574	0.00125649	0.0122696	NO
TTK	48.6743	-1.29214	0.359526	-3.594	0.000325643	0.00411316	NO
UBE2C	225.135	-1.18882	0.14545	-8.17338	2.9986e-16	5.12372e-14	NO
UNC5B	77.2262	1.00256	0.277877	3.60793	0.000308645	0.0039357	NO
UNC5C	13.6662	6.77929	1.40539	4.8238	1.40852e-06	4.13628e-05	NO
UPK3B_1	22.4165	1.95535	0.472096	4.14185	3.44523e-05	0.000637433	NO
USP32P2	43.4815	1.13995	0.388831	2.93172	0.00337087	0.0273432	NO
VIM-AS1	53.102	-4.80372	0.480886	-9.98932	1.69744e-23	6.48778e-21	NO
VMA21	177.768	-1.17382	0.174322	-6.73363	1.65484e-11	1.3579e-09	NO
WDR17	44.1883	1.29539	0.456811	2.83572	0.00457219	0.0346739	NO
WFIKKN1	3.37487	-3.98835	1.43593	-2.77754	0.00547723	0.0398953	NO
XKR9	39.2088	1.2141	0.429389	2.8275	0.00469136	0.0353777	NO
ZBTB20	14.605	2.41977	0.833897	2.90177	0.00371065	0.0294035	NO
ZC3H8	30.4136	1.23501	0.437473	2.82305	0.00475697	0.035724	NO
ZC3HAV1L	35.8098	-1.67451	0.396309	-4.22526	2.38665e-05	0.000464039	NO
ZFP36L1	137.446	1.59578	0.26697	5.9774	2.26732e-09	1.24266e-07	NO
ZIC1	66.5154	1.31361	0.366614	3.5831	0.000339544	0.00425867	NO
ZKSCAN1	3844.22	1.02477	0.166462	6.15617	7.45266e-10	4.78949e-08	NO
ZMAT4	4.08827	5.39525	1.6396	3.2906	0.000999748	0.0101754	NO
ZMYND11	664.687	-1.05204	0.126491	-8.3171	9.01382e-17	1.65717e-14	NO
ZNF136	39.3854	1.04964	0.361768	2.90141	0.00371491	0.0294035	NO
ZNF319	82.9282	1.07946	0.287565	3.75381	0.000174169	0.00247709	NO
ZNF365	29.1969	1.70833	0.582885	2.93082	0.00338068	0.0273543	NO
ZNF423	64.8005	1.3178	0.331088	3.9802	6.88576e-05	0.0011656	NO
ZNF511	62.5932	-1.10569	0.396063	-2.7917	0.00524321	0.0385777	NO
ZNF512	58.0043	1.46918	0.356394	4.12236	3.75017e-05	0.000683407	NO
ZNF561	82.9691	1.05982	0.27231	3.89196	9.9437e-05	0.00157471	NO
ZNF813	117.202	-1.30467	0.342729	-3.80672	0.000140823	0.00206302	NO
ZNF827	59.8753	-2.25601	0.371559	-6.07173	1.26537e-09	7.41057e-08	NO
ZSCAN18	16.2247	-2.30788	0.753674	-3.06217	0.00219737	0.019401	NO
ZWINT	145.656	-1.07101	0.271295	-3.94776	7.88854e-05	0.00130941	NO
