# Supplementary material for: Fractionated irradiation of MCF7 breast cancer cells rewires a gene regulatory circuit towards a treatment‐resistant stemness phenotype
Source: Mol Oncol. 2022 Jun 15;16(19):3410–35. doi: 10.1002/1878-0261.13226 (PMC9533694; doi:10.1002/1878-0261.13226)
Supplement: Supplementary file 8 — Data S2. Core signature_Enrichment analysis.xlsx. [file MOL2-16-3410-s005.xlsx]

## Sheet: FIR20vsBOTH_DEMs
FIR20 vs PAR								FIR20 vs PAR
GeneName	baseMean	log2FoldChange	lfcSE	stat	pvalue	padj		GeneName	baseMean	log2FoldChange	lfcSE	stat	pvalue	padj	Expression
SOX21	7.7724	7.11775	1.51671	4.6929	2.69e-06	0.000107847		SOX21	7.7724	4.56112	1.26934	3.59331	0.000326508	0.0041165	Up
PTPRM	10.1569	6.36183	1.38206	4.60315	4.16e-06	0.000155852		PTPRM	10.1569	7.19816	1.38205	5.20832	1.90555e-07	6.85055e-06	Up
COL17A1	4.46432	6.30814	1.47631	4.2729	1.93e-05	0.000551944		COL17A1	4.46432	5.22088	1.4763	3.53646	0.000405527	0.00490013	Up
FBN2	17.4353	6.29638	1.12461	5.59874	2.16e-08	1.53e-06		FBN2	17.4353	4.35901	0.719991	6.05425	1.4107e-09	8.16295e-08	Up
S100A8	5.17875	5.84154	1.69118	3.45412	0.000552083	0.00864674		S100A8	5.17875	4.75429	1.69116	2.81125	0.00493488	0.0367724	Up
HS3ST5	6.34161	5.81578	1.57029	3.70365	0.000212522	0.00395006		HS3ST5	6.34161	4.80515	1.4576	3.29663	0.000978538	0.00998755	Up
KIAA1549L	2.70368	5.24063	1.77554	2.95158	0.00316155	0.0331993		KIAA1549L	2.70368	5.11516	1.77552	2.88094	0.00396497	0.0310443	Up
BTC	9.79907	4.93837	1.07883	4.57751	4.71e-06	0.000171516		BTC	9.79907	2.55911	0.789186	3.24272	0.00118393	0.011699	Up
CEACAM6	108.175	4.59599	0.807214	5.69365	1.24e-08	9.53e-07		CEACAM6	108.175	6.40329	0.892949	7.17095	7.44809e-13	7.83884e-11	Up
HPGD	7.1369	4.53579	1.20835	3.7537	0.000174243	0.00337191		HPGD	7.1369	6.87921	1.47203	4.67328	2.96429e-06	7.88523e-05	Up
ALDH3A1	7.59742	4.15707	1.18035	3.52191	0.000428452	0.00708645		ALDH3A1	7.59742	2.68036	0.98941	2.70905	0.0067476	0.0469135	Up
CEACAM5	230.746	4.13788	0.73167	5.65539	1.55e-08	1.16e-06		CEACAM5	230.746	6.99409	0.812875	8.60414	7.68935e-18	1.64797e-15	Up
LOC105370546	6.63756	3.91909	1.17429	3.33742	0.000845593	0.0120029		LOC105370546	6.63756	6.68325	1.50255	4.44795	8.66935e-06	0.00019674	Up
WNT11	15.8614	3.81828	0.848352	4.50082	6.77e-06	0.000228391		WNT11	15.8614	4.41688	0.942118	4.68825	2.75552e-06	7.38398e-05	Up
SAMD9	64.0932	3.78213	0.438632	8.62255	6.55e-18	2.46e-15		SAMD9	64.0932	4.57466	0.499473	9.15897	5.23971e-20	1.55309e-17	Up
PSCA	28.324	3.68569	0.751817	4.90238	9.47e-07	4.34e-05		PSCA	28.324	2.23867	0.696261	3.21528	0.00130318	0.0126183	Up
CRAT	77.5478	3.50865	1.03071	3.40411	0.000663791	0.00997879		CRAT	77.5478	3.33564	1.03011	3.23815	0.00120308	0.0118511	Up
PCDHB5	11.6958	3.46167	0.837614	4.13277	3.58e-05	0.000915408		PCDHB5	11.6958	4.30736	0.977414	4.40689	1.04864e-05	0.000230067	Up
KRT6A	14.7724	3.44839	0.762473	4.52264	6.11e-06	0.000208458		KRT6A	14.7724	6.54453	1.32716	4.93123	8.17141e-07	2.55229e-05	Up
SPOCK1	31.5498	3.43095	0.569536	6.02411	1.7e-09	1.56e-07		SPOCK1	31.5498	5.94709	0.874991	6.79675	1.07007e-11	9.19628e-10	Up
OAS1	22.2227	3.42286	0.679963	5.03389	4.81e-07	2.43e-05		OAS1	22.2227	4.13734	0.750019	5.51632	3.46175e-08	1.46158e-06	Up
NRP2	24.9114	3.3972	0.595081	5.70881	1.14e-08	8.85e-07		NRP2	24.9114	2.5514	0.547659	4.65874	3.18156e-06	8.35605e-05	Up
LOC107986951	13.3348	3.3791	0.755395	4.47329	7.7e-06	0.000254794		LOC107986951	13.3348	3.78691	0.814279	4.65063	3.30919e-06	8.61338e-05	Up
C1orf116	6.57683	3.25562	1.05651	3.08148	0.00205973	0.0241099		C1orf116	6.57683	6.83869	1.48832	4.5949	4.32953e-06	0.000108605	Up
CEMIP	119.326	3.15711	0.687509	4.5921	4.39e-06	0.000161917		CEMIP	119.326	3.92101	0.700279	5.59922	2.15322e-08	9.50558e-07	Up
CP	8.17893	3.1184	1.09964	2.83584	0.00457055	0.0443701		CP	8.17893	4.70043	1.29736	3.62306	0.000291139	0.00374867	Up
CAPN9	32.8375	3.10695	0.663905	4.67982	2.87e-06	0.000112883		CAPN9	32.8375	3.57455	0.691309	5.17071	2.33212e-07	8.28161e-06	Up
GLRA3	101.859	3.04436	0.580082	5.24816	1.54e-07	8.94e-06		GLRA3	101.859	4.82337	0.628714	7.67181	1.69587e-14	2.19918e-12	Up
KRT15	39.2264	3.03155	0.50769	5.97126	2.35e-09	2.08e-07		KRT15	39.2264	1.4715	0.464551	3.16758	0.00153716	0.0145349	Up
KRT13	84.1347	2.98458	0.427748	6.97742	3.01e-12	4.34e-10		KRT13	84.1347	1.47238	0.403682	3.64737	0.000264943	0.00348554	Up
KRT81	585.975	2.9576	0.82466	3.58644	0.000335217	0.00576005		KRT81	585.975	3.85114	0.826808	4.65784	3.1955e-06	8.36241e-05	Up
S100P	33.747	2.95649	0.544743	5.42732	5.72e-08	3.75e-06		S100P	33.747	7.13711	1.13396	6.29395	3.09494e-10	2.09074e-08	Up
BHLHE41	21.9637	2.85254	0.903276	3.158	0.00158856	0.0197274		BHLHE41	21.9637	3.82062	0.97437	3.92112	8.81389e-05	0.00143031	Up
KRT4	20.5929	2.83246	0.604646	4.68449	2.81e-06	0.000111506		KRT4	20.5929	2.5772	0.597286	4.31485	1.59711e-05	0.000332326	Up
ARHGAP26	247.408	2.78875	0.274541	10.1578	3.06e-24	2.19e-21		ARHGAP26	247.408	5.78074	0.369246	15.6555	3.0472e-55	8.85149e-52	Up
SULF1	300.902	2.70838	0.371779	7.28492	3.22e-13	5.97e-11		SULF1	300.902	3.52164	0.378839	9.29588	1.45992e-20	4.41749e-18	Up
TNS4	19.2629	2.63513	0.67877	3.88221	0.000103512	0.0022019		TNS4	19.2629	2.03366	0.657453	3.09325	0.00197979	0.0178523	Up
BCAS1	333.455	2.61533	0.599599	4.3618	1.29e-05	0.000392163		BCAS1	333.455	3.40287	0.603462	5.63891	1.71127e-08	7.76701e-07	Up
IFIH1	23.2663	2.59074	0.633403	4.09019	4.31e-05	0.00104912		IFIH1	23.2663	2.74062	0.646799	4.23721	2.26318e-05	0.000444195	Up
ADM	15.5017	2.54245	0.719537	3.53345	0.000410167	0.00681404		ADM	15.5017	2.50766	0.724118	3.46306	0.000534074	0.00616115	Up
FBN1	51.629	2.49487	0.493872	5.05164	4.38e-07	2.24e-05		FBN1	51.629	1.34223	0.471041	2.84951	0.00437873	0.0335072	Up
IGFBP5	1425.31	2.48635	0.511781	4.85823	1.18e-06	5.33e-05		IGFBP5	1425.31	5.00166	0.518005	9.65562	4.65324e-22	1.57171e-19	Up
MUC5B	312.849	2.45159	0.740272	3.31174	0.000927169	0.012798		MUC5B	312.849	3.4508	0.744356	4.63596	3.55283e-06	9.16541e-05	Up
SIGLEC15	11.9792	2.43274	0.730509	3.3302	0.000867832	0.0122722		SIGLEC15	11.9792	3.81526	0.874863	4.36098	1.29481e-05	0.000277371	Up
HS6ST2	23.572	2.42826	0.618745	3.92449	8.69e-05	0.00190829		HS6ST2	23.572	1.81818	0.603796	3.01125	0.00260173	0.0221758	Up
HLA-DRB1	65.7341	2.42361	0.404353	5.99379	2.05e-09	1.82e-07		HLA-DRB1	65.7341	1.61264	0.390015	4.13482	3.55239e-05	0.000655589	Up
HDX	12.1796	2.41877	0.6625	3.65097	0.000261255	0.00471923		HDX	12.1796	5.1264	1.15419	4.44154	8.93179e-06	0.00020175	Up
CD109	62.339	2.39589	0.403739	5.93425	2.95e-09	2.56e-07		CD109	62.339	1.88334	0.395353	4.76369	1.90081e-06	5.31933e-05	Up
GPC6	81.9744	2.38837	0.311644	7.66378	1.81e-14	4.17e-12		GPC6	81.9744	1.06265	0.286205	3.71289	0.000204903	0.00282087	Up
WLS	18.7987	2.369	0.660907	3.58446	0.000337775	0.00578416		WLS	18.7987	2.85119	0.690436	4.12955	3.63481e-05	0.000665724	Up
SEMA3A	21.1973	2.32824	0.768394	3.03001	0.00244545	0.0272649		SEMA3A	21.1973	6.09725	1.24873	4.88276	1.04609e-06	3.17855e-05	Up
PARM1	18.2385	2.32056	0.669029	3.46855	0.000523267	0.00834228		PARM1	18.2385	3.40171	0.742947	4.57867	4.67947e-06	0.000115268	Up
CCPG1	12.4027	2.28178	0.685339	3.32942	0.000870277	0.0122952		CCPG1	12.4027	1.85638	0.669226	2.77392	0.00553856	0.0402411	Up
APOL6	10.8545	2.23391	0.751601	2.9722	0.00295677	0.0314928		APOL6	10.8545	4.78688	1.07232	4.46405	8.04238e-06	0.000185115	Up
CRYBG3	17.0469	2.2288	0.604678	3.68592	0.000227879	0.00418885		CRYBG3	17.0469	2.91654	0.647734	4.50268	6.71024e-06	0.00015977	Up
LIF	39.0866	2.22479	0.523302	4.25145	2.12e-05	0.000598444		LIF	39.0866	2.79687	0.545614	5.1261	2.95809e-07	1.02538e-05	Up
IGFBP3	33.2975	2.2186	0.582886	3.80623	0.0001411	0.00281787		IGFBP3	33.2975	5.06041	0.776574	6.51633	7.20503e-11	5.50768e-09	Up
PRR15	100.207	2.2022	0.297806	7.39476	1.42e-13	2.76e-11		PRR15	100.207	1.45452	0.288587	5.04013	4.65223e-07	1.52526e-05	Up
SELL	26.4296	2.14122	0.564429	3.7936	0.000148479	0.00294954		SELL	26.4296	2.78607	0.597964	4.65925	3.17361e-06	8.35026e-05	Up
TCP11L2	52.2246	2.12143	0.412435	5.14367	2.69e-07	1.48e-05		TCP11L2	52.2246	2.51016	0.42783	5.8672	4.43228e-09	2.24301e-07	Up
GJA1	80.1286	2.06817	0.332462	6.22077	4.95e-10	5.12e-08		GJA1	80.1286	4.78101	0.464765	10.2869	8.07117e-25	3.55229e-22	Up
MUC16	29.4533	2.06782	0.47244	4.3769	1.2e-05	0.000372761		MUC16	29.4533	2.99754	0.522667	5.73508	9.74673e-09	4.64644e-07	Up
SYT10	145.712	2.04796	0.289475	7.07474	1.5e-12	2.33e-10		SYT10	145.712	3.14376	0.309287	10.1645	2.85518e-24	1.18482e-21	Up
RNF144B	52.4637	2.01754	0.33449	6.03168	1.62e-09	1.5e-07		RNF144B	52.4637	2.22179	0.344506	6.44921	1.12432e-10	8.28916e-09	Up
SMPD3	20.5713	2.00052	0.677003	2.95496	0.00312708	0.0328869		SMPD3	20.5713	2.7544	0.719668	3.82733	0.000129542	0.00193766	Up
PLXNA2	137.404	1.99857	0.318062	6.28358	3.31e-10	3.57e-08		PLXNA2	137.404	3.07532	0.337065	9.12382	7.25228e-20	2.02562e-17	Up
SEMA5A	183.792	1.93658	0.19522	9.91999	3.41e-23	2.23e-20		SEMA5A	183.792	3.5722	0.23376	15.2815	1.01561e-52	2.10724e-49	Up
FBXO32	28.7871	1.92575	0.50338	3.82564	0.000130432	0.00266871		FBXO32	28.7871	3.71978	0.602167	6.17731	6.52024e-10	4.20889e-08	Up
AQP3	386.116	1.9191	0.201523	9.52294	1.68e-21	9.03e-19		AQP3	386.116	3.46632	0.21821	15.8852	8.02178e-57	3.88361e-53	Up
PPFIBP2	26.0565	1.89716	0.567273	3.34436	0.000824725	0.0117623		PPFIBP2	26.0565	1.71486	0.565564	3.03212	0.00242844	0.0209322	Up
ITPRID2	791.631	1.89488	0.502419	3.77152	0.000162256	0.00317213		ITPRID2	791.631	1.92498	0.502604	3.83001	0.000128136	0.00192257	Up
S100A16	204.551	1.87265	0.478169	3.9163	8.99e-05	0.00195427		S100A16	204.551	1.38302	0.476564	2.90207	0.00370704	0.0294035	Up
BIK	15.3807	1.85593	0.643261	2.88519	0.00391181	0.0391912		BIK	15.3807	1.87878	0.651604	2.88331	0.00393519	0.0308777	Up
TMPRSS4	134.674	1.82497	0.522268	3.49432	0.000475267	0.00770795		TMPRSS4	134.674	3.10388	0.534807	5.80374	6.48508e-09	3.17136e-07	Up
ARRDC4	38.9465	1.81186	0.498884	3.63183	0.000281422	0.00501352		ARRDC4	38.9465	1.42693	0.493151	2.8935	0.0038097	0.0300701	Up
LRIG3	36.9752	1.78313	0.399728	4.46084	8.16e-06	0.000266528		LRIG3	36.9752	2.25526	0.420313	5.36567	8.06471e-08	3.16573e-06	Up
INHBA	20.7712	1.77485	0.522162	3.39904	0.000676231	0.0101152		INHBA	20.7712	2.03316	0.543477	3.74101	0.000183281	0.0025913	Up
ACP6	111.883	1.74639	0.327114	5.33877	9.36e-08	5.74e-06		ACP6	111.883	2.38753	0.337618	7.0717	1.5305e-12	1.55448e-10	Up
SOX9	61.6443	1.72087	0.358223	4.80391	1.56e-06	6.7e-05		SOX9	61.6443	2.95692	0.398091	7.42774	1.10469e-13	1.28639e-11	Up
CAPS	49.2621	1.71049	0.472738	3.61827	0.000296579	0.00523379		CAPS	49.2621	1.26782	0.467046	2.71456	0.0066364	0.0463177	Up
BMPR1B	127.052	1.70141	0.27529	6.18043	6.39e-10	6.44e-08		BMPR1B	127.052	1.05839	0.269593	3.92588	8.64122e-05	0.00141017	Up
TXNIP	415.343	1.67522	0.220566	7.5951	3.08e-14	6.79e-12		TXNIP	415.343	1.11367	0.218851	5.08872	3.6049e-07	1.22046e-05	Up
TRIM38	40.9683	1.66509	0.425754	3.91093	9.19e-05	0.00199535		TRIM38	40.9683	1.58909	0.426949	3.72196	0.00019768	0.00274312	Up
NDRG4	83.3553	1.66291	0.24071	6.90835	4.9e-12	6.88e-10		NDRG4	83.3553	1.94758	0.250472	7.77561	7.50828e-15	1.04856e-12	Up
MR1	59.1402	1.59454	0.341905	4.66371	3.11e-06	0.000120831		MR1	59.1402	1.64176	0.34578	4.74798	2.05453e-06	5.72745e-05	Up
BCL6	78.1311	1.59019	0.327213	4.85982	1.17e-06	5.3e-05		BCL6	78.1311	1.58731	0.329071	4.82363	1.40971e-06	4.13628e-05	Up
LOC107984115	19.1152	1.57238	0.542386	2.89901	0.00374339	0.0378137		LOC107984115	19.1152	1.90212	0.558368	3.40657	0.000657841	0.00718457	Up
CAPN13	93.0448	1.55457	0.307651	5.05302	4.35e-07	2.24e-05		CAPN13	93.0448	1.77583	0.312825	5.67675	1.37276e-08	6.3095e-07	Up
PLEKHG1	34.7583	1.53365	0.478002	3.20846	0.00133447	0.0171584		PLEKHG1	34.7583	2.09384	0.496486	4.21731	2.47231e-05	0.00047877	Up
KIAA0825	38.9974	1.52836	0.382521	3.99551	6.46e-05	0.00147341		KIAA0825	38.9974	2.62884	0.430101	6.11214	9.8304e-10	6.10157e-08	Up
PARP14	98.9299	1.52783	0.356411	4.28672	1.81e-05	0.000523703		PARP14	98.9299	1.70543	0.360133	4.73557	2.18437e-06	6.00868e-05	Up
DTX4	66.7869	1.51939	0.335616	4.52717	5.98e-06	0.00020544		DTX4	66.7869	1.61124	0.34017	4.73657	2.17366e-06	6.00576e-05	Up
EFCAB6	27.6963	1.51617	0.462972	3.27486	0.00105714	0.0142259		EFCAB6	27.6963	1.84613	0.480433	3.84263	0.000121723	0.00184927	Up
NPR1	38.1575	1.49531	0.442506	3.37919	0.000726994	0.0107039		NPR1	38.1575	1.36316	0.442387	3.08138	0.00206046	0.0184047	Up
KLF5	87.0081	1.49446	0.240457	6.21508	5.13e-10	5.28e-08		KLF5	87.0081	1.48789	0.242549	6.13439	8.5485e-10	5.39819e-08	Up
LAMC2	63.6503	1.48118	0.367153	4.03422	5.48e-05	0.00128754		LAMC2	63.6503	1.95637	0.379778	5.15136	2.58599e-07	9.07221e-06	Up
NTN4	177.582	1.47294	0.467998	3.14732	0.00164772	0.0202335		NTN4	177.582	2.72716	0.477598	5.71016	1.1287e-08	5.30526e-07	Up
ELL2	78.9222	1.46197	0.234288	6.24005	4.37e-10	4.59e-08		ELL2	78.9222	1.77989	0.244587	7.2771	3.41077e-13	3.72466e-11	Up
TRIM2	54.8513	1.45396	0.43995	3.30482	0.00095036	0.013094		TRIM2	54.8513	2.8486	0.475637	5.98902	2.11107e-09	1.16582e-07	Up
KIAA1257	49.6796	1.45199	0.446357	3.25297	0.00114204	0.0151915		KIAA1257	49.6796	1.77881	0.456012	3.90079	9.58808e-05	0.00152694	Up
BDKRB2	30.2032	1.45015	0.478554	3.03028	0.00244328	0.0272649		BDKRB2	30.2032	4.469	0.65874	6.78416	1.16765e-11	9.97588e-10	Up
THRB	277.409	1.44742	0.173567	8.33928	7.47e-17	2.12e-14		THRB	277.409	1.57223	0.175705	8.94808	3.61706e-19	9.55166e-17	Up
SLC6A14	203.785	1.44658	0.286878	5.0425	4.59e-07	2.34e-05		SLC6A14	203.785	1.96772	0.291395	6.75276	1.45061e-11	1.21084e-09	Up
ARRDC3	242.309	1.43324	0.220472	6.50081	7.99e-11	9.52e-09		ARRDC3	242.309	1.5987	0.222583	7.18252	6.84387e-13	7.30885e-11	Up
MVP	500.314	1.43119	0.20081	7.1271	1.03e-12	1.67e-10		MVP	500.314	1.08137	0.199797	5.41234	6.22047e-08	2.49575e-06	Up
CAVIN1	96.7291	1.42998	0.325291	4.39599	1.1e-05	0.000345717		CAVIN1	96.7291	1.34385	0.325789	4.12493	3.70854e-05	0.00067752	Up
PGM2L1	34.945	1.42464	0.379212	3.75684	0.000172071	0.0033387		PGM2L1	34.945	2.6375	0.432775	6.09439	1.09858e-09	6.64822e-08	Up
DCBLD2	207.705	1.42298	0.197106	7.21939	5.22e-13	9.34e-11		DCBLD2	207.705	1.0542	0.195078	5.40401	6.51686e-08	2.6003e-06	Up
CDKL4	103.358	1.39961	0.297254	4.70847	2.5e-06	0.000101579		CDKL4	103.358	1.99684	0.309771	6.44617	1.1471e-10	8.37207e-09	Up
TNFAIP3	30.6254	1.39401	0.479097	2.90966	0.00361821	0.03699		TNFAIP3	30.6254	2.14204	0.504053	4.24963	2.14125e-05	0.000423699	Up
ABLIM1	187.63	1.38696	0.262308	5.28754	1.24e-07	7.48e-06		ABLIM1	187.63	1.51609	0.264395	5.73421	9.79678e-09	4.64995e-07	Up
LAMB3	72.3812	1.38108	0.332384	4.15507	3.25e-05	0.0008516		LAMB3	72.3812	1.75393	0.341947	5.12924	2.9091e-07	1.01081e-05	Up
LOC102723750	74.6496	1.36884	0.274552	4.98572	6.17e-07	3e-05		LOC102723750	74.6496	1.00545	0.27018	3.7214	0.000198123	0.00274312	Up
TNFAIP2	61.5925	1.36681	0.299443	4.56452	5.01e-06	0.000179874		TNFAIP2	61.5925	2.61805	0.340824	7.68153	1.57195e-14	2.07555e-12	Up
SAMD12	61.274	1.36633	0.323438	4.22438	2.4e-05	0.000665124		SAMD12	61.274	1.88613	0.33766	5.58589	2.32512e-08	1.01412e-06	Up
PPP1R9A	74.7737	1.36509	0.297874	4.58279	4.59e-06	0.000168472		PPP1R9A	74.7737	1.55868	0.3042	5.12387	2.9933e-07	1.03265e-05	Up
NDRG1	379.807	1.34201	0.385775	3.47873	0.000503795	0.00808332		NDRG1	379.807	2.17463	0.388906	5.59167	2.24893e-08	9.86811e-07	Up
SH3PXD2A	34.4034	1.34188	0.429953	3.121	0.00180236	0.0216716		SH3PXD2A	34.4034	1.279	0.431432	2.96454	0.00303132	0.0250011	Up
EPB41L4A	91.4812	1.33685	0.319127	4.18908	2.8e-05	0.000752468		EPB41L4A	91.4812	1.22647	0.319365	3.84033	0.000122871	0.00185893	Up
SCNN1A	288.533	1.32964	0.374046	3.55476	0.000378326	0.00638394		SCNN1A	288.533	2.7389	0.382451	7.16142	7.98433e-13	8.28318e-11	Up
LIPH	56.9394	1.32931	0.323394	4.11048	3.95e-05	0.00098335		LIPH	56.9394	1.82937	0.33912	5.39445	6.87322e-08	2.72007e-06	Up
KRT7	56.8514	1.32569	0.41304	3.20959	0.00132923	0.0171204		KRT7	56.8514	2.12073	0.430336	4.92808	8.30435e-07	2.5827e-05	Up
MALL	84.4351	1.31531	0.263694	4.98802	6.1e-07	2.97e-05		MALL	84.4351	3.26801	0.326983	9.99443	1.61207e-23	6.32802e-21	Up
RASGRP1	77.864	1.31139	0.258408	5.07488	3.88e-07	2.04e-05		RASGRP1	77.864	2.57644	0.290782	8.86036	7.97543e-19	1.96331e-16	Up
LFNG	731.288	1.30654	0.16566	7.88689	3.1e-15	7.89e-13		LFNG	731.288	1.63348	0.16712	9.77427	1.45206e-22	5.14382e-20	Up
B3GNT3	175.465	1.30471	0.207268	6.29482	3.08e-10	3.35e-08		B3GNT3	175.465	1.76665	0.214756	8.22633	1.93036e-16	3.41908e-14	Up
ZNF462	159.361	1.29985	0.315421	4.121	3.77e-05	0.000948963		ZNF462	159.361	1.02628	0.314131	3.26703	0.00108681	0.0109314	Up
FUT9	62.8597	1.29546	0.301406	4.29805	1.72e-05	0.000500994		FUT9	62.8597	1.63855	0.311381	5.26221	1.42338e-07	5.23686e-06	Up
NFKBIZ	98.7075	1.29315	0.382332	3.38226	0.000718923	0.0106582		NFKBIZ	98.7075	1.27098	0.383246	3.31637	0.000911948	0.00940705	Up
LTBP2	46.4585	1.29075	0.403729	3.19707	0.00138833	0.0177749		LTBP2	46.4585	1.13689	0.403094	2.82042	0.0047961	0.0359435	Up
ABCC4	236.566	1.28122	0.190061	6.7411	1.57e-11	2.04e-09		ABCC4	236.566	1.18035	0.190284	6.20309	5.53659e-10	3.60598e-08	Up
DUSP4	1083.93	1.27343	0.104531	12.1824	3.86e-34	5.79e-31		DUSP4	1083.93	2.33143	0.109695	21.2537	3.04713e-100	4.42566e-96	Up
GALNT18	36.2548	1.24507	0.368411	3.37958	0.000725979	0.0107039		GALNT18	36.2548	1.66001	0.383006	4.33415	1.46325e-05	0.000310253	Up
PCDHAC1	646.92	1.24374	0.302156	4.1162	3.85e-05	0.000967291		PCDHAC1	646.92	2.37272	0.30577	7.75982	8.50521e-15	1.17647e-12	Up
DDIT4	638.276	1.2325	0.132183	9.32422	1.12e-20	5.42e-18		DDIT4	638.276	2.56801	0.141958	18.0899	3.82588e-73	2.77835e-69	Up
CYLD	44.0978	1.22636	0.352403	3.47999	0.000501433	0.00805403		CYLD	44.0978	1.55823	0.363266	4.28949	1.79081e-05	0.000363485	Up
HLA-DQB1	55.5359	1.21786	0.337002	3.6138	0.000301744	0.00530011		HLA-DQB1	55.5359	1.95255	0.357484	5.46192	4.71023e-08	1.9435e-06	Up
ANKRD35	39.9028	1.21743	0.40756	2.98712	0.00281616	0.0303394		ANKRD35	39.9028	1.33036	0.414231	3.21164	0.00131977	0.012728	Up
ACSL1	49.3039	1.20855	0.351865	3.4347	0.000593219	0.0091187		ACSL1	49.3039	1.28661	0.356354	3.61048	0.000305633	0.00390758	Up
CCDC85A	34.6014	1.19787	0.421378	2.84273	0.00447283	0.0436274		CCDC85A	34.6014	2.39109	0.462275	5.17244	2.31054e-07	8.22507e-06	Up
YPEL2	158.852	1.19124	0.226808	5.25219	1.5e-07	8.85e-06		YPEL2	158.852	1.74276	0.235794	7.39102	1.4571e-13	1.66638e-11	Up
TRAK1	230.994	1.19015	0.18137	6.56199	5.31e-11	6.54e-09		TRAK1	230.994	1.04037	0.181173	5.74239	9.33517e-09	4.47472e-07	Up
PPARG	495.286	1.14923	0.150476	7.63728	2.22e-14	4.97e-12		PPARG	495.286	1.28926	0.151802	8.49304	2.01307e-17	3.95106e-15	Up
PARP9	59.108	1.13786	0.376944	3.01865	0.00253903	0.0280582		PARP9	59.108	1.82609	0.390319	4.67845	2.89052e-06	7.70311e-05	Up
BTBD11	70.4945	1.11786	0.309846	3.60778	0.000308828	0.00536804		BTBD11	70.4945	1.53479	0.318653	4.81651	1.46088e-06	4.26917e-05	Up
ABCA1	69.2708	1.10527	0.295916	3.73507	0.000187666	0.00356755		ABCA1	69.2708	2.6152	0.337529	7.74808	9.32914e-15	1.26632e-12	Up
RAB27B	56.0111	1.10129	0.288009	3.82379	0.000131414	0.00268148		RAB27B	56.0111	1.18295	0.292382	4.04591	5.21198e-05	0.000910936	Up
CLCF1	57.49	1.10086	0.314167	3.50406	0.000458216	0.00745556		CLCF1	57.49	2.19218	0.343916	6.37417	1.83956e-10	1.30969e-08	Up
TMPRSS13	90.5382	1.09898	0.31323	3.50854	0.000450581	0.0073726		TMPRSS13	90.5382	2.02613	0.329804	6.14345	8.07467e-10	5.16636e-08	Up
PSD3	1238.63	1.09752	0.178425	6.15114	7.69e-10	7.6e-08		PSD3	1238.63	1.08624	0.178623	6.08116	1.19315e-09	7.07319e-08	Up
PITX1	134.56	1.09666	0.296831	3.69455	0.000220275	0.00407414		PITX1	134.56	1.15992	0.298452	3.88645	0.00010172	0.0016041	Up
LINC02747	96.7785	1.08882	0.246646	4.41452	1.01e-05	0.000319396		LINC02747	96.7785	1.29565	0.251249	5.15682	2.51181e-07	8.85474e-06	Up
ALDH1A3	80.8818	1.07382	0.325601	3.29796	0.000973899	0.0133623		ALDH1A3	80.8818	2.07629	0.345098	6.01653	1.78196e-09	9.99276e-08	Up
TMEM265	33.7975	1.05034	0.363915	2.88621	0.00389912	0.0390901		TMEM265	33.7975	1.33845	0.376864	3.55156	0.000382956	0.00467793	Up
GCNT1	166.825	1.04745	0.338598	3.09347	0.00197829	0.0233019		GCNT1	166.825	1.00755	0.339161	2.9707	0.00297127	0.0246036	Up
LOXL1	145.064	1.0452	0.371698	2.81195	0.00492421	0.0469834		LOXL1	145.064	2.71646	0.3888	6.98678	2.81261e-12	2.70532e-10	Up
ANKRD18B	96.8572	1.04305	0.268108	3.8904	0.000100078	0.00214711		ANKRD18B	96.8572	1.08289	0.270475	4.00366	6.23708e-05	0.00106825	Up
CAPN2	124.52	1.0419	0.211213	4.93296	8.1e-07	3.77e-05		CAPN2	124.52	1.09136	0.213423	5.11359	3.16094e-07	1.08277e-05	Up
RAP2B	346.028	1.03642	0.181934	5.69666	1.22e-08	9.46e-07		RAP2B	346.028	1.14888	0.183294	6.26797	3.65787e-10	2.44824e-08	Up
TGFBI	476.295	1.02889	0.183446	5.60865	2.04e-08	1.46e-06		TGFBI	476.295	1.51312	0.185995	8.13529	4.10947e-16	6.86045e-14	Up
PLEKHM1P1	237.041	1.02844	0.168028	6.12064	9.32e-10	9.03e-08		PLEKHM1P1	237.041	1.28945	0.171324	7.52642	5.21516e-14	6.41906e-12	Up
RIPK4	163.624	1.0231	0.181144	5.64797	1.62e-08	1.2e-06		RIPK4	163.624	1.40806	0.187145	7.52387	5.31791e-14	6.49053e-12	Up
GDF15	496.964	1.01434	0.116325	8.71995	2.78e-18	1.13e-15		GDF15	496.964	1.90609	0.124418	15.3201	5.61497e-53	1.3592e-49	Up
LOC339803	63.2155	-1.00189	0.335973	-2.98207	0.0028631	0.0306691		LOC339803	63.2155	-1.1458	0.335793	-3.41222	0.000644356	0.00710062	Down
THRA	110.962	-1.00317	0.271528	-3.69454	0.000220282	0.00407414		THRA	110.962	-1.0526	0.272061	-3.86899	0.000109287	0.00169401	Down
RAB31	150.088	-1.00368	0.277141	-3.62156	0.000292837	0.00519223		RAB31	150.088	-1.65564	0.274746	-6.02607	1.67998e-09	9.53126e-08	Down
ACER3	97.3876	-1.00635	0.235795	-4.2679	1.97e-05	0.000561647		ACER3	97.3876	-1.00461	0.236901	-4.24062	2.22901e-05	0.000438771	Down
BCORL1	50.8667	-1.02025	0.344646	-2.96029	0.00307352	0.0325057		BCORL1	50.8667	-1.0472	0.345889	-3.02755	0.00246541	0.0211941	Down
ELP2	527.315	-1.06101	0.143539	-7.39181	1.45e-13	2.79e-11		ELP2	527.315	-1.1504	0.143641	-8.00887	1.15769e-15	1.76993e-13	Down
NES	232.403	-1.1415	0.175084	-6.51977	7.04e-11	8.47e-09		NES	232.403	-1.6711	0.173347	-9.64017	5.41002e-22	1.7858e-19	Down
ANKRD39	43.9971	-1.14168	0.329509	-3.4648	0.000530635	0.00842397		ANKRD39	43.9971	-1.03515	0.332659	-3.11175	0.00185982	0.0169354	Down
RNF150	83.7839	-1.15487	0.329192	-3.50821	0.000451138	0.0073726		RNF150	83.7839	-1.36163	0.32859	-4.14387	3.41493e-05	0.000632632	Down
CERS4	84.4417	-1.15822	0.394674	-2.93463	0.00333943	0.0347522		CERS4	84.4417	-1.0984	0.396023	-2.77356	0.00554458	0.0402647	Down
DDX12P	63.0797	-1.16117	0.298692	-3.88754	0.000101267	0.00216467		DDX12P	63.0797	-1.33367	0.298308	-4.47079	7.79313e-06	0.000180522	Down
PLXNB3	77.802	-1.18504	0.3443	-3.44189	0.000577673	0.00893459		PLXNB3	77.802	-1.04298	0.346668	-3.0086	0.00262453	0.0222768	Down
PACSIN1	113.307	-1.19627	0.232714	-5.14053	2.74e-07	1.5e-05		PACSIN1	113.307	-1.32101	0.232739	-5.67593	1.3794e-08	6.31999e-07	Down
CENPJ	94.2693	-1.21006	0.289202	-4.18415	2.86e-05	0.000763676		CENPJ	94.2693	-1.44809	0.288481	-5.01972	5.17467e-07	1.68892e-05	Down
SMARCD3	37.2015	-1.25769	0.417624	-3.01154	0.00259922	0.0285972		SMARCD3	37.2015	-2.01557	0.40928	-4.92468	8.44969e-07	2.62229e-05	Down
ADRA2C	193.414	-1.28304	0.192238	-6.67424	2.49e-11	3.08e-09		ADRA2C	193.414	-1.17985	0.193434	-6.09951	1.06397e-09	6.52031e-08	Down
TNFAIP8L1	60.784	-1.33513	0.379211	-3.52082	0.000430216	0.00709999		TNFAIP8L1	60.784	-1.55023	0.378663	-4.09397	4.24053e-05	0.0007557	Down
B4GALNT1	132.317	-1.37669	0.211164	-6.51956	7.05e-11	8.47e-09		B4GALNT1	132.317	-1.1599	0.213487	-5.4331	5.53848e-08	2.25325e-06	Down
SPATA33	47.1965	-1.3951	0.406559	-3.43147	0.000600317	0.00918875		SPATA33	47.1965	-1.5336	0.406473	-3.77295	0.000161331	0.00232227	Down
CLSTN2	348.593	-1.40192	0.414229	-3.38441	0.000713305	0.0106063		CLSTN2	348.593	-1.42181	0.414377	-3.4312	0.000600922	0.00673961	Down
ASS1	186.145	-1.41307	0.202252	-6.98669	2.81e-12	4.1e-10		ASS1	186.145	-1.43821	0.202758	-7.09324	1.31009e-12	1.33999e-10	Down
CFAP161	92.2446	-1.41642	0.302473	-4.68279	2.83e-06	0.000111844		CFAP161	92.2446	-1.346	0.30389	-4.42923	9.45721e-06	0.000211318	Down
ANKS1B	277.333	-1.47915	0.173254	-8.53745	1.37e-17	4.58e-15		ANKS1B	277.333	-1.00823	0.175863	-5.73303	9.86515e-09	4.66715e-07	Down
FREM2	1097.52	-1.52147	0.197389	-7.70796	1.28e-14	3.05e-12		FREM2	1097.52	-1.94052	0.197127	-9.84404	7.27305e-23	2.64085e-20	Down
CA12	651.155	-1.52642	0.143605	-10.6293	2.18e-26	2.04e-23		CA12	651.155	-1.62441	0.143665	-11.3069	1.21253e-29	1.03593e-26	Down
EFNB3	54.1692	-1.53377	0.374734	-4.09295	4.26e-05	0.00104038		EFNB3	54.1692	-1.33061	0.378311	-3.51725	0.000436049	0.00516993	Down
SEMA3D	28.0593	-1.56087	0.452883	-3.44651	0.000567882	0.00883778		SEMA3D	28.0593	-1.5215	0.455262	-3.34203	0.000831685	0.00875318	Down
SLC39A6	1154.21	-1.60555	0.127202	-12.6221	1.6e-36	2.66e-33		SLC39A6	1154.21	-2.00418	0.126881	-15.7958	3.3273e-56	1.20814e-52	Down
LINC00869	76.2579	-1.66325	0.337985	-4.92108	8.61e-07	3.98e-05		LINC00869	76.2579	-1.27702	0.342543	-3.72807	0.000192952	0.00269725	Down
REEP2	60.8676	-1.67534	0.408228	-4.10393	4.06e-05	0.00100498		REEP2	60.8676	-1.28467	0.412633	-3.11335	0.00184978	0.0168757	Down
GNB4	124.228	-1.6919	0.249002	-6.7947	1.09e-11	1.46e-09		GNB4	124.228	-1.75589	0.249386	-7.04085	1.91068e-12	1.90935e-10	Down
PHRF1_1	18.1315	-1.70226	0.495947	-3.43234	0.0005984	0.00917018		PHRF1_1	18.1315	-1.62561	0.499861	-3.25213	0.00114542	0.0113946	Down
MIR6746	22.6096	-1.70625	0.591094	-2.8866	0.00389434	0.0390901		MIR6746	22.6096	-1.68187	0.593131	-2.83559	0.00457417	0.0346739	Down
PLXDC2	323.344	-1.74265	0.3593	-4.85012	1.23e-06	5.49e-05		PLXDC2	323.344	-1.70205	0.359599	-4.73317	2.21041e-06	6.05735e-05	Down
RAMP3	110.21	-1.78376	0.293358	-6.08048	1.2e-09	1.14e-07		RAMP3	110.21	-2.05926	0.292499	-7.04022	1.91934e-12	1.90935e-10	Down
AHRR	53.7009	-1.90999	0.395171	-4.83333	1.34e-06	5.9e-05		AHRR	53.7009	-1.21764	0.404168	-3.0127	0.00258937	0.0221093	Down
B3GALT5	43.477	-1.92146	0.567787	-3.38413	0.000714047	0.0106069		B3GALT5	43.477	-2.59639	0.563152	-4.61046	4.01771e-06	0.000102016	Down
DOK1	30.4905	-2.04718	0.424641	-4.82097	1.43e-06	6.2e-05		DOK1	30.4905	-1.55024	0.433899	-3.57282	0.000353157	0.00438773	Down
EFHD1	36.9973	-2.20417	0.461403	-4.7771	1.78e-06	7.52e-05		EFHD1	36.9973	-1.64249	0.468582	-3.50523	0.000456216	0.00539145	Down
INSYN1	31.42	-2.21201	0.532391	-4.15486	3.25e-05	0.0008516		INSYN1	31.42	-1.56053	0.541414	-2.88232	0.00394755	0.0309413	Down
KCNJ3	108.658	-2.32655	0.284714	-8.17152	3.05e-16	8.02e-14		KCNJ3	108.658	-1.29852	0.29266	-4.43694	9.1246e-06	0.000205148	Down
TMTC1	120.533	-2.42683	0.288277	-8.41839	3.82e-17	1.12e-14		TMTC1	120.533	-2.00914	0.291308	-6.89694	5.31334e-12	4.94686e-10	Down
CXCL12	61.8362	-2.54512	0.394565	-6.45045	1.12e-10	1.31e-08		CXCL12	61.8362	-1.84923	0.400379	-4.61869	3.86173e-06	9.85725e-05	Down
SHISA2	50.0805	-2.7381	0.393247	-6.96281	3.34e-12	4.73e-10		SHISA2	50.0805	-1.73036	0.404021	-4.28284	1.84523e-05	0.000372742	Down
SYT12	472.753	-2.86534	0.20004	-14.3239	1.55e-46	3.89e-43		SYT12	472.753	-1.1724	0.204433	-5.73489	9.7574e-09	4.64644e-07	Down
PMP22	18.0952	-2.91121	0.779184	-3.73623	0.0001868	0.00355559		PMP22	18.0952	-3.69026	0.771035	-4.78611	1.70044e-06	4.86164e-05	Down
SCIN	15.9457	-2.93873	0.741417	-3.96366	7.38e-05	0.00165442		SCIN	15.9457	-2.10815	0.758608	-2.77898	0.005453	0.0397588	Down
LOC148709	11.856	-2.96193	0.889253	-3.33081	0.000865949	0.0122571		LOC148709	11.856	-2.48964	0.899366	-2.76822	0.00563641	0.0407667	Down
STAT6	79.3013	-2.98482	0.422778	-7.06002	1.66e-12	2.55e-10		STAT6	79.3013	-3.82161	0.418293	-9.1362	6.46849e-20	1.87897e-17	Down
MCOLN2	18.2823	-3.03771	0.640177	-4.74511	2.08e-06	8.69e-05		MCOLN2	18.2823	-2.53892	0.649848	-3.90695	9.34697e-05	0.00149675	Down
PDE10A	13.0951	-3.26834	0.847926	-3.85452	0.000115959	0.00241419		PDE10A	13.0951	-2.80711	0.860592	-3.26183	0.00110695	0.0110955	Down
LINC00052	40.378	-3.37976	0.620738	-5.44474	5.19e-08	3.45e-06		LINC00052	40.378	-1.7017	0.6341	-2.68365	0.00728229	0.04982	Down
TENM3	97.098	-3.42169	0.295689	-11.5719	5.72e-31	7.16e-28		TENM3	97.098	-3.03989	0.299201	-10.16	2.99032e-24	1.20643e-21	Down
RAMP1	23.9001	-3.54607	0.631139	-5.61851	1.93e-08	1.4e-06		RAMP1	23.9001	-2.11229	0.653182	-3.23385	0.00122134	0.0119776	Down
HDAC9	34.0825	-3.54848	0.523962	-6.77241	1.27e-11	1.68e-09		HDAC9	34.0825	-2.28726	0.541156	-4.22662	2.37232e-05	0.000462491	Down
MALRD1	416.83	-3.74366	0.197818	-18.9247	7.13e-80	5.36e-76		MALRD1	416.83	-2.13689	0.202654	-10.5445	5.38378e-26	2.60647e-23	Down
BCL2	84.6218	-4.06423	0.358727	-11.3296	9.36e-30	1e-26		BCL2	84.6218	-1.73004	0.379367	-4.56034	5.10698e-06	0.000124662	Down
NPY1R	44.326	-4.16729	0.578606	-7.2023	5.92e-13	1.03e-10		NPY1R	44.326	-5.34078	0.571837	-9.3397	9.66082e-21	3.0503e-18	Down
SORCS1	9.20548	-4.18948	1.42077	-2.94873	0.0031908	0.0334167		SORCS1	9.20548	-6.15376	1.38914	-4.4299	9.42778e-06	0.000210985	Down
CCN5	665.409	-4.22501	0.161163	-26.2158	1.76e-151	2.64e-147		CCN5	665.409	-1.48183	0.169469	-8.74398	2.25042e-18	5.12239e-16	Down
RMST	169.613	-4.3432	0.295022	-14.7216	4.68e-49	1.41e-45		RMST	169.613	-2.64583	0.3026	-8.74364	2.25718e-18	5.12239e-16	Down
GGT5	4.94702	-4.50664	1.44157	-3.1262	0.00177082	0.021378		GGT5	4.94702	-4.03221	1.45923	-2.76325	0.00572287	0.041148	Down
MMP16	87.1363	-4.97647	0.38581	-12.8988	4.57e-38	9.81e-35		MMP16	87.1363	-2.19209	0.412917	-5.3088	1.10348e-07	4.18458e-06	Down
FCGRT	3.23692	-5.94494	1.66279	-3.57529	0.000349843	0.00596361		FCGRT	3.23692	-4.87743	1.69022	-2.88568	0.00390564	0.0306956	Down
TRIL	5.88087	-6.05767	1.61608	-3.74836	0.000177993	0.00342266		TRIL	5.88087	-4.94634	1.6436	-3.00946	0.00261715	0.0222572	Down
SOX11	51.5808	-7.97088	1.07436	-7.41917	1.18e-13	2.39e-11		SOX11	51.5808	-5.37754	1.08681	-4.94798	7.49874e-07	2.37798e-05	Down

## Sheet:  MSigDB_C6_oncogen signature_up
Overlap Results
Collection(s):	C6
# overlaps shown:	100
# genesets in collections:	189
# genes in comparison (n):	159
# genes in universe (N):	40312
Gene Set Name	# Genes in Gene Set (K)	Description	# Genes in Overlap (k)	k/K	p-value	FDR q-value
MEK_UP.V1_UP	195	Genes up-regulated in MCF-7 cells (breast cancer) positive for ESR1 [Gene ID=2099] MCF-7 cells (breast cancer) stably over-expressing constitutively active MAP2K1 [Gene ID=5604] gene.	26	0.1333	3.18e-32	6.01e-30
ERBB2_UP.V1_UP	190	Genes up-regulated in MCF-7 cells (breast cancer) positive for ESR1 [Gene ID=2099] and engineered to express ligand-activatable ERBB2 [Gene ID=2064].	18	0.0947	7.88e-20	7.45e-18
EGFR_UP.V1_UP	192	Genes up-regulated in MCF-7 cells (breast cancer) positive for ESR1 [Gene ID=2099] and engineered to express ligand-activatable EGFR [Gene ID=1956].	15	0.0781	1.89e-15	1.19e-13
P53_DN.V1_UP	194	Genes up-regulated in NCI-60 panel of cell lines with mutated TP53 [Gene ID=7157].	14	0.0722	5.08e-14	2.4e-12
RAF_UP.V1_UP	193	Genes up-regulated in MCF-7 cells (breast cancer) positive for ESR1 [Gene ID=2099] MCF-7 cells (breast cancer) stably over-expressing constitutively active RAF1 [Gene ID=5894] gene.	10	0.0518	5.76e-09	2.18e-07
RB_DN.V1_DN	123	Genes down-regulated in primary keratinocytes from RB1 [Gene ID=5925] skin specific knockout mice.	8	0.065	3.44e-08	1.08e-06
KRAS.PROSTATE_UP.V1_DN	141	Genes down-regulated in epithelial prostate cancer cell lines over-expressing an oncogenic form of KRAS [Gene ID=3845] gene.	8	0.0567	9.96e-08	2.69e-06
E2F1_UP.V1_DN	185	Genes down-regulated in mouse fibroblasts over-expressing E2F1 [Gene ID=1869] gene.	8	0.0432	7.94e-07	1.87e-05
RPS14_DN.V1_UP	191	Genes up-regulated in CD34+ hematopoietic progenitor cells after knockdown of RPS14 [Gene ID=6208] by RNAi.	8	0.0419	1.01e-06	2.12e-05
BCAT.100_UP.V1_UP	49	Genes up-regulated in HEK293 cells (kidney fibroblasts) expressing constitutively active form of CTNNB1 [Gene ID=1499] gene.	5	0.102	1.49e-06	2.49e-05
KRAS.300_UP.V1_DN	140	Genes down-regulated in four lineages of epithelial cell lines over-expressing an oncogenic form of KRAS [Gene ID=3845] gene.	7	0.05	1.51e-06	2.49e-05
MEL18_DN.V1_UP	141	Genes up-regulated in DAOY cells (medulloblastoma) upon knockdown of PCGF2 [Gene ID=7703] gene by RNAi.	7	0.0496	1.58e-06	2.49e-05
KRAS.600_UP.V1_UP	278	Genes up-regulated in four lineages of epithelial cell lines over-expressing an oncogenic form of KRAS [Gene ID=3845] gene.	9	0.0324	1.79e-06	2.6e-05
BMI1_DN.V1_UP	147	Genes up-regulated in DAOY cells (medulloblastoma) upon knockdown of BMI1 [Gene ID=648] gene by RNAi.	7	0.0476	2.08e-06	2.81e-05
ESC_V6.5_UP_EARLY.V1_DN	161	Genes down-regulated during early stages of differentiation of embryoid bodies from V6.5 embryonic stem cells.	7	0.0435	3.81e-06	4.8e-05
AKT_UP_MTOR_DN.V1_UP	178	Genes up-regulated by everolimus [PubChem = 6442177] in mouse prostate tissue transgenically expressing human AKT1 gene [Gene ID=207] vs untreated controls.	7	0.0393	7.37e-06	8.71e-05
MEK_UP.V1_DN	193	Genes down-regulated in MCF-7 cells (breast cancer) positive for ESR1 [Gene ID=2099] MCF-7 cells (breast cancer) stably over-expressing constitutively active MAP2K1 [Gene ID=5604] gene.	7	0.0363	1.25e-05	0.000139
KRAS.600.LUNG.BREAST_UP.V1_UP	279	Genes up-regulated in epithelial lung and breast cancer cell lines over-expressing an oncogenic form of KRAS [Gene ID=3845] gene.	8	0.0287	1.64e-05	0.000167
STK33_NOMO_DN	280	Genes down-regulated in NOMO-1 cells (AML) after knockdown of STK33 [Gene ID=65975] by RNAi.	8	0.0286	1.68e-05	0.000167
STK33_NOMO_UP	290	Genes up-regulated in NOMO-1 cells (AML) after knockdown of STK33 [Gene ID=65975] by RNAi.	8	0.0276	2.16e-05	0.000204
BMI1_DN_MEL18_DN.V1_UP	145	Genes up-regulated in DAOY cells (medulloblastoma) upon knockdown of BMI1 and PCGF2 [Gene ID=648, 7703] genes by RNAi.	6	0.0414	2.53e-05	0.000228
MEL18_DN.V1_DN	147	Genes down-regulated in DAOY cells (medulloblastoma) upon knockdown of PCGF2 [Gene ID=7703] gene by RNAi.	6	0.0408	2.74e-05	0.000235
KRAS.50_UP.V1_DN	47	Genes down-regulated in four lineages of epithelial cell lines over-expressing an oncogenic form of KRAS [Gene ID=3845] gene.	4	0.0851	3.64e-05	0.000299
E2F3_UP.V1_DN	162	Genes down-regulated in primary epithelial breast cancer cell culture over-expressing E2F3 [Gene ID=1871] gene.	6	0.037	4.72e-05	0.000371
LTE2_UP.V1_UP	188	Genes up-regulated in MCF-7 cells (breast cancer) positive for ESR1 [Gene ID=2099] MCF-7 cells (breast cancer) and long-term adapted for estrogen-independent growth.	6	0.0319	0.000107	0.000803
TGFB_UP.V1_UP	189	Genes up-regulated in a panel of epithelial cell lines by TGFB1 [Gene ID=7040].	6	0.0317	0.00011	0.000803
ATF2_S_UP.V1_UP	192	Genes up-regulated in myometrial cells over-expressing a shortened splice form of ATF2 [Gene ID=1386] gene.	6	0.0312	0.00012	0.000836
RAF_UP.V1_DN	193	Genes down-regulated in MCF-7 cells (breast cancer) positive for ESR1 [Gene ID=2099] MCF-7 cells (breast cancer) stably over-expressing constitutively active RAF1 [Gene ID=5894] gene.	6	0.0311	0.000124	0.000836
KRAS.600_UP.V1_DN	279	Genes down-regulated in four lineages of epithelial cell lines over-expressing an oncogenic form of KRAS [Gene ID=3845] gene.	7	0.0251	0.000129	0.000838
ERBB2_UP.V1_DN	197	Genes down-regulated in MCF-7 cells (breast cancer) positive for ESR1 [Gene ID=2099] and engineered to express ligand-activatable ERBB2 [Gene ID=2064].	6	0.0305	0.000139	0.000873
STK33_UP	285	Genes up-regulated in NOMO-1 and SKM-1 cells (AML) after knockdown of STK33 [Gene ID=65975] by RNAi.	7	0.0246	0.000147	0.00088
CSR_EARLY_UP.V1_DN	126	Genes down-regulated in early serum response of CRL 2091 cells (foreskin fibroblasts).	5	0.0397	0.000149	0.00088
KRAS.KIDNEY_UP.V1_DN	135	Genes down-regulated in epithelial kidney cancer cell lines over-expressing an oncogenic form of KRAS [Gene ID=3845] gene.	5	0.037	0.000206	0.00118
KRAS.BREAST_UP.V1_UP	139	Genes up-regulated in epithelial breast cancer cell lines over-expressing an oncogenic form of KRAS [Gene ID=3845] gene.	5	0.036	0.000235	0.00123
RELA_DN.V1_DN	139	Genes down-regulated in HEK293 cells (kidney fibroblasts) upon knockdown of RELA [Gene ID=5970] gene by RNAi.	5	0.036	0.000235	0.00123
ALK_DN.V1_UP	140	Genes up-regulated in DAOY cells (medulloblastoma) upon knockdown of ALK [Gene ID=238] gene by RNAi.	5	0.0357	0.000243	0.00123
KRAS.LUNG_UP.V1_UP	140	Genes up-regulated in epithelial lung cancer cell lines over-expressing an oncogenic form of KRAS [Gene ID=3845] gene.	5	0.0357	0.000243	0.00123
KRAS.LUNG.BREAST_UP.V1_UP	141	Genes up-regulated in epithelial lung and breast cancer cell lines over-expressing an oncogenic form of KRAS [Gene ID=3845] gene.	5	0.0355	0.000252	0.00123
KRAS.300_UP.V1_UP	142	Genes up-regulated in four lineages of epithelial cell lines over-expressing an oncogenic form of KRAS [Gene ID=3845] gene.	5	0.0352	0.00026	0.00123
KRAS.LUNG_UP.V1_DN	142	Genes down-regulated in epithelial lung cancer cell lines over-expressing an oncogenic form of KRAS [Gene ID=3845] gene.	5	0.0352	0.00026	0.00123
RAPA_EARLY_UP.V1_UP	168	Genes up-regulated in BJAB (lymphoma) cells by rapamycin (sirolimus) [PubChem = 6610346].	5	0.0298	0.000561	0.00259
WNT_UP.V1_DN	170	Genes down-regulated in C57MG cells (mammary epithelium) by over-expression of WNT1 [Gene ID=7471] gene.	5	0.0294	0.000592	0.00267
MYC_UP.V1_DN	172	Genes down-regulated in primary epithelial breast cancer cell culture over-expressing MYC [Gene ID=4609] gene.	5	0.0291	0.000624	0.00274
CAHOY_ASTROGLIAL	100	Genes up-regulated in astrogia cells.	4	0.04	0.000681	0.00292
STK33_SKM_UP	277	Genes up-regulated in SKM-1 cells (AML) after knockdown of STK33 [Gene ID=65975] by RNAi.	6	0.0217	0.000846	0.00353
PRC2_SUZ12_UP.V1_UP	185	Genes up-regulated in TIG3 cells (fibroblasts) upon knockdown of SUZ12 [Gene ID=23512] gene.	5	0.027	0.000866	0.00353
STK33_DN	279	Genes down-regulated in NOMO-1 and SKM-1 cells (AML) after knockdown of STK33 [Gene ID=65975] by RNAi.	6	0.0215	0.000878	0.00353
LEF1_UP.V1_DN	187	Genes down-regulated in DLD1 cells (colon carcinoma) over-expressing LEF1 [Gene ID=51176].	5	0.0267	0.000909	0.00353
BCAT_GDS748_UP	48	Genes up-regulated in HEK293 cells (kidney fibroblasts) expressing constitutively active form of CTNNB1 [Gene ID=1499] gene.	3	0.0625	0.000914	0.00353
KRAS.DF.V1_UP	191	Genes up-regulated in epithelial lung cancer cell lines over-expressing an oncogenic form of KRAS [Gene ID=3845] gene.	5	0.0262	0.000999	0.00378
LEF1_UP.V1_UP	194	Genes up-regulated in DLD1 cells (colon carcinoma) over-expressing LEF1 [Gene ID=51176].	5	0.0258	0.00107	0.00397
LTE2_UP.V1_DN	195	Genes down-regulated in MCF-7 cells (breast cancer) positive for ESR1 [Gene ID=2099] MCF-7 cells (breast cancer) and long-term adapted for estrogen-independent growth.	5	0.0256	0.0011	0.00398
EGFR_UP.V1_DN	196	Genes down-regulated in MCF-7 cells (breast cancer) positive for ESR1 [Gene ID=2099] and engineered to express ligand-activatable EGFR [Gene ID=1956].	5	0.0255	0.00112	0.004
CAMP_UP.V1_DN	199	Genes down-regulated in primary thyrocyte cultures in response to cAMP signaling pathway activation by thyrotropin (TSH).	5	0.0251	0.0012	0.0042
P53_DN.V2_DN	145	Genes down-regulated in HEK293 cells (kidney fibroblasts) upon knockdown of TP53 [Gene ID=7157] gene by RNAi.	4	0.0276	0.00268	0.00919
SINGH_KRAS_DEPENDENCY_SIGNATURE	20	Genes defining the KRAS [Gene ID=3845] dependency signature.	2	0.1	0.0028	0.00946
P53_DN.V2_UP	148	Genes up-regulated in HEK293 cells (kidney fibroblasts) upon knockdown of TP53 [Gene ID=7157] gene by RNAi.	4	0.027	0.00288	0.00955
PKCA_DN.V1_DN	154	Genes down-regulated in small intenstine in PRKCA [Gene ID=5578] knockout mice.	4	0.026	0.00332	0.0108
AKT_UP.V1_UP	169	Genes up-regulated in mouse prostate by transgenic expression of human AKT1 gene [Gene ID=207] vs controls.	4	0.0237	0.00462	0.0148
STK33_SKM_DN	275	Genes down-regulated in SKM-1 cells (AML) after knockdown of STK33 [Gene ID=65975] by RNAi.	5	0.0182	0.00483	0.0152
ESC_J1_UP_EARLY.V1_UP	178	Genes up-regulated during early stages of differentiation of embryoid bodies from J1 embryonic stem cells.	4	0.0225	0.00554	0.0168
GCNP_SHH_UP_LATE.V1_DN	178	Genes down-regulated in granule cell neuron precursors (GCNPs) after stimulation with Shh for 24h.	4	0.0225	0.00554	0.0168
TBK1.DF_DN	285	Genes down-regulated in epithelial lung cancer cell lines upon over-expression of an oncogenic form of KRAS [Gene ID=3845] gene and knockdown of TBK1 [Gene ID=29110] gene by RNAi.	5	0.0175	0.0056	0.0168
ESC_V6.5_UP_LATE.V1_UP	182	Genes up-regulated during late stages of differentiation of embryoid bodies from V6.5 embryonic stem cells.	4	0.022	0.00599	0.0174
NOTCH_DN.V1_DN	183	Genes down-regulated in MOLT4 cells (T-ALL) by DAPT [PubChem=16219261], an inhibitor of NOTCH signaling pathway.	4	0.0219	0.0061	0.0174
PTEN_DN.V1_DN	184	Genes down-regulated upon knockdown of PTEN [Gene ID=5728] by RNAi.	4	0.0217	0.00622	0.0174
AKT_UP_MTOR_DN.V1_DN	185	Genes down-regulated by everolimus [PubChem = 6442177] in mouse prostate tissue transgenically expressing human AKT1 gene [Gene ID=207] vs untreated controls.	4	0.0216	0.00634	0.0174
ESC_J1_UP_LATE.V1_UP	185	Genes up-regulated during late stages of differentiation of embryoid bodies from J1 embryonic stem cells.	4	0.0216	0.00634	0.0174
IL21_UP.V1_UP	185	Genes up-regulated in Sez-4 cells (T lymphocyte) that were first starved of IL2 [Gene ID=3558] and then stimulated with IL21 [Gene ID=59067].	4	0.0216	0.00634	0.0174
IL15_UP.V1_UP	189	Genes up-regulated in Sez-4 cells (T lymphocyte) that were first starved of IL2 [Gene ID=3558] and then stimulated with IL15 [Gene ID=3600].	4	0.0212	0.00683	0.0176
ATF2_UP.V1_UP	190	Genes up-regulated in myometrial cells over-expressing ATF2 [Gene ID=1386] gene.	4	0.0211	0.00695	0.0176
JNK_DN.V1_DN	190	Genes down-regulated in JNK inhibitor-treated (SP600125[PubChem=8515]) keratinocytes.	4	0.0211	0.00695	0.0176
PGF_UP.V1_DN	190	Genes down-regulated in HUVEC cells (endothelium) by treatment with PGF [Gene ID=5228].	4	0.0211	0.00695	0.0176
TGFB_UP.V1_DN	191	Genes down-regulated in a panel of epithelial cell lines by TGFB1 [Gene ID=7040].	4	0.0209	0.00708	0.0176
HOXA9_DN.V1_UP	192	Genes up-regulated in MOLM-14 cells (AML) with knockdown of HOXA9 [Gene ID=3205] gene by RNAi vs controls.	4	0.0208	0.00721	0.0176
PRC2_EZH2_UP.V1_DN	192	Genes down-regulated in TIG3 cells (fibroblasts) upon knockdown of EZH2 [Gene ID=2146] gene.	4	0.0208	0.00721	0.0176
PRC2_EZH2_UP.V1_UP	192	Genes up-regulated in TIG3 cells (fibroblasts) upon knockdown of EZH2 [Gene ID=2146] gene.	4	0.0208	0.00721	0.0176
KRAS.DF.V1_DN	193	Genes down-regulated in epithelial lung cancer cell lines over-expressing an oncogenic form of KRAS [Gene ID=3845] gene.	4	0.0207	0.00734	0.0176
CAHOY_OLIGODENDROCUTIC	100	Genes up-regulated in oligodendrocytes.	3	0.03	0.00736	0.0176
P53_DN.V1_DN	194	Genes down-regulated in NCI-60 panel of cell lines with mutated TP53 [Gene ID=7157].	4	0.0206	0.00747	0.0177
VEGF_A_UP.V1_UP	195	Genes up-regulated in HUVEC cells (endothelium) by treatment with VEGFA [Gene ID=7422].	4	0.0205	0.0076	0.0177
BCAT_BILD_ET_AL_UP	45	Genes up-regulated in primary epithelial breast cancer cell culture over-expressing activated CTNNB1 [Gene ID=1499] gene.	2	0.0444	0.0137	0.031
CRX_NRL_DN.V1_DN	126	Genes down-regulated in retina cells from CRX and NRL [Gene ID=1406, 4901] double knockout mice.	3	0.0238	0.0138	0.031
RB_P107_DN.V1_DN	126	Genes down-regulated in primary keratinocytes from RB1 and RBL1 [Gene ID=5925, 5933] skin specific knockout mice.	3	0.0238	0.0138	0.031
KRAS.50_UP.V1_UP	48	Genes up-regulated in four lineages of epithelial cell lines over-expressing an oncogenic form of KRAS [Gene ID=3845] gene.	2	0.0417	0.0155	0.0344
RB_P130_DN.V1_DN	134	Genes down-regulated in primary keratinocytes from RB1 and RBL2 [Gene ID=5925, 5934] skin specific knockout mice.	3	0.0224	0.0162	0.0356
PDGF_UP.V1_DN	135	Genes down-regulated in SH-SY5Y cells (neuroblastoma) in response to PDGF [Gene ID=] stimulation.	3	0.0222	0.0165	0.0359
NRL_DN.V1_UP	136	Genes up-regulated in retina cells from NRL [Gene ID=4901] knockout mice.	3	0.0221	0.0169	0.0362
ALK_DN.V1_DN	139	Genes down-regulated in DAOY cells (medulloblastoma) upon knockdown of ALK [Gene ID=238] gene by RNAi.	3	0.0216	0.0178	0.0371
BRCA1_DN.V1_DN	139	Genes down-regulated in MCF10A cells (breast cancer) upon knockdown of BRCA1 [Gene ID=672] gene by RNAi.	3	0.0216	0.0178	0.0371
PTEN_DN.V2_UP	139	Genes up-regulated in HCT116 cells (colon carcinoma) upon knockdown of PTEN [Gene ID=5728] by RNAi.	3	0.0216	0.0178	0.0371
BMI1_DN.V1_DN	140	Genes down-regulated in DAOY cells (medulloblastoma) upon knockdown of BMI1 [Gene ID=648] gene by RNAi.	3	0.0214	0.0182	0.0373
KRAS.KIDNEY_UP.V1_UP	141	Genes up-regulated in epithelial kidney cancer cell lines over-expressing an oncogenic form of KRAS [Gene ID=3845] gene.	3	0.0213	0.0185	0.0373
KRAS.LUNG.BREAST_UP.V1_DN	141	Genes down-regulated in epithelial breast cancer cell lines over-expressing an oncogenic form of KRAS [Gene ID=3845 gene].	3	0.0213	0.0185	0.0373
PTEN_DN.V2_DN	143	Genes down-regulated in HCT116 cells (colon carcinoma) upon knockdown of PTEN [Gene ID=5728] by RNAi.	3	0.021	0.0192	0.0382
PDGF_ERK_DN.V1_UP	145	Genes up-regulated in SH-SY5Y cells (neuroblastoma) in response to PDGF [Gene ID=] stimulation after pre-treatment with the ERK inhibitors U0126 and PD98059 [PubChem=3006531, 4713].	3	0.0207	0.0199	0.0392
PDGF_UP.V1_UP	146	Genes up-regulated in SH-SY5Y cells (neuroblastoma) in response to PDGF [Gene ID=] stimulation.	3	0.0205	0.0203	0.0395
BMI1_DN_MEL18_DN.V1_DN	147	Genes down-regulated in DAOY cells (medulloblastoma) upon knockdown of BMI1 and PCGF2 [Gene ID=648, 7703] genes by RNAi.	3	0.0204	0.0207	0.0398
RELA_DN.V1_UP	149	Genes up-regulated in HEK293 cells (kidney fibroblasts) upon knockdown of RELA [Gene ID=5970] gene by RNAi.	3	0.0201	0.0214	0.0409
SNF5_DN.V1_DN	157	Genes down-regulated in MEF cells (embryonic fibroblasts) with knockout of SNF5 [Gene ID=6598] gene.	3	0.0191	0.0245	0.0463
Gene/Gene Set Overlap Matrix
Entrez Gene Id	Gene Symbol	Gene Description	MEK_UP.V1_UP	ERBB2_UP.V1_UP	EGFR_UP.V1_UP	P53_DN.V1_UP	RAF_UP.V1_UP	RB_DN.V1_DN	KRAS.PROSTATE_UP.V1_DN	E2F1_UP.V1_DN	RPS14_DN.V1_UP	BCAT.100_UP.V1_UP	KRAS.300_UP.V1_DN	MEL18_DN.V1_UP	KRAS.600_UP.V1_UP	BMI1_DN.V1_UP	ESC_V6.5_UP_EARLY.V1_DN	AKT_UP_MTOR_DN.V1_UP	MEK_UP.V1_DN	KRAS.600.LUNG.BREAST_UP.V1_UP	STK33_NOMO_DN	STK33_NOMO_UP	BMI1_DN_MEL18_DN.V1_UP	MEL18_DN.V1_DN	KRAS.50_UP.V1_DN	E2F3_UP.V1_DN	LTE2_UP.V1_UP	TGFB_UP.V1_UP	ATF2_S_UP.V1_UP	RAF_UP.V1_DN	KRAS.600_UP.V1_DN	ERBB2_UP.V1_DN	STK33_UP	CSR_EARLY_UP.V1_DN	KRAS.KIDNEY_UP.V1_DN	KRAS.BREAST_UP.V1_UP	RELA_DN.V1_DN	ALK_DN.V1_UP	KRAS.LUNG_UP.V1_UP	KRAS.LUNG.BREAST_UP.V1_UP	KRAS.300_UP.V1_UP	KRAS.LUNG_UP.V1_DN	RAPA_EARLY_UP.V1_UP	WNT_UP.V1_DN	MYC_UP.V1_DN	CAHOY_ASTROGLIAL	STK33_SKM_UP	PRC2_SUZ12_UP.V1_UP	STK33_DN
6286	S100P	S100 calcium binding protein P [Source:HGNC Symbol;Acc:HGNC:10504]	MEK_UP.V1_UP	ERBB2_UP.V1_UP	EGFR_UP.V1_UP	P53_DN.V1_UP	RAF_UP.V1_UP																			E2F3_UP.V1_DN
4680	CEACAM6	CEA cell adhesion molecule 6 [Source:HGNC Symbol;Acc:HGNC:1818]	MEK_UP.V1_UP	ERBB2_UP.V1_UP	EGFR_UP.V1_UP	P53_DN.V1_UP					RPS14_DN.V1_UP										STK33_NOMO_DN						LTE2_UP.V1_UP																						STK33_DN
57214	CEMIP	cell migration inducing hyaluronidase 1 [Source:HGNC Symbol;Acc:HGNC:29213]	MEK_UP.V1_UP	ERBB2_UP.V1_UP	EGFR_UP.V1_UP	P53_DN.V1_UP																					LTE2_UP.V1_UP
824	CAPN2	calpain 2 [Source:HGNC Symbol;Acc:HGNC:1479]	MEK_UP.V1_UP	ERBB2_UP.V1_UP	EGFR_UP.V1_UP		RAF_UP.V1_UP			E2F1_UP.V1_DN							ESC_V6.5_UP_EARLY.V1_DN
1846	DUSP4	dual specificity phosphatase 4 [Source:HGNC Symbol;Acc:HGNC:3070]	MEK_UP.V1_UP	ERBB2_UP.V1_UP	EGFR_UP.V1_UP		RAF_UP.V1_UP					BCAT.100_UP.V1_UP			KRAS.600_UP.V1_UP												LTE2_UP.V1_UP
3887	KRT81	keratin 81 [Source:HGNC Symbol;Acc:HGNC:6458]	MEK_UP.V1_UP	ERBB2_UP.V1_UP	EGFR_UP.V1_UP																STK33_NOMO_DN								ATF2_S_UP.V1_UP									ALK_DN.V1_UP										PRC2_SUZ12_UP.V1_UP
3855	KRT7	keratin 7 [Source:HGNC Symbol;Acc:HGNC:6445]	MEK_UP.V1_UP	ERBB2_UP.V1_UP	EGFR_UP.V1_UP
7851	MALL	mal, T cell differentiation protein like [Source:HGNC Symbol;Acc:HGNC:6818]	MEK_UP.V1_UP	ERBB2_UP.V1_UP	EGFR_UP.V1_UP
4016	LOXL1	lysyl oxidase like 1 [Source:HGNC Symbol;Acc:HGNC:6665]	MEK_UP.V1_UP	ERBB2_UP.V1_UP		P53_DN.V1_UP											ESC_V6.5_UP_EARLY.V1_DN
9518	GDF15	growth differentiation factor 15 [Source:HGNC Symbol;Acc:HGNC:30142]	MEK_UP.V1_UP	ERBB2_UP.V1_UP							RPS14_DN.V1_UP											STK33_NOMO_UP											STK33_UP					ALK_DN.V1_UP
1048	CEACAM5	CEA cell adhesion molecule 5 [Source:HGNC Symbol;Acc:HGNC:1817]	MEK_UP.V1_UP	ERBB2_UP.V1_UP									KRAS.300_UP.V1_DN																		KRAS.600_UP.V1_DN
360	AQP3	aquaporin 3 (Gill blood group) [Source:HGNC Symbol;Acc:HGNC:636]	MEK_UP.V1_UP	ERBB2_UP.V1_UP													ESC_V6.5_UP_EARLY.V1_DN							MEL18_DN.V1_DN			LTE2_UP.V1_UP
25849	PARM1	prostate androgen-regulated mucin-like protein 1 [Source:HGNC Symbol;Acc:HGNC:24536]	MEK_UP.V1_UP	ERBB2_UP.V1_UP														AKT_UP_MTOR_DN.V1_UP																									RAPA_EARLY_UP.V1_UP
133	ADM	adrenomedullin [Source:HGNC Symbol;Acc:HGNC:259]	MEK_UP.V1_UP		EGFR_UP.V1_UP	P53_DN.V1_UP								MEL18_DN.V1_UP									BMI1_DN_MEL18_DN.V1_UP										STK33_UP	CSR_EARLY_UP.V1_DN													STK33_SKM_UP
2650	GCNT1	glucosaminyl (N-acetyl) transferase 1 [Source:HGNC Symbol;Acc:HGNC:4203]	MEK_UP.V1_UP		EGFR_UP.V1_UP							BCAT.100_UP.V1_UP															LTE2_UP.V1_UP										RELA_DN.V1_DN
22936	ELL2	elongation factor for RNA polymerase II 2 [Source:HGNC Symbol;Acc:HGNC:17064]	MEK_UP.V1_UP		EGFR_UP.V1_UP																							TGFB_UP.V1_UP
5468	PPARG	peroxisome proliferator activated receptor gamma [Source:HGNC Symbol;Acc:HGNC:9236]	MEK_UP.V1_UP			P53_DN.V1_UP	RAF_UP.V1_UP
7045	TGFBI	transforming growth factor beta induced [Source:HGNC Symbol;Acc:HGNC:11771]	MEK_UP.V1_UP			P53_DN.V1_UP					RPS14_DN.V1_UP
10331	B3GNT3	UDP-GlcNAc:betaGal beta-1,3-N-acetylglucosaminyltransferase 3 [Source:HGNC Symbol;Acc:HGNC:13528]	MEK_UP.V1_UP				RAF_UP.V1_UP																			E2F3_UP.V1_DN			ATF2_S_UP.V1_UP
10257	ABCC4	ATP binding cassette subfamily C member 4 [Source:HGNC Symbol;Acc:HGNC:55]	MEK_UP.V1_UP				RAF_UP.V1_UP
2180	ACSL1	acyl-CoA synthetase long chain family member 1 [Source:HGNC Symbol;Acc:HGNC:3569]	MEK_UP.V1_UP				RAF_UP.V1_UP
218	ALDH3A1	aldehyde dehydrogenase 3 family member A1 [Source:HGNC Symbol;Acc:HGNC:405]	MEK_UP.V1_UP							E2F1_UP.V1_DN
7481	WNT11	Wnt family member 11 [Source:HGNC Symbol;Acc:HGNC:12776]	MEK_UP.V1_UP									BCAT.100_UP.V1_UP																TGFB_UP.V1_UP
56649	TMPRSS4	transmembrane serine protease 4 [Source:HGNC Symbol;Acc:HGNC:11878]	MEK_UP.V1_UP															AKT_UP_MTOR_DN.V1_UP																		KRAS.BREAST_UP.V1_UP
220	ALDH1A3	aldehyde dehydrogenase 1 family member A3 [Source:HGNC Symbol;Acc:HGNC:409]	MEK_UP.V1_UP																																													PRC2_SUZ12_UP.V1_UP
1384	CRAT	carnitine O-acetyltransferase [Source:HGNC Symbol;Acc:HGNC:2342]	MEK_UP.V1_UP
6662	SOX9	SRY-box transcription factor 9 [Source:HGNC Symbol;Acc:HGNC:11204]		ERBB2_UP.V1_UP		P53_DN.V1_UP									KRAS.600_UP.V1_UP															RAF_UP.V1_DN
10397	NDRG1	N-myc downstream regulated 1 [Source:HGNC Symbol;Acc:HGNC:7679]		ERBB2_UP.V1_UP				RB_DN.V1_DN
604	BCL6	BCL6 transcription repressor [Source:HGNC Symbol;Acc:HGNC:1001]		ERBB2_UP.V1_UP						E2F1_UP.V1_DN	RPS14_DN.V1_UP											STK33_NOMO_UP											STK33_UP
658	BMPR1B	bone morphogenetic protein receptor type 1B [Source:HGNC Symbol;Acc:HGNC:1077]		ERBB2_UP.V1_UP																																	RELA_DN.V1_DN	ALK_DN.V1_UP
64097	EPB41L4A	erythrocyte membrane protein band 4.1 like 4A [Source:HGNC Symbol;Acc:HGNC:13278]		ERBB2_UP.V1_UP
6279	S100A8	S100 calcium binding protein A8 [Source:HGNC Symbol;Acc:HGNC:10498]			EGFR_UP.V1_UP		RAF_UP.V1_UP		KRAS.PROSTATE_UP.V1_DN									AKT_UP_MTOR_DN.V1_UP	MEK_UP.V1_DN																										MYC_UP.V1_DN
2697	GJA1	gap junction protein alpha 1 [Source:HGNC Symbol;Acc:HGNC:4274]			EGFR_UP.V1_UP						RPS14_DN.V1_UP											STK33_NOMO_UP											STK33_UP
3624	INHBA	inhibin subunit beta A [Source:HGNC Symbol;Acc:HGNC:6066]			EGFR_UP.V1_UP									MEL18_DN.V1_UP	KRAS.600_UP.V1_UP	BMI1_DN.V1_UP	ESC_V6.5_UP_EARLY.V1_DN			KRAS.600.LUNG.BREAST_UP.V1_UP			BMI1_DN_MEL18_DN.V1_UP																KRAS.LUNG_UP.V1_UP	KRAS.LUNG.BREAST_UP.V1_UP
3976	LIF	LIF interleukin 6 family cytokine [Source:HGNC Symbol;Acc:HGNC:6596]			EGFR_UP.V1_UP									MEL18_DN.V1_UP		BMI1_DN.V1_UP				KRAS.600.LUNG.BREAST_UP.V1_UP			BMI1_DN_MEL18_DN.V1_UP			E2F3_UP.V1_DN		TGFB_UP.V1_UP								KRAS.BREAST_UP.V1_UP				KRAS.LUNG.BREAST_UP.V1_UP
688	KLF5	Kruppel like factor 5 [Source:HGNC Symbol;Acc:HGNC:6349]				P53_DN.V1_UP															STK33_NOMO_DN																												STK33_DN
23213	SULF1	sulfatase 1 [Source:HGNC Symbol;Acc:HGNC:20391]				P53_DN.V1_UP																		MEL18_DN.V1_DN										CSR_EARLY_UP.V1_DN
6337	SCNN1A	sodium channel epithelial 1 subunit alpha [Source:HGNC Symbol;Acc:HGNC:10599]				P53_DN.V1_UP																		MEL18_DN.V1_DN
5307	PITX1	paired like homeodomain 1 [Source:HGNC Symbol;Acc:HGNC:9004]				P53_DN.V1_UP																							ATF2_S_UP.V1_UP
3866	KRT15	keratin 15 [Source:HGNC Symbol;Acc:HGNC:6421]				P53_DN.V1_UP																																				KRAS.LUNG_UP.V1_DN						PRC2_SUZ12_UP.V1_UP
1308	COL17A1	collagen type XVII alpha 1 chain [Source:HGNC Symbol;Acc:HGNC:2194]				P53_DN.V1_UP
3248	HPGD	15-hydroxyprostaglandin dehydrogenase [Source:HGNC Symbol;Acc:HGNC:5154]					RAF_UP.V1_UP																																				RAPA_EARLY_UP.V1_UP
23092	ARHGAP26	Rho GTPase activating protein 26 [Source:HGNC Symbol;Acc:HGNC:17073]					RAF_UP.V1_UP
3486	IGFBP3	insulin like growth factor binding protein 3 [Source:HGNC Symbol;Acc:HGNC:5472]						RB_DN.V1_DN	KRAS.PROSTATE_UP.V1_DN								ESC_V6.5_UP_EARLY.V1_DN			KRAS.600.LUNG.BREAST_UP.V1_UP																KRAS.BREAST_UP.V1_UP				KRAS.LUNG.BREAST_UP.V1_UP						CAHOY_ASTROGLIAL
3914	LAMB3	laminin subunit beta 3 [Source:HGNC Symbol;Acc:HGNC:6490]						RB_DN.V1_DN						MEL18_DN.V1_UP		BMI1_DN.V1_UP						STK33_NOMO_UP	BMI1_DN_MEL18_DN.V1_UP
54541	DDIT4	DNA damage inducible transcript 4 [Source:HGNC Symbol;Acc:HGNC:24944]						RB_DN.V1_DN						MEL18_DN.V1_UP																RAF_UP.V1_DN								ALK_DN.V1_UP
5362	PLXNA2	plexin A2 [Source:HGNC Symbol;Acc:HGNC:9100]						RB_DN.V1_DN								BMI1_DN.V1_UP
3918	LAMC2	laminin subunit gamma 2 [Source:HGNC Symbol;Acc:HGNC:6493]						RB_DN.V1_DN									ESC_V6.5_UP_EARLY.V1_DN	AKT_UP_MTOR_DN.V1_UP
9961	MVP	major vault protein [Source:HGNC Symbol;Acc:HGNC:7531]						RB_DN.V1_DN										AKT_UP_MTOR_DN.V1_UP						MEL18_DN.V1_DN
140576	S100A16	S100 calcium binding protein A16 [Source:HGNC Symbol;Acc:HGNC:20441]						RB_DN.V1_DN
11254	SLC6A14	solute carrier family 6 member 14 [Source:HGNC Symbol;Acc:HGNC:11047]							KRAS.PROSTATE_UP.V1_DN				KRAS.300_UP.V1_DN						MEK_UP.V1_DN						KRAS.50_UP.V1_DN	E2F3_UP.V1_DN				RAF_UP.V1_DN	KRAS.600_UP.V1_DN	ERBB2_UP.V1_DN										KRAS.LUNG_UP.V1_DN			MYC_UP.V1_DN
3860	KRT13	keratin 13 [Source:HGNC Symbol;Acc:HGNC:6415]							KRAS.PROSTATE_UP.V1_DN				KRAS.300_UP.V1_DN												KRAS.50_UP.V1_DN						KRAS.600_UP.V1_DN											KRAS.LUNG_UP.V1_DN	RAPA_EARLY_UP.V1_UP
3851	KRT4	keratin 4 [Source:HGNC Symbol;Acc:HGNC:6441]							KRAS.PROSTATE_UP.V1_DN				KRAS.300_UP.V1_DN												KRAS.50_UP.V1_DN						KRAS.600_UP.V1_DN											KRAS.LUNG_UP.V1_DN
10125	RASGRP1	RAS guanyl releasing protein 1 [Source:HGNC Symbol;Acc:HGNC:9878]							KRAS.PROSTATE_UP.V1_DN										MEK_UP.V1_DN		STK33_NOMO_DN								ATF2_S_UP.V1_UP	RAF_UP.V1_DN		ERBB2_UP.V1_DN																	STK33_DN
55607	PPP1R9A	protein phosphatase 1 regulatory subunit 9A [Source:HGNC Symbol;Acc:HGNC:14946]							KRAS.PROSTATE_UP.V1_DN
94025	MUC16	mucin 16, cell surface associated [Source:HGNC Symbol;Acc:HGNC:15582]							KRAS.PROSTATE_UP.V1_DN
3983	ABLIM1	actin binding LIM protein 1 [Source:HGNC Symbol;Acc:HGNC:78]								E2F1_UP.V1_DN									MEK_UP.V1_DN											RAF_UP.V1_DN		ERBB2_UP.V1_DN																	STK33_DN
64332	NFKBIZ	NFKB inhibitor zeta [Source:HGNC Symbol;Acc:HGNC:29805]								E2F1_UP.V1_DN																																					STK33_SKM_UP
65009	NDRG4	NDRG family member 4 [Source:HGNC Symbol;Acc:HGNC:14466]								E2F1_UP.V1_DN
4881	NPR1	natriuretic peptide receptor 1 [Source:HGNC Symbol;Acc:HGNC:7943]								E2F1_UP.V1_DN
5912	RAP2B	RAP2B, member of RAS oncogene family [Source:HGNC Symbol;Acc:HGNC:9862]								E2F1_UP.V1_DN
2201	FBN2	fibrillin 2 [Source:HGNC Symbol;Acc:HGNC:3604]									RPS14_DN.V1_UP										STK33_NOMO_DN																												STK33_DN
7127	TNFAIP2	TNF alpha induced protein 2 [Source:HGNC Symbol;Acc:HGNC:11895]									RPS14_DN.V1_UP																																RAPA_EARLY_UP.V1_UP		MYC_UP.V1_DN		STK33_SKM_UP
3119	HLA-DQB1	major histocompatibility complex, class II, DQ beta 1 [Source:HGNC Symbol;Acc:HGNC:4944]									RPS14_DN.V1_UP
284119	CAVIN1	caveolae associated protein 1 [Source:HGNC Symbol;Acc:HGNC:9688]										BCAT.100_UP.V1_UP					ESC_V6.5_UP_EARLY.V1_DN
638	BIK	BCL2 interacting killer [Source:HGNC Symbol;Acc:HGNC:1051]										BCAT.100_UP.V1_UP									STK33_NOMO_DN																							WNT_UP.V1_DN
4938	OAS1	2'-5'-oligoadenylate synthetase 1 [Source:HGNC Symbol;Acc:HGNC:8086]											KRAS.300_UP.V1_DN						MEK_UP.V1_DN					MEL18_DN.V1_DN							KRAS.600_UP.V1_DN	ERBB2_UP.V1_DN			KRAS.KIDNEY_UP.V1_DN									WNT_UP.V1_DN
7068	THRB	thyroid hormone receptor beta [Source:HGNC Symbol;Acc:HGNC:11799]											KRAS.300_UP.V1_DN												KRAS.50_UP.V1_DN						KRAS.600_UP.V1_DN				KRAS.KIDNEY_UP.V1_DN
3955	LFNG	LFNG O-fucosylpeptide 3-beta-N-acetylglucosaminyltransferase [Source:HGNC Symbol;Acc:HGNC:6560]											KRAS.300_UP.V1_DN													E2F3_UP.V1_DN					KRAS.600_UP.V1_DN		STK33_UP		KRAS.KIDNEY_UP.V1_DN												STK33_SKM_UP
8828	NRP2	neuropilin 2 [Source:HGNC Symbol;Acc:HGNC:8005]												MEL18_DN.V1_UP		BMI1_DN.V1_UP							BMI1_DN_MEL18_DN.V1_UP
624	BDKRB2	bradykinin receptor B2 [Source:HGNC Symbol;Acc:HGNC:1030]												MEL18_DN.V1_UP		BMI1_DN.V1_UP										E2F3_UP.V1_DN												ALK_DN.V1_UP
10371	SEMA3A	semaphorin 3A [Source:HGNC Symbol;Acc:HGNC:10723]													KRAS.600_UP.V1_UP					KRAS.600.LUNG.BREAST_UP.V1_UP																	RELA_DN.V1_DN				KRAS.300_UP.V1_UP
25758	KIAA1549L	KIAA1549 like [Source:HGNC Symbol;Acc:HGNC:24836]													KRAS.600_UP.V1_UP					KRAS.600.LUNG.BREAST_UP.V1_UP																			KRAS.LUNG_UP.V1_UP	KRAS.LUNG.BREAST_UP.V1_UP	KRAS.300_UP.V1_UP
131566	DCBLD2	discoidin, CUB and LCCL domain containing 2 [Source:HGNC Symbol;Acc:HGNC:24627]													KRAS.600_UP.V1_UP					KRAS.600.LUNG.BREAST_UP.V1_UP																			KRAS.LUNG_UP.V1_UP		KRAS.300_UP.V1_UP							PRC2_SUZ12_UP.V1_UP
284266	SIGLEC15	sialic acid binding Ig like lectin 15 [Source:HGNC Symbol;Acc:HGNC:27596]													KRAS.600_UP.V1_UP					KRAS.600.LUNG.BREAST_UP.V1_UP																			KRAS.LUNG_UP.V1_UP		KRAS.300_UP.V1_UP
23321	TRIM2	tripartite motif containing 2 [Source:HGNC Symbol;Acc:HGNC:15974]													KRAS.600_UP.V1_UP									MEL18_DN.V1_DN
64800	EFCAB6	EF-hand calcium binding domain 6 [Source:HGNC Symbol;Acc:HGNC:24204]													KRAS.600_UP.V1_UP																										KRAS.300_UP.V1_UP
19	ABCA1	ATP binding cassette subfamily A member 1 [Source:HGNC Symbol;Acc:HGNC:29]														BMI1_DN.V1_UP						STK33_NOMO_UP	BMI1_DN_MEL18_DN.V1_UP										STK33_UP											WNT_UP.V1_DN
8000	PSCA	prostate stem cell antigen [Source:HGNC Symbol;Acc:HGNC:9500]																AKT_UP_MTOR_DN.V1_UP																		KRAS.BREAST_UP.V1_UP	RELA_DN.V1_DN
91947	ARRDC4	arrestin domain containing 4 [Source:HGNC Symbol;Acc:HGNC:28087]																AKT_UP_MTOR_DN.V1_UP
64135	IFIH1	interferon induced with helicase C domain 1 [Source:HGNC Symbol;Acc:HGNC:18873]																	MEK_UP.V1_DN													ERBB2_UP.V1_DN												WNT_UP.V1_DN
6744	ITPRID2	ITPR interacting domain containing 2 [Source:HGNC Symbol;Acc:HGNC:11319]																	MEK_UP.V1_DN													ERBB2_UP.V1_DN
7128	TNFAIP3	TNF alpha induced protein 3 [Source:HGNC Symbol;Acc:HGNC:11896]																		KRAS.600.LUNG.BREAST_UP.V1_UP																KRAS.BREAST_UP.V1_UP				KRAS.LUNG.BREAST_UP.V1_UP
6402	SELL	selectin L [Source:HGNC Symbol;Acc:HGNC:10720]																			STK33_NOMO_DN
121551	BTBD11	BTB domain containing 11 [Source:HGNC Symbol;Acc:HGNC:23844]																			STK33_NOMO_DN
57561	ARRDC3	arrestin domain containing 3 [Source:HGNC Symbol;Acc:HGNC:29263]																				STK33_NOMO_UP											STK33_UP	CSR_EARLY_UP.V1_DN											MYC_UP.V1_DN		STK33_SKM_UP
114907	FBXO32	F-box protein 32 [Source:HGNC Symbol;Acc:HGNC:16731]																				STK33_NOMO_UP
23362	PSD3	pleckstrin and Sec7 domain containing 3 [Source:HGNC Symbol;Acc:HGNC:19093]																				STK33_NOMO_UP
3488	IGFBP5	insulin like growth factor binding protein 5 [Source:HGNC Symbol;Acc:HGNC:5474]																									LTE2_UP.V1_UP			RAF_UP.V1_DN
4053	LTBP2	latent transforming growth factor beta binding protein 2 [Source:HGNC Symbol;Acc:HGNC:6715]																										TGFB_UP.V1_UP																		CAHOY_ASTROGLIAL
23529	CLCF1	cardiotrophin like cytokine factor 1 [Source:HGNC Symbol;Acc:HGNC:17412]																										TGFB_UP.V1_UP
84951	TNS4	tensin 4 [Source:HGNC Symbol;Acc:HGNC:24352]																										TGFB_UP.V1_UP
9037	SEMA5A	semaphorin 5A [Source:HGNC Symbol;Acc:HGNC:10736]																											ATF2_S_UP.V1_UP						KRAS.KIDNEY_UP.V1_DN
80830	APOL6	apolipoprotein L6 [Source:HGNC Symbol;Acc:HGNC:14870]																											ATF2_S_UP.V1_UP
10628	TXNIP	thioredoxin interacting protein [Source:HGNC Symbol;Acc:HGNC:16952]																																CSR_EARLY_UP.V1_DN
121227	LRIG3	leucine rich repeats and immunoglobulin like domains 3 [Source:HGNC Symbol;Acc:HGNC:30991]																																CSR_EARLY_UP.V1_DN
10753	CAPN9	calpain 9 [Source:HGNC Symbol;Acc:HGNC:1486]																																	KRAS.KIDNEY_UP.V1_DN		RELA_DN.V1_DN
685	BTC	betacellulin [Source:HGNC Symbol;Acc:HGNC:1121]																																					KRAS.LUNG_UP.V1_UP
8495	PPFIBP2	PPFIA binding protein 2 [Source:HGNC Symbol;Acc:HGNC:9250]																																								KRAS.LUNG_UP.V1_DN
10475	TRIM38	tripartite motif containing 38 [Source:HGNC Symbol;Acc:HGNC:10059]																																									RAPA_EARLY_UP.V1_UP
3123	HLA-DRB1	major histocompatibility complex, class II, DR beta 1 [Source:HGNC Symbol;Acc:HGNC:4948]																																										WNT_UP.V1_DN
54809	SAMD9	sterile alpha motif domain containing 9 [Source:HGNC Symbol;Acc:HGNC:1348]																																											MYC_UP.V1_DN
1356	CP	ceruloplasmin [Source:HGNC Symbol;Acc:HGNC:2295]																																												CAHOY_ASTROGLIAL
135228	CD109	CD109 molecule [Source:HGNC Symbol;Acc:HGNC:21685]																																												CAHOY_ASTROGLIAL
5797	PTPRM	protein tyrosine phosphatase receptor type M [Source:HGNC Symbol;Acc:HGNC:9675]																																													STK33_SKM_UP
10082	GPC6	glypican 6 [Source:HGNC Symbol;Acc:HGNC:4454]																																														PRC2_SUZ12_UP.V1_UP
51205	ACP6	acid phosphatase 6, lysophosphatidic [Source:HGNC Symbol;Acc:HGNC:29609]																																															STK33_DN
5874	RAB27B	RAB27B, member RAS oncogene family [Source:HGNC Symbol;Acc:HGNC:9767]
79365	BHLHE41	basic helix-loop-helix family member e41 [Source:HGNC Symbol;Acc:HGNC:16617]
9644	SH3PXD2A	SH3 and PX domains 2A [Source:HGNC Symbol;Acc:HGNC:23664]
79098	C1orf116	chromosome 1 open reading frame 116 [Source:HGNC Symbol;Acc:HGNC:28667]
54101	RIPK4	receptor interacting serine/threonine kinase 4 [Source:HGNC Symbol;Acc:HGNC:496]
79971	WLS	Wnt ligand secretion mediator [Source:HGNC Symbol;Acc:HGNC:30238]
8537	BCAS1	brain enriched myelin associated protein 1 [Source:HGNC Symbol;Acc:HGNC:974]
2200	FBN1	fibrillin 1 [Source:HGNC Symbol;Acc:HGNC:3603]
6695	SPOCK1	SPARC (osteonectin), cwcv and kazal like domains proteoglycan 1 [Source:HGNC Symbol;Acc:HGNC:11251]
1540	CYLD	CYLD lysine 63 deubiquitinase [Source:HGNC Symbol;Acc:HGNC:2584]
374378	GALNT18	polypeptide N-acetylgalactosaminyltransferase 18 [Source:HGNC Symbol;Acc:HGNC:30488]
23220	DTX4	deltex E3 ubiquitin ligase 4 [Source:HGNC Symbol;Acc:HGNC:29151]
828	CAPS	calcyphosine [Source:HGNC Symbol;Acc:HGNC:1487]
131544	CRYBG3	crystallin beta-gamma domain containing 3 [Source:HGNC Symbol;Acc:HGNC:34427]
59277	NTN4	netrin 4 [Source:HGNC Symbol;Acc:HGNC:13658]
11166	SOX21	SRY-box transcription factor 21 [Source:HGNC Symbol;Acc:HGNC:11197]
83666	PARP9	poly(ADP-ribose) polymerase family member 9 [Source:HGNC Symbol;Acc:HGNC:24118]
90161	HS6ST2	heparan sulfate 6-O-sulfotransferase 2 [Source:HGNC Symbol;Acc:HGNC:19133]
9236	CCPG1	cell cycle progression 1 [Source:HGNC Symbol;Acc:HGNC:24227]
10690	FUT9	fucosyltransferase 9 [Source:HGNC Symbol;Acc:HGNC:4020]
8001	GLRA3	glycine receptor alpha 3 [Source:HGNC Symbol;Acc:HGNC:4328]
26167	PCDHB5	protocadherin beta 5 [Source:HGNC Symbol;Acc:HGNC:8690]
55512	SMPD3	sphingomyelin phosphodiesterase 3 [Source:HGNC Symbol;Acc:HGNC:14240]
283209	PGM2L1	phosphoglucomutase 2 like 1 [Source:HGNC Symbol;Acc:HGNC:20898]
100862671	TMEM265	transmembrane protein 265 [Source:HGNC Symbol;Acc:HGNC:51241]
105379407	LINC02747	long intergenic non-protein coding RNA 2747 [Source:HGNC Symbol;Acc:HGNC:54266]
114800	CCDC85A	coiled-coil domain containing 85A [Source:HGNC Symbol;Acc:HGNC:29400]
139324	HDX	highly divergent homeobox [Source:HGNC Symbol;Acc:HGNC:26411]
148741	ANKRD35	ankyrin repeat domain 35 [Source:HGNC Symbol;Acc:HGNC:26323]
200879	LIPH	lipase H [Source:HGNC Symbol;Acc:HGNC:18483]
222171	PRR15	proline rich 15 [Source:HGNC Symbol;Acc:HGNC:22310]
222537	HS3ST5	heparan sulfate-glucosamine 3-sulfotransferase 5 [Source:HGNC Symbol;Acc:HGNC:19419]
22906	TRAK1	trafficking kinesin protein 1 [Source:HGNC Symbol;Acc:HGNC:29947]
255394	TCP11L2	t-complex 11 like 2 [Source:HGNC Symbol;Acc:HGNC:28627]
255488	RNF144B	ring finger protein 144B [Source:HGNC Symbol;Acc:HGNC:21578]
285600	KIAA0825	KIAA0825 [Source:HGNC Symbol;Acc:HGNC:28532]
3140	MR1	major histocompatibility complex, class I-related [Source:HGNC Symbol;Acc:HGNC:4975]
341359	SYT10	synaptotagmin 10 [Source:HGNC Symbol;Acc:HGNC:19266]
344387	CDKL4	cyclin dependent kinase like 4 [Source:HGNC Symbol;Acc:HGNC:19287]
3853	KRT6A	keratin 6A [Source:HGNC Symbol;Acc:HGNC:6443]
388403	YPEL2	yippee like 2 [Source:HGNC Symbol;Acc:HGNC:18326]
401474	SAMD12	sterile alpha motif domain containing 12 [Source:HGNC Symbol;Acc:HGNC:31750]
440456	PLEKHM1P1	pleckstrin homology and RUN domain containing M1 pseudogene 1 [Source:HGNC Symbol;Acc:HGNC:35411]
441459	ANKRD18B	ankyrin repeat domain 18B [Source:HGNC Symbol;Acc:HGNC:23644]
54625	PARP14	poly(ADP-ribose) polymerase family member 14 [Source:HGNC Symbol;Acc:HGNC:29232]
56135	PCDHAC1	protocadherin alpha subfamily C, 1 [Source:HGNC Symbol;Acc:HGNC:8676]
57480	PLEKHG1	pleckstrin homology and RhoGEF domain containing G1 [Source:HGNC Symbol;Acc:HGNC:20884]
57501	CFAP92	cilia and flagella associated protein 92 (putative) [Source:HGNC Symbol;Acc:HGNC:29231]
58499	ZNF462	zinc finger protein 462 [Source:HGNC Symbol;Acc:HGNC:21684]
727897	MUC5B	mucin 5B, oligomeric mucus/gel-forming [Source:HGNC Symbol;Acc:HGNC:7516]
84000	TMPRSS13	transmembrane serine protease 13 [Source:HGNC Symbol;Acc:HGNC:29808]
92291	CAPN13	calpain 13 [Source:HGNC Symbol;Acc:HGNC:16663]
[truncated: 53 more columns]

## Sheet: MSigDB_C2-curated_up
Overlap Results
Collection(s):	C2
# overlaps shown:	100
# genesets in collections:	5529
# genes in comparison (n):	159
# genes in universe (N):	38404
Gene Set Name	# Genes in Gene Set (K)	Description	# Genes in Overlap (k)	k/K	p-value	FDR q-value
GOZGIT_ESR1_TARGETS_DN	770	Genes down-regulated in TMX2-28 cells (breast cancer) which do not express ESR1 [GeneID=2099]) compared to the parental MCF7 cells which do.	47	0.061	2.78e-41	1.53e-37
ONDER_CDH1_TARGETS_2_DN	473	Genes down-regulated in HMLE cells (immortalized nontransformed mammary epithelium) after E-cadhedrin (CDH1) [GeneID=999] knockdown by RNAi.	30	0.0634	1.07e-26	2.97e-23
CREIGHTON_ENDOCRINE_THERAPY_RESISTANCE_3	721	The 'group 3 set' of genes associated with acquired endocrine therapy resistance in breast tumors expressing ESR1 and ERBB2 [GeneID=2099;2064].	33	0.0458	8.03e-25	1.48e-21
DUTERTRE_ESTRADIOL_RESPONSE_24HR_DN	504	Genes down-regulated in MCF7 cells (breast cancer) at 24 h of estradiol [PubChem=5757] treatment.	29	0.0575	1.27e-24	1.75e-21
DODD_NASOPHARYNGEAL_CARCINOMA_UP	1789	Genes up-regulated in nasopharyngeal carcinoma (NPC) compared to the normal tissue.	43	0.024	2.45e-21	2.71e-18
ELVIDGE_HYPOXIA_UP	172	Genes up-regulated in MCF7 cells (breast cancer) under hypoxia conditions.	18	0.1047	2.98e-20	2.74e-17
ANDERSEN_CHOLANGIOCARCINOMA_CLASS2	175	Genes overexpressed in cholangiocarcinoma class 2 associated with poor prognosis.	17	0.0971	1.25e-18	9.88e-16
NUYTTEN_EZH2_TARGETS_UP	1030	Genes up-regulated in PC3 cells (prostate cancer) after knockdown of EZH2 [GeneID=2146] by RNAi.	31	0.0301	4.34e-18	3e-15
LIN_SILENCED_BY_TUMOR_MICROENVIRONMENT	107	Genes downregulated in MCF10A cells (breast cancer) co-cultured with cancer-associated fibroblasts (CAF).	14	0.1308	2.12e-17	1.3e-14
MASSARWEH_TAMOXIFEN_RESISTANCE_UP	577	Genes up-regulated in breast cancer tumors (formed by MCF-7 xenografts) resistant to tamoxifen [PubChem=5376].	24	0.0416	2.92e-17	1.62e-14
NABA_MATRISOME	1026	Ensemble of genes encoding extracellular matrix and extracellular matrix-associated proteins	30	0.0292	3.52e-17	1.77e-14
CREIGHTON_ENDOCRINE_THERAPY_RESISTANCE_5	490	The 'group 5 set' of genes associated with acquired endocrine therapy resistance in breast tumors expressing ESR1 but not ERBB2 [GeneID=2099;2064].	22	0.0449	1.39e-16	6.41e-14
CHARAFE_BREAST_CANCER_LUMINAL_VS_BASAL_DN	454	Genes down-regulated in luminal-like breast cancer cell lines compared to the basal-like ones.	21	0.0463	3.95e-16	1.68e-13
SMID_BREAST_CANCER_LUMINAL_B_DN	587	Genes down-regulated in the luminal B subtype of breast cancer.	23	0.0392	5.09e-16	2.01e-13
KOINUMA_TARGETS_OF_SMAD2_OR_SMAD3	843	Genes with promoters occupied by SMAD2 or SMAD3 [GeneID=4087, 4088] in HaCaT cells (keratinocyte) according to a ChIP-chip analysis.	26	0.0308	1.61e-15	5.95e-13
DELYS_THYROID_CANCER_UP	442	Genes up-regulated in papillary thyroid carcinoma (PTC) compared to normal tissue.	20	0.0452	3.15e-15	1.05e-12
NAKAMURA_TUMOR_ZONE_PERIPHERAL_VS_CENTRAL_DN	640	Down-regulated genes in peripheral zone of human pancreatic cancer growing in the pancreas of nude mice compared to that of the tumor from the central zone.	23	0.0359	3.22e-15	1.05e-12
CROMER_TUMORIGENESIS_DN	49	Tumorigenesis markers of head and neck squamous cell carcinoma (HNSCC): down-regulated in the 'early' tumors vs normal samples.	10	0.2041	7.95e-15	2.44e-12
MOHANKUMAR_HOXA1_TARGETS_DN	169	Down-regulated in MCF7 cells (breast cancer) by HOXA1 [GeneID=3198].	14	0.0828	1.43e-14	4.1e-12
ELVIDGE_HYPOXIA_BY_DMOG_UP	133	Genes up-regulated in MCF7 cells (breast cancer) treated with hypoxia mimetic DMOG [PubChem=3080614].	13	0.0977	1.48e-14	4.1e-12
ELVIDGE_HIF1A_AND_HIF2A_TARGETS_DN	105	Genes down-regulated in MCF7 cells (breast cancer) after knockdown of both HIF1A and HIF2A [GeneID=3091;2034] by RNAi.	11	0.1048	7.69e-13	2.03e-10
WU_CELL_MIGRATION	183	Genes associated with migration rate of 40 human bladder cancer cells.	13	0.071	9.33e-13	2.35e-10
WINTER_HYPOXIA_METAGENE	242	Genes regulated by hypoxia, based on literature searches.	14	0.0579	2e-12	4.8e-10
MANALO_HYPOXIA_UP	205	Genes up-regulated in response to both hypoxia and overexpression of an active form of HIF1A [GeneID=3091].	13	0.0634	3.96e-12	9.13e-10
ROY_WOUND_BLOOD_VESSEL_DN	23	Genes down-regulated in blood vessel cells from wound site.	7	0.3043	4.23e-12	9.36e-10
JAEGER_METASTASIS_DN	258	Genes down-regulated in metastases from malignant melanoma compared to the primary tumors.	14	0.0543	4.73e-12	1.01e-09
SMID_BREAST_CANCER_BASAL_UP	662	Genes up-regulated in basal subtype of breast cancer samles.	20	0.0302	5.47e-12	1.12e-09
SCHAEFFER_PROSTATE_DEVELOPMENT_48HR_UP	448	Genes up-regulated in the urogenital sinus (UGS) of day E16 females exposed to the androgen dihydrotestosterone [PubChem=10635] for 48 h.	17	0.0379	6.86e-12	1.35e-09
VECCHI_GASTRIC_CANCER_ADVANCED_VS_EARLY_UP	175	Up-regulated genes distinguishing between two subtypes of gastric cancer: advanced (AGC) and early (EGC).	12	0.0686	1.09e-11	2.08e-09
COLDREN_GEFITINIB_RESISTANCE_DN	226	Genes down-regulated in NSCLC (non-small cell lung carcinoma) cell lines resistant to gefitinib [PubChem=123631] compared to the sensitive ones.	13	0.0575	1.36e-11	2.5e-09
BILD_HRAS_ONCOGENIC_SIGNATURE	249	Genes selected in supervised analyses to discriminate cells expressing activated HRAS [GeneID=3265] oncogene from control cells expressing GFP.	13	0.0522	4.55e-11	8.12e-09
TURASHVILI_BREAST_DUCTAL_CARCINOMA_VS_DUCTAL_NORMAL_DN	201	Genes down-regulated in ductal carcinoma vs normal ductal breast cells.	12	0.0597	5.52e-11	9.54e-09
ONDER_CDH1_SIGNALING_VIA_CTNNB1	84	Genes changed in HMLE cells (mmortalized nontransformed mammary epithelium) after RNAi knockdown of both CDH1 and CTNNB1 [GeneID=999;1499], compared to the knockdown of CDH1 alone.	9	0.1071	8.03e-11	1.35e-08
ELVIDGE_HIF1A_TARGETS_DN	92	Genes down-regulated in MCF7 cells (breast cancer) after knockdown of HIF1A [GeneID=3091] by RNAi.	9	0.0978	1.84e-10	3e-08
SCHUETZ_BREAST_CANCER_DUCTAL_INVASIVE_UP	352	Genes up-regulated in invasive ductal carcinoma (IDC) relative to ductal carcinoma in situ (DCIS, non-invasive).	14	0.0398	2.9e-10	4.57e-08
BENPORATH_SUZ12_TARGETS	1032	Set 'Suz12 targets': genes identified by ChIP on chip as targets of the Polycomb protein SUZ12 [GeneID=23512] in human embryonic stem cells.	22	0.0213	3.58e-10	5.5e-08
NABA_MATRISOME_ASSOCIATED	751	Ensemble of genes encoding ECM-associated proteins including ECM-affilaited proteins, ECM regulators and secreted factors	19	0.0253	3.82e-10	5.7e-08
REACTOME_EXTRACELLULAR_MATRIX_ORGANIZATION	301	Extracellular matrix organization	13	0.0432	4.71e-10	6.86e-08
BOSCO_EPITHELIAL_DIFFERENTIATION_MODULE	69	Genes representing epithelial differentiation module in sputum during asthma exacerbations.	8	0.1159	4.88e-10	6.92e-08
LEE_BMP2_TARGETS_UP	771	Genes up-regulated in uterus upon knockout of BMP2 [GeneID=650].	19	0.0246	5.9e-10	8.15e-08
FEVR_CTNNB1_TARGETS_UP	686	Genes up-regulated in intestinal crypt cells upon deletion of CTNNB1 [GeneID=1499].	18	0.0262	6.42e-10	8.66e-08
BOSCO_ALLERGEN_INDUCED_TH2_ASSOCIATED_MODULE	149	Genes representing a co-expression network in atopic CD4 [GeneID=920] T lymphocyte responses.	10	0.0671	7.41e-10	9.76e-08
PEDERSEN_METASTASIS_BY_ERBB2_ISOFORM_4	108	Genes regulated in MCF7 cells (breast cancer) by expression of the full-length and truncated (611-CTF) forms of ERBB2 [GeneID=2064] at 60 h time point.	9	0.0833	7.84e-10	1.01e-07
SMID_BREAST_CANCER_BASAL_DN	697	Genes down-regulated in basal subtype of breast cancer samles.	18	0.0258	8.26e-10	1.04e-07
VERHAAK_GLIOBLASTOMA_MESENCHYMAL	216	Genes correlated with mesenchymal type of glioblastoma multiforme tumors.	11	0.0509	1.93e-09	2.37e-07
CHICAS_RB1_TARGETS_CONFLUENT	565	Genes up-regulated in confluent IMR90 cells (fibroblast) after knockdown of RB1 [GeneID=5925] by RNAi.	16	0.0283	2.06e-09	2.48e-07
LIU_PROSTATE_CANCER_DN	491	Genes down-regulated in prostate cancer samples.	15	0.0305	2.44e-09	2.86e-07
RODWELL_AGING_KIDNEY_UP	500	Genes whose expression increases with age in normal kidney.	15	0.03	3.11e-09	3.58e-07
HAN_SATB1_TARGETS_UP	426	Genes up-regulated in MDA-MB-231 cells (breast cancer) after knockdown of SATB1 [GeneID=6304] by RNAi.	14	0.0329	3.37e-09	3.81e-07
SENGUPTA_NASOPHARYNGEAL_CARCINOMA_DN	356	Genes down-regulated in nsopharyngeal carcinoma relative to the normal tissue.	13	0.0365	3.58e-09	3.96e-07
WANG_SMARCE1_TARGETS_UP	291	Genes up-regulated in BT549 cells (breast cancer) by expression of SMARCE1 [GeneID=6605] off a retroviral vector.	12	0.0412	3.78e-09	4.1e-07
POOLA_INVASIVE_BREAST_CANCER_UP	292	Genes up-regulated in atypical ductal hyperplastic tissues from patients with (ADHC) breast cancer vs those without the cancer (ADH).	12	0.0411	3.93e-09	4.16e-07
JOHNSTONE_PARVB_TARGETS_3_UP	432	Genes up-regulated upon overexpression of PARVB [GeneID=29780] in MDA-MB-231 cells (breast cancer) cultured in 3D Matrigel only.	14	0.0324	4.03e-09	4.16e-07
KONDO_EZH2_TARGETS	232	Genes up-regulated in PC3 cells (prostate cancer) after EZH2 [GeneID=2146] knockdown by RNAi.	11	0.0474	4.07e-09	4.16e-07
MEISSNER_BRAIN_HCP_WITH_H3K4ME3_AND_H3K27ME3	1073	Genes with high-CpG-density promoters (HCP) bearing histone H3 dimethylation at K4 (H3K4me2) and trimethylation at K27 (H3K27me3) in brain.	21	0.0196	4.21e-09	4.23e-07
ENK_UV_RESPONSE_EPIDERMIS_DN	513	Genes down-regulated in epidermis after to UVB irradiation.	15	0.0292	4.39e-09	4.33e-07
HUPER_BREAST_BASAL_VS_LUMINAL_DN	58	Genes down-regulated in basal mammary epithelial cells compared to the luminal ones.	7	0.1207	4.6e-09	4.46e-07
WONG_ADULT_TISSUE_STEM_MODULE	688	The 'adult tissue stem' module: genes coordinately up-regulated in a compendium of adult tissue stem cells.	17	0.0247	4.82e-09	4.59e-07
CHARAFE_BREAST_CANCER_LUMINAL_VS_MESENCHYMAL_DN	465	Genes down-regulated in luminal-like breast cancer cell lines compared to the mesenchymal-like ones.	14	0.0301	1.02e-08	9.56e-07
YAO_TEMPORAL_RESPONSE_TO_PROGESTERONE_CLUSTER_1	70	Genes co-regulated in uterus during a time course response to progesterone [PubChem=5994]: SOM cluster 1.	7	0.1	1.76e-08	1.61e-06
BENPORATH_EED_TARGETS	1057	Set 'Eed targets': genes identified by ChIP on chip as targets of the Polycomb protein EED [GeneID=8726] in human embryonic stem cells.	20	0.0189	1.77e-08	1.61e-06
SARRIO_EPITHELIAL_MESENCHYMAL_TRANSITION_DN	154	Genes down-regulated in MCF10A cells (breast cancer) grown at low (mesenchymal phenotype) compared to those grown at high (epithelial, basal-like phenotype) confluency.	9	0.0584	1.8e-08	1.61e-06
NABA_CORE_MATRISOME	275	Ensemble of genes encoding core extracellular matrix including ECM glycoproteins, collagens and proteoglycans	11	0.04	2.35e-08	2.03e-06
OISHI_CHOLANGIOMA_STEM_CELL_LIKE_DN	275	Genes under-expressed in stem cell-like cholangiocellular carcinoma	11	0.04	2.35e-08	2.03e-06
SEITZ_NEOPLASTIC_TRANSFORMATION_BY_8P_DELETION_UP	75	Genes up-regulated in CT60/4 cells (breast cancer reverted to normal by transfer of chromosome 8p region) vs parental MDA-MB-231 cells (deleted chromosome 8p).	7	0.0933	2.86e-08	2.43e-06
RODRIGUES_THYROID_CARCINOMA_POORLY_DIFFERENTIATED_DN	782	Genes down-regulated in poorly differentiated thyroid carcinoma (PDTC) compared to normal thyroid tissue.	17	0.0217	3.12e-08	2.6e-06
HELLER_SILENCED_BY_METHYLATION_UP	283	Genes up-regulated in at least one of three multiple myeloma (MM) cell lines treated with the DNA hypomethylating agent decitabine (5-aza-2'-deoxycytidine) [PubChem=451668].	11	0.0389	3.16e-08	2.6e-06
RIGGINS_TAMOXIFEN_RESISTANCE_DN	221	Genes down-regulated SUM44/LCCTam cells (breast cancer) resistant to 4-hydroxytamoxifen [PubChem=63062] relative to the parental SUM44 cells sensitive to the drug.	10	0.0452	3.28e-08	2.67e-06
ZHANG_RESPONSE_TO_IKK_INHIBITOR_AND_TNF_UP	223	Genes up-regulated in BxPC3 cells (pancreatic cancer) after treatment with TNF [GeneID=7124] or IKI-1, an inhibitor of IkappaB kinase (IKK).	10	0.0448	3.57e-08	2.86e-06
FRASOR_RESPONSE_TO_ESTRADIOL_DN	78	Genes down-regulated in MCF-7 cells (breast cancer) by estradiol (E2) [PubChem=5757].	7	0.0897	3.77e-08	2.98e-06
BENPORATH_ES_WITH_H3K27ME3	1112	Set 'H3K27 bound': genes posessing the trimethylated H3K27 (H3K27me3) mark in their promoters in human embryonic stem cells, as identified by ChIP on chip.	20	0.018	4.07e-08	3.17e-06
CHEN_METABOLIC_SYNDROM_NETWORK	1236	Genes forming the macrophage-enriched metabolic network (MEMN) claimed to have a causal relationship with the metabolic syndrom traits.	21	0.017	4.75e-08	3.65e-06
SANA_TNF_SIGNALING_UP	82	Genes up-regulated in five primary endothelial cell types (lung, aortic, iliac, dermal, and colon) by TNF [GeneID=7124].	7	0.0854	5.35e-08	4.05e-06
CHARAFE_BREAST_CANCER_BASAL_VS_MESENCHYMAL_UP	125	Genes up-regulated in basal-like breast cancer cell lines as compared to the mesenchymal-like ones.	8	0.064	5.64e-08	4.22e-06
MIYAGAWA_TARGETS_OF_EWSR1_ETS_FUSIONS_DN	235	Genes commonly down-regulated in UET-13 cells (mesenchymal progenitor) by expression of EWSR1 [GeneID=2130] fusions with ETS transcription factors FLI1 and ERG [GeneID=2313 ,2078].	10	0.0426	5.85e-08	4.31e-06
JI_METASTASIS_REPRESSED_BY_STK11	26	Adenocarcinoma metastatic program genes up-regulated in A549 and H2126 cells (lung cancer) lacking functional STK11 [GeneID=6794] but down-regulated by the normal gene.	5	0.1923	7e-08	5.09e-06
ZWANG_CLASS_1_TRANSIENTLY_INDUCED_BY_EGF	546	Class I of genes transiently induced by EGF [GeneID =1950] in 184A1 cells (mammary epithelium).	14	0.0256	7.47e-08	5.36e-06
TAKEDA_TARGETS_OF_NUP98_HOXA9_FUSION_3D_UP	183	Genes up-regulated in CD34+ [GeneID=947] hematopoetic cells by expression of NUP98-HOXA9 fusion [GeneID=4928;3205] off a retroviral vector at 3 days after transduction.	9	0.0492	8e-08	5.67e-06
HUPER_BREAST_BASAL_VS_LUMINAL_UP	53	Genes up-regulated in basal mammary epithelial cells compared to the luminal ones.	6	0.1132	8.95e-08	6.19e-06
KRIEG_HYPOXIA_VIA_KDM3A	53	Genes dependent on KDM3A [GeneID=55818] for hypoxic induction in RCC4 cells (renal carcinoma) expressing VHL [GeneID=7428].	6	0.1132	8.95e-08	6.19e-06
CUI_TCF21_TARGETS_2_DN	850	All significantly down-regulated genes in kidney glomeruli isolated from TCF21 [Gene ID=6943] knockout mice.	17	0.02	1.03e-07	7.02e-06
SWEET_LUNG_CANCER_KRAS_UP	476	Genes up-regulated in the Kras2LA mouse lung cancer model with mutated KRAS [GeneID=3845].	13	0.0273	1.08e-07	7.24e-06
KIM_RESPONSE_TO_TSA_AND_DECITABINE_UP	136	Genes up-regulated in glioma cell lines treated with both decitabine [PubChem=451668] and TSA [PubChem=5562].	8	0.0588	1.09e-07	7.24e-06
PID_P53_DOWNSTREAM_PATHWAY	137	Direct p53 effectors	8	0.0584	1.15e-07	7.57e-06
LEI_MYB_TARGETS	323	Myb-regulated genes in MCF7 (breast cancer) and lung epithelial cell lines overexpressing MYBL2, MYBL1 or MYB [GeneID=4605;4603;4602].	11	0.0341	1.2e-07	7.82e-06
TAKEDA_TARGETS_OF_NUP98_HOXA9_FUSION_10D_UP	194	Genes up-regulated in CD34+ [GeneID=947] hematopoetic cells by expression of NUP98-HOXA9 fusion [GeneID=4928;3205] off a retroviral vector at 10 days after transduction.	9	0.0464	1.32e-07	8.46e-06
REACTOME_DEGRADATION_OF_THE_EXTRACELLULAR_MATRIX	140	Degradation of the extracellular matrix	8	0.0571	1.36e-07	8.54e-06
SABATES_COLORECTAL_ADENOMA_UP	140	Genes up-regulated in colorectal adenoma compared to normal mucosa samples.	8	0.0571	1.36e-07	8.54e-06
NABA_ECM_GLYCOPROTEINS	196	Genes encoding structural ECM glycoproteins	9	0.0459	1.44e-07	8.87e-06
KRIGE_RESPONSE_TO_TOSEDOSTAT_24HR_UP	768	Genes up-regulated in HL-60 cells (acute promyelocytic leukemia, APL) after treatment with the aminopeptidase inhibitor tosedostat (CHR-2797) [PubChem=15547703] for 24 h.	16	0.0208	1.44e-07	8.87e-06
REN_ALVEOLAR_RHABDOMYOSARCOMA_DN	407	Genes commonly down-regulated in human alveolar rhabdomyosarcoma (ARMS) and its mouse model overexpressing PAX3-FOXO1 [GeneID=5077;2308] fusion.	12	0.0295	1.5e-07	9.12e-06
TURASHVILI_BREAST_LOBULAR_CARCINOMA_VS_LOBULAR_NORMAL_UP	96	Genes up-regulated in lobular carcinoma vs normal lobular breast cells.	7	0.0729	1.6e-07	9.6e-06
GAUSSMANN_MLL_AF4_FUSION_TARGETS_E_UP	97	Up-regulated genes from the set E (Fig. 5a): specific signature shared by cells expressing either MLL-AF4 [GeneID=4297;4299] or AF4-MLL fusion proteins alone, and those expressing both fusion proteins.	7	0.0722	1.72e-07	1.02e-05
BASSO_CD40_SIGNALING_UP	103	Gene up-regulated by CD40 [GeneID=958] signaling in Ramos cells (EBV negative Burkitt lymphoma).	7	0.068	2.59e-07	1.51e-05
GHANDHI_DIRECT_IRRADIATION_UP	103	Genes significantly (FDR < 10%) up-regulated in IMR-90 cells (fibroblast) in response to direct irradiation.	7	0.068	2.59e-07	1.51e-05
AMIT_SERUM_RESPONSE_120_MCF10A	65	Genes whose expression peaked at 120 min after stimulation of MCF10A cells with serum.	6	0.0923	3.09e-07	1.78e-05
DELACROIX_RARG_BOUND_MEF	366	Genes with DNA sequences bound by RARG [GeneID=5916] in MEF cells (embryonic fibroblast).	11	0.0301	4.17e-07	2.38e-05
BLALOCK_ALZHEIMERS_DISEASE_UP	1669	Genes up-regulated in brain from patients with Alzheimer's disease.	23	0.0138	4.34e-07	2.43e-05
WANG_MLL_TARGETS	292	Genes requiring MLL [GeneID=4297] for H3K4me3 and expression in MEF cells (embryonic fibroblast).	10	0.0342	4.36e-07	2.43e-05
CHARAFE_BREAST_CANCER_LUMINAL_VS_MESENCHYMAL_UP	451	Genes up-regulated in luminal-like breast cancer cell lines compared to the mesenchymal-like ones.	12	0.0266	4.47e-07	2.45e-05
Gene/Gene Set Overlap Matrix
Entrez Gene Id	Gene Symbol	Gene Description	GOZGIT_ESR1_TARGETS_DN	ONDER_CDH1_TARGETS_2_DN	CREIGHTON_ENDOCRINE_THERAPY_RESISTANCE_3	DUTERTRE_ESTRADIOL_RESPONSE_24HR_DN	DODD_NASOPHARYNGEAL_CARCINOMA_UP	ELVIDGE_HYPOXIA_UP	ANDERSEN_CHOLANGIOCARCINOMA_CLASS2	NUYTTEN_EZH2_TARGETS_UP	LIN_SILENCED_BY_TUMOR_MICROENVIRONMENT	MASSARWEH_TAMOXIFEN_RESISTANCE_UP	NABA_MATRISOME	CREIGHTON_ENDOCRINE_THERAPY_RESISTANCE_5	CHARAFE_BREAST_CANCER_LUMINAL_VS_BASAL_DN	SMID_BREAST_CANCER_LUMINAL_B_DN	KOINUMA_TARGETS_OF_SMAD2_OR_SMAD3	DELYS_THYROID_CANCER_UP	NAKAMURA_TUMOR_ZONE_PERIPHERAL_VS_CENTRAL_DN	CROMER_TUMORIGENESIS_DN	MOHANKUMAR_HOXA1_TARGETS_DN	ELVIDGE_HYPOXIA_BY_DMOG_UP	ELVIDGE_HIF1A_AND_HIF2A_TARGETS_DN	WU_CELL_MIGRATION	WINTER_HYPOXIA_METAGENE	MANALO_HYPOXIA_UP	ROY_WOUND_BLOOD_VESSEL_DN	JAEGER_METASTASIS_DN	SMID_BREAST_CANCER_BASAL_UP	SCHAEFFER_PROSTATE_DEVELOPMENT_48HR_UP	VECCHI_GASTRIC_CANCER_ADVANCED_VS_EARLY_UP	COLDREN_GEFITINIB_RESISTANCE_DN	BILD_HRAS_ONCOGENIC_SIGNATURE	TURASHVILI_BREAST_DUCTAL_CARCINOMA_VS_DUCTAL_NORMAL_DN	ONDER_CDH1_SIGNALING_VIA_CTNNB1	ELVIDGE_HIF1A_TARGETS_DN	SCHUETZ_BREAST_CANCER_DUCTAL_INVASIVE_UP	BENPORATH_SUZ12_TARGETS	NABA_MATRISOME_ASSOCIATED	REACTOME_EXTRACELLULAR_MATRIX_ORGANIZATION	BOSCO_EPITHELIAL_DIFFERENTIATION_MODULE	LEE_BMP2_TARGETS_UP	FEVR_CTNNB1_TARGETS_UP	BOSCO_ALLERGEN_INDUCED_TH2_ASSOCIATED_MODULE	PEDERSEN_METASTASIS_BY_ERBB2_ISOFORM_4	SMID_BREAST_CANCER_BASAL_DN	VERHAAK_GLIOBLASTOMA_MESENCHYMAL	CHICAS_RB1_TARGETS_CONFLUENT	LIU_PROSTATE_CANCER_DN
4680	CEACAM6	CEA cell adhesion molecule 6 [Source:HGNC Symbol;Acc:HGNC:1818]	GOZGIT_ESR1_TARGETS_DN	ONDER_CDH1_TARGETS_2_DN	CREIGHTON_ENDOCRINE_THERAPY_RESISTANCE_3	DUTERTRE_ESTRADIOL_RESPONSE_24HR_DN	DODD_NASOPHARYNGEAL_CARCINOMA_UP		ANDERSEN_CHOLANGIOCARCINOMA_CLASS2		LIN_SILENCED_BY_TUMOR_MICROENVIRONMENT	MASSARWEH_TAMOXIFEN_RESISTANCE_UP		CREIGHTON_ENDOCRINE_THERAPY_RESISTANCE_5				DELYS_THYROID_CANCER_UP		CROMER_TUMORIGENESIS_DN	MOHANKUMAR_HOXA1_TARGETS_DN						ROY_WOUND_BLOOD_VESSEL_DN													REACTOME_EXTRACELLULAR_MATRIX_ORGANIZATION	BOSCO_EPITHELIAL_DIFFERENTIATION_MODULE					SMID_BREAST_CANCER_BASAL_DN			LIU_PROSTATE_CANCER_DN
6337	SCNN1A	sodium channel epithelial 1 alpha subunit [Source:HGNC Symbol;Acc:HGNC:10599]	GOZGIT_ESR1_TARGETS_DN	ONDER_CDH1_TARGETS_2_DN	CREIGHTON_ENDOCRINE_THERAPY_RESISTANCE_3		DODD_NASOPHARYNGEAL_CARCINOMA_UP										KOINUMA_TARGETS_OF_SMAD2_OR_SMAD3							WU_CELL_MIGRATION				JAEGER_METASTASIS_DN		SCHAEFFER_PROSTATE_DEVELOPMENT_48HR_UP					ONDER_CDH1_SIGNALING_VIA_CTNNB1											SMID_BREAST_CANCER_BASAL_DN
56649	TMPRSS4	transmembrane serine protease 4 [Source:HGNC Symbol;Acc:HGNC:11878]	GOZGIT_ESR1_TARGETS_DN	ONDER_CDH1_TARGETS_2_DN			DODD_NASOPHARYNGEAL_CARCINOMA_UP		ANDERSEN_CHOLANGIOCARCINOMA_CLASS2										NAKAMURA_TUMOR_ZONE_PERIPHERAL_VS_CENTRAL_DN													COLDREN_GEFITINIB_RESISTANCE_DN									BOSCO_EPITHELIAL_DIFFERENTIATION_MODULE	LEE_BMP2_TARGETS_UP
3860	KRT13	keratin 13 [Source:HGNC Symbol;Acc:HGNC:6415]	GOZGIT_ESR1_TARGETS_DN	ONDER_CDH1_TARGETS_2_DN			DODD_NASOPHARYNGEAL_CARCINOMA_UP				LIN_SILENCED_BY_TUMOR_MICROENVIRONMENT	MASSARWEH_TAMOXIFEN_RESISTANCE_UP					KOINUMA_TARGETS_OF_SMAD2_OR_SMAD3	DELYS_THYROID_CANCER_UP	NAKAMURA_TUMOR_ZONE_PERIPHERAL_VS_CENTRAL_DN	CROMER_TUMORIGENESIS_DN										SCHAEFFER_PROSTATE_DEVELOPMENT_48HR_UP											BOSCO_EPITHELIAL_DIFFERENTIATION_MODULE								LIU_PROSTATE_CANCER_DN
3983	ABLIM1	actin binding LIM protein 1 [Source:HGNC Symbol;Acc:HGNC:78]	GOZGIT_ESR1_TARGETS_DN	ONDER_CDH1_TARGETS_2_DN			DODD_NASOPHARYNGEAL_CARCINOMA_UP										KOINUMA_TARGETS_OF_SMAD2_OR_SMAD3											JAEGER_METASTASIS_DN															FEVR_CTNNB1_TARGETS_UP
6662	SOX9	SRY-box transcription factor 9 [Source:HGNC Symbol;Acc:HGNC:11204]	GOZGIT_ESR1_TARGETS_DN	ONDER_CDH1_TARGETS_2_DN				ELVIDGE_HYPOXIA_UP			LIN_SILENCED_BY_TUMOR_MICROENVIRONMENT											ELVIDGE_HYPOXIA_BY_DMOG_UP	ELVIDGE_HIF1A_AND_HIF2A_TARGETS_DN	WU_CELL_MIGRATION			ROY_WOUND_BLOOD_VESSEL_DN		SMID_BREAST_CANCER_BASAL_UP	SCHAEFFER_PROSTATE_DEVELOPMENT_48HR_UP				TURASHVILI_BREAST_DUCTAL_CARCINOMA_VS_DUCTAL_NORMAL_DN	ONDER_CDH1_SIGNALING_VIA_CTNNB1			BENPORATH_SUZ12_TARGETS
7128	TNFAIP3	TNF alpha induced protein 3 [Source:HGNC Symbol;Acc:HGNC:11896]	GOZGIT_ESR1_TARGETS_DN	ONDER_CDH1_TARGETS_2_DN						NUYTTEN_EZH2_TARGETS_UP					CHARAFE_BREAST_CANCER_LUMINAL_VS_BASAL_DN	SMID_BREAST_CANCER_LUMINAL_B_DN									WINTER_HYPOXIA_METAGENE	MANALO_HYPOXIA_UP									ONDER_CDH1_SIGNALING_VIA_CTNNB1								FEVR_CTNNB1_TARGETS_UP				VERHAAK_GLIOBLASTOMA_MESENCHYMAL
9518	GDF15	growth differentiation factor 15 [Source:HGNC Symbol;Acc:HGNC:30142]	GOZGIT_ESR1_TARGETS_DN		CREIGHTON_ENDOCRINE_THERAPY_RESISTANCE_3	DUTERTRE_ESTRADIOL_RESPONSE_24HR_DN	DODD_NASOPHARYNGEAL_CARCINOMA_UP	ELVIDGE_HYPOXIA_UP		NUYTTEN_EZH2_TARGETS_UP			NABA_MATRISOME	CREIGHTON_ENDOCRINE_THERAPY_RESISTANCE_5				DELYS_THYROID_CANCER_UP			MOHANKUMAR_HOXA1_TARGETS_DN	ELVIDGE_HYPOXIA_BY_DMOG_UP											BILD_HRAS_ONCOGENIC_SIGNATURE						NABA_MATRISOME_ASSOCIATED							SMID_BREAST_CANCER_BASAL_DN
8537	BCAS1	breast carcinoma amplified sequence 1 [Source:HGNC Symbol;Acc:HGNC:974]	GOZGIT_ESR1_TARGETS_DN		CREIGHTON_ENDOCRINE_THERAPY_RESISTANCE_3	DUTERTRE_ESTRADIOL_RESPONSE_24HR_DN	DODD_NASOPHARYNGEAL_CARCINOMA_UP					MASSARWEH_TAMOXIFEN_RESISTANCE_UP		CREIGHTON_ENDOCRINE_THERAPY_RESISTANCE_5																																SMID_BREAST_CANCER_BASAL_DN
114907	FBXO32	F-box protein 32 [Source:HGNC Symbol;Acc:HGNC:16731]	GOZGIT_ESR1_TARGETS_DN		CREIGHTON_ENDOCRINE_THERAPY_RESISTANCE_3	DUTERTRE_ESTRADIOL_RESPONSE_24HR_DN																									VECCHI_GASTRIC_CANCER_ADVANCED_VS_EARLY_UP			TURASHVILI_BREAST_DUCTAL_CARCINOMA_VS_DUCTAL_NORMAL_DN								LEE_BMP2_TARGETS_UP
1048	CEACAM5	CEA cell adhesion molecule 5 [Source:HGNC Symbol;Acc:HGNC:1817]	GOZGIT_ESR1_TARGETS_DN		CREIGHTON_ENDOCRINE_THERAPY_RESISTANCE_3		DODD_NASOPHARYNGEAL_CARCINOMA_UP		ANDERSEN_CHOLANGIOCARCINOMA_CLASS2					CREIGHTON_ENDOCRINE_THERAPY_RESISTANCE_5						CROMER_TUMORIGENESIS_DN																					BOSCO_EPITHELIAL_DIFFERENTIATION_MODULE					SMID_BREAST_CANCER_BASAL_DN
1356	CP	ceruloplasmin [Source:HGNC Symbol;Acc:HGNC:2295]	GOZGIT_ESR1_TARGETS_DN		CREIGHTON_ENDOCRINE_THERAPY_RESISTANCE_3		DODD_NASOPHARYNGEAL_CARCINOMA_UP												NAKAMURA_TUMOR_ZONE_PERIPHERAL_VS_CENTRAL_DN						WINTER_HYPOXIA_METAGENE				SMID_BREAST_CANCER_BASAL_UP					TURASHVILI_BREAST_DUCTAL_CARCINOMA_VS_DUCTAL_NORMAL_DN								LEE_BMP2_TARGETS_UP
388403	YPEL2	yippee like 2 [Source:HGNC Symbol;Acc:HGNC:18326]	GOZGIT_ESR1_TARGETS_DN			DUTERTRE_ESTRADIOL_RESPONSE_24HR_DN	DODD_NASOPHARYNGEAL_CARCINOMA_UP																																			LEE_BMP2_TARGETS_UP
7045	TGFBI	transforming growth factor beta induced [Source:HGNC Symbol;Acc:HGNC:11771]	GOZGIT_ESR1_TARGETS_DN			DUTERTRE_ESTRADIOL_RESPONSE_24HR_DN		ELVIDGE_HYPOXIA_UP		NUYTTEN_EZH2_TARGETS_UP			NABA_MATRISOME		CHARAFE_BREAST_CANCER_LUMINAL_VS_BASAL_DN		KOINUMA_TARGETS_OF_SMAD2_OR_SMAD3					ELVIDGE_HYPOXIA_BY_DMOG_UP		WU_CELL_MIGRATION	WINTER_HYPOXIA_METAGENE	MANALO_HYPOXIA_UP											SCHUETZ_BREAST_CANCER_DUCTAL_INVASIVE_UP						FEVR_CTNNB1_TARGETS_UP				VERHAAK_GLIOBLASTOMA_MESENCHYMAL
5874	RAB27B	RAB27B, member RAS oncogene family [Source:HGNC Symbol;Acc:HGNC:9767]	GOZGIT_ESR1_TARGETS_DN			DUTERTRE_ESTRADIOL_RESPONSE_24HR_DN				NUYTTEN_EZH2_TARGETS_UP		MASSARWEH_TAMOXIFEN_RESISTANCE_UP		CREIGHTON_ENDOCRINE_THERAPY_RESISTANCE_5					NAKAMURA_TUMOR_ZONE_PERIPHERAL_VS_CENTRAL_DN																									BOSCO_ALLERGEN_INDUCED_TH2_ASSOCIATED_MODULE		SMID_BREAST_CANCER_BASAL_DN
255488	RNF144B	ring finger protein 144B [Source:HGNC Symbol;Acc:HGNC:21578]	GOZGIT_ESR1_TARGETS_DN			DUTERTRE_ESTRADIOL_RESPONSE_24HR_DN						MASSARWEH_TAMOXIFEN_RESISTANCE_UP		CREIGHTON_ENDOCRINE_THERAPY_RESISTANCE_5
23362	PSD3	pleckstrin and Sec7 domain containing 3 [Source:HGNC Symbol;Acc:HGNC:19093]	GOZGIT_ESR1_TARGETS_DN			DUTERTRE_ESTRADIOL_RESPONSE_24HR_DN								CREIGHTON_ENDOCRINE_THERAPY_RESISTANCE_5				DELYS_THYROID_CANCER_UP																												SMID_BREAST_CANCER_BASAL_DN
64332	NFKBIZ	NFKB inhibitor zeta [Source:HGNC Symbol;Acc:HGNC:29805]	GOZGIT_ESR1_TARGETS_DN			DUTERTRE_ESTRADIOL_RESPONSE_24HR_DN																											BILD_HRAS_ONCOGENIC_SIGNATURE											BOSCO_ALLERGEN_INDUCED_TH2_ASSOCIATED_MODULE
283209	PGM2L1	phosphoglucomutase 2 like 1 [Source:HGNC Symbol;Acc:HGNC:20898]	GOZGIT_ESR1_TARGETS_DN			DUTERTRE_ESTRADIOL_RESPONSE_24HR_DN
11254	SLC6A14	solute carrier family 6 member 14 [Source:HGNC Symbol;Acc:HGNC:11047]	GOZGIT_ESR1_TARGETS_DN				DODD_NASOPHARYNGEAL_CARCINOMA_UP		ANDERSEN_CHOLANGIOCARCINOMA_CLASS2		LIN_SILENCED_BY_TUMOR_MICROENVIRONMENT					SMID_BREAST_CANCER_LUMINAL_B_DN		DELYS_THYROID_CANCER_UP	NAKAMURA_TUMOR_ZONE_PERIPHERAL_VS_CENTRAL_DN								ROY_WOUND_BLOOD_VESSEL_DN		SMID_BREAST_CANCER_BASAL_UP												BOSCO_EPITHELIAL_DIFFERENTIATION_MODULE
9961	MVP	major vault protein [Source:HGNC Symbol;Acc:HGNC:7531]	GOZGIT_ESR1_TARGETS_DN				DODD_NASOPHARYNGEAL_CARCINOMA_UP			NUYTTEN_EZH2_TARGETS_UP								DELYS_THYROID_CANCER_UP																									FEVR_CTNNB1_TARGETS_UP				VERHAAK_GLIOBLASTOMA_MESENCHYMAL	CHICAS_RB1_TARGETS_CONFLUENT
79971	WLS	Wnt ligand secretion mediator [Source:HGNC Symbol;Acc:HGNC:30238]	GOZGIT_ESR1_TARGETS_DN				DODD_NASOPHARYNGEAL_CARCINOMA_UP					MASSARWEH_TAMOXIFEN_RESISTANCE_UP		CREIGHTON_ENDOCRINE_THERAPY_RESISTANCE_5	CHARAFE_BREAST_CANCER_LUMINAL_VS_BASAL_DN	SMID_BREAST_CANCER_LUMINAL_B_DN					MOHANKUMAR_HOXA1_TARGETS_DN											COLDREN_GEFITINIB_RESISTANCE_DN						BENPORATH_SUZ12_TARGETS				LEE_BMP2_TARGETS_UP
604	BCL6	BCL6 transcription repressor [Source:HGNC Symbol;Acc:HGNC:1001]	GOZGIT_ESR1_TARGETS_DN				DODD_NASOPHARYNGEAL_CARCINOMA_UP					MASSARWEH_TAMOXIFEN_RESISTANCE_UP							NAKAMURA_TUMOR_ZONE_PERIPHERAL_VS_CENTRAL_DN							MANALO_HYPOXIA_UP					VECCHI_GASTRIC_CANCER_ADVANCED_VS_EARLY_UP		BILD_HRAS_ONCOGENIC_SIGNATURE										FEVR_CTNNB1_TARGETS_UP	BOSCO_ALLERGEN_INDUCED_TH2_ASSOCIATED_MODULE
10753	CAPN9	calpain 9 [Source:HGNC Symbol;Acc:HGNC:1486]	GOZGIT_ESR1_TARGETS_DN				DODD_NASOPHARYNGEAL_CARCINOMA_UP							CREIGHTON_ENDOCRINE_THERAPY_RESISTANCE_5																										REACTOME_EXTRACELLULAR_MATRIX_ORGANIZATION			FEVR_CTNNB1_TARGETS_UP			SMID_BREAST_CANCER_BASAL_DN
658	BMPR1B	bone morphogenetic protein receptor type 1B [Source:HGNC Symbol;Acc:HGNC:1077]	GOZGIT_ESR1_TARGETS_DN				DODD_NASOPHARYNGEAL_CARCINOMA_UP																								VECCHI_GASTRIC_CANCER_ADVANCED_VS_EARLY_UP															SMID_BREAST_CANCER_BASAL_DN
148741	ANKRD35	ankyrin repeat domain 35 [Source:HGNC Symbol;Acc:HGNC:26323]	GOZGIT_ESR1_TARGETS_DN				DODD_NASOPHARYNGEAL_CARCINOMA_UP																																										LIU_PROSTATE_CANCER_DN
57214	CEMIP	cell migration inducing hyaluronidase 1 [Source:HGNC Symbol;Acc:HGNC:29213]	GOZGIT_ESR1_TARGETS_DN					ELVIDGE_HYPOXIA_UP	ANDERSEN_CHOLANGIOCARCINOMA_CLASS2										NAKAMURA_TUMOR_ZONE_PERIPHERAL_VS_CENTRAL_DN			ELVIDGE_HYPOXIA_BY_DMOG_UP								SCHAEFFER_PROSTATE_DEVELOPMENT_48HR_UP	VECCHI_GASTRIC_CANCER_ADVANCED_VS_EARLY_UP						SCHUETZ_BREAST_CANCER_DUCTAL_INVASIVE_UP	BENPORATH_SUZ12_TARGETS
4016	LOXL1	lysyl oxidase like 1 [Source:HGNC Symbol;Acc:HGNC:6665]	GOZGIT_ESR1_TARGETS_DN					ELVIDGE_HYPOXIA_UP		NUYTTEN_EZH2_TARGETS_UP		MASSARWEH_TAMOXIFEN_RESISTANCE_UP	NABA_MATRISOME	CREIGHTON_ENDOCRINE_THERAPY_RESISTANCE_5									ELVIDGE_HIF1A_AND_HIF2A_TARGETS_DN													ELVIDGE_HIF1A_TARGETS_DN	SCHUETZ_BREAST_CANCER_DUCTAL_INVASIVE_UP		NABA_MATRISOME_ASSOCIATED	REACTOME_EXTRACELLULAR_MATRIX_ORGANIZATION								CHICAS_RB1_TARGETS_CONFLUENT
3488	IGFBP5	insulin like growth factor binding protein 5 [Source:HGNC Symbol;Acc:HGNC:5474]	GOZGIT_ESR1_TARGETS_DN					ELVIDGE_HYPOXIA_UP				MASSARWEH_TAMOXIFEN_RESISTANCE_UP	NABA_MATRISOME						NAKAMURA_TUMOR_ZONE_PERIPHERAL_VS_CENTRAL_DN			ELVIDGE_HYPOXIA_BY_DMOG_UP	ELVIDGE_HIF1A_AND_HIF2A_TARGETS_DN		WINTER_HYPOXIA_METAGENE											ELVIDGE_HIF1A_TARGETS_DN		BENPORATH_SUZ12_TARGETS				LEE_BMP2_TARGETS_UP			PEDERSEN_METASTASIS_BY_ERBB2_ISOFORM_4
3123	HLA-DRB1	major histocompatibility complex, class II, DR beta 1 [Source:HGNC Symbol;Acc:HGNC:4948]	GOZGIT_ESR1_TARGETS_DN					ELVIDGE_HYPOXIA_UP														ELVIDGE_HYPOXIA_BY_DMOG_UP	ELVIDGE_HIF1A_AND_HIF2A_TARGETS_DN													ELVIDGE_HIF1A_TARGETS_DN	SCHUETZ_BREAST_CANCER_DUCTAL_INVASIVE_UP								PEDERSEN_METASTASIS_BY_ERBB2_ISOFORM_4
54809	SAMD9	sterile alpha motif domain containing 9 [Source:HGNC Symbol;Acc:HGNC:1348]	GOZGIT_ESR1_TARGETS_DN							NUYTTEN_EZH2_TARGETS_UP	LIN_SILENCED_BY_TUMOR_MICROENVIRONMENT				CHARAFE_BREAST_CANCER_LUMINAL_VS_BASAL_DN		KOINUMA_TARGETS_OF_SMAD2_OR_SMAD3
9236	CCPG1	cell cycle progression 1 [Source:HGNC Symbol;Acc:HGNC:24227]	GOZGIT_ESR1_TARGETS_DN							NUYTTEN_EZH2_TARGETS_UP		MASSARWEH_TAMOXIFEN_RESISTANCE_UP		CREIGHTON_ENDOCRINE_THERAPY_RESISTANCE_5
57561	ARRDC3	arrestin domain containing 3 [Source:HGNC Symbol;Acc:HGNC:29263]	GOZGIT_ESR1_TARGETS_DN							NUYTTEN_EZH2_TARGETS_UP									NAKAMURA_TUMOR_ZONE_PERIPHERAL_VS_CENTRAL_DN
23321	TRIM2	tripartite motif containing 2 [Source:HGNC Symbol;Acc:HGNC:15974]	GOZGIT_ESR1_TARGETS_DN								LIN_SILENCED_BY_TUMOR_MICROENVIRONMENT					SMID_BREAST_CANCER_LUMINAL_B_DN													SMID_BREAST_CANCER_BASAL_UP	SCHAEFFER_PROSTATE_DEVELOPMENT_48HR_UP				TURASHVILI_BREAST_DUCTAL_CARCINOMA_VS_DUCTAL_NORMAL_DN
10690	FUT9	fucosyltransferase 9 [Source:HGNC Symbol;Acc:HGNC:4020]	GOZGIT_ESR1_TARGETS_DN									MASSARWEH_TAMOXIFEN_RESISTANCE_UP		CREIGHTON_ENDOCRINE_THERAPY_RESISTANCE_5															SMID_BREAST_CANCER_BASAL_UP	SCHAEFFER_PROSTATE_DEVELOPMENT_48HR_UP												LEE_BMP2_TARGETS_UP
90161	HS6ST2	heparan sulfate 6-O-sulfotransferase 2 [Source:HGNC Symbol;Acc:HGNC:19133]	GOZGIT_ESR1_TARGETS_DN									MASSARWEH_TAMOXIFEN_RESISTANCE_UP
135228	CD109	CD109 molecule [Source:HGNC Symbol;Acc:HGNC:21685]	GOZGIT_ESR1_TARGETS_DN										NABA_MATRISOME		CHARAFE_BREAST_CANCER_LUMINAL_VS_BASAL_DN		KOINUMA_TARGETS_OF_SMAD2_OR_SMAD3																						NABA_MATRISOME_ASSOCIATED
4053	LTBP2	latent transforming growth factor beta binding protein 2 [Source:HGNC Symbol;Acc:HGNC:6715]	GOZGIT_ESR1_TARGETS_DN										NABA_MATRISOME				KOINUMA_TARGETS_OF_SMAD2_OR_SMAD3														VECCHI_GASTRIC_CANCER_ADVANCED_VS_EARLY_UP				ONDER_CDH1_SIGNALING_VIA_CTNNB1			BENPORATH_SUZ12_TARGETS		REACTOME_EXTRACELLULAR_MATRIX_ORGANIZATION							VERHAAK_GLIOBLASTOMA_MESENCHYMAL	CHICAS_RB1_TARGETS_CONFLUENT
23213	SULF1	sulfatase 1 [Source:HGNC Symbol;Acc:HGNC:20391]	GOZGIT_ESR1_TARGETS_DN										NABA_MATRISOME																		VECCHI_GASTRIC_CANCER_ADVANCED_VS_EARLY_UP						SCHUETZ_BREAST_CANCER_DUCTAL_INVASIVE_UP		NABA_MATRISOME_ASSOCIATED									CHICAS_RB1_TARGETS_CONFLUENT
3119	HLA-DQB1	major histocompatibility complex, class II, DQ beta 1 [Source:HGNC Symbol;Acc:HGNC:4944]	GOZGIT_ESR1_TARGETS_DN													SMID_BREAST_CANCER_LUMINAL_B_DN				CROMER_TUMORIGENESIS_DN					WINTER_HYPOXIA_METAGENE						VECCHI_GASTRIC_CANCER_ADVANCED_VS_EARLY_UP						SCHUETZ_BREAST_CANCER_DUCTAL_INVASIVE_UP
6402	SELL	selectin L [Source:HGNC Symbol;Acc:HGNC:10720]	GOZGIT_ESR1_TARGETS_DN													SMID_BREAST_CANCER_LUMINAL_B_DN
374378	GALNT18	polypeptide N-acetylgalactosaminyltransferase 18 [Source:HGNC Symbol;Acc:HGNC:30488]	GOZGIT_ESR1_TARGETS_DN																																			BENPORATH_SUZ12_TARGETS
10125	RASGRP1	RAS guanyl releasing protein 1 [Source:HGNC Symbol;Acc:HGNC:9878]	GOZGIT_ESR1_TARGETS_DN																																			BENPORATH_SUZ12_TARGETS
284266	SIGLEC15	sialic acid binding Ig like lectin 15 [Source:HGNC Symbol;Acc:HGNC:27596]	GOZGIT_ESR1_TARGETS_DN																																											SMID_BREAST_CANCER_BASAL_DN
10475	TRIM38	tripartite motif containing 38 [Source:HGNC Symbol;Acc:HGNC:10059]	GOZGIT_ESR1_TARGETS_DN																																												VERHAAK_GLIOBLASTOMA_MESENCHYMAL
222537	HS3ST5	heparan sulfate-glucosamine 3-sulfotransferase 5 [Source:HGNC Symbol;Acc:HGNC:19419]	GOZGIT_ESR1_TARGETS_DN
8001	GLRA3	glycine receptor alpha 3 [Source:HGNC Symbol;Acc:HGNC:4328]	GOZGIT_ESR1_TARGETS_DN
220	ALDH1A3	aldehyde dehydrogenase 1 family member A3 [Source:HGNC Symbol;Acc:HGNC:409]		ONDER_CDH1_TARGETS_2_DN	CREIGHTON_ENDOCRINE_THERAPY_RESISTANCE_3	DUTERTRE_ESTRADIOL_RESPONSE_24HR_DN	DODD_NASOPHARYNGEAL_CARCINOMA_UP				LIN_SILENCED_BY_TUMOR_MICROENVIRONMENT	MASSARWEH_TAMOXIFEN_RESISTANCE_UP		CREIGHTON_ENDOCRINE_THERAPY_RESISTANCE_5	CHARAFE_BREAST_CANCER_LUMINAL_VS_BASAL_DN	SMID_BREAST_CANCER_LUMINAL_B_DN		DELYS_THYROID_CANCER_UP							WINTER_HYPOXIA_METAGENE					SCHAEFFER_PROSTATE_DEVELOPMENT_48HR_UP		COLDREN_GEFITINIB_RESISTANCE_DN		TURASHVILI_BREAST_DUCTAL_CARCINOMA_VS_DUCTAL_NORMAL_DN														CHICAS_RB1_TARGETS_CONFLUENT
79098	C1orf116	chromosome 1 open reading frame 116 [Source:HGNC Symbol;Acc:HGNC:28667]		ONDER_CDH1_TARGETS_2_DN	CREIGHTON_ENDOCRINE_THERAPY_RESISTANCE_3		DODD_NASOPHARYNGEAL_CARCINOMA_UP		ANDERSEN_CHOLANGIOCARCINOMA_CLASS2	NUYTTEN_EZH2_TARGETS_UP							KOINUMA_TARGETS_OF_SMAD2_OR_SMAD3										ROY_WOUND_BLOOD_VESSEL_DN	JAEGER_METASTASIS_DN		SCHAEFFER_PROSTATE_DEVELOPMENT_48HR_UP		COLDREN_GEFITINIB_RESISTANCE_DN
6286	S100P	S100 calcium binding protein P [Source:HGNC Symbol;Acc:HGNC:10504]		ONDER_CDH1_TARGETS_2_DN	CREIGHTON_ENDOCRINE_THERAPY_RESISTANCE_3		DODD_NASOPHARYNGEAL_CARCINOMA_UP		ANDERSEN_CHOLANGIOCARCINOMA_CLASS2		LIN_SILENCED_BY_TUMOR_MICROENVIRONMENT	MASSARWEH_TAMOXIFEN_RESISTANCE_UP	NABA_MATRISOME						NAKAMURA_TUMOR_ZONE_PERIPHERAL_VS_CENTRAL_DN	CROMER_TUMORIGENESIS_DN	MOHANKUMAR_HOXA1_TARGETS_DN			WU_CELL_MIGRATION			ROY_WOUND_BLOOD_VESSEL_DN	JAEGER_METASTASIS_DN											NABA_MATRISOME_ASSOCIATED
7851	MALL	mal, T cell differentiation protein like [Source:HGNC Symbol;Acc:HGNC:6818]		ONDER_CDH1_TARGETS_2_DN	CREIGHTON_ENDOCRINE_THERAPY_RESISTANCE_3		DODD_NASOPHARYNGEAL_CARCINOMA_UP			NUYTTEN_EZH2_TARGETS_UP	LIN_SILENCED_BY_TUMOR_MICROENVIRONMENT					SMID_BREAST_CANCER_LUMINAL_B_DN		DELYS_THYROID_CANCER_UP											SMID_BREAST_CANCER_BASAL_UP				BILD_HRAS_ONCOGENIC_SIGNATURE
10331	B3GNT3	UDP-GlcNAc:betaGal beta-1,3-N-acetylglucosaminyltransferase 3 [Source:HGNC Symbol;Acc:HGNC:13528]		ONDER_CDH1_TARGETS_2_DN	CREIGHTON_ENDOCRINE_THERAPY_RESISTANCE_3		DODD_NASOPHARYNGEAL_CARCINOMA_UP									SMID_BREAST_CANCER_LUMINAL_B_DN																COLDREN_GEFITINIB_RESISTANCE_DN											FEVR_CTNNB1_TARGETS_UP		PEDERSEN_METASTASIS_BY_ERBB2_ISOFORM_4
624	BDKRB2	bradykinin receptor B2 [Source:HGNC Symbol;Acc:HGNC:1030]		ONDER_CDH1_TARGETS_2_DN	CREIGHTON_ENDOCRINE_THERAPY_RESISTANCE_3		DODD_NASOPHARYNGEAL_CARCINOMA_UP																																								VERHAAK_GLIOBLASTOMA_MESENCHYMAL
688	KLF5	Kruppel like factor 5 [Source:HGNC Symbol;Acc:HGNC:6349]		ONDER_CDH1_TARGETS_2_DN		DUTERTRE_ESTRADIOL_RESPONSE_24HR_DN	DODD_NASOPHARYNGEAL_CARCINOMA_UP		ANDERSEN_CHOLANGIOCARCINOMA_CLASS2						CHARAFE_BREAST_CANCER_LUMINAL_VS_BASAL_DN	SMID_BREAST_CANCER_LUMINAL_B_DN			NAKAMURA_TUMOR_ZONE_PERIPHERAL_VS_CENTRAL_DN					WU_CELL_MIGRATION			ROY_WOUND_BLOOD_VESSEL_DN	JAEGER_METASTASIS_DN	SMID_BREAST_CANCER_BASAL_UP				BILD_HRAS_ONCOGENIC_SIGNATURE
360	AQP3	aquaporin 3 (Gill blood group) [Source:HGNC Symbol;Acc:HGNC:636]		ONDER_CDH1_TARGETS_2_DN		DUTERTRE_ESTRADIOL_RESPONSE_24HR_DN	DODD_NASOPHARYNGEAL_CARCINOMA_UP			NUYTTEN_EZH2_TARGETS_UP		MASSARWEH_TAMOXIFEN_RESISTANCE_UP		CREIGHTON_ENDOCRINE_THERAPY_RESISTANCE_5					NAKAMURA_TUMOR_ZONE_PERIPHERAL_VS_CENTRAL_DN	CROMER_TUMORIGENESIS_DN				WU_CELL_MIGRATION				JAEGER_METASTASIS_DN		SCHAEFFER_PROSTATE_DEVELOPMENT_48HR_UP															PEDERSEN_METASTASIS_BY_ERBB2_ISOFORM_4			CHICAS_RB1_TARGETS_CONFLUENT	LIU_PROSTATE_CANCER_DN
54101	RIPK4	receptor interacting serine/threonine kinase 4 [Source:HGNC Symbol;Acc:HGNC:496]		ONDER_CDH1_TARGETS_2_DN		DUTERTRE_ESTRADIOL_RESPONSE_24HR_DN	DODD_NASOPHARYNGEAL_CARCINOMA_UP								CHARAFE_BREAST_CANCER_LUMINAL_VS_BASAL_DN	SMID_BREAST_CANCER_LUMINAL_B_DN	KOINUMA_TARGETS_OF_SMAD2_OR_SMAD3												SMID_BREAST_CANCER_BASAL_UP			COLDREN_GEFITINIB_RESISTANCE_DN						BENPORATH_SUZ12_TARGETS
79365	BHLHE41	basic helix-loop-helix family member e41 [Source:HGNC Symbol;Acc:HGNC:16617]		ONDER_CDH1_TARGETS_2_DN			DODD_NASOPHARYNGEAL_CARCINOMA_UP		ANDERSEN_CHOLANGIOCARCINOMA_CLASS2																WINTER_HYPOXIA_METAGENE									TURASHVILI_BREAST_DUCTAL_CARCINOMA_VS_DUCTAL_NORMAL_DN				BENPORATH_SUZ12_TARGETS
3866	KRT15	keratin 15 [Source:HGNC Symbol;Acc:HGNC:6421]		ONDER_CDH1_TARGETS_2_DN				ELVIDGE_HYPOXIA_UP	ANDERSEN_CHOLANGIOCARCINOMA_CLASS2						CHARAFE_BREAST_CANCER_LUMINAL_VS_BASAL_DN	SMID_BREAST_CANCER_LUMINAL_B_DN	KOINUMA_TARGETS_OF_SMAD2_OR_SMAD3	DELYS_THYROID_CANCER_UP	NAKAMURA_TUMOR_ZONE_PERIPHERAL_VS_CENTRAL_DN	CROMER_TUMORIGENESIS_DN			ELVIDGE_HIF1A_AND_HIF2A_TARGETS_DN				ROY_WOUND_BLOOD_VESSEL_DN	JAEGER_METASTASIS_DN	SMID_BREAST_CANCER_BASAL_UP	SCHAEFFER_PROSTATE_DEVELOPMENT_48HR_UP		COLDREN_GEFITINIB_RESISTANCE_DN		TURASHVILI_BREAST_DUCTAL_CARCINOMA_VS_DUCTAL_NORMAL_DN		ELVIDGE_HIF1A_TARGETS_DN						LEE_BMP2_TARGETS_UP							LIU_PROSTATE_CANCER_DN
10397	NDRG1	N-myc downstream regulated 1 [Source:HGNC Symbol;Acc:HGNC:7679]		ONDER_CDH1_TARGETS_2_DN				ELVIDGE_HYPOXIA_UP		NUYTTEN_EZH2_TARGETS_UP						SMID_BREAST_CANCER_LUMINAL_B_DN	KOINUMA_TARGETS_OF_SMAD2_OR_SMAD3		NAKAMURA_TUMOR_ZONE_PERIPHERAL_VS_CENTRAL_DN			ELVIDGE_HYPOXIA_BY_DMOG_UP	ELVIDGE_HIF1A_AND_HIF2A_TARGETS_DN		WINTER_HYPOXIA_METAGENE	MANALO_HYPOXIA_UP			SMID_BREAST_CANCER_BASAL_UP				BILD_HRAS_ONCOGENIC_SIGNATURE		ONDER_CDH1_SIGNALING_VIA_CTNNB1	ELVIDGE_HIF1A_TARGETS_DN		BENPORATH_SUZ12_TARGETS
100862671	TMEM265	transmembrane protein 265 [Source:HGNC Symbol;Acc:HGNC:51241]		ONDER_CDH1_TARGETS_2_DN				ELVIDGE_HYPOXIA_UP																								COLDREN_GEFITINIB_RESISTANCE_DN														SMID_BREAST_CANCER_BASAL_DN
3914	LAMB3	laminin subunit beta 3 [Source:HGNC Symbol;Acc:HGNC:6490]		ONDER_CDH1_TARGETS_2_DN					ANDERSEN_CHOLANGIOCARCINOMA_CLASS2	NUYTTEN_EZH2_TARGETS_UP			NABA_MATRISOME		CHARAFE_BREAST_CANCER_LUMINAL_VS_BASAL_DN	SMID_BREAST_CANCER_LUMINAL_B_DN	KOINUMA_TARGETS_OF_SMAD2_OR_SMAD3	DELYS_THYROID_CANCER_UP			MOHANKUMAR_HOXA1_TARGETS_DN							JAEGER_METASTASIS_DN	SMID_BREAST_CANCER_BASAL_UP					TURASHVILI_BREAST_DUCTAL_CARCINOMA_VS_DUCTAL_NORMAL_DN						REACTOME_EXTRACELLULAR_MATRIX_ORGANIZATION			FEVR_CTNNB1_TARGETS_UP						LIU_PROSTATE_CANCER_DN
3918	LAMC2	laminin subunit gamma 2 [Source:HGNC Symbol;Acc:HGNC:6493]		ONDER_CDH1_TARGETS_2_DN					ANDERSEN_CHOLANGIOCARCINOMA_CLASS2	NUYTTEN_EZH2_TARGETS_UP			NABA_MATRISOME		CHARAFE_BREAST_CANCER_LUMINAL_VS_BASAL_DN		KOINUMA_TARGETS_OF_SMAD2_OR_SMAD3	DELYS_THYROID_CANCER_UP			MOHANKUMAR_HOXA1_TARGETS_DN							JAEGER_METASTASIS_DN	SMID_BREAST_CANCER_BASAL_UP			COLDREN_GEFITINIB_RESISTANCE_DN		TURASHVILI_BREAST_DUCTAL_CARCINOMA_VS_DUCTAL_NORMAL_DN						REACTOME_EXTRACELLULAR_MATRIX_ORGANIZATION					PEDERSEN_METASTASIS_BY_ERBB2_ISOFORM_4
638	BIK	BCL2 interacting killer [Source:HGNC Symbol;Acc:HGNC:1051]		ONDER_CDH1_TARGETS_2_DN					ANDERSEN_CHOLANGIOCARCINOMA_CLASS2					CREIGHTON_ENDOCRINE_THERAPY_RESISTANCE_5							MOHANKUMAR_HOXA1_TARGETS_DN				WINTER_HYPOXIA_METAGENE							COLDREN_GEFITINIB_RESISTANCE_DN														SMID_BREAST_CANCER_BASAL_DN
3624	INHBA	inhibin subunit beta A [Source:HGNC Symbol;Acc:HGNC:6066]		ONDER_CDH1_TARGETS_2_DN						NUYTTEN_EZH2_TARGETS_UP			NABA_MATRISOME		CHARAFE_BREAST_CANCER_LUMINAL_VS_BASAL_DN			DELYS_THYROID_CANCER_UP			MOHANKUMAR_HOXA1_TARGETS_DN					MANALO_HYPOXIA_UP					VECCHI_GASTRIC_CANCER_ADVANCED_VS_EARLY_UP						SCHUETZ_BREAST_CANCER_DUCTAL_INVASIVE_UP		NABA_MATRISOME_ASSOCIATED
10371	SEMA3A	semaphorin 3A [Source:HGNC Symbol;Acc:HGNC:10723]		ONDER_CDH1_TARGETS_2_DN						NUYTTEN_EZH2_TARGETS_UP			NABA_MATRISOME																										NABA_MATRISOME_ASSOCIATED
64135	IFIH1	interferon induced with helicase C domain 1 [Source:HGNC Symbol;Acc:HGNC:18873]		ONDER_CDH1_TARGETS_2_DN						NUYTTEN_EZH2_TARGETS_UP																			SMID_BREAST_CANCER_BASAL_UP						ONDER_CDH1_SIGNALING_VIA_CTNNB1							LEE_BMP2_TARGETS_UP
3887	KRT81	keratin 81 [Source:HGNC Symbol;Acc:HGNC:6458]		ONDER_CDH1_TARGETS_2_DN							LIN_SILENCED_BY_TUMOR_MICROENVIRONMENT	MASSARWEH_TAMOXIFEN_RESISTANCE_UP				SMID_BREAST_CANCER_LUMINAL_B_DN													SMID_BREAST_CANCER_BASAL_UP
6279	S100A8	S100 calcium binding protein A8 [Source:HGNC Symbol;Acc:HGNC:10498]		ONDER_CDH1_TARGETS_2_DN									NABA_MATRISOME			SMID_BREAST_CANCER_LUMINAL_B_DN			NAKAMURA_TUMOR_ZONE_PERIPHERAL_VS_CENTRAL_DN									JAEGER_METASTASIS_DN	SMID_BREAST_CANCER_BASAL_UP										NABA_MATRISOME_ASSOCIATED
1308	COL17A1	collagen type XVII alpha 1 chain [Source:HGNC Symbol;Acc:HGNC:2194]		ONDER_CDH1_TARGETS_2_DN									NABA_MATRISOME				KOINUMA_TARGETS_OF_SMAD2_OR_SMAD3											JAEGER_METASTASIS_DN						TURASHVILI_BREAST_DUCTAL_CARCINOMA_VS_DUCTAL_NORMAL_DN						REACTOME_EXTRACELLULAR_MATRIX_ORGANIZATION
3853	KRT6A	keratin 6A [Source:HGNC Symbol;Acc:HGNC:6443]		ONDER_CDH1_TARGETS_2_DN											CHARAFE_BREAST_CANCER_LUMINAL_VS_BASAL_DN	SMID_BREAST_CANCER_LUMINAL_B_DN	KOINUMA_TARGETS_OF_SMAD2_OR_SMAD3	DELYS_THYROID_CANCER_UP										JAEGER_METASTASIS_DN	SMID_BREAST_CANCER_BASAL_UP
5468	PPARG	peroxisome proliferator activated receptor gamma [Source:HGNC Symbol;Acc:HGNC:9236]			CREIGHTON_ENDOCRINE_THERAPY_RESISTANCE_3	DUTERTRE_ESTRADIOL_RESPONSE_24HR_DN	DODD_NASOPHARYNGEAL_CARCINOMA_UP																			MANALO_HYPOXIA_UP																			PEDERSEN_METASTASIS_BY_ERBB2_ISOFORM_4			CHICAS_RB1_TARGETS_CONFLUENT
3486	IGFBP3	insulin like growth factor binding protein 3 [Source:HGNC Symbol;Acc:HGNC:5472]			CREIGHTON_ENDOCRINE_THERAPY_RESISTANCE_3	DUTERTRE_ESTRADIOL_RESPONSE_24HR_DN		ELVIDGE_HYPOXIA_UP		NUYTTEN_EZH2_TARGETS_UP			NABA_MATRISOME			SMID_BREAST_CANCER_LUMINAL_B_DN	KOINUMA_TARGETS_OF_SMAD2_OR_SMAD3	DELYS_THYROID_CANCER_UP	NAKAMURA_TUMOR_ZONE_PERIPHERAL_VS_CENTRAL_DN			ELVIDGE_HYPOXIA_BY_DMOG_UP	ELVIDGE_HIF1A_AND_HIF2A_TARGETS_DN	WU_CELL_MIGRATION	WINTER_HYPOXIA_METAGENE	MANALO_HYPOXIA_UP					VECCHI_GASTRIC_CANCER_ADVANCED_VS_EARLY_UP				ONDER_CDH1_SIGNALING_VIA_CTNNB1	ELVIDGE_HIF1A_TARGETS_DN	SCHUETZ_BREAST_CANCER_DUCTAL_INVASIVE_UP
59277	NTN4	netrin 4 [Source:HGNC Symbol;Acc:HGNC:13658]			CREIGHTON_ENDOCRINE_THERAPY_RESISTANCE_3	DUTERTRE_ESTRADIOL_RESPONSE_24HR_DN				NUYTTEN_EZH2_TARGETS_UP			NABA_MATRISOME																											REACTOME_EXTRACELLULAR_MATRIX_ORGANIZATION		LEE_BMP2_TARGETS_UP			PEDERSEN_METASTASIS_BY_ERBB2_ISOFORM_4			CHICAS_RB1_TARGETS_CONFLUENT	LIU_PROSTATE_CANCER_DN
2201	FBN2	fibrillin 2 [Source:HGNC Symbol;Acc:HGNC:3604]			CREIGHTON_ENDOCRINE_THERAPY_RESISTANCE_3	DUTERTRE_ESTRADIOL_RESPONSE_24HR_DN							NABA_MATRISOME																								SCHUETZ_BREAST_CANCER_DUCTAL_INVASIVE_UP	BENPORATH_SUZ12_TARGETS		REACTOME_EXTRACELLULAR_MATRIX_ORGANIZATION								CHICAS_RB1_TARGETS_CONFLUENT
1846	DUSP4	dual specificity phosphatase 4 [Source:HGNC Symbol;Acc:HGNC:3070]			CREIGHTON_ENDOCRINE_THERAPY_RESISTANCE_3	DUTERTRE_ESTRADIOL_RESPONSE_24HR_DN												DELYS_THYROID_CANCER_UP															BILD_HRAS_ONCOGENIC_SIGNATURE					BENPORATH_SUZ12_TARGETS						BOSCO_ALLERGEN_INDUCED_TH2_ASSOCIATED_MODULE		SMID_BREAST_CANCER_BASAL_DN
22906	TRAK1	trafficking kinesin protein 1 [Source:HGNC Symbol;Acc:HGNC:29947]			CREIGHTON_ENDOCRINE_THERAPY_RESISTANCE_3		DODD_NASOPHARYNGEAL_CARCINOMA_UP					MASSARWEH_TAMOXIFEN_RESISTANCE_UP		CREIGHTON_ENDOCRINE_THERAPY_RESISTANCE_5																																SMID_BREAST_CANCER_BASAL_DN
23220	DTX4	deltex E3 ubiquitin ligase 4 [Source:HGNC Symbol;Acc:HGNC:29151]			CREIGHTON_ENDOCRINE_THERAPY_RESISTANCE_3		DODD_NASOPHARYNGEAL_CARCINOMA_UP									SMID_BREAST_CANCER_LUMINAL_B_DN		DELYS_THYROID_CANCER_UP						WU_CELL_MIGRATION																		LEE_BMP2_TARGETS_UP
222171	PRR15	proline rich 15 [Source:HGNC Symbol;Acc:HGNC:22310]			CREIGHTON_ENDOCRINE_THERAPY_RESISTANCE_3		DODD_NASOPHARYNGEAL_CARCINOMA_UP										KOINUMA_TARGETS_OF_SMAD2_OR_SMAD3													SCHAEFFER_PROSTATE_DEVELOPMENT_48HR_UP
828	CAPS	calcyphosine [Source:HGNC Symbol;Acc:HGNC:1487]			CREIGHTON_ENDOCRINE_THERAPY_RESISTANCE_3		DODD_NASOPHARYNGEAL_CARCINOMA_UP																									COLDREN_GEFITINIB_RESISTANCE_DN
80830	APOL6	apolipoprotein L6 [Source:HGNC Symbol;Acc:HGNC:14870]			CREIGHTON_ENDOCRINE_THERAPY_RESISTANCE_3					NUYTTEN_EZH2_TARGETS_UP					CHARAFE_BREAST_CANCER_LUMINAL_VS_BASAL_DN																																	CHICAS_RB1_TARGETS_CONFLUENT
22936	ELL2	elongation factor for RNA polymerase II 2 [Source:HGNC Symbol;Acc:HGNC:17064]			CREIGHTON_ENDOCRINE_THERAPY_RESISTANCE_3							MASSARWEH_TAMOXIFEN_RESISTANCE_UP		CREIGHTON_ENDOCRINE_THERAPY_RESISTANCE_5	CHARAFE_BREAST_CANCER_LUMINAL_VS_BASAL_DN		KOINUMA_TARGETS_OF_SMAD2_OR_SMAD3								WINTER_HYPOXIA_METAGENE																			BOSCO_ALLERGEN_INDUCED_TH2_ASSOCIATED_MODULE	PEDERSEN_METASTASIS_BY_ERBB2_ISOFORM_4
8495	PPFIBP2	PPFIA binding protein 2 [Source:HGNC Symbol;Acc:HGNC:9250]			CREIGHTON_ENDOCRINE_THERAPY_RESISTANCE_3							MASSARWEH_TAMOXIFEN_RESISTANCE_UP		CREIGHTON_ENDOCRINE_THERAPY_RESISTANCE_5																SCHAEFFER_PROSTATE_DEVELOPMENT_48HR_UP
131544	CRYBG3	crystallin beta-gamma domain containing 3 [Source:HGNC Symbol;Acc:HGNC:34427]			CREIGHTON_ENDOCRINE_THERAPY_RESISTANCE_3							MASSARWEH_TAMOXIFEN_RESISTANCE_UP
3976	LIF	LIF interleukin 6 family cytokine [Source:HGNC Symbol;Acc:HGNC:6596]			CREIGHTON_ENDOCRINE_THERAPY_RESISTANCE_3								NABA_MATRISOME					DELYS_THYROID_CANCER_UP															BILD_HRAS_ONCOGENIC_SIGNATURE						NABA_MATRISOME_ASSOCIATED					BOSCO_ALLERGEN_INDUCED_TH2_ASSOCIATED_MODULE
9644	SH3PXD2A	SH3 and PX domains 2A [Source:HGNC Symbol;Acc:HGNC:23664]			CREIGHTON_ENDOCRINE_THERAPY_RESISTANCE_3												KOINUMA_TARGETS_OF_SMAD2_OR_SMAD3																							REACTOME_EXTRACELLULAR_MATRIX_ORGANIZATION									LIU_PROSTATE_CANCER_DN
7127	TNFAIP2	TNF alpha induced protein 2 [Source:HGNC Symbol;Acc:HGNC:11895]			CREIGHTON_ENDOCRINE_THERAPY_RESISTANCE_3														NAKAMURA_TUMOR_ZONE_PERIPHERAL_VS_CENTRAL_DN					WU_CELL_MIGRATION
121227	LRIG3	leucine rich repeats and immunoglobulin like domains 3 [Source:HGNC Symbol;Acc:HGNC:30991]			CREIGHTON_ENDOCRINE_THERAPY_RESISTANCE_3																												BILD_HRAS_ONCOGENIC_SIGNATURE
5307	PITX1	paired like homeodomain 1 [Source:HGNC Symbol;Acc:HGNC:9004]			CREIGHTON_ENDOCRINE_THERAPY_RESISTANCE_3																																	BENPORATH_SUZ12_TARGETS
824	CAPN2	calpain 2 [Source:HGNC Symbol;Acc:HGNC:1479]			CREIGHTON_ENDOCRINE_THERAPY_RESISTANCE_3																																			REACTOME_EXTRACELLULAR_MATRIX_ORGANIZATION
23092	ARHGAP26	Rho GTPase activating protein 26 [Source:HGNC Symbol;Acc:HGNC:17073]			CREIGHTON_ENDOCRINE_THERAPY_RESISTANCE_3
200879	LIPH	lipase H [Source:HGNC Symbol;Acc:HGNC:18483]				DUTERTRE_ESTRADIOL_RESPONSE_24HR_DN	DODD_NASOPHARYNGEAL_CARCINOMA_UP		ANDERSEN_CHOLANGIOCARCINOMA_CLASS2																							COLDREN_GEFITINIB_RESISTANCE_DN											FEVR_CTNNB1_TARGETS_UP
54541	DDIT4	DNA damage inducible transcript 4 [Source:HGNC Symbol;Acc:HGNC:24944]				DUTERTRE_ESTRADIOL_RESPONSE_24HR_DN		ELVIDGE_HYPOXIA_UP		NUYTTEN_EZH2_TARGETS_UP												ELVIDGE_HYPOXIA_BY_DMOG_UP			WINTER_HYPOXIA_METAGENE	MANALO_HYPOXIA_UP			SMID_BREAST_CANCER_BASAL_UP													LEE_BMP2_TARGETS_UP
83666	PARP9	poly(ADP-ribose) polymerase family member 9 [Source:HGNC Symbol;Acc:HGNC:24118]				DUTERTRE_ESTRADIOL_RESPONSE_24HR_DN				NUYTTEN_EZH2_TARGETS_UP																																						CHICAS_RB1_TARGETS_CONFLUENT
54625	PARP14	poly(ADP-ribose) polymerase family member 14 [Source:HGNC Symbol;Acc:HGNC:29232]				DUTERTRE_ESTRADIOL_RESPONSE_24HR_DN				NUYTTEN_EZH2_TARGETS_UP
2200	FBN1	fibrillin 1 [Source:HGNC Symbol;Acc:HGNC:3603]				DUTERTRE_ESTRADIOL_RESPONSE_24HR_DN							NABA_MATRISOME																		VECCHI_GASTRIC_CANCER_ADVANCED_VS_EARLY_UP				ONDER_CDH1_SIGNALING_VIA_CTNNB1		SCHUETZ_BREAST_CANCER_DUCTAL_INVASIVE_UP	BENPORATH_SUZ12_TARGETS		REACTOME_EXTRACELLULAR_MATRIX_ORGANIZATION								CHICAS_RB1_TARGETS_CONFLUENT	LIU_PROSTATE_CANCER_DN
3955	LFNG	LFNG O-fucosylpeptide 3-beta-N-acetylglucosaminyltransferase [Source:HGNC Symbol;Acc:HGNC:6560]				DUTERTRE_ESTRADIOL_RESPONSE_24HR_DN								CREIGHTON_ENDOCRINE_THERAPY_RESISTANCE_5
19	ABCA1	ATP binding cassette subfamily A member 1 [Source:HGNC Symbol;Acc:HGNC:29]				DUTERTRE_ESTRADIOL_RESPONSE_24HR_DN																				MANALO_HYPOXIA_UP							BILD_HRAS_ONCOGENIC_SIGNATURE									LEE_BMP2_TARGETS_UP
92291	CAPN13	calpain 13 [Source:HGNC Symbol;Acc:HGNC:16663]				DUTERTRE_ESTRADIOL_RESPONSE_24HR_DN																																		REACTOME_EXTRACELLULAR_MATRIX_ORGANIZATION
255394	TCP11L2	t-complex 11 like 2 [Source:HGNC Symbol;Acc:HGNC:28627]				DUTERTRE_ESTRADIOL_RESPONSE_24HR_DN																																				LEE_BMP2_TARGETS_UP
3855	KRT7	keratin 7 [Source:HGNC Symbol;Acc:HGNC:6445]					DODD_NASOPHARYNGEAL_CARCINOMA_UP	ELVIDGE_HYPOXIA_UP			LIN_SILENCED_BY_TUMOR_MICROENVIRONMENT					SMID_BREAST_CANCER_LUMINAL_B_DN	KOINUMA_TARGETS_OF_SMAD2_OR_SMAD3							WU_CELL_MIGRATION						SCHAEFFER_PROSTATE_DEVELOPMENT_48HR_UP				TURASHVILI_BREAST_DUCTAL_CARCINOMA_VS_DUCTAL_NORMAL_DN								LEE_BMP2_TARGETS_UP							LIU_PROSTATE_CANCER_DN
94025	MUC16	mucin 16, cell surface associated [Source:HGNC Symbol;Acc:HGNC:15582]					DODD_NASOPHARYNGEAL_CARCINOMA_UP				LIN_SILENCED_BY_TUMOR_MICROENVIRONMENT		NABA_MATRISOME			SMID_BREAST_CANCER_LUMINAL_B_DN													SMID_BREAST_CANCER_BASAL_UP										NABA_MATRISOME_ASSOCIATED		BOSCO_EPITHELIAL_DIFFERENTIATION_MODULE
3851	KRT4	keratin 4 [Source:HGNC Symbol;Acc:HGNC:6441]					DODD_NASOPHARYNGEAL_CARCINOMA_UP				LIN_SILENCED_BY_TUMOR_MICROENVIRONMENT						KOINUMA_TARGETS_OF_SMAD2_OR_SMAD3			CROMER_TUMORIGENESIS_DN									SMID_BREAST_CANCER_BASAL_UP												BOSCO_EPITHELIAL_DIFFERENTIATION_MODULE
685	BTC	betacellulin [Source:HGNC Symbol;Acc:HGNC:1121]					DODD_NASOPHARYNGEAL_CARCINOMA_UP						NABA_MATRISOME								MOHANKUMAR_HOXA1_TARGETS_DN																		NABA_MATRISOME_ASSOCIATED
218	ALDH3A1	aldehyde dehydrogenase 3 family member A1 [Source:HGNC Symbol;Acc:HGNC:405]					DODD_NASOPHARYNGEAL_CARCINOMA_UP													CROMER_TUMORIGENESIS_DN
1384	CRAT	carnitine O-acetyltransferase [Source:HGNC Symbol;Acc:HGNC:2342]					DODD_NASOPHARYNGEAL_CARCINOMA_UP																																				FEVR_CTNNB1_TARGETS_UP			SMID_BREAST_CANCER_BASAL_DN
55512	SMPD3	sphingomyelin phosphodiesterase 3 [Source:HGNC Symbol;Acc:HGNC:14240]					DODD_NASOPHARYNGEAL_CARCINOMA_UP																																							SMID_BREAST_CANCER_BASAL_DN
7068	THRB	thyroid hormone receptor beta [Source:HGNC Symbol;Acc:HGNC:11799]					DODD_NASOPHARYNGEAL_CARCINOMA_UP
64800	EFCAB6	EF-hand calcium binding domain 6 [Source:HGNC Symbol;Acc:HGNC:24204]					DODD_NASOPHARYNGEAL_CARCINOMA_UP
57501	KIAA1257	KIAA1257 [Source:HGNC Symbol;Acc:HGNC:29231]					DODD_NASOPHARYNGEAL_CARCINOMA_UP
133	ADM	adrenomedullin [Source:HGNC Symbol;Acc:HGNC:259]						ELVIDGE_HYPOXIA_UP		NUYTTEN_EZH2_TARGETS_UP					CHARAFE_BREAST_CANCER_LUMINAL_VS_BASAL_DN	SMID_BREAST_CANCER_LUMINAL_B_DN	KOINUMA_TARGETS_OF_SMAD2_OR_SMAD3	DELYS_THYROID_CANCER_UP	NAKAMURA_TUMOR_ZONE_PERIPHERAL_VS_CENTRAL_DN			ELVIDGE_HYPOXIA_BY_DMOG_UP	ELVIDGE_HIF1A_AND_HIF2A_TARGETS_DN		WINTER_HYPOXIA_METAGENE	MANALO_HYPOXIA_UP			SMID_BREAST_CANCER_BASAL_UP							ELVIDGE_HIF1A_TARGETS_DN		BENPORATH_SUZ12_TARGETS					FEVR_CTNNB1_TARGETS_UP
10628	TXNIP	thioredoxin interacting protein [Source:HGNC Symbol;Acc:HGNC:16952]						ELVIDGE_HYPOXIA_UP		NUYTTEN_EZH2_TARGETS_UP									NAKAMURA_TUMOR_ZONE_PERIPHERAL_VS_CENTRAL_DN		MOHANKUMAR_HOXA1_TARGETS_DN	ELVIDGE_HYPOXIA_BY_DMOG_UP		WU_CELL_MIGRATION	WINTER_HYPOXIA_METAGENE	MANALO_HYPOXIA_UP		JAEGER_METASTASIS_DN														LEE_BMP2_TARGETS_UP
2697	GJA1	gap junction protein alpha 1 [Source:HGNC Symbol;Acc:HGNC:4274]						ELVIDGE_HYPOXIA_UP		NUYTTEN_EZH2_TARGETS_UP												ELVIDGE_HYPOXIA_BY_DMOG_UP	ELVIDGE_HIF1A_AND_HIF2A_TARGETS_DN	WU_CELL_MIGRATION				JAEGER_METASTASIS_DN								ELVIDGE_HIF1A_TARGETS_DN										SMID_BREAST_CANCER_BASAL_DN			LIU_PROSTATE_CANCER_DN
6695	SPOCK1	SPARC (osteonectin), cwcv and kazal like domains proteoglycan 1 [Source:HGNC Symbol;Acc:HGNC:11251]						ELVIDGE_HYPOXIA_UP					NABA_MATRISOME					DELYS_THYROID_CANCER_UP	NAKAMURA_TUMOR_ZONE_PERIPHERAL_VS_CENTRAL_DN		MOHANKUMAR_HOXA1_TARGETS_DN	ELVIDGE_HYPOXIA_BY_DMOG_UP	ELVIDGE_HIF1A_AND_HIF2A_TARGETS_DN			MANALO_HYPOXIA_UP					VECCHI_GASTRIC_CANCER_ADVANCED_VS_EARLY_UP				ONDER_CDH1_SIGNALING_VIA_CTNNB1		SCHUETZ_BREAST_CANCER_DUCTAL_INVASIVE_UP								PEDERSEN_METASTASIS_BY_ERBB2_ISOFORM_4			CHICAS_RB1_TARGETS_CONFLUENT
284119	CAVIN1	caveolae associated protein 1 [Source:HGNC Symbol;Acc:HGNC:9688]						ELVIDGE_HYPOXIA_UP							CHARAFE_BREAST_CANCER_LUMINAL_VS_BASAL_DN								ELVIDGE_HIF1A_AND_HIF2A_TARGETS_DN													ELVIDGE_HIF1A_TARGETS_DN	SCHUETZ_BREAST_CANCER_DUCTAL_INVASIVE_UP										VERHAAK_GLIOBLASTOMA_MESENCHYMAL	CHICAS_RB1_TARGETS_CONFLUENT	LIU_PROSTATE_CANCER_DN
8000	PSCA	prostate stem cell antigen [Source:HGNC Symbol;Acc:HGNC:9500]							ANDERSEN_CHOLANGIOCARCINOMA_CLASS2		LIN_SILENCED_BY_TUMOR_MICROENVIRONMENT									CROMER_TUMORIGENESIS_DN										SCHAEFFER_PROSTATE_DEVELOPMENT_48HR_UP											BOSCO_EPITHELIAL_DIFFERENTIATION_MODULE
8828	NRP2	neuropilin 2 [Source:HGNC Symbol;Acc:HGNC:8005]							ANDERSEN_CHOLANGIOCARCINOMA_CLASS2									DELYS_THYROID_CANCER_UP	NAKAMURA_TUMOR_ZONE_PERIPHERAL_VS_CENTRAL_DN																								FEVR_CTNNB1_TARGETS_UP
11166	SOX21	SRY-box transcription factor 21 [Source:HGNC Symbol;Acc:HGNC:11197]							ANDERSEN_CHOLANGIOCARCINOMA_CLASS2																													BENPORATH_SUZ12_TARGETS
1540	CYLD	CYLD lysine 63 deubiquitinase [Source:HGNC Symbol;Acc:HGNC:2584]								NUYTTEN_EZH2_TARGETS_UP		MASSARWEH_TAMOXIFEN_RESISTANCE_UP			CHARAFE_BREAST_CANCER_LUMINAL_VS_BASAL_DN																													BOSCO_ALLERGEN_INDUCED_TH2_ASSOCIATED_MODULE
131566	DCBLD2	discoidin, CUB and LCCL domain containing 2 [Source:HGNC Symbol;Acc:HGNC:24627]								NUYTTEN_EZH2_TARGETS_UP					CHARAFE_BREAST_CANCER_LUMINAL_VS_BASAL_DN									WU_CELL_MIGRATION																							VERHAAK_GLIOBLASTOMA_MESENCHYMAL
4938	OAS1	2'-5'-oligoadenylate synthetase 1 [Source:HGNC Symbol;Acc:HGNC:8086]								NUYTTEN_EZH2_TARGETS_UP									NAKAMURA_TUMOR_ZONE_PERIPHERAL_VS_CENTRAL_DN																								FEVR_CTNNB1_TARGETS_UP
91947	ARRDC4	arrestin domain containing 4 [Source:HGNC Symbol;Acc:HGNC:28087]								NUYTTEN_EZH2_TARGETS_UP
25849	PARM1	prostate androgen-regulated mucin-like protein 1 [Source:HGNC Symbol;Acc:HGNC:24536]										MASSARWEH_TAMOXIFEN_RESISTANCE_UP	NABA_MATRISOME	CREIGHTON_ENDOCRINE_THERAPY_RESISTANCE_5																								BENPORATH_SUZ12_TARGETS	NABA_MATRISOME_ASSOCIATED				FEVR_CTNNB1_TARGETS_UP
64097	EPB41L4A	erythrocyte membrane protein band 4.1 like 4A [Source:HGNC Symbol;Acc:HGNC:13278]										MASSARWEH_TAMOXIFEN_RESISTANCE_UP		CREIGHTON_ENDOCRINE_THERAPY_RESISTANCE_5																								BENPORATH_SUZ12_TARGETS
2180	ACSL1	acyl-CoA synthetase long chain family member 1 [Source:HGNC Symbol;Acc:HGNC:3569]										MASSARWEH_TAMOXIFEN_RESISTANCE_UP		CREIGHTON_ENDOCRINE_THERAPY_RESISTANCE_5																																	VERHAAK_GLIOBLASTOMA_MESENCHYMAL
5362	PLXNA2	plexin A2 [Source:HGNC Symbol;Acc:HGNC:9100]											NABA_MATRISOME				KOINUMA_TARGETS_OF_SMAD2_OR_SMAD3													SCHAEFFER_PROSTATE_DEVELOPMENT_48HR_UP			BILD_HRAS_ONCOGENIC_SIGNATURE					BENPORATH_SUZ12_TARGETS	NABA_MATRISOME_ASSOCIATED
23529	CLCF1	cardiotrophin like cytokine factor 1 [Source:HGNC Symbol;Acc:HGNC:17412]											NABA_MATRISOME				KOINUMA_TARGETS_OF_SMAD2_OR_SMAD3																BILD_HRAS_ONCOGENIC_SIGNATURE						NABA_MATRISOME_ASSOCIATED								VERHAAK_GLIOBLASTOMA_MESENCHYMAL
727897	MUC5B	mucin 5B, oligomeric mucus/gel-forming [Source:HGNC Symbol;Acc:HGNC:7516]											NABA_MATRISOME						NAKAMURA_TUMOR_ZONE_PERIPHERAL_VS_CENTRAL_DN																				NABA_MATRISOME_ASSOCIATED
10082	GPC6	glypican 6 [Source:HGNC Symbol;Acc:HGNC:4454]											NABA_MATRISOME								MOHANKUMAR_HOXA1_TARGETS_DN										VECCHI_GASTRIC_CANCER_ADVANCED_VS_EARLY_UP								NABA_MATRISOME_ASSOCIATED									CHICAS_RB1_TARGETS_CONFLUENT	LIU_PROSTATE_CANCER_DN
9037	SEMA5A	semaphorin 5A [Source:HGNC Symbol;Acc:HGNC:10736]											NABA_MATRISOME								MOHANKUMAR_HOXA1_TARGETS_DN																		NABA_MATRISOME_ASSOCIATED					BOSCO_ALLERGEN_INDUCED_TH2_ASSOCIATED_MODULE
140576	S100A16	S100 calcium binding protein A16 [Source:HGNC Symbol;Acc:HGNC:20441]											NABA_MATRISOME																			COLDREN_GEFITINIB_RESISTANCE_DN							NABA_MATRISOME_ASSOCIATED
7481	WNT11	Wnt family member 11 [Source:HGNC Symbol;Acc:HGNC:12776]											NABA_MATRISOME																									BENPORATH_SUZ12_TARGETS	NABA_MATRISOME_ASSOCIATED
5797	PTPRM	protein tyrosine phosphatase receptor type M [Source:HGNC Symbol;Acc:HGNC:9675]													CHARAFE_BREAST_CANCER_LUMINAL_VS_BASAL_DN																						SCHUETZ_BREAST_CANCER_DUCTAL_INVASIVE_UP
6744	ITPRID2	ITPR interacting domain containing 2 [Source:HGNC Symbol;Acc:HGNC:11319]													CHARAFE_BREAST_CANCER_LUMINAL_VS_BASAL_DN																												FEVR_CTNNB1_TARGETS_UP
10257	ABCC4	ATP binding cassette subfamily C member 4 [Source:HGNC Symbol;Acc:HGNC:55]														SMID_BREAST_CANCER_LUMINAL_B_DN														SCHAEFFER_PROSTATE_DEVELOPMENT_48HR_UP							SCHUETZ_BREAST_CANCER_DUCTAL_INVASIVE_UP
58499	ZNF462	zinc finger protein 462 [Source:HGNC Symbol;Acc:HGNC:21684]															KOINUMA_TARGETS_OF_SMAD2_OR_SMAD3																	TURASHVILI_BREAST_DUCTAL_CARCINOMA_VS_DUCTAL_NORMAL_DN
5912	RAP2B	RAP2B, member of RAS oncogene family [Source:HGNC Symbol;Acc:HGNC:9862]															KOINUMA_TARGETS_OF_SMAD2_OR_SMAD3																											BOSCO_ALLERGEN_INDUCED_TH2_ASSOCIATED_MODULE
3248	HPGD	15-hydroxyprostaglandin dehydrogenase [Source:HGNC Symbol;Acc:HGNC:5154]																			MOHANKUMAR_HOXA1_TARGETS_DN									SCHAEFFER_PROSTATE_DEVELOPMENT_48HR_UP												LEE_BMP2_TARGETS_UP	FEVR_CTNNB1_TARGETS_UP	BOSCO_ALLERGEN_INDUCED_TH2_ASSOCIATED_MODULE		SMID_BREAST_CANCER_BASAL_DN		CHICAS_RB1_TARGETS_CONFLUENT
4881	NPR1	natriuretic peptide receptor 1 [Source:HGNC Symbol;Acc:HGNC:7943]																								MANALO_HYPOXIA_UP
84951	TNS4	tensin 4 [Source:HGNC Symbol;Acc:HGNC:24352]																															BILD_HRAS_ONCOGENIC_SIGNATURE																LIU_PROSTATE_CANCER_DN
441459	ANKRD18B	ankyrin repeat domain 18B [Source:HGNC Symbol;Acc:HGNC:23644]																																				BENPORATH_SUZ12_TARGETS
341359	SYT10	synaptotagmin 10 [Source:HGNC Symbol;Acc:HGNC:19266]																																				BENPORATH_SUZ12_TARGETS
2650	GCNT1	glucosaminyl (N-acetyl) transferase 1 [Source:HGNC Symbol;Acc:HGNC:4203]																																								LEE_BMP2_TARGETS_UP	FEVR_CTNNB1_TARGETS_UP				VERHAAK_GLIOBLASTOMA_MESENCHYMAL
55607	PPP1R9A	protein phosphatase 1 regulatory subunit 9A [Source:HGNC Symbol;Acc:HGNC:14946]																																								LEE_BMP2_TARGETS_UP
57480	PLEKHG1	pleckstrin homology and RhoGEF domain containing G1 [Source:HGNC Symbol;Acc:HGNC:20884]																																									FEVR_CTNNB1_TARGETS_UP
3140	MR1	major histocompatibility complex, class I-related [Source:HGNC Symbol;Acc:HGNC:4975]																																															LIU_PROSTATE_CANCER_DN
121551	BTBD11	BTB domain containing 11 [Source:HGNC Symbol;Acc:HGNC:23844]
25758	KIAA1549L	KIAA1549 like [Source:HGNC Symbol;Acc:HGNC:24836]
84000	TMPRSS13	transmembrane serine protease 13 [Source:HGNC Symbol;Acc:HGNC:29808]
65009	NDRG4	NDRG family member 4 [Source:HGNC Symbol;Acc:HGNC:14466]
51205	ACP6	acid phosphatase 6, lysophosphatidic [Source:HGNC Symbol;Acc:HGNC:29609]
114800	CCDC85A	coiled-coil domain containing 85A [Source:HGNC Symbol;Acc:HGNC:29400]
26167	PCDHB5	protocadherin beta 5 [Source:HGNC Symbol;Acc:HGNC:8690]
401474	SAMD12	sterile alpha motif domain containing 12 [Source:HGNC Symbol;Acc:HGNC:31750]
285600	KIAA0825	KIAA0825 [Source:HGNC Symbol;Acc:HGNC:28532]
56135	PCDHAC1	protocadherin alpha subfamily C, 1 [Source:HGNC Symbol;Acc:HGNC:8676]
105379407	LINC02747	long intergenic non-protein coding RNA 2747 [Source:HGNC Symbol;Acc:HGNC:54266]
139324	HDX	highly divergent homeobox [Source:HGNC Symbol;Acc:HGNC:26411]
344387	CDKL4	cyclin dependent kinase like 4 [Source:HGNC Symbol;Acc:HGNC:19287]
440456	PLEKHM1P1	pleckstrin homology and RUN domain containing M1 pseudogene 1 [Source:HGNC Symbol;Acc:HGNC:35411]
[truncated: 53 more columns]

## Sheet: MSigDB_C2-curated_dn
Overlap Results
Collection(s):	C2
# overlaps shown:	47
# genesets in collections:	6290
# genes in comparison (n):	65
# genes in universe (N):	40312
Gene Set Name	# Genes in Gene Set (K)	Description	# Genes in Overlap (k)	k/K	p-value	FDR q-value
MASSARWEH_TAMOXIFEN_RESISTANCE_DN	257	Genes down-regulated in breast cancer tumors (formed by MCF-7 xenografts) resistant to tamoxifen [PubChem=5376].	13	0.0506	2.59e-16	1.63e-12
CREIGHTON_ENDOCRINE_THERAPY_RESISTANCE_4	308	The 'group 4 set' of genes associated with acquired endocrine therapy resistance in breast tumors expressing ESR1 but not ERBB2 [GeneID=2099;2064].	11	0.0357	2.69e-12	6.15e-09
CREIGHTON_ENDOCRINE_THERAPY_RESISTANCE_1	534	The 'group 1 set' of genes associated with acquired endocrine therapy resistance in breast tumors expressing ESR1 and ERBB2 [GeneID=2099;2064].	13	0.0243	2.93e-12	6.15e-09
DUTERTRE_ESTRADIOL_RESPONSE_24HR_UP	323	Genes up-regulated in MCF7 cells (breast cancer) at 24 h of estradiol [PubChem=5757] treatment.	9	0.0279	2.63e-09	3.66e-06
FRASOR_RESPONSE_TO_ESTRADIOL_UP	35	Genes up-regulated in MCF-7 cells (breast cancer) by estradiol (E2) [PubChem=5757].	5	0.1429	2.91e-09	3.66e-06
LEE_BMP2_TARGETS_UP	772	Genes up-regulated in uterus upon knockout of BMP2 [GeneID=650].	11	0.0142	4.14e-08	4.34e-05
MEISSNER_BRAIN_HCP_WITH_H3K4ME3_AND_H3K27ME3	1073	Genes with high-CpG-density promoters (HCP) bearing histone H3 dimethylation at K4 (H3K4me2) and trimethylation at K27 (H3K27me3) in brain.	12	0.0112	1.31e-07	0.000118
SMID_BREAST_CANCER_BASAL_DN	700	Genes down-regulated in basal subtype of breast cancer samles.	10	0.0143	1.77e-07	0.000139
RIGGI_EWING_SARCOMA_PROGENITOR_UP	435	Genes up-regulated in mesenchymal stem cells (MSC) engineered to express EWS-FLI1 [GeneID=2130;2321] fusion protein.	8	0.0184	5.08e-07	0.000355
BENPORATH_EED_TARGETS	1058	Set 'Eed targets': genes identified by ChIP on chip as targets of the Polycomb protein EED [GeneID=8726] in human embryonic stem cells.	11	0.0104	9.47e-07	0.000549
FARMER_BREAST_CANCER_APOCRINE_VS_LUMINAL	327	Genes which best discriminate between two groups of breast cancer according to the status of ESR1 and AR [GeneID=2099;367]: apocrine (ESR1- AR+) and luminal (ESR1+ AR+).	7	0.0214	1.01e-06	0.000549
DOANE_BREAST_CANCER_ESR1_UP	111	Genes up-regulated in breast cancer samples positive for ESR1 [GeneID=2099] compared to the ESR1 negative tumors.	5	0.045	1.05e-06	0.000549
BENPORATH_ES_WITH_H3K27ME3	1114	Set 'H3K27 bound': genes posessing the trimethylated H3K27 (H3K27me3) mark in their promoters in human embryonic stem cells, as identified by ChIP on chip.	11	0.0099	1.56e-06	0.000719
RIGGINS_TAMOXIFEN_RESISTANCE_DN	221	Genes down-regulated SUM44/LCCTam cells (breast cancer) resistant to 4-hydroxytamoxifen [PubChem=63062] relative to the parental SUM44 cells sensitive to the drug.	6	0.0271	1.6e-06	0.000719
WONG_ADULT_TISSUE_STEM_MODULE	719	The 'adult tissue stem' module: genes coordinately up-regulated in a compendium of adult tissue stem cells.	9	0.0125	2.28e-06	0.000956
GOZGIT_ESR1_TARGETS_DN	783	Genes down-regulated in TMX2-28 cells (breast cancer) which do not express ESR1 [GeneID=2099]) compared to the parental MCF7 cells which do.	9	0.0115	4.55e-06	0.00172
LINDVALL_IMMORTALIZED_BY_TERT_UP	68	Genes up-regulated in BJ cells (foreskin fibroblasts) immortalized by expression of TERT [GeneID=7015].	4	0.0588	4.64e-06	0.00172
BENPORATH_SUZ12_TARGETS	1033	Set 'Suz12 targets': genes identified by ChIP on chip as targets of the Polycomb protein SUZ12 [GeneID=23512] in human embryonic stem cells.	10	0.0097	5.84e-06	0.00204
SMID_BREAST_CANCER_LUMINAL_B_UP	168	Genes up-regulated in the luminal B subtype of breast cancer.	5	0.0298	7.99e-06	0.00265
DURAND_STROMA_S_UP	299	Genes up-regulated in the HSC supportive stromal cell lines.	6	0.0201	9.06e-06	0.00285
KANG_IMMORTALIZED_BY_TERT_DN	101	Down-regulated genes in the signature of adipose stromal cells (ADSC) immortalized by forced expression of telomerase (TERT) [GeneID=7015].	4	0.0396	2.23e-05	0.00669
DUTERTRE_ESTRADIOL_RESPONSE_6HR_UP	228	Genes up-regulated in MCF7 cells (breast cancer) at 6 h of estradiol [PubChem=5757] treatment.	5	0.0219	3.47e-05	0.00992
LINDGREN_BLADDER_CANCER_CLUSTER_2B	389	Genes specifically up-regulated in Cluster IIb of urothelial cell carcinom (UCC) tumors.	6	0.0154	3.97e-05	0.0109
JINESH_BLEBBISHIELD_TO_IMMUNE_CELL_FUSION_PBSHMS_DN	402	Genes Downregulated in PBSHMS (RT4 blebbishield-to-immune cell fusion)	6	0.0149	4.76e-05	0.0125
QI_PLASMACYTOMA_UP	254	Up-regulated genes that best disciminate plasmablastic plasmacytoma from plasmacytic plasmacytoma tumors.	5	0.0197	5.79e-05	0.0141
KEGG_AXON_GUIDANCE	129	Axon guidance	4	0.031	5.82e-05	0.0141
SATO_SILENCED_BY_METHYLATION_IN_PANCREATIC_CANCER_1	422	Genes up-regulated in the pancreatic cancer cell lines (AsPC1, Hs766T, MiaPaCa2, Panc1) but not in the non-neoplastic cells (HPDE) by decitabine (5-aza-2'-deoxycytidine) [PubChem=451668].	6	0.0142	6.23e-05	0.0145
ENGELMANN_CANCER_PROGENITORS_UP	48	Up-regulated genes in the cancer progenitor (stem) cells corresponding to side population (SP) MCF7 cells (breast cancer) positive for MUC1 [GeneID=4582].	3	0.0625	6.57e-05	0.0148
MIKKELSEN_MCV6_HCP_WITH_H3K27ME3	437	Genes with high-CpG-density promoters (HCP) bearing the tri-methylation mark at H3K27 (H3K27me3) in MCV6 cells (embryonic fibroblasts trapped in a differentiated state).	6	0.0137	7.55e-05	0.0164
BENPORATH_PRC2_TARGETS	649	Set 'PRC2 targets': Polycomb Repression Complex 2 (PRC) targets; identified by ChIP on chip on human embryonic stem cells as genes that: posess the trimethylated H3K27 mark in their promoters and are bound by SUZ12 [GeneID=23512] and EED [GeneID=8726] Polycomb proteins.	7	0.0108	8.42e-05	0.0176
REACTOME_G_ALPHA_S_SIGNALLING_EVENTS	144	G alpha (s) signalling events	4	0.0278	8.93e-05	0.0181
REACTOME_GPCR_LIGAND_BINDING	463	GPCR ligand binding	6	0.013	0.000104	0.0203
REACTOME_CALCITONIN_LIKE_LIGAND_RECEPTORS	10	Calcitonin-like ligand receptors	2	0.2	0.000114	0.0218
REACTOME_SIGNALING_BY_GPCR	698	Signaling by GPCR	7	0.01	0.000132	0.0244
CAIRO_LIVER_DEVELOPMENT_UP	166	Genes up-regulated at early fetal liver stage (embryonic days E11.5 - E12.5) compared to the late fetal liver stage (embryonic days E14.5 - E16.5).	4	0.0241	0.000154	0.0275
RODWELL_AGING_KIDNEY_UP	500	Genes whose expression increases with age in normal kidney.	6	0.012	0.000157	0.0275
CHEN_METABOLIC_SYNDROM_NETWORK	1241	Genes forming the macrophage-enriched metabolic network (MEMN) claimed to have a causal relationship with the metabolic syndrom traits.	9	0.0073	0.000164	0.0279
NABA_ECM_AFFILIATED	170	Genes encoding proteins affiliated structurally or functionally to extracellular matrix proteins	4	0.0235	0.000169	0.028
MCMURRAY_TP53_HRAS_COOPERATION_RESPONSE_DN	67	Down-regulated 'cooperation response genes': responded synergystically to the combination of mutant TP53 and HRAS [GeneID=7157;3265] in YAMC cells (colon).	3	0.0448	0.000178	0.0287
KATSANOU_ELAVL1_TARGETS_UP	174	Genes up-regulated in MEF cells (embryonic fibroblast) with ELAVL1 [GeneID=1994] knocked out.	4	0.023	0.000185	0.0291
REACTOME_METABOLISM_OF_LIPIDS	741	Metabolism of lipids	7	0.0094	0.00019	0.0292
GERHOLD_RESPONSE_TO_TZD_DN	13	Genes down-regulated in 3T3-L1 cells (fibroblast) induced to differentiate to mature adipocytes and then treated with a TZD derivative AD-5075 [PubChem=128440], a PPARG [GeneID=5468] activator.	2	0.1538	0.000197	0.0296
RAMALHO_STEMNESS_DN	74	Genes depleted in embryonic, neural and hematopoietic stem cells.	3	0.0405	0.000239	0.035
HOFFMANN_PRE_BI_TO_LARGE_PRE_BII_LYMPHOCYTE_DN	76	Genes down-regulated during differentiation from pre-BI to large pre-BII lymphocyte.	3	0.0395	0.000259	0.037
RIGGI_EWING_SARCOMA_PROGENITOR_DN	195	Genes down-regulated in mesenchymal stem cells (MSC) engineered to express EWS-FLI1 [GeneID=2130;2321] fusion protein.	4	0.0205	0.000285	0.0399
MARTINEZ_RB1_TARGETS_DN	565	Genes down-regulated in mice with skin specific knockout of RB1 [GeneID=5925] by Cre-lox.	6	0.0106	0.000303	0.0414
STEIN_ESR1_TARGETS	83	Genes regulated by ESR1 [GeneID=2099] in MCF-7 cells (breast cancer).	3	0.0361	0.000335	0.0449
Gene/Gene Set Overlap Matrix
Entrez Gene Id	Gene Symbol	Gene Description	MASSARWEH_TAMOXIFEN_RESISTANCE_DN	CREIGHTON_ENDOCRINE_THERAPY_RESISTANCE_4	CREIGHTON_ENDOCRINE_THERAPY_RESISTANCE_1	DUTERTRE_ESTRADIOL_RESPONSE_24HR_UP	FRASOR_RESPONSE_TO_ESTRADIOL_UP	LEE_BMP2_TARGETS_UP	MEISSNER_BRAIN_HCP_WITH_H3K4ME3_AND_H3K27ME3	SMID_BREAST_CANCER_BASAL_DN	RIGGI_EWING_SARCOMA_PROGENITOR_UP	BENPORATH_EED_TARGETS	FARMER_BREAST_CANCER_APOCRINE_VS_LUMINAL	DOANE_BREAST_CANCER_ESR1_UP	BENPORATH_ES_WITH_H3K27ME3	RIGGINS_TAMOXIFEN_RESISTANCE_DN	WONG_ADULT_TISSUE_STEM_MODULE	GOZGIT_ESR1_TARGETS_DN	LINDVALL_IMMORTALIZED_BY_TERT_UP	BENPORATH_SUZ12_TARGETS	SMID_BREAST_CANCER_LUMINAL_B_UP	DURAND_STROMA_S_UP	KANG_IMMORTALIZED_BY_TERT_DN	DUTERTRE_ESTRADIOL_RESPONSE_6HR_UP	LINDGREN_BLADDER_CANCER_CLUSTER_2B	JINESH_BLEBBISHIELD_TO_IMMUNE_CELL_FUSION_PBSHMS_DN	QI_PLASMACYTOMA_UP	KEGG_AXON_GUIDANCE	SATO_SILENCED_BY_METHYLATION_IN_PANCREATIC_CANCER_1	ENGELMANN_CANCER_PROGENITORS_UP	MIKKELSEN_MCV6_HCP_WITH_H3K27ME3	BENPORATH_PRC2_TARGETS	REACTOME_G_ALPHA_S_SIGNALLING_EVENTS	REACTOME_GPCR_LIGAND_BINDING	REACTOME_CALCITONIN_LIKE_LIGAND_RECEPTORS	REACTOME_SIGNALING_BY_GPCR	CAIRO_LIVER_DEVELOPMENT_UP	RODWELL_AGING_KIDNEY_UP	CHEN_METABOLIC_SYNDROM_NETWORK	NABA_ECM_AFFILIATED	MCMURRAY_TP53_HRAS_COOPERATION_RESPONSE_DN	KATSANOU_ELAVL1_TARGETS_UP	REACTOME_METABOLISM_OF_LIPIDS	GERHOLD_RESPONSE_TO_TZD_DN	RAMALHO_STEMNESS_DN	HOFFMANN_PRE_BI_TO_LARGE_PRE_BII_LYMPHOCYTE_DN	RIGGI_EWING_SARCOMA_PROGENITOR_DN	MARTINEZ_RB1_TARGETS_DN	STEIN_ESR1_TARGETS
6387	CXCL12	C-X-C motif chemokine ligand 12 [Source:HGNC Symbol;Acc:HGNC:10672]	MASSARWEH_TAMOXIFEN_RESISTANCE_DN	CREIGHTON_ENDOCRINE_THERAPY_RESISTANCE_4	CREIGHTON_ENDOCRINE_THERAPY_RESISTANCE_1	DUTERTRE_ESTRADIOL_RESPONSE_24HR_UP	FRASOR_RESPONSE_TO_ESTRADIOL_UP	LEE_BMP2_TARGETS_UP	MEISSNER_BRAIN_HCP_WITH_H3K4ME3_AND_H3K27ME3	SMID_BREAST_CANCER_BASAL_DN		BENPORATH_EED_TARGETS					WONG_ADULT_TISSUE_STEM_MODULE	GOZGIT_ESR1_TARGETS_DN				DURAND_STROMA_S_UP		DUTERTRE_ESTRADIOL_RESPONSE_6HR_UP	LINDGREN_BLADDER_CANCER_CLUSTER_2B			KEGG_AXON_GUIDANCE	SATO_SILENCED_BY_METHYLATION_IN_PANCREATIC_CANCER_1					REACTOME_GPCR_LIGAND_BINDING		REACTOME_SIGNALING_BY_GPCR						KATSANOU_ELAVL1_TARGETS_UP		GERHOLD_RESPONSE_TO_TZD_DN			RIGGI_EWING_SARCOMA_PROGENITOR_DN	MARTINEZ_RB1_TARGETS_DN	STEIN_ESR1_TARGETS
771	CA12	carbonic anhydrase 12 [Source:HGNC Symbol;Acc:HGNC:1371]	MASSARWEH_TAMOXIFEN_RESISTANCE_DN	CREIGHTON_ENDOCRINE_THERAPY_RESISTANCE_4	CREIGHTON_ENDOCRINE_THERAPY_RESISTANCE_1	DUTERTRE_ESTRADIOL_RESPONSE_24HR_UP	FRASOR_RESPONSE_TO_ESTRADIOL_UP	LEE_BMP2_TARGETS_UP		SMID_BREAST_CANCER_BASAL_DN				DOANE_BREAST_CANCER_ESR1_UP				GOZGIT_ESR1_TARGETS_DN			SMID_BREAST_CANCER_LUMINAL_B_UP			DUTERTRE_ESTRADIOL_RESPONSE_6HR_UP		JINESH_BLEBBISHIELD_TO_IMMUNE_CELL_FUSION_PBSHMS_DN																					RIGGI_EWING_SARCOMA_PROGENITOR_DN		STEIN_ESR1_TARGETS
11031	RAB31	RAB31, member RAS oncogene family [Source:HGNC Symbol;Acc:HGNC:9771]	MASSARWEH_TAMOXIFEN_RESISTANCE_DN	CREIGHTON_ENDOCRINE_THERAPY_RESISTANCE_4	CREIGHTON_ENDOCRINE_THERAPY_RESISTANCE_1	DUTERTRE_ESTRADIOL_RESPONSE_24HR_UP	FRASOR_RESPONSE_TO_ESTRADIOL_UP	LEE_BMP2_TARGETS_UP								RIGGINS_TAMOXIFEN_RESISTANCE_DN				BENPORATH_SUZ12_TARGETS				DUTERTRE_ESTRADIOL_RESPONSE_6HR_UP					SATO_SILENCED_BY_METHYLATION_IN_PANCREATIC_CANCER_1									RODWELL_AGING_KIDNEY_UP	CHEN_METABOLIC_SYNDROM_NETWORK										STEIN_ESR1_TARGETS
596	BCL2	BCL2 apoptosis regulator [Source:HGNC Symbol;Acc:HGNC:990]	MASSARWEH_TAMOXIFEN_RESISTANCE_DN	CREIGHTON_ENDOCRINE_THERAPY_RESISTANCE_4	CREIGHTON_ENDOCRINE_THERAPY_RESISTANCE_1	DUTERTRE_ESTRADIOL_RESPONSE_24HR_UP		LEE_BMP2_TARGETS_UP		SMID_BREAST_CANCER_BASAL_DN		BENPORATH_EED_TARGETS	FARMER_BREAST_CANCER_APOCRINE_VS_LUMINAL	DOANE_BREAST_CANCER_ESR1_UP	BENPORATH_ES_WITH_H3K27ME3					BENPORATH_SUZ12_TARGETS				DUTERTRE_ESTRADIOL_RESPONSE_6HR_UP		JINESH_BLEBBISHIELD_TO_IMMUNE_CELL_FUSION_PBSHMS_DN	QI_PLASMACYTOMA_UP			ENGELMANN_CANCER_PROGENITORS_UP		BENPORATH_PRC2_TARGETS														HOFFMANN_PRE_BI_TO_LARGE_PRE_BII_LYMPHOCYTE_DN
341640	FREM2	FRAS1 related extracellular matrix 2 [Source:HGNC Symbol;Acc:HGNC:25396]	MASSARWEH_TAMOXIFEN_RESISTANCE_DN	CREIGHTON_ENDOCRINE_THERAPY_RESISTANCE_4	CREIGHTON_ENDOCRINE_THERAPY_RESISTANCE_1	DUTERTRE_ESTRADIOL_RESPONSE_24HR_UP			MEISSNER_BRAIN_HCP_WITH_H3K4ME3_AND_H3K27ME3																															NABA_ECM_AFFILIATED
4886	NPY1R	neuropeptide Y receptor Y1 [Source:HGNC Symbol;Acc:HGNC:7956]	MASSARWEH_TAMOXIFEN_RESISTANCE_DN	CREIGHTON_ENDOCRINE_THERAPY_RESISTANCE_4	CREIGHTON_ENDOCRINE_THERAPY_RESISTANCE_1	DUTERTRE_ESTRADIOL_RESPONSE_24HR_UP				SMID_BREAST_CANCER_BASAL_DN	RIGGI_EWING_SARCOMA_PROGENITOR_UP	BENPORATH_EED_TARGETS	FARMER_BREAST_CANCER_APOCRINE_VS_LUMINAL		BENPORATH_ES_WITH_H3K27ME3	RIGGINS_TAMOXIFEN_RESISTANCE_DN				BENPORATH_SUZ12_TARGETS	SMID_BREAST_CANCER_LUMINAL_B_UP		KANG_IMMORTALIZED_BY_TERT_DN	DUTERTRE_ESTRADIOL_RESPONSE_6HR_UP								BENPORATH_PRC2_TARGETS		REACTOME_GPCR_LIGAND_BINDING		REACTOME_SIGNALING_BY_GPCR
55250	ELP2	elongator acetyltransferase complex subunit 2 [Source:HGNC Symbol;Acc:HGNC:18248]	MASSARWEH_TAMOXIFEN_RESISTANCE_DN	CREIGHTON_ENDOCRINE_THERAPY_RESISTANCE_4	CREIGHTON_ENDOCRINE_THERAPY_RESISTANCE_1													GOZGIT_ESR1_TARGETS_DN
3760	KCNJ3	potassium inwardly rectifying channel subfamily J member 3 [Source:HGNC Symbol;Acc:HGNC:6264]	MASSARWEH_TAMOXIFEN_RESISTANCE_DN	CREIGHTON_ENDOCRINE_THERAPY_RESISTANCE_4						SMID_BREAST_CANCER_BASAL_DN					BENPORATH_ES_WITH_H3K27ME3			GOZGIT_ESR1_TARGETS_DN		BENPORATH_SUZ12_TARGETS	SMID_BREAST_CANCER_LUMINAL_B_UP
59345	GNB4	G protein subunit beta 4 [Source:HGNC Symbol;Acc:HGNC:20731]	MASSARWEH_TAMOXIFEN_RESISTANCE_DN	CREIGHTON_ENDOCRINE_THERAPY_RESISTANCE_4																							QI_PLASMACYTOMA_UP				MIKKELSEN_MCV6_HCP_WITH_H3K27ME3		REACTOME_G_ALPHA_S_SIGNALLING_EVENTS	REACTOME_GPCR_LIGAND_BINDING		REACTOME_SIGNALING_BY_GPCR		RODWELL_AGING_KIDNEY_UP
196475	RMST	rhabdomyosarcoma 2 associated transcript [Source:HGNC Symbol;Acc:HGNC:29893]	MASSARWEH_TAMOXIFEN_RESISTANCE_DN	CREIGHTON_ENDOCRINE_THERAPY_RESISTANCE_4
25800	SLC39A6	solute carrier family 39 member 6 [Source:HGNC Symbol;Acc:HGNC:18607]	MASSARWEH_TAMOXIFEN_RESISTANCE_DN		CREIGHTON_ENDOCRINE_THERAPY_RESISTANCE_1	DUTERTRE_ESTRADIOL_RESPONSE_24HR_UP	FRASOR_RESPONSE_TO_ESTRADIOL_UP			SMID_BREAST_CANCER_BASAL_DN				DOANE_BREAST_CANCER_ESR1_UP		RIGGINS_TAMOXIFEN_RESISTANCE_DN		GOZGIT_ESR1_TARGETS_DN			SMID_BREAST_CANCER_LUMINAL_B_UP																CAIRO_LIVER_DEVELOPMENT_UP		CHEN_METABOLIC_SYNDROM_NETWORK									MARTINEZ_RB1_TARGETS_DN
91683	SYT12	synaptotagmin 12 [Source:HGNC Symbol;Acc:HGNC:18381]	MASSARWEH_TAMOXIFEN_RESISTANCE_DN									BENPORATH_EED_TARGETS			BENPORATH_ES_WITH_H3K27ME3					BENPORATH_SUZ12_TARGETS												BENPORATH_PRC2_TARGETS
1949	EFNB3	ephrin B3 [Source:HGNC Symbol;Acc:HGNC:3228]	MASSARWEH_TAMOXIFEN_RESISTANCE_DN																									KEGG_AXON_GUIDANCE																		HOFFMANN_PRE_BI_TO_LARGE_PRE_BII_LYMPHOCYTE_DN
445	ASS1	argininosuccinate synthase 1 [Source:HGNC Symbol;Acc:HGNC:758]		CREIGHTON_ENDOCRINE_THERAPY_RESISTANCE_4					MEISSNER_BRAIN_HCP_WITH_H3K4ME3_AND_H3K27ME3				FARMER_BREAST_CANCER_APOCRINE_VS_LUMINAL						LINDVALL_IMMORTALIZED_BY_TERT_UP							JINESH_BLEBBISHIELD_TO_IMMUNE_CELL_FUSION_PBSHMS_DN
10268	RAMP3	receptor activity modifying protein 3 [Source:HGNC Symbol;Acc:HGNC:9845]			CREIGHTON_ENDOCRINE_THERAPY_RESISTANCE_1			LEE_BMP2_TARGETS_UP									WONG_ADULT_TISSUE_STEM_MODULE								LINDGREN_BLADDER_CANCER_CLUSTER_2B								REACTOME_G_ALPHA_S_SIGNALLING_EVENTS	REACTOME_GPCR_LIGAND_BINDING	REACTOME_CALCITONIN_LIKE_LIGAND_RECEPTORS	REACTOME_SIGNALING_BY_GPCR
80303	EFHD1	EF-hand domain family member D1 [Source:HGNC Symbol;Acc:HGNC:29556]			CREIGHTON_ENDOCRINE_THERAPY_RESISTANCE_1				MEISSNER_BRAIN_HCP_WITH_H3K4ME3_AND_H3K27ME3		RIGGI_EWING_SARCOMA_PROGENITOR_UP		FARMER_BREAST_CANCER_APOCRINE_VS_LUMINAL			RIGGINS_TAMOXIFEN_RESISTANCE_DN									LINDGREN_BLADDER_CANCER_CLUSTER_2B				SATO_SILENCED_BY_METHYLATION_IN_PANCREATIC_CANCER_1																RAMALHO_STEMNESS_DN
5376	PMP22	peripheral myelin protein 22 [Source:HGNC Symbol;Acc:HGNC:9118]			CREIGHTON_ENDOCRINE_THERAPY_RESISTANCE_1				MEISSNER_BRAIN_HCP_WITH_H3K4ME3_AND_H3K27ME3			BENPORATH_EED_TARGETS			BENPORATH_ES_WITH_H3K27ME3		WONG_ADULT_TISSUE_STEM_MODULE			BENPORATH_SUZ12_TARGETS		DURAND_STROMA_S_UP	KANG_IMMORTALIZED_BY_TERT_DN		LINDGREN_BLADDER_CANCER_CLUSTER_2B					ENGELMANN_CANCER_PROGENITORS_UP		BENPORATH_PRC2_TARGETS							CHEN_METABOLIC_SYNDROM_NETWORK					GERHOLD_RESPONSE_TO_TZD_DN
145978	LINC00052	long intergenic non-protein coding RNA 52 [Source:HGNC Symbol;Acc:HGNC:26455]			CREIGHTON_ENDOCRINE_THERAPY_RESISTANCE_1													GOZGIT_ESR1_TARGETS_DN
223117	SEMA3D	semaphorin 3D [Source:HGNC Symbol;Acc:HGNC:10726]			CREIGHTON_ENDOCRINE_THERAPY_RESISTANCE_1																							KEGG_AXON_GUIDANCE									CAIRO_LIVER_DEVELOPMENT_UP			NABA_ECM_AFFILIATED	MCMURRAY_TP53_HRAS_COOPERATION_RESPONSE_DN
8839	CCN5	cellular communication network factor 5 [Source:HGNC Symbol;Acc:HGNC:12770]				DUTERTRE_ESTRADIOL_RESPONSE_24HR_UP	FRASOR_RESPONSE_TO_ESTRADIOL_UP			SMID_BREAST_CANCER_BASAL_DN												DURAND_STROMA_S_UP	KANG_IMMORTALIZED_BY_TERT_DN																								RIGGI_EWING_SARCOMA_PROGENITOR_DN
55835	CENPJ	centromere protein J [Source:HGNC Symbol;Acc:HGNC:17272]				DUTERTRE_ESTRADIOL_RESPONSE_24HR_UP
9865	TRIL	TLR4 interactor with leucine rich repeats [Source:HGNC Symbol;Acc:HGNC:22200]						LEE_BMP2_TARGETS_UP	MEISSNER_BRAIN_HCP_WITH_H3K4ME3_AND_H3K27ME3	SMID_BREAST_CANCER_BASAL_DN																													CHEN_METABOLIC_SYNDROM_NETWORK
10267	RAMP1	receptor activity modifying protein 1 [Source:HGNC Symbol;Acc:HGNC:9843]						LEE_BMP2_TARGETS_UP			RIGGI_EWING_SARCOMA_PROGENITOR_UP		FARMER_BREAST_CANCER_APOCRINE_VS_LUMINAL		BENPORATH_ES_WITH_H3K27ME3																MIKKELSEN_MCV6_HCP_WITH_H3K27ME3		REACTOME_G_ALPHA_S_SIGNALLING_EVENTS	REACTOME_GPCR_LIGAND_BINDING	REACTOME_CALCITONIN_LIKE_LIGAND_RECEPTORS	REACTOME_SIGNALING_BY_GPCR
2217	FCGRT	Fc fragment of IgG receptor and transporter [Source:HGNC Symbol;Acc:HGNC:3621]						LEE_BMP2_TARGETS_UP			RIGGI_EWING_SARCOMA_PROGENITOR_UP															JINESH_BLEBBISHIELD_TO_IMMUNE_CELL_FUSION_PBSHMS_DN
57484	RNF150	ring finger protein 150 [Source:HGNC Symbol;Acc:HGNC:23138]						LEE_BMP2_TARGETS_UP											LINDVALL_IMMORTALIZED_BY_TERT_UP			DURAND_STROMA_S_UP
2687	GGT5	gamma-glutamyltransferase 5 [Source:HGNC Symbol;Acc:HGNC:4260]						LEE_BMP2_TARGETS_UP																														RODWELL_AGING_KIDNEY_UP	CHEN_METABOLIC_SYNDROM_NETWORK				REACTOME_METABOLISM_OF_LIPIDS
7067	THRA	thyroid hormone receptor alpha [Source:HGNC Symbol;Acc:HGNC:11796]						LEE_BMP2_TARGETS_UP																																						HOFFMANN_PRE_BI_TO_LARGE_PRE_BII_LYMPHOCYTE_DN		MARTINEZ_RB1_TARGETS_DN
85477	SCIN	scinderin [Source:HGNC Symbol;Acc:HGNC:21695]							MEISSNER_BRAIN_HCP_WITH_H3K4ME3_AND_H3K27ME3		RIGGI_EWING_SARCOMA_PROGENITOR_UP	BENPORATH_EED_TARGETS			BENPORATH_ES_WITH_H3K27ME3												QI_PLASMACYTOMA_UP
10846	PDE10A	phosphodiesterase 10A [Source:HGNC Symbol;Acc:HGNC:8772]							MEISSNER_BRAIN_HCP_WITH_H3K4ME3_AND_H3K27ME3			BENPORATH_EED_TARGETS			BENPORATH_ES_WITH_H3K27ME3	RIGGINS_TAMOXIFEN_RESISTANCE_DN							KANG_IMMORTALIZED_BY_TERT_DN										REACTOME_G_ALPHA_S_SIGNALLING_EVENTS			REACTOME_SIGNALING_BY_GPCR
387914	SHISA2	shisa family member 2 [Source:HGNC Symbol;Acc:HGNC:20366]							MEISSNER_BRAIN_HCP_WITH_H3K4ME3_AND_H3K27ME3			BENPORATH_EED_TARGETS								BENPORATH_SUZ12_TARGETS																												MARTINEZ_RB1_TARGETS_DN
10763	NES	nestin [Source:HGNC Symbol;Acc:HGNC:7756]							MEISSNER_BRAIN_HCP_WITH_H3K4ME3_AND_H3K27ME3										LINDVALL_IMMORTALIZED_BY_TERT_UP			DURAND_STROMA_S_UP			LINDGREN_BLADDER_CANCER_CLUSTER_2B				SATO_SILENCED_BY_METHYLATION_IN_PANCREATIC_CANCER_1								CAIRO_LIVER_DEVELOPMENT_UP					KATSANOU_ELAVL1_TARGETS_UP
1796	DOK1	docking protein 1 [Source:HGNC Symbol;Acc:HGNC:2990]							MEISSNER_BRAIN_HCP_WITH_H3K4ME3_AND_H3K27ME3																		QI_PLASMACYTOMA_UP											RODWELL_AGING_KIDNEY_UP
152	ADRA2C	adrenoceptor alpha 2C [Source:HGNC Symbol;Acc:HGNC:283]							MEISSNER_BRAIN_HCP_WITH_H3K4ME3_AND_H3K27ME3																						MIKKELSEN_MCV6_HCP_WITH_H3K27ME3			REACTOME_GPCR_LIGAND_BINDING		REACTOME_SIGNALING_BY_GPCR
64084	CLSTN2	calsyntenin 2 [Source:HGNC Symbol;Acc:HGNC:17448]								SMID_BREAST_CANCER_BASAL_DN	RIGGI_EWING_SARCOMA_PROGENITOR_UP	BENPORATH_EED_TARGETS	FARMER_BREAST_CANCER_APOCRINE_VS_LUMINAL	DOANE_BREAST_CANCER_ESR1_UP	BENPORATH_ES_WITH_H3K27ME3					BENPORATH_SUZ12_TARGETS	SMID_BREAST_CANCER_LUMINAL_B_UP								SATO_SILENCED_BY_METHYLATION_IN_PANCREATIC_CANCER_1		MIKKELSEN_MCV6_HCP_WITH_H3K27ME3	BENPORATH_PRC2_TARGETS
79603	CERS4	ceramide synthase 4 [Source:HGNC Symbol;Acc:HGNC:23747]								SMID_BREAST_CANCER_BASAL_DN				DOANE_BREAST_CANCER_ESR1_UP			WONG_ADULT_TISSUE_STEM_MODULE																								MCMURRAY_TP53_HRAS_COOPERATION_RESPONSE_DN	KATSANOU_ELAVL1_TARGETS_UP	REACTOME_METABOLISM_OF_LIPIDS
84898	PLXDC2	plexin domain containing 2 [Source:HGNC Symbol;Acc:HGNC:21013]									RIGGI_EWING_SARCOMA_PROGENITOR_UP						WONG_ADULT_TISSUE_STEM_MODULE									JINESH_BLEBBISHIELD_TO_IMMUNE_CELL_FUSION_PBSHMS_DN													CHEN_METABOLIC_SYNDROM_NETWORK	NABA_ECM_AFFILIATED	MCMURRAY_TP53_HRAS_COOPERATION_RESPONSE_DN
9734	HDAC9	histone deacetylase 9 [Source:HGNC Symbol;Acc:HGNC:14065]									RIGGI_EWING_SARCOMA_PROGENITOR_UP							GOZGIT_ESR1_TARGETS_DN
2583	B4GALNT1	beta-1,4-N-acetyl-galactosaminyltransferase 1 [Source:HGNC Symbol;Acc:HGNC:4117]										BENPORATH_EED_TARGETS			BENPORATH_ES_WITH_H3K27ME3					BENPORATH_SUZ12_TARGETS		DURAND_STROMA_S_UP								ENGELMANN_CANCER_PROGENITORS_UP		BENPORATH_PRC2_TARGETS											REACTOME_METABOLISM_OF_LIPIDS		RAMALHO_STEMNESS_DN
114815	SORCS1	sortilin related VPS10 domain containing receptor 1 [Source:HGNC Symbol;Acc:HGNC:16697]										BENPORATH_EED_TARGETS			BENPORATH_ES_WITH_H3K27ME3					BENPORATH_SUZ12_TARGETS												BENPORATH_PRC2_TARGETS
6604	SMARCD3	SWI/SNF related, matrix associated, actin dependent regulator of chromatin, subfamily d, member 3 [Source:HGNC Symbol;Acc:HGNC:11108]											FARMER_BREAST_CANCER_APOCRINE_VS_LUMINAL																								CAIRO_LIVER_DEVELOPMENT_UP						REACTOME_METABOLISM_OF_LIPIDS
4325	MMP16	matrix metallopeptidase 16 [Source:HGNC Symbol;Acc:HGNC:7162]														RIGGINS_TAMOXIFEN_RESISTANCE_DN		GOZGIT_ESR1_TARGETS_DN																													RIGGI_EWING_SARCOMA_PROGENITOR_DN
29993	PACSIN1	protein kinase C and casein kinase substrate in neurons 1 [Source:HGNC Symbol;Acc:HGNC:8570]															WONG_ADULT_TISSUE_STEM_MODULE														MIKKELSEN_MCV6_HCP_WITH_H3K27ME3														RAMALHO_STEMNESS_DN
255231	MCOLN2	mucolipin 2 [Source:HGNC Symbol;Acc:HGNC:13357]															WONG_ADULT_TISSUE_STEM_MODULE																						CHEN_METABOLIC_SYNDROM_NETWORK
57491	AHRR	aryl-hydrocarbon receptor repressor [Source:HGNC Symbol;Acc:HGNC:346]															WONG_ADULT_TISSUE_STEM_MODULE																										REACTOME_METABOLISM_OF_LIPIDS
55714	TENM3	teneurin transmembrane protein 3 [Source:HGNC Symbol;Acc:HGNC:29944]															WONG_ADULT_TISSUE_STEM_MODULE
83857	TMTC1	transmembrane O-mannosyltransferase targeting cadherins 1 [Source:HGNC Symbol;Acc:HGNC:24099]																GOZGIT_ESR1_TARGETS_DN	LINDVALL_IMMORTALIZED_BY_TERT_UP						LINDGREN_BLADDER_CANCER_CLUSTER_2B																	KATSANOU_ELAVL1_TARGETS_UP
57234	LINC00869	long intergenic non-protein coding RNA 869 [Source:HGNC Symbol;Acc:HGNC:29050]																								JINESH_BLEBBISHIELD_TO_IMMUNE_CELL_FUSION_PBSHMS_DN
6664	SOX11	SRY-box transcription factor 11 [Source:HGNC Symbol;Acc:HGNC:11191]																									QI_PLASMACYTOMA_UP																					MARTINEZ_RB1_TARGETS_DN
5365	PLXNB3	plexin B3 [Source:HGNC Symbol;Acc:HGNC:9105]																										KEGG_AXON_GUIDANCE	SATO_SILENCED_BY_METHYLATION_IN_PANCREATIC_CANCER_1										CHEN_METABOLIC_SYNDROM_NETWORK	NABA_ECM_AFFILIATED								MARTINEZ_RB1_TARGETS_DN
10317	B3GALT5	beta-1,3-galactosyltransferase 5 [Source:HGNC Symbol;Acc:HGNC:920]																													MIKKELSEN_MCV6_HCP_WITH_H3K27ME3
55331	ACER3	alkaline ceramidase 3 [Source:HGNC Symbol;Acc:HGNC:16066]																																				RODWELL_AGING_KIDNEY_UP	CHEN_METABOLIC_SYNDROM_NETWORK				REACTOME_METABOLISM_OF_LIPIDS
6778	STAT6	signal transducer and activator of transcription 6 [Source:HGNC Symbol;Acc:HGNC:11368]																																				RODWELL_AGING_KIDNEY_UP
126282	TNFAIP8L1	TNF alpha induced protein 8 like 1 [Source:HGNC Symbol;Acc:HGNC:28279]																																									REACTOME_METABOLISM_OF_LIPIDS
56899	ANKS1B	ankyrin repeat and sterile alpha motif domain containing 1B [Source:HGNC Symbol;Acc:HGNC:24600]
388135	INSYN1	inhibitory synaptic factor 1 [Source:HGNC Symbol;Acc:HGNC:33753]
63035	BCORL1	BCL6 corepressor like 1 [Source:HGNC Symbol;Acc:HGNC:25657]
148709	ACTG1P25	actin gamma 1 pseudogene 25 [Source:HGNC Symbol;Acc:HGNC:54872]
124045	SPATA33	spermatogenesis associated 33 [Source:HGNC Symbol;Acc:HGNC:26463]
161502	CFAP161	cilia and flagella associated protein 161 [Source:HGNC Symbol;Acc:HGNC:26782]
51239	ANKRD39	ankyrin repeat domain 39 [Source:HGNC Symbol;Acc:HGNC:28640]
51308	REEP2	receptor accessory protein 2 [Source:HGNC Symbol;Acc:HGNC:17975]
440081	DDX12P	DEAD/H-box helicase 12, pseudogene [Source:HGNC Symbol;Acc:HGNC:2737]
339803	AC016747.1	novel transcript
102465446	MIR6746	microRNA 6746 [Source:HGNC Symbol;Acc:HGNC:49925]
340895	MALRD1	MAM and LDL receptor class A domain containing 1 [Source:HGNC Symbol;Acc:HGNC:24331]

## Sheet:  MSigDB_C6_oncogen signature_dn
Overlap Results
Collection(s):	C6
# overlaps shown:	17
# genesets in collections:	189
# genes in comparison (n):	65
# genes in universe (N):	40312
Gene Set Name	# Genes in Gene Set (K)	Description	# Genes in Overlap (k)	k/K	p-value	FDR q-value
RAF_UP.V1_DN	193	Genes down-regulated in MCF-7 cells (breast cancer) positive for ESR1 [Gene ID=2099] MCF-7 cells (breast cancer) stably over-expressing constitutively active RAF1 [Gene ID=5894] gene.	5	0.0259	1.56e-05	0.00109
LTE2_UP.V1_DN	195	Genes down-regulated in MCF-7 cells (breast cancer) positive for ESR1 [Gene ID=2099] MCF-7 cells (breast cancer) and long-term adapted for estrogen-independent growth.	5	0.0256	1.64e-05	0.00109
ERBB2_UP.V1_DN	197	Genes down-regulated in MCF-7 cells (breast cancer) positive for ESR1 [Gene ID=2099] and engineered to express ligand-activatable ERBB2 [Gene ID=2064].	5	0.0254	1.72e-05	0.00109
ATF2_UP.V1_UP	190	Genes up-regulated in myometrial cells over-expressing ATF2 [Gene ID=1386] gene.	4	0.0211	0.000259	0.00687
MEK_UP.V1_DN	193	Genes down-regulated in MCF-7 cells (breast cancer) positive for ESR1 [Gene ID=2099] MCF-7 cells (breast cancer) stably over-expressing constitutively active MAP2K1 [Gene ID=5604] gene.	4	0.0207	0.000274	0.00687
P53_DN.V1_DN	194	Genes down-regulated in NCI-60 panel of cell lines with mutated TP53 [Gene ID=7157].	4	0.0206	0.00028	0.00687
P53_DN.V1_UP	194	Genes up-regulated in NCI-60 panel of cell lines with mutated TP53 [Gene ID=7157].	4	0.0206	0.00028	0.00687
EGFR_UP.V1_DN	196	Genes down-regulated in MCF-7 cells (breast cancer) positive for ESR1 [Gene ID=2099] and engineered to express ligand-activatable EGFR [Gene ID=1956].	4	0.0204	0.000291	0.00687
KRAS.600.LUNG.BREAST_UP.V1_UP	279	Genes up-regulated in epithelial lung and breast cancer cell lines over-expressing an oncogenic form of KRAS [Gene ID=3845] gene.	4	0.0143	0.00109	0.0229
KRAS.KIDNEY_UP.V1_DN	135	Genes down-regulated in epithelial kidney cancer cell lines over-expressing an oncogenic form of KRAS [Gene ID=3845] gene.	3	0.0222	0.00138	0.0258
RELA_DN.V1_DN	139	Genes down-regulated in HEK293 cells (kidney fibroblasts) upon knockdown of RELA [Gene ID=5970] gene by RNAi.	3	0.0216	0.0015	0.0258
BMI1_DN_MEL18_DN.V1_DN	147	Genes down-regulated in DAOY cells (medulloblastoma) upon knockdown of BMI1 and PCGF2 [Gene ID=648, 7703] genes by RNAi.	3	0.0204	0.00176	0.0277
PKCA_DN.V1_UP	159	Genes up-regulated in small intenstine in PRKCA [Gene ID=5578] knockout mice.	3	0.0189	0.0022	0.032
AKT_UP_MTOR_DN.V1_DN	185	Genes down-regulated by everolimus [PubChem = 6442177] in mouse prostate tissue transgenically expressing human AKT1 gene [Gene ID=207] vs untreated controls.	3	0.0162	0.00337	0.041
PTEN_DN.V1_UP	186	Genes up-regulated upon knockdown of PTEN [Gene ID=5728] by RNAi.	3	0.0161	0.00342	0.041
AKT_UP.V1_DN	188	Genes down-regulated in mouse prostate by transgenic expression of human AKT1 gene [Gene ID=207] vs controls.	3	0.016	0.00353	0.041
RPS14_DN.V1_UP	191	Genes up-regulated in CD34+ hematopoietic progenitor cells after knockdown of RPS14 [Gene ID=6208] by RNAi.	3	0.0157	0.00369	0.041
Gene/Gene Set Overlap Matrix
Entrez Gene Id	Gene Symbol	Gene Description	RAF_UP.V1_DN	LTE2_UP.V1_DN	ERBB2_UP.V1_DN	ATF2_UP.V1_UP	MEK_UP.V1_DN	P53_DN.V1_DN	P53_DN.V1_UP	EGFR_UP.V1_DN	KRAS.600.LUNG.BREAST_UP.V1_UP	KRAS.KIDNEY_UP.V1_DN	RELA_DN.V1_DN	BMI1_DN_MEL18_DN.V1_DN	PKCA_DN.V1_UP	AKT_UP_MTOR_DN.V1_DN	PTEN_DN.V1_UP	AKT_UP.V1_DN	RPS14_DN.V1_UP
8839	CCN5	cellular communication network factor 5 [Source:HGNC Symbol;Acc:HGNC:12770]	RAF_UP.V1_DN	LTE2_UP.V1_DN	ERBB2_UP.V1_DN		MEK_UP.V1_DN			EGFR_UP.V1_DN					PKCA_DN.V1_UP		PTEN_DN.V1_UP
596	BCL2	BCL2 apoptosis regulator [Source:HGNC Symbol;Acc:HGNC:990]	RAF_UP.V1_DN	LTE2_UP.V1_DN	ERBB2_UP.V1_DN		MEK_UP.V1_DN			EGFR_UP.V1_DN
4886	NPY1R	neuropeptide Y receptor Y1 [Source:HGNC Symbol;Acc:HGNC:7956]	RAF_UP.V1_DN	LTE2_UP.V1_DN	ERBB2_UP.V1_DN		MEK_UP.V1_DN			EGFR_UP.V1_DN
771	CA12	carbonic anhydrase 12 [Source:HGNC Symbol;Acc:HGNC:1371]	RAF_UP.V1_DN	LTE2_UP.V1_DN				P53_DN.V1_DN
5376	PMP22	peripheral myelin protein 22 [Source:HGNC Symbol;Acc:HGNC:9118]	RAF_UP.V1_DN
11031	RAB31	RAB31, member RAS oncogene family [Source:HGNC Symbol;Acc:HGNC:9771]		LTE2_UP.V1_DN	ERBB2_UP.V1_DN														RPS14_DN.V1_UP
445	ASS1	argininosuccinate synthase 1 [Source:HGNC Symbol;Acc:HGNC:758]			ERBB2_UP.V1_DN		MEK_UP.V1_DN		P53_DN.V1_UP							AKT_UP_MTOR_DN.V1_DN		AKT_UP.V1_DN
51308	REEP2	receptor accessory protein 2 [Source:HGNC Symbol;Acc:HGNC:17975]				ATF2_UP.V1_UP			P53_DN.V1_UP					BMI1_DN_MEL18_DN.V1_DN
80303	EFHD1	EF-hand domain family member D1 [Source:HGNC Symbol;Acc:HGNC:29556]				ATF2_UP.V1_UP				EGFR_UP.V1_DN		KRAS.KIDNEY_UP.V1_DN		BMI1_DN_MEL18_DN.V1_DN
5365	PLXNB3	plexin B3 [Source:HGNC Symbol;Acc:HGNC:9105]				ATF2_UP.V1_UP					KRAS.600.LUNG.BREAST_UP.V1_UP
10763	NES	nestin [Source:HGNC Symbol;Acc:HGNC:7756]				ATF2_UP.V1_UP						KRAS.KIDNEY_UP.V1_DN
152	ADRA2C	adrenoceptor alpha 2C [Source:HGNC Symbol;Acc:HGNC:283]						P53_DN.V1_DN									PTEN_DN.V1_UP
6778	STAT6	signal transducer and activator of transcription 6 [Source:HGNC Symbol;Acc:HGNC:11368]						P53_DN.V1_DN
25800	SLC39A6	solute carrier family 39 member 6 [Source:HGNC Symbol;Acc:HGNC:18607]						P53_DN.V1_DN
9734	HDAC9	histone deacetylase 9 [Source:HGNC Symbol;Acc:HGNC:14065]							P53_DN.V1_UP		KRAS.600.LUNG.BREAST_UP.V1_UP		RELA_DN.V1_DN
10267	RAMP1	receptor activity modifying protein 1 [Source:HGNC Symbol;Acc:HGNC:9843]							P53_DN.V1_UP				RELA_DN.V1_DN			AKT_UP_MTOR_DN.V1_DN		AKT_UP.V1_DN
196475	RMST	rhabdomyosarcoma 2 associated transcript [Source:HGNC Symbol;Acc:HGNC:29893]									KRAS.600.LUNG.BREAST_UP.V1_UP								RPS14_DN.V1_UP
64084	CLSTN2	calsyntenin 2 [Source:HGNC Symbol;Acc:HGNC:17448]									KRAS.600.LUNG.BREAST_UP.V1_UP
10317	B3GALT5	beta-1,3-galactosyltransferase 5 [Source:HGNC Symbol;Acc:HGNC:920]										KRAS.KIDNEY_UP.V1_DN
4325	MMP16	matrix metallopeptidase 16 [Source:HGNC Symbol;Acc:HGNC:7162]											RELA_DN.V1_DN
2217	FCGRT	Fc fragment of IgG receptor and transporter [Source:HGNC Symbol;Acc:HGNC:3621]												BMI1_DN_MEL18_DN.V1_DN
387914	SHISA2	shisa family member 2 [Source:HGNC Symbol;Acc:HGNC:20366]													PKCA_DN.V1_UP
29993	PACSIN1	protein kinase C and casein kinase substrate in neurons 1 [Source:HGNC Symbol;Acc:HGNC:8570]													PKCA_DN.V1_UP
6604	SMARCD3	SWI/SNF related, matrix associated, actin dependent regulator of chromatin, subfamily d, member 3 [Source:HGNC Symbol;Acc:HGNC:11108]														AKT_UP_MTOR_DN.V1_DN		AKT_UP.V1_DN
1949	EFNB3	ephrin B3 [Source:HGNC Symbol;Acc:HGNC:3228]															PTEN_DN.V1_UP
223117	SEMA3D	semaphorin 3D [Source:HGNC Symbol;Acc:HGNC:10726]																	RPS14_DN.V1_UP
6387	CXCL12	C-X-C motif chemokine ligand 12 [Source:HGNC Symbol;Acc:HGNC:10672]
2583	B4GALNT1	beta-1,4-N-acetyl-galactosaminyltransferase 1 [Source:HGNC Symbol;Acc:HGNC:4117]
10268	RAMP3	receptor activity modifying protein 3 [Source:HGNC Symbol;Acc:HGNC:9845]
57491	AHRR	aryl-hydrocarbon receptor repressor [Source:HGNC Symbol;Acc:HGNC:346]
6664	SOX11	SRY-box transcription factor 11 [Source:HGNC Symbol;Acc:HGNC:11191]
3760	KCNJ3	potassium inwardly rectifying channel subfamily J member 3 [Source:HGNC Symbol;Acc:HGNC:6264]
91683	SYT12	synaptotagmin 12 [Source:HGNC Symbol;Acc:HGNC:18381]
7067	THRA	thyroid hormone receptor alpha [Source:HGNC Symbol;Acc:HGNC:11796]
1796	DOK1	docking protein 1 [Source:HGNC Symbol;Acc:HGNC:2990]
10846	PDE10A	phosphodiesterase 10A [Source:HGNC Symbol;Acc:HGNC:8772]
2687	GGT5	gamma-glutamyltransferase 5 [Source:HGNC Symbol;Acc:HGNC:4260]
56899	ANKS1B	ankyrin repeat and sterile alpha motif domain containing 1B [Source:HGNC Symbol;Acc:HGNC:24600]
85477	SCIN	scinderin [Source:HGNC Symbol;Acc:HGNC:21695]
9865	TRIL	TLR4 interactor with leucine rich repeats [Source:HGNC Symbol;Acc:HGNC:22200]
102465446	MIR6746	microRNA 6746 [Source:HGNC Symbol;Acc:HGNC:49925]
114815	SORCS1	sortilin related VPS10 domain containing receptor 1 [Source:HGNC Symbol;Acc:HGNC:16697]
124045	SPATA33	spermatogenesis associated 33 [Source:HGNC Symbol;Acc:HGNC:26463]
126282	TNFAIP8L1	TNF alpha induced protein 8 like 1 [Source:HGNC Symbol;Acc:HGNC:28279]
145978	LINC00052	long intergenic non-protein coding RNA 52 [Source:HGNC Symbol;Acc:HGNC:26455]
148709	ACTG1P25	actin gamma 1 pseudogene 25 [Source:HGNC Symbol;Acc:HGNC:54872]
161502	CFAP161	cilia and flagella associated protein 161 [Source:HGNC Symbol;Acc:HGNC:26782]
255231	MCOLN2	mucolipin 2 [Source:HGNC Symbol;Acc:HGNC:13357]
339803	AC016747.1	novel transcript
340895	MALRD1	MAM and LDL receptor class A domain containing 1 [Source:HGNC Symbol;Acc:HGNC:24331]
341640	FREM2	FRAS1 related extracellular matrix 2 [Source:HGNC Symbol;Acc:HGNC:25396]
388135	INSYN1	inhibitory synaptic factor 1 [Source:HGNC Symbol;Acc:HGNC:33753]
440081	DDX12P	DEAD/H-box helicase 12, pseudogene [Source:HGNC Symbol;Acc:HGNC:2737]
51239	ANKRD39	ankyrin repeat domain 39 [Source:HGNC Symbol;Acc:HGNC:28640]
55250	ELP2	elongator acetyltransferase complex subunit 2 [Source:HGNC Symbol;Acc:HGNC:18248]
55331	ACER3	alkaline ceramidase 3 [Source:HGNC Symbol;Acc:HGNC:16066]
55714	TENM3	teneurin transmembrane protein 3 [Source:HGNC Symbol;Acc:HGNC:29944]
55835	CENPJ	centromere protein J [Source:HGNC Symbol;Acc:HGNC:17272]
57234	LINC00869	long intergenic non-protein coding RNA 869 [Source:HGNC Symbol;Acc:HGNC:29050]
57484	RNF150	ring finger protein 150 [Source:HGNC Symbol;Acc:HGNC:23138]
59345	GNB4	G protein subunit beta 4 [Source:HGNC Symbol;Acc:HGNC:20731]
63035	BCORL1	BCL6 corepressor like 1 [Source:HGNC Symbol;Acc:HGNC:25657]
79603	CERS4	ceramide synthase 4 [Source:HGNC Symbol;Acc:HGNC:23747]
83857	TMTC1	transmembrane O-mannosyltransferase targeting cadherins 1 [Source:HGNC Symbol;Acc:HGNC:24099]
84898	PLXDC2	plexin domain containing 2 [Source:HGNC Symbol;Acc:HGNC:21013]

## Sheet: MSigDB_C2-cgp_up
			chemical and genetic perturbations
Overlap Results
Collection(s):	CGP
# overlaps shown:	100
# genesets in collections:	3358
# genes in comparison (n):	159
# genes in universe (N):	40071
Gene Set Name	# Genes in Gene Set (K)	Description	# Genes in Overlap (k)	k/K	p-value	FDR q-value
GOZGIT_ESR1_TARGETS_DN	777	Genes down-regulated in TMX2-28 cells (breast cancer) which do not express ESR1 [GeneID=2099]) compared to the parental MCF7 cells which do.	47	0.0605	6.25e-42	2.1e-38
ONDER_CDH1_TARGETS_2_DN	473	Genes down-regulated in HMLE cells (immortalized nontransformed mammary epithelium) after E-cadhedrin (CDH1) [GeneID=999] knockdown by RNAi.	30	0.0634	3.18e-27	5.35e-24
CREIGHTON_ENDOCRINE_THERAPY_RESISTANCE_3	725	The 'group 3 set' of genes associated with acquired endocrine therapy resistance in breast tumors expressing ESR1 and ERBB2 [GeneID=2099;2064].	33	0.0455	2.58e-25	2.89e-22
DUTERTRE_ESTRADIOL_RESPONSE_24HR_DN	504	Genes down-regulated in MCF7 cells (breast cancer) at 24 h of estradiol [PubChem=5757] treatment.	29	0.0575	3.95e-25	3.32e-22
DODD_NASOPHARYNGEAL_CARCINOMA_UP	1806	Genes up-regulated in nasopharyngeal carcinoma (NPC) compared to the normal tissue.	43	0.0238	7.07e-22	4.75e-19
ELVIDGE_HYPOXIA_UP	172	Genes up-regulated in MCF7 cells (breast cancer) under hypoxia conditions.	18	0.1047	1.42e-20	7.93e-18
ANDERSEN_CHOLANGIOCARCINOMA_CLASS2	175	Genes overexpressed in cholangiocarcinoma class 2 associated with poor prognosis.	17	0.0971	6.22e-19	2.98e-16
NUYTTEN_EZH2_TARGETS_UP	1033	Genes up-regulated in PC3 cells (prostate cancer) after knockdown of EZH2 [GeneID=2146] by RNAi.	31	0.03	1.45e-18	6.08e-16
LIN_SILENCED_BY_TUMOR_MICROENVIRONMENT	107	Genes downregulated in MCF10A cells (breast cancer) co-cultured with cancer-associated fibroblasts (CAF).	14	0.1308	1.18e-17	4.3e-15
MASSARWEH_TAMOXIFEN_RESISTANCE_UP	580	Genes up-regulated in breast cancer tumors (formed by MCF-7 xenografts) resistant to tamoxifen [PubChem=5376].	24	0.0414	1.28e-17	4.3e-15
JINESH_BLEBBISHIELD_TRANSFORMED_STEM_CELL_SPHERES_UP	176	Genes up-regulated in transformed spheres compared to blebbishields from RT4 cells	16	0.0909	2.03e-17	6.2e-15
CREIGHTON_ENDOCRINE_THERAPY_RESISTANCE_5	493	The 'group 5 set' of genes associated with acquired endocrine therapy resistance in breast tumors expressing ESR1 but not ERBB2 [GeneID=2099;2064].	22	0.0446	6.63e-17	1.86e-14
CHARAFE_BREAST_CANCER_LUMINAL_VS_BASAL_DN	455	Genes down-regulated in luminal-like breast cancer cell lines compared to the basal-like ones.	21	0.0462	1.8e-16	4.65e-14
SMID_BREAST_CANCER_LUMINAL_B_DN	587	Genes down-regulated in the luminal B subtype of breast cancer.	23	0.0392	2.08e-16	4.98e-14
KOINUMA_TARGETS_OF_SMAD2_OR_SMAD3	843	Genes with promoters occupied by SMAD2 or SMAD3 [GeneID=4087, 4088] in HaCaT cells (keratinocyte) according to a ChIP-chip analysis.	26	0.0308	6e-16	1.34e-13
NAKAMURA_TUMOR_ZONE_PERIPHERAL_VS_CENTRAL_DN	644	Down-regulated genes in peripheral zone of human pancreatic cancer growing in the pancreas of nude mice compared to that of the tumor from the central zone.	23	0.0357	1.51e-15	3.17e-13
DELYS_THYROID_CANCER_UP	445	Genes up-regulated in papillary thyroid carcinoma (PTC) compared to normal tissue.	20	0.0449	1.63e-15	3.21e-13
CROMER_TUMORIGENESIS_DN	49	Tumorigenesis markers of head and neck squamous cell carcinoma (HNSCC): down-regulated in the 'early' tumors vs normal samples.	10	0.2041	5.23e-15	9.75e-13
ELVIDGE_HYPOXIA_BY_DMOG_UP	133	Genes up-regulated in MCF7 cells (breast cancer) treated with hypoxia mimetic DMOG [PubChem=3080614].	13	0.0977	8.7e-15	1.54e-12
MOHANKUMAR_HOXA1_TARGETS_DN	173	Down-regulated in MCF7 cells (breast cancer) by HOXA1 [GeneID=3198].	14	0.0809	1.12e-14	1.88e-12
BLANCO_MELO_COVID19_SARS_COV_2_INFECTION_CALU3_CELLS_UP	338	Genes up-regulated in SARS-CoV-2 infection (Calu-3 cells, MOI: 2, 24hpi)	17	0.0503	3.86e-14	6.17e-12
ELVIDGE_HIF1A_AND_HIF2A_TARGETS_DN	105	Genes down-regulated in MCF7 cells (breast cancer) after knockdown of both HIF1A and HIF2A [GeneID=3091;2034] by RNAi.	11	0.1048	4.89e-13	7.46e-11
WU_CELL_MIGRATION	183	Genes associated with migration rate of 40 human bladder cancer cells.	13	0.071	5.51e-13	8.04e-11
BLANCO_MELO_COVID19_BRONCHIAL_EPITHELIAL_CELLS_SARS_COV_2_INFECTION_UP	144	Genes up-regulated on infection of normal human bronchial epithelial cells by SARS-CoV-2 (MOI: 2, 24hpi)	12	0.0833	6.6e-13	9.24e-11
WINTER_HYPOXIA_METAGENE	243	Genes regulated by hypoxia, based on literature searches.	14	0.0576	1.2e-12	1.62e-10
BLANCO_MELO_BRONCHIAL_EPITHELIAL_CELLS_INFLUENZA_A_DEL_NS1_INFECTION_UP	644	Genes up-regulated on infection of normal human bronchial epithelial cells by mutant Influenza A lacking its antiviral antagonist (IAV_NS1) (MOI: 3, 12hpi)	20	0.0311	1.56e-12	2.01e-10
MANALO_HYPOXIA_UP	205	Genes up-regulated in response to both hypoxia and overexpression of an active form of HIF1A [GeneID=3091].	13	0.0634	2.35e-12	2.92e-10
SMID_BREAST_CANCER_BASAL_UP	662	Genes up-regulated in basal subtype of breast cancer samles.	20	0.0302	2.57e-12	3.08e-10
JAEGER_METASTASIS_DN	258	Genes down-regulated in metastases from malignant melanoma compared to the primary tumors.	14	0.0543	2.71e-12	3.13e-10
ROY_WOUND_BLOOD_VESSEL_DN	23	Genes down-regulated in blood vessel cells from wound site.	7	0.3043	3.15e-12	3.53e-10
SCHAEFFER_PROSTATE_DEVELOPMENT_48HR_UP	452	Genes up-regulated in the urogenital sinus (UGS) of day E16 females exposed to the androgen dihydrotestosterone [PubChem=10635] for 48 h.	17	0.0376	4.08e-12	4.42e-10
VECCHI_GASTRIC_CANCER_ADVANCED_VS_EARLY_UP	176	Up-regulated genes distinguishing between two subtypes of gastric cancer: advanced (AGC) and early (EGC).	12	0.0682	7.18e-12	7.54e-10
COLDREN_GEFITINIB_RESISTANCE_DN	228	Genes down-regulated in NSCLC (non-small cell lung carcinoma) cell lines resistant to gefitinib [PubChem=123631] compared to the sensitive ones.	13	0.057	9e-12	9.16e-10
BLANCO_MELO_RESPIRATORY_SYNCYTIAL_VIRUS_INFECTION_A594_CELLS_UP	285	Genes up-regulated in RSV (A549 cells, MOI: 2, 24hpi)	14	0.0491	1.03e-11	1.02e-09
BILD_HRAS_ONCOGENIC_SIGNATURE	249	Genes selected in supervised analyses to discriminate cells expressing activated HRAS [GeneID=3265] oncogene from control cells expressing GFP.	13	0.0522	2.71e-11	2.6e-09
TURASHVILI_BREAST_DUCTAL_CARCINOMA_VS_DUCTAL_NORMAL_DN	202	Genes down-regulated in ductal carcinoma vs normal ductal breast cells.	12	0.0594	3.61e-11	3.37e-09
BLANCO_MELO_BETA_INTERFERON_TREATED_BRONCHIAL_EPITHELIAL_CELLS_UP	378	Genes up-regulated on treatment of normal human bronchial epithelial cells with beta interferon (hIFNB treatment 100u/ml, 4-12hrs).	15	0.0397	3.75e-11	3.4e-09
FEVR_CTNNB1_TARGETS_UP	688	Genes up-regulated in intestinal crypt cells upon deletion of CTNNB1 [GeneID=1499].	19	0.0276	4.34e-11	3.83e-09
ONDER_CDH1_SIGNALING_VIA_CTNNB1	84	Genes changed in HMLE cells (mmortalized nontransformed mammary epithelium) after RNAi knockdown of both CDH1 and CTNNB1 [GeneID=999;1499], compared to the knockdown of CDH1 alone.	9	0.1071	5.54e-11	4.77e-09
WONG_ADULT_TISSUE_STEM_MODULE	719	The 'adult tissue stem' module: genes coordinately up-regulated in a compendium of adult tissue stem cells.	19	0.0264	9.13e-11	7.66e-09
ELVIDGE_HIF1A_TARGETS_DN	92	Genes down-regulated in MCF7 cells (breast cancer) after knockdown of HIF1A [GeneID=3091] by RNAi.	9	0.0978	1.27e-10	1.04e-08
BENPORATH_SUZ12_TARGETS	1033	Set 'Suz12 targets': genes identified by ChIP on chip as targets of the Polycomb protein SUZ12 [GeneID=23512] in human embryonic stem cells.	22	0.0213	1.66e-10	1.31e-08
SCHUETZ_BREAST_CANCER_DUCTAL_INVASIVE_UP	352	Genes up-regulated in invasive ductal carcinoma (IDC) relative to ductal carcinoma in situ (DCIS, non-invasive).	14	0.0398	1.68e-10	1.31e-08
LEE_BMP2_TARGETS_UP	773	Genes up-regulated in uterus upon knockout of BMP2 [GeneID=650].	19	0.0246	3.07e-10	2.34e-08
BOSCO_EPITHELIAL_DIFFERENTIATION_MODULE	69	Genes representing epithelial differentiation module in sputum during asthma exacerbations.	8	0.1159	3.5e-10	2.61e-08
SMID_BREAST_CANCER_BASAL_DN	700	Genes down-regulated in basal subtype of breast cancer samles.	18	0.0257	4.54e-10	3.32e-08
BOSCO_ALLERGEN_INDUCED_TH2_ASSOCIATED_MODULE	150	Genes representing a co-expression network in atopic CD4 [GeneID=920] T lymphocyte responses.	10	0.0667	5.28e-10	3.77e-08
PEDERSEN_METASTASIS_BY_ERBB2_ISOFORM_4	108	Genes regulated in MCF7 cells (breast cancer) by expression of the full-length and truncated (611-CTF) forms of ERBB2 [GeneID=2064] at 60 h time point.	9	0.0833	5.43e-10	3.8e-08
CHICAS_RB1_TARGETS_CONFLUENT	566	Genes up-regulated in confluent IMR90 cells (fibroblast) after knockdown of RB1 [GeneID=5925] by RNAi.	16	0.0283	1.16e-09	7.95e-08
VERHAAK_GLIOBLASTOMA_MESENCHYMAL	216	Genes correlated with mesenchymal type of glioblastoma multiforme tumors.	11	0.0509	1.24e-09	8.35e-08
LIU_PROSTATE_CANCER_DN	491	Genes down-regulated in prostate cancer samples.	15	0.0305	1.38e-09	9.09e-08
RODWELL_AGING_KIDNEY_UP	500	Genes whose expression increases with age in normal kidney.	15	0.03	1.77e-09	1.14e-07
HAN_SATB1_TARGETS_UP	425	Genes up-regulated in MDA-MB-231 cells (breast cancer) after knockdown of SATB1 [GeneID=6304] by RNAi.	14	0.0329	1.92e-09	1.21e-07
MEISSNER_BRAIN_HCP_WITH_H3K4ME3_AND_H3K27ME3	1071	Genes with high-CpG-density promoters (HCP) bearing histone H3 dimethylation at K4 (H3K4me2) and trimethylation at K27 (H3K27me3) in brain.	21	0.0196	1.94e-09	1.21e-07
KONDO_EZH2_TARGETS	229	Genes up-regulated in PC3 cells (prostate cancer) after EZH2 [GeneID=2146] knockdown by RNAi.	11	0.048	2.3e-09	1.39e-07
SENGUPTA_NASOPHARYNGEAL_CARCINOMA_DN	358	Genes down-regulated in nsopharyngeal carcinoma relative to the normal tissue.	13	0.0363	2.32e-09	1.39e-07
JOHNSTONE_PARVB_TARGETS_3_UP	433	Genes up-regulated upon overexpression of PARVB [GeneID=29780] in MDA-MB-231 cells (breast cancer) cultured in 3D Matrigel only.	14	0.0323	2.43e-09	1.4e-07
POOLA_INVASIVE_BREAST_CANCER_UP	292	Genes up-regulated in atypical ductal hyperplastic tissues from patients with (ADHC) breast cancer vs those without the cancer (ADH).	12	0.0411	2.46e-09	1.4e-07
WANG_SMARCE1_TARGETS_UP	292	Genes up-regulated in BT549 cells (breast cancer) by expression of SMARCE1 [GeneID=6605] off a retroviral vector.	12	0.0411	2.46e-09	1.4e-07
ENK_UV_RESPONSE_EPIDERMIS_DN	513	Genes down-regulated in epidermis after to UVB irradiation.	15	0.0292	2.5e-09	1.4e-07
HUPER_BREAST_BASAL_VS_LUMINAL_DN	58	Genes down-regulated in basal mammary epithelial cells compared to the luminal ones.	7	0.1207	3.44e-09	1.89e-07
BLANCO_MELO_COVID19_SARS_COV_2_INFECTION_A594_ACE2_EXPRESSING_CELLS_UP	542	Genes up-regulated in SARS-CoV-2 infection (ACE2 expressing A549 cells, MOI: 2, 24hpi)	15	0.0277	5.22e-09	2.83e-07
CHARAFE_BREAST_CANCER_LUMINAL_VS_MESENCHYMAL_DN	465	Genes down-regulated in luminal-like breast cancer cell lines compared to the mesenchymal-like ones.	14	0.0301	6.01e-09	3.21e-07
JINESH_BLEBBISHIELD_TO_IMMUNE_CELL_FUSION_PBSHMS_UP	394	Genes Upregulated in PBSHMS (RT4 blebbishield-to-immune cell fusion)	13	0.033	7.28e-09	3.82e-07
BENPORATH_EED_TARGETS	1058	Set 'Eed targets': genes identified by ChIP on chip as targets of the Polycomb protein EED [GeneID=8726] in human embryonic stem cells.	20	0.0189	8.96e-09	4.63e-07
BLANCO_MELO_HUMAN_PARAINFLUENZA_VIRUS_3_INFECTION_A594_CELLS_UP	204	Genes up-regulated in HPIV3 (A549 cells, MOI: 2, 24hpi)	10	0.049	1.03e-08	5.26e-07
YAO_TEMPORAL_RESPONSE_TO_PROGESTERONE_CLUSTER_1	70	Genes co-regulated in uterus during a time course response to progesterone [PubChem=5994]: SOM cluster 1.	7	0.1	1.32e-08	6.61e-07
OISHI_CHOLANGIOMA_STEM_CELL_LIKE_DN	274	Genes under-expressed in stem cell-like cholangiocellular carcinoma	11	0.0401	1.48e-08	7.3e-07
RODRIGUES_THYROID_CARCINOMA_POORLY_DIFFERENTIATED_DN	784	Genes down-regulated in poorly differentiated thyroid carcinoma (PDTC) compared to normal thyroid tissue.	17	0.0217	1.76e-08	8.58e-07
HELLER_SILENCED_BY_METHYLATION_UP	283	Genes up-regulated in at least one of three multiple myeloma (MM) cell lines treated with the DNA hypomethylating agent decitabine (5-aza-2'-deoxycytidine) [PubChem=451668].	11	0.0389	2.06e-08	9.79e-07
BENPORATH_ES_WITH_H3K27ME3	1113	Set 'H3K27 bound': genes posessing the trimethylated H3K27 (H3K27me3) mark in their promoters in human embryonic stem cells, as identified by ChIP on chip.	20	0.018	2.07e-08	9.79e-07
SEITZ_NEOPLASTIC_TRANSFORMATION_BY_8P_DELETION_UP	75	Genes up-regulated in CT60/4 cells (breast cancer reverted to normal by transfer of chromosome 8p region) vs parental MDA-MB-231 cells (deleted chromosome 8p).	7	0.0933	2.15e-08	1e-06
RIGGINS_TAMOXIFEN_RESISTANCE_DN	221	Genes down-regulated SUM44/LCCTam cells (breast cancer) resistant to 4-hydroxytamoxifen [PubChem=63062] relative to the parental SUM44 cells sensitive to the drug.	10	0.0452	2.21e-08	1.02e-06
ZHANG_RESPONSE_TO_IKK_INHIBITOR_AND_TNF_UP	223	Genes up-regulated in BxPC3 cells (pancreatic cancer) after treatment with TNF [GeneID=7124] or IKI-1, an inhibitor of IkappaB kinase (IKK).	10	0.0448	2.41e-08	1.09e-06
CHEN_METABOLIC_SYNDROM_NETWORK	1242	Genes forming the macrophage-enriched metabolic network (MEMN) claimed to have a causal relationship with the metabolic syndrom traits.	21	0.0169	2.53e-08	1.13e-06
FRASOR_RESPONSE_TO_ESTRADIOL_DN	78	Genes down-regulated in MCF-7 cells (breast cancer) by estradiol (E2) [PubChem=5757].	7	0.0897	2.83e-08	1.25e-06
MIYAGAWA_TARGETS_OF_EWSR1_ETS_FUSIONS_DN	235	Genes commonly down-regulated in UET-13 cells (mesenchymal progenitor) by expression of EWSR1 [GeneID=2130] fusions with ETS transcription factors FLI1 and ERG [GeneID=2313 ,2078].	10	0.0426	3.95e-08	1.72e-06
CHARAFE_BREAST_CANCER_BASAL_VS_MESENCHYMAL_UP	125	Genes up-regulated in basal-like breast cancer cell lines as compared to the mesenchymal-like ones.	8	0.064	4.09e-08	1.76e-06
SANA_TNF_SIGNALING_UP	83	Genes up-regulated in five primary endothelial cell types (lung, aortic, iliac, dermal, and colon) by TNF [GeneID=7124].	7	0.0843	4.37e-08	1.86e-06
ZWANG_CLASS_1_TRANSIENTLY_INDUCED_BY_EGF	548	Class I of genes transiently induced by EGF [GeneID =1950] in 184A1 cells (mammary epithelium).	14	0.0255	4.66e-08	1.96e-06
TAKEDA_TARGETS_OF_NUP98_HOXA9_FUSION_3D_UP	183	Genes up-regulated in CD34+ [GeneID=947] hematopoetic cells by expression of NUP98-HOXA9 fusion [GeneID=4928;3205] off a retroviral vector at 3 days after transduction.	9	0.0492	5.6e-08	2.3e-06
CUI_TCF21_TARGETS_2_DN	850	All significantly down-regulated genes in kidney glomeruli isolated from TCF21 [Gene ID=6943] knockout mice.	17	0.02	5.65e-08	2.3e-06
JI_METASTASIS_REPRESSED_BY_STK11	26	Adenocarcinoma metastatic program genes up-regulated in A549 and H2126 cells (lung cancer) lacking functional STK11 [GeneID=6794] but down-regulated by the normal gene.	5	0.1923	5.68e-08	2.3e-06
HUPER_BREAST_BASAL_VS_LUMINAL_UP	53	Genes up-regulated in basal mammary epithelial cells compared to the luminal ones.	6	0.1132	6.99e-08	2.76e-06
KRIEG_HYPOXIA_VIA_KDM3A	53	Genes dependent on KDM3A [GeneID=55818] for hypoxic induction in RCC4 cells (renal carcinoma) expressing VHL [GeneID=7428].	6	0.1132	6.99e-08	2.76e-06
SWEET_LUNG_CANCER_KRAS_UP	480	Genes up-regulated in the Kras2LA mouse lung cancer model with mutated KRAS [GeneID=3845].	13	0.0271	7.34e-08	2.87e-06
KIM_RESPONSE_TO_TSA_AND_DECITABINE_UP	136	Genes up-regulated in glioma cell lines treated with both decitabine [PubChem=451668] and TSA [PubChem=5562].	8	0.0588	7.88e-08	3.01e-06
LEI_MYB_TARGETS	323	Myb-regulated genes in MCF7 (breast cancer) and lung epithelial cell lines overexpressing MYBL2, MYBL1 or MYB [GeneID=4605;4603;4602].	11	0.0341	7.89e-08	3.01e-06
JINESH_BLEBBISHIELD_TO_IMMUNE_CELL_FUSION_PBSHMS_DN	401	Genes Downregulated in PBSHMS (RT4 blebbishield-to-immune cell fusion)	12	0.0299	8.14e-08	3.07e-06
KRIGE_RESPONSE_TO_TOSEDOSTAT_24HR_UP	771	Genes up-regulated in HL-60 cells (acute promyelocytic leukemia, APL) after treatment with the aminopeptidase inhibitor tosedostat (CHR-2797) [PubChem=15547703] for 24 h.	16	0.0208	8.62e-08	3.22e-06
TAKEDA_TARGETS_OF_NUP98_HOXA9_FUSION_10D_UP	194	Genes up-regulated in CD34+ [GeneID=947] hematopoetic cells by expression of NUP98-HOXA9 fusion [GeneID=4928;3205] off a retroviral vector at 10 days after transduction.	9	0.0464	9.23e-08	3.41e-06
REN_ALVEOLAR_RHABDOMYOSARCOMA_DN	407	Genes commonly down-regulated in human alveolar rhabdomyosarcoma (ARMS) and its mouse model overexpressing PAX3-FOXO1 [GeneID=5077;2308] fusion.	12	0.0295	9.55e-08	3.49e-06
SABATES_COLORECTAL_ADENOMA_UP	140	Genes up-regulated in colorectal adenoma compared to normal mucosa samples.	8	0.0571	9.86e-08	3.56e-06
MEBARKI_HCC_PROGENITOR_WNT_UP	199	Transcriptome of human HepaRG hepatocellular carcinoma liver progenitors in responses to a WNT3A-enriched microenvironment and dissection of pathways dependent on _-catenin and/or blocked by the SFRP-like Wnt inhibitor FZD8_CRD.	9	0.0452	1.15e-07	4.1e-06
TURASHVILI_BREAST_LOBULAR_CARCINOMA_VS_LOBULAR_NORMAL_UP	96	Genes up-regulated in lobular carcinoma vs normal lobular breast cells.	7	0.0729	1.2e-07	4.25e-06
GAUSSMANN_MLL_AF4_FUSION_TARGETS_E_UP	97	Up-regulated genes from the set E (Fig. 5a): specific signature shared by cells expressing either MLL-AF4 [GeneID=4297;4299] or AF4-MLL fusion proteins alone, and those expressing both fusion proteins.	7	0.0722	1.29e-07	4.48e-06
SARRIO_EPITHELIAL_MESENCHYMAL_TRANSITION_DN	145	Genes down-regulated in MCF10A cells (breast cancer) grown at low (mesenchymal phenotype) compared to those grown at high (epithelial, basal-like phenotype) confluency.	8	0.0552	1.29e-07	4.48e-06
BASSO_CD40_SIGNALING_UP	103	Gene up-regulated by CD40 [GeneID=958] signaling in Ramos cells (EBV negative Burkitt lymphoma).	7	0.068	1.95e-07	6.69e-06
GHANDHI_DIRECT_IRRADIATION_UP	104	Genes significantly (FDR < 10%) up-regulated in IMR-90 cells (fibroblast) in response to direct irradiation.	7	0.0673	2.09e-07	7.05e-06
BLALOCK_ALZHEIMERS_DISEASE_UP	1670	Genes up-regulated in brain from patients with Alzheimer's disease.	23	0.0138	2.1e-07	7.05e-06
Gene/Gene Set Overlap Matrix
Entrez Gene Id	Gene Symbol	Gene Description	GOZGIT_ESR1_TARGETS_DN	ONDER_CDH1_TARGETS_2_DN	CREIGHTON_ENDOCRINE_THERAPY_RESISTANCE_3	DUTERTRE_ESTRADIOL_RESPONSE_24HR_DN	DODD_NASOPHARYNGEAL_CARCINOMA_UP	ELVIDGE_HYPOXIA_UP	ANDERSEN_CHOLANGIOCARCINOMA_CLASS2	NUYTTEN_EZH2_TARGETS_UP	LIN_SILENCED_BY_TUMOR_MICROENVIRONMENT	MASSARWEH_TAMOXIFEN_RESISTANCE_UP	JINESH_BLEBBISHIELD_TRANSFORMED_STEM_CELL_SPHERES_UP	CREIGHTON_ENDOCRINE_THERAPY_RESISTANCE_5	CHARAFE_BREAST_CANCER_LUMINAL_VS_BASAL_DN	SMID_BREAST_CANCER_LUMINAL_B_DN	KOINUMA_TARGETS_OF_SMAD2_OR_SMAD3	NAKAMURA_TUMOR_ZONE_PERIPHERAL_VS_CENTRAL_DN	DELYS_THYROID_CANCER_UP	CROMER_TUMORIGENESIS_DN	ELVIDGE_HYPOXIA_BY_DMOG_UP	MOHANKUMAR_HOXA1_TARGETS_DN	BLANCO_MELO_COVID19_SARS_COV_2_INFECTION_CALU3_CELLS_UP	ELVIDGE_HIF1A_AND_HIF2A_TARGETS_DN	WU_CELL_MIGRATION	BLANCO_MELO_COVID19_BRONCHIAL_EPITHELIAL_CELLS_SARS_COV_2_INFECTION_UP	WINTER_HYPOXIA_METAGENE	BLANCO_MELO_BRONCHIAL_EPITHELIAL_CELLS_INFLUENZA_A_DEL_NS1_INFECTION_UP	MANALO_HYPOXIA_UP	SMID_BREAST_CANCER_BASAL_UP	JAEGER_METASTASIS_DN	ROY_WOUND_BLOOD_VESSEL_DN	SCHAEFFER_PROSTATE_DEVELOPMENT_48HR_UP	VECCHI_GASTRIC_CANCER_ADVANCED_VS_EARLY_UP	COLDREN_GEFITINIB_RESISTANCE_DN	BLANCO_MELO_RESPIRATORY_SYNCYTIAL_VIRUS_INFECTION_A594_CELLS_UP	BILD_HRAS_ONCOGENIC_SIGNATURE	TURASHVILI_BREAST_DUCTAL_CARCINOMA_VS_DUCTAL_NORMAL_DN	BLANCO_MELO_BETA_INTERFERON_TREATED_BRONCHIAL_EPITHELIAL_CELLS_UP	FEVR_CTNNB1_TARGETS_UP	ONDER_CDH1_SIGNALING_VIA_CTNNB1	WONG_ADULT_TISSUE_STEM_MODULE	ELVIDGE_HIF1A_TARGETS_DN	BENPORATH_SUZ12_TARGETS	SCHUETZ_BREAST_CANCER_DUCTAL_INVASIVE_UP	LEE_BMP2_TARGETS_UP	BOSCO_EPITHELIAL_DIFFERENTIATION_MODULE	SMID_BREAST_CANCER_BASAL_DN	BOSCO_ALLERGEN_INDUCED_TH2_ASSOCIATED_MODULE
4680	CEACAM6	CEA cell adhesion molecule 6 [Source:HGNC Symbol;Acc:HGNC:1818]	GOZGIT_ESR1_TARGETS_DN	ONDER_CDH1_TARGETS_2_DN	CREIGHTON_ENDOCRINE_THERAPY_RESISTANCE_3	DUTERTRE_ESTRADIOL_RESPONSE_24HR_DN	DODD_NASOPHARYNGEAL_CARCINOMA_UP		ANDERSEN_CHOLANGIOCARCINOMA_CLASS2		LIN_SILENCED_BY_TUMOR_MICROENVIRONMENT	MASSARWEH_TAMOXIFEN_RESISTANCE_UP	JINESH_BLEBBISHIELD_TRANSFORMED_STEM_CELL_SPHERES_UP	CREIGHTON_ENDOCRINE_THERAPY_RESISTANCE_5					DELYS_THYROID_CANCER_UP	CROMER_TUMORIGENESIS_DN		MOHANKUMAR_HOXA1_TARGETS_DN										ROY_WOUND_BLOOD_VESSEL_DN															BOSCO_EPITHELIAL_DIFFERENTIATION_MODULE	SMID_BREAST_CANCER_BASAL_DN
6337	SCNN1A	sodium channel epithelial 1 subunit alpha [Source:HGNC Symbol;Acc:HGNC:10599]	GOZGIT_ESR1_TARGETS_DN	ONDER_CDH1_TARGETS_2_DN	CREIGHTON_ENDOCRINE_THERAPY_RESISTANCE_3		DODD_NASOPHARYNGEAL_CARCINOMA_UP										KOINUMA_TARGETS_OF_SMAD2_OR_SMAD3								WU_CELL_MIGRATION						JAEGER_METASTASIS_DN		SCHAEFFER_PROSTATE_DEVELOPMENT_48HR_UP								ONDER_CDH1_SIGNALING_VIA_CTNNB1							SMID_BREAST_CANCER_BASAL_DN
56649	TMPRSS4	transmembrane serine protease 4 [Source:HGNC Symbol;Acc:HGNC:11878]	GOZGIT_ESR1_TARGETS_DN	ONDER_CDH1_TARGETS_2_DN			DODD_NASOPHARYNGEAL_CARCINOMA_UP		ANDERSEN_CHOLANGIOCARCINOMA_CLASS2									NAKAMURA_TUMOR_ZONE_PERIPHERAL_VS_CENTRAL_DN																	COLDREN_GEFITINIB_RESISTANCE_DN											LEE_BMP2_TARGETS_UP	BOSCO_EPITHELIAL_DIFFERENTIATION_MODULE
3860	KRT13	keratin 13 [Source:HGNC Symbol;Acc:HGNC:6415]	GOZGIT_ESR1_TARGETS_DN	ONDER_CDH1_TARGETS_2_DN			DODD_NASOPHARYNGEAL_CARCINOMA_UP				LIN_SILENCED_BY_TUMOR_MICROENVIRONMENT	MASSARWEH_TAMOXIFEN_RESISTANCE_UP					KOINUMA_TARGETS_OF_SMAD2_OR_SMAD3	NAKAMURA_TUMOR_ZONE_PERIPHERAL_VS_CENTRAL_DN	DELYS_THYROID_CANCER_UP	CROMER_TUMORIGENESIS_DN													SCHAEFFER_PROSTATE_DEVELOPMENT_48HR_UP														BOSCO_EPITHELIAL_DIFFERENTIATION_MODULE
3983	ABLIM1	actin binding LIM protein 1 [Source:HGNC Symbol;Acc:HGNC:78]	GOZGIT_ESR1_TARGETS_DN	ONDER_CDH1_TARGETS_2_DN			DODD_NASOPHARYNGEAL_CARCINOMA_UP						JINESH_BLEBBISHIELD_TRANSFORMED_STEM_CELL_SPHERES_UP				KOINUMA_TARGETS_OF_SMAD2_OR_SMAD3														JAEGER_METASTASIS_DN									FEVR_CTNNB1_TARGETS_UP
6662	SOX9	SRY-box transcription factor 9 [Source:HGNC Symbol;Acc:HGNC:11204]	GOZGIT_ESR1_TARGETS_DN	ONDER_CDH1_TARGETS_2_DN				ELVIDGE_HYPOXIA_UP			LIN_SILENCED_BY_TUMOR_MICROENVIRONMENT										ELVIDGE_HYPOXIA_BY_DMOG_UP			ELVIDGE_HIF1A_AND_HIF2A_TARGETS_DN	WU_CELL_MIGRATION			BLANCO_MELO_BRONCHIAL_EPITHELIAL_CELLS_INFLUENZA_A_DEL_NS1_INFECTION_UP		SMID_BREAST_CANCER_BASAL_UP		ROY_WOUND_BLOOD_VESSEL_DN	SCHAEFFER_PROSTATE_DEVELOPMENT_48HR_UP					TURASHVILI_BREAST_DUCTAL_CARCINOMA_VS_DUCTAL_NORMAL_DN			ONDER_CDH1_SIGNALING_VIA_CTNNB1			BENPORATH_SUZ12_TARGETS
7128	TNFAIP3	TNF alpha induced protein 3 [Source:HGNC Symbol;Acc:HGNC:11896]	GOZGIT_ESR1_TARGETS_DN	ONDER_CDH1_TARGETS_2_DN						NUYTTEN_EZH2_TARGETS_UP					CHARAFE_BREAST_CANCER_LUMINAL_VS_BASAL_DN	SMID_BREAST_CANCER_LUMINAL_B_DN							BLANCO_MELO_COVID19_SARS_COV_2_INFECTION_CALU3_CELLS_UP			BLANCO_MELO_COVID19_BRONCHIAL_EPITHELIAL_CELLS_SARS_COV_2_INFECTION_UP	WINTER_HYPOXIA_METAGENE		MANALO_HYPOXIA_UP							BLANCO_MELO_RESPIRATORY_SYNCYTIAL_VIRUS_INFECTION_A594_CELLS_UP			BLANCO_MELO_BETA_INTERFERON_TREATED_BRONCHIAL_EPITHELIAL_CELLS_UP	FEVR_CTNNB1_TARGETS_UP	ONDER_CDH1_SIGNALING_VIA_CTNNB1
9518	GDF15	growth differentiation factor 15 [Source:HGNC Symbol;Acc:HGNC:30142]	GOZGIT_ESR1_TARGETS_DN		CREIGHTON_ENDOCRINE_THERAPY_RESISTANCE_3	DUTERTRE_ESTRADIOL_RESPONSE_24HR_DN	DODD_NASOPHARYNGEAL_CARCINOMA_UP	ELVIDGE_HYPOXIA_UP		NUYTTEN_EZH2_TARGETS_UP				CREIGHTON_ENDOCRINE_THERAPY_RESISTANCE_5					DELYS_THYROID_CANCER_UP		ELVIDGE_HYPOXIA_BY_DMOG_UP	MOHANKUMAR_HOXA1_TARGETS_DN															BILD_HRAS_ONCOGENIC_SIGNATURE		BLANCO_MELO_BETA_INTERFERON_TREATED_BRONCHIAL_EPITHELIAL_CELLS_UP									SMID_BREAST_CANCER_BASAL_DN
8537	BCAS1	brain enriched myelin associated protein 1 [Source:HGNC Symbol;Acc:HGNC:974]	GOZGIT_ESR1_TARGETS_DN		CREIGHTON_ENDOCRINE_THERAPY_RESISTANCE_3	DUTERTRE_ESTRADIOL_RESPONSE_24HR_DN	DODD_NASOPHARYNGEAL_CARCINOMA_UP					MASSARWEH_TAMOXIFEN_RESISTANCE_UP		CREIGHTON_ENDOCRINE_THERAPY_RESISTANCE_5																																		SMID_BREAST_CANCER_BASAL_DN
114907	FBXO32	F-box protein 32 [Source:HGNC Symbol;Acc:HGNC:16731]	GOZGIT_ESR1_TARGETS_DN		CREIGHTON_ENDOCRINE_THERAPY_RESISTANCE_3	DUTERTRE_ESTRADIOL_RESPONSE_24HR_DN							JINESH_BLEBBISHIELD_TRANSFORMED_STEM_CELL_SPHERES_UP																					VECCHI_GASTRIC_CANCER_ADVANCED_VS_EARLY_UP		BLANCO_MELO_RESPIRATORY_SYNCYTIAL_VIRUS_INFECTION_A594_CELLS_UP		TURASHVILI_BREAST_DUCTAL_CARCINOMA_VS_DUCTAL_NORMAL_DN								LEE_BMP2_TARGETS_UP
1048	CEACAM5	CEA cell adhesion molecule 5 [Source:HGNC Symbol;Acc:HGNC:1817]	GOZGIT_ESR1_TARGETS_DN		CREIGHTON_ENDOCRINE_THERAPY_RESISTANCE_3		DODD_NASOPHARYNGEAL_CARCINOMA_UP		ANDERSEN_CHOLANGIOCARCINOMA_CLASS2					CREIGHTON_ENDOCRINE_THERAPY_RESISTANCE_5						CROMER_TUMORIGENESIS_DN																											BOSCO_EPITHELIAL_DIFFERENTIATION_MODULE	SMID_BREAST_CANCER_BASAL_DN
1356	CP	ceruloplasmin [Source:HGNC Symbol;Acc:HGNC:2295]	GOZGIT_ESR1_TARGETS_DN		CREIGHTON_ENDOCRINE_THERAPY_RESISTANCE_3		DODD_NASOPHARYNGEAL_CARCINOMA_UP											NAKAMURA_TUMOR_ZONE_PERIPHERAL_VS_CENTRAL_DN									WINTER_HYPOXIA_METAGENE			SMID_BREAST_CANCER_BASAL_UP								TURASHVILI_BREAST_DUCTAL_CARCINOMA_VS_DUCTAL_NORMAL_DN								LEE_BMP2_TARGETS_UP
388403	YPEL2	yippee like 2 [Source:HGNC Symbol;Acc:HGNC:18326]	GOZGIT_ESR1_TARGETS_DN			DUTERTRE_ESTRADIOL_RESPONSE_24HR_DN	DODD_NASOPHARYNGEAL_CARCINOMA_UP																																							LEE_BMP2_TARGETS_UP
7045	TGFBI	transforming growth factor beta induced [Source:HGNC Symbol;Acc:HGNC:11771]	GOZGIT_ESR1_TARGETS_DN			DUTERTRE_ESTRADIOL_RESPONSE_24HR_DN		ELVIDGE_HYPOXIA_UP		NUYTTEN_EZH2_TARGETS_UP					CHARAFE_BREAST_CANCER_LUMINAL_VS_BASAL_DN		KOINUMA_TARGETS_OF_SMAD2_OR_SMAD3				ELVIDGE_HYPOXIA_BY_DMOG_UP				WU_CELL_MIGRATION		WINTER_HYPOXIA_METAGENE		MANALO_HYPOXIA_UP											FEVR_CTNNB1_TARGETS_UP					SCHUETZ_BREAST_CANCER_DUCTAL_INVASIVE_UP
5874	RAB27B	RAB27B, member RAS oncogene family [Source:HGNC Symbol;Acc:HGNC:9767]	GOZGIT_ESR1_TARGETS_DN			DUTERTRE_ESTRADIOL_RESPONSE_24HR_DN				NUYTTEN_EZH2_TARGETS_UP		MASSARWEH_TAMOXIFEN_RESISTANCE_UP	JINESH_BLEBBISHIELD_TRANSFORMED_STEM_CELL_SPHERES_UP	CREIGHTON_ENDOCRINE_THERAPY_RESISTANCE_5				NAKAMURA_TUMOR_ZONE_PERIPHERAL_VS_CENTRAL_DN																														SMID_BREAST_CANCER_BASAL_DN	BOSCO_ALLERGEN_INDUCED_TH2_ASSOCIATED_MODULE
255488	RNF144B	ring finger protein 144B [Source:HGNC Symbol;Acc:HGNC:21578]	GOZGIT_ESR1_TARGETS_DN			DUTERTRE_ESTRADIOL_RESPONSE_24HR_DN						MASSARWEH_TAMOXIFEN_RESISTANCE_UP		CREIGHTON_ENDOCRINE_THERAPY_RESISTANCE_5
23362	PSD3	pleckstrin and Sec7 domain containing 3 [Source:HGNC Symbol;Acc:HGNC:19093]	GOZGIT_ESR1_TARGETS_DN			DUTERTRE_ESTRADIOL_RESPONSE_24HR_DN								CREIGHTON_ENDOCRINE_THERAPY_RESISTANCE_5					DELYS_THYROID_CANCER_UP																													SMID_BREAST_CANCER_BASAL_DN
64332	NFKBIZ	NFKB inhibitor zeta [Source:HGNC Symbol;Acc:HGNC:29805]	GOZGIT_ESR1_TARGETS_DN			DUTERTRE_ESTRADIOL_RESPONSE_24HR_DN																				BLANCO_MELO_COVID19_BRONCHIAL_EPITHELIAL_CELLS_SARS_COV_2_INFECTION_UP										BLANCO_MELO_RESPIRATORY_SYNCYTIAL_VIRUS_INFECTION_A594_CELLS_UP	BILD_HRAS_ONCOGENIC_SIGNATURE		BLANCO_MELO_BETA_INTERFERON_TREATED_BRONCHIAL_EPITHELIAL_CELLS_UP			WONG_ADULT_TISSUE_STEM_MODULE							BOSCO_ALLERGEN_INDUCED_TH2_ASSOCIATED_MODULE
283209	PGM2L1	phosphoglucomutase 2 like 1 [Source:HGNC Symbol;Acc:HGNC:20898]	GOZGIT_ESR1_TARGETS_DN			DUTERTRE_ESTRADIOL_RESPONSE_24HR_DN																						BLANCO_MELO_BRONCHIAL_EPITHELIAL_CELLS_INFLUENZA_A_DEL_NS1_INFECTION_UP											BLANCO_MELO_BETA_INTERFERON_TREATED_BRONCHIAL_EPITHELIAL_CELLS_UP
11254	SLC6A14	solute carrier family 6 member 14 [Source:HGNC Symbol;Acc:HGNC:11047]	GOZGIT_ESR1_TARGETS_DN				DODD_NASOPHARYNGEAL_CARCINOMA_UP		ANDERSEN_CHOLANGIOCARCINOMA_CLASS2		LIN_SILENCED_BY_TUMOR_MICROENVIRONMENT					SMID_BREAST_CANCER_LUMINAL_B_DN		NAKAMURA_TUMOR_ZONE_PERIPHERAL_VS_CENTRAL_DN	DELYS_THYROID_CANCER_UP							BLANCO_MELO_COVID19_BRONCHIAL_EPITHELIAL_CELLS_SARS_COV_2_INFECTION_UP				SMID_BREAST_CANCER_BASAL_UP		ROY_WOUND_BLOOD_VESSEL_DN															BOSCO_EPITHELIAL_DIFFERENTIATION_MODULE
9961	MVP	major vault protein [Source:HGNC Symbol;Acc:HGNC:7531]	GOZGIT_ESR1_TARGETS_DN				DODD_NASOPHARYNGEAL_CARCINOMA_UP			NUYTTEN_EZH2_TARGETS_UP									DELYS_THYROID_CANCER_UP																					FEVR_CTNNB1_TARGETS_UP
79971	WLS	Wnt ligand secretion mediator [Source:HGNC Symbol;Acc:HGNC:30238]	GOZGIT_ESR1_TARGETS_DN				DODD_NASOPHARYNGEAL_CARCINOMA_UP					MASSARWEH_TAMOXIFEN_RESISTANCE_UP		CREIGHTON_ENDOCRINE_THERAPY_RESISTANCE_5	CHARAFE_BREAST_CANCER_LUMINAL_VS_BASAL_DN	SMID_BREAST_CANCER_LUMINAL_B_DN						MOHANKUMAR_HOXA1_TARGETS_DN													COLDREN_GEFITINIB_RESISTANCE_DN									BENPORATH_SUZ12_TARGETS		LEE_BMP2_TARGETS_UP
604	BCL6	BCL6 transcription repressor [Source:HGNC Symbol;Acc:HGNC:1001]	GOZGIT_ESR1_TARGETS_DN				DODD_NASOPHARYNGEAL_CARCINOMA_UP					MASSARWEH_TAMOXIFEN_RESISTANCE_UP						NAKAMURA_TUMOR_ZONE_PERIPHERAL_VS_CENTRAL_DN											MANALO_HYPOXIA_UP					VECCHI_GASTRIC_CANCER_ADVANCED_VS_EARLY_UP			BILD_HRAS_ONCOGENIC_SIGNATURE			FEVR_CTNNB1_TARGETS_UP									BOSCO_ALLERGEN_INDUCED_TH2_ASSOCIATED_MODULE
10753	CAPN9	calpain 9 [Source:HGNC Symbol;Acc:HGNC:1486]	GOZGIT_ESR1_TARGETS_DN				DODD_NASOPHARYNGEAL_CARCINOMA_UP							CREIGHTON_ENDOCRINE_THERAPY_RESISTANCE_5																										FEVR_CTNNB1_TARGETS_UP								SMID_BREAST_CANCER_BASAL_DN
658	BMPR1B	bone morphogenetic protein receptor type 1B [Source:HGNC Symbol;Acc:HGNC:1077]	GOZGIT_ESR1_TARGETS_DN				DODD_NASOPHARYNGEAL_CARCINOMA_UP																											VECCHI_GASTRIC_CANCER_ADVANCED_VS_EARLY_UP														SMID_BREAST_CANCER_BASAL_DN
148741	ANKRD35	ankyrin repeat domain 35 [Source:HGNC Symbol;Acc:HGNC:26323]	GOZGIT_ESR1_TARGETS_DN				DODD_NASOPHARYNGEAL_CARCINOMA_UP
57214	CEMIP	cell migration inducing hyaluronidase 1 [Source:HGNC Symbol;Acc:HGNC:29213]	GOZGIT_ESR1_TARGETS_DN					ELVIDGE_HYPOXIA_UP	ANDERSEN_CHOLANGIOCARCINOMA_CLASS2				JINESH_BLEBBISHIELD_TRANSFORMED_STEM_CELL_SPHERES_UP					NAKAMURA_TUMOR_ZONE_PERIPHERAL_VS_CENTRAL_DN			ELVIDGE_HYPOXIA_BY_DMOG_UP												SCHAEFFER_PROSTATE_DEVELOPMENT_48HR_UP	VECCHI_GASTRIC_CANCER_ADVANCED_VS_EARLY_UP										BENPORATH_SUZ12_TARGETS	SCHUETZ_BREAST_CANCER_DUCTAL_INVASIVE_UP
4016	LOXL1	lysyl oxidase like 1 [Source:HGNC Symbol;Acc:HGNC:6665]	GOZGIT_ESR1_TARGETS_DN					ELVIDGE_HYPOXIA_UP		NUYTTEN_EZH2_TARGETS_UP		MASSARWEH_TAMOXIFEN_RESISTANCE_UP		CREIGHTON_ENDOCRINE_THERAPY_RESISTANCE_5										ELVIDGE_HIF1A_AND_HIF2A_TARGETS_DN																			ELVIDGE_HIF1A_TARGETS_DN		SCHUETZ_BREAST_CANCER_DUCTAL_INVASIVE_UP
3488	IGFBP5	insulin like growth factor binding protein 5 [Source:HGNC Symbol;Acc:HGNC:5474]	GOZGIT_ESR1_TARGETS_DN					ELVIDGE_HYPOXIA_UP				MASSARWEH_TAMOXIFEN_RESISTANCE_UP						NAKAMURA_TUMOR_ZONE_PERIPHERAL_VS_CENTRAL_DN			ELVIDGE_HYPOXIA_BY_DMOG_UP			ELVIDGE_HIF1A_AND_HIF2A_TARGETS_DN			WINTER_HYPOXIA_METAGENE															WONG_ADULT_TISSUE_STEM_MODULE	ELVIDGE_HIF1A_TARGETS_DN	BENPORATH_SUZ12_TARGETS		LEE_BMP2_TARGETS_UP
3123	HLA-DRB1	major histocompatibility complex, class II, DR beta 1 [Source:HGNC Symbol;Acc:HGNC:4948]	GOZGIT_ESR1_TARGETS_DN					ELVIDGE_HYPOXIA_UP													ELVIDGE_HYPOXIA_BY_DMOG_UP			ELVIDGE_HIF1A_AND_HIF2A_TARGETS_DN																			ELVIDGE_HIF1A_TARGETS_DN		SCHUETZ_BREAST_CANCER_DUCTAL_INVASIVE_UP
54809	SAMD9	sterile alpha motif domain containing 9 [Source:HGNC Symbol;Acc:HGNC:1348]	GOZGIT_ESR1_TARGETS_DN							NUYTTEN_EZH2_TARGETS_UP	LIN_SILENCED_BY_TUMOR_MICROENVIRONMENT		JINESH_BLEBBISHIELD_TRANSFORMED_STEM_CELL_SPHERES_UP		CHARAFE_BREAST_CANCER_LUMINAL_VS_BASAL_DN		KOINUMA_TARGETS_OF_SMAD2_OR_SMAD3						BLANCO_MELO_COVID19_SARS_COV_2_INFECTION_CALU3_CELLS_UP													BLANCO_MELO_RESPIRATORY_SYNCYTIAL_VIRUS_INFECTION_A594_CELLS_UP			BLANCO_MELO_BETA_INTERFERON_TREATED_BRONCHIAL_EPITHELIAL_CELLS_UP
9236	CCPG1	cell cycle progression 1 [Source:HGNC Symbol;Acc:HGNC:24227]	GOZGIT_ESR1_TARGETS_DN							NUYTTEN_EZH2_TARGETS_UP		MASSARWEH_TAMOXIFEN_RESISTANCE_UP	JINESH_BLEBBISHIELD_TRANSFORMED_STEM_CELL_SPHERES_UP	CREIGHTON_ENDOCRINE_THERAPY_RESISTANCE_5
57561	ARRDC3	arrestin domain containing 3 [Source:HGNC Symbol;Acc:HGNC:29263]	GOZGIT_ESR1_TARGETS_DN							NUYTTEN_EZH2_TARGETS_UP								NAKAMURA_TUMOR_ZONE_PERIPHERAL_VS_CENTRAL_DN					BLANCO_MELO_COVID19_SARS_COV_2_INFECTION_CALU3_CELLS_UP					BLANCO_MELO_BRONCHIAL_EPITHELIAL_CELLS_INFLUENZA_A_DEL_NS1_INFECTION_UP
23321	TRIM2	tripartite motif containing 2 [Source:HGNC Symbol;Acc:HGNC:15974]	GOZGIT_ESR1_TARGETS_DN								LIN_SILENCED_BY_TUMOR_MICROENVIRONMENT					SMID_BREAST_CANCER_LUMINAL_B_DN														SMID_BREAST_CANCER_BASAL_UP			SCHAEFFER_PROSTATE_DEVELOPMENT_48HR_UP					TURASHVILI_BREAST_DUCTAL_CARCINOMA_VS_DUCTAL_NORMAL_DN
10690	FUT9	fucosyltransferase 9 [Source:HGNC Symbol;Acc:HGNC:4020]	GOZGIT_ESR1_TARGETS_DN									MASSARWEH_TAMOXIFEN_RESISTANCE_UP		CREIGHTON_ENDOCRINE_THERAPY_RESISTANCE_5																SMID_BREAST_CANCER_BASAL_UP			SCHAEFFER_PROSTATE_DEVELOPMENT_48HR_UP													LEE_BMP2_TARGETS_UP
90161	HS6ST2	heparan sulfate 6-O-sulfotransferase 2 [Source:HGNC Symbol;Acc:HGNC:19133]	GOZGIT_ESR1_TARGETS_DN									MASSARWEH_TAMOXIFEN_RESISTANCE_UP
135228	CD109	CD109 molecule [Source:HGNC Symbol;Acc:HGNC:21685]	GOZGIT_ESR1_TARGETS_DN												CHARAFE_BREAST_CANCER_LUMINAL_VS_BASAL_DN		KOINUMA_TARGETS_OF_SMAD2_OR_SMAD3
3119	HLA-DQB1	major histocompatibility complex, class II, DQ beta 1 [Source:HGNC Symbol;Acc:HGNC:4944]	GOZGIT_ESR1_TARGETS_DN													SMID_BREAST_CANCER_LUMINAL_B_DN				CROMER_TUMORIGENESIS_DN							WINTER_HYPOXIA_METAGENE							VECCHI_GASTRIC_CANCER_ADVANCED_VS_EARLY_UP											SCHUETZ_BREAST_CANCER_DUCTAL_INVASIVE_UP
6402	SELL	selectin L [Source:HGNC Symbol;Acc:HGNC:10720]	GOZGIT_ESR1_TARGETS_DN													SMID_BREAST_CANCER_LUMINAL_B_DN
4053	LTBP2	latent transforming growth factor beta binding protein 2 [Source:HGNC Symbol;Acc:HGNC:6715]	GOZGIT_ESR1_TARGETS_DN														KOINUMA_TARGETS_OF_SMAD2_OR_SMAD3																	VECCHI_GASTRIC_CANCER_ADVANCED_VS_EARLY_UP							ONDER_CDH1_SIGNALING_VIA_CTNNB1	WONG_ADULT_TISSUE_STEM_MODULE		BENPORATH_SUZ12_TARGETS
10125	RASGRP1	RAS guanyl releasing protein 1 [Source:HGNC Symbol;Acc:HGNC:9878]	GOZGIT_ESR1_TARGETS_DN																				BLANCO_MELO_COVID19_SARS_COV_2_INFECTION_CALU3_CELLS_UP																					BENPORATH_SUZ12_TARGETS
10475	TRIM38	tripartite motif containing 38 [Source:HGNC Symbol;Acc:HGNC:10059]	GOZGIT_ESR1_TARGETS_DN																									BLANCO_MELO_BRONCHIAL_EPITHELIAL_CELLS_INFLUENZA_A_DEL_NS1_INFECTION_UP											BLANCO_MELO_BETA_INTERFERON_TREATED_BRONCHIAL_EPITHELIAL_CELLS_UP
23213	SULF1	sulfatase 1 [Source:HGNC Symbol;Acc:HGNC:20391]	GOZGIT_ESR1_TARGETS_DN																															VECCHI_GASTRIC_CANCER_ADVANCED_VS_EARLY_UP											SCHUETZ_BREAST_CANCER_DUCTAL_INVASIVE_UP
8001	GLRA3	glycine receptor alpha 3 [Source:HGNC Symbol;Acc:HGNC:4328]	GOZGIT_ESR1_TARGETS_DN																																							WONG_ADULT_TISSUE_STEM_MODULE
374378	GALNT18	polypeptide N-acetylgalactosaminyltransferase 18 [Source:HGNC Symbol;Acc:HGNC:30488]	GOZGIT_ESR1_TARGETS_DN																																									BENPORATH_SUZ12_TARGETS
284266	SIGLEC15	sialic acid binding Ig like lectin 15 [Source:HGNC Symbol;Acc:HGNC:27596]	GOZGIT_ESR1_TARGETS_DN																																													SMID_BREAST_CANCER_BASAL_DN
222537	HS3ST5	heparan sulfate-glucosamine 3-sulfotransferase 5 [Source:HGNC Symbol;Acc:HGNC:19419]	GOZGIT_ESR1_TARGETS_DN
220	ALDH1A3	aldehyde dehydrogenase 1 family member A3 [Source:HGNC Symbol;Acc:HGNC:409]		ONDER_CDH1_TARGETS_2_DN	CREIGHTON_ENDOCRINE_THERAPY_RESISTANCE_3	DUTERTRE_ESTRADIOL_RESPONSE_24HR_DN	DODD_NASOPHARYNGEAL_CARCINOMA_UP				LIN_SILENCED_BY_TUMOR_MICROENVIRONMENT	MASSARWEH_TAMOXIFEN_RESISTANCE_UP	JINESH_BLEBBISHIELD_TRANSFORMED_STEM_CELL_SPHERES_UP	CREIGHTON_ENDOCRINE_THERAPY_RESISTANCE_5	CHARAFE_BREAST_CANCER_LUMINAL_VS_BASAL_DN	SMID_BREAST_CANCER_LUMINAL_B_DN			DELYS_THYROID_CANCER_UP								WINTER_HYPOXIA_METAGENE						SCHAEFFER_PROSTATE_DEVELOPMENT_48HR_UP		COLDREN_GEFITINIB_RESISTANCE_DN			TURASHVILI_BREAST_DUCTAL_CARCINOMA_VS_DUCTAL_NORMAL_DN
79098	C1orf116	chromosome 1 open reading frame 116 [Source:HGNC Symbol;Acc:HGNC:28667]		ONDER_CDH1_TARGETS_2_DN	CREIGHTON_ENDOCRINE_THERAPY_RESISTANCE_3		DODD_NASOPHARYNGEAL_CARCINOMA_UP		ANDERSEN_CHOLANGIOCARCINOMA_CLASS2	NUYTTEN_EZH2_TARGETS_UP							KOINUMA_TARGETS_OF_SMAD2_OR_SMAD3														JAEGER_METASTASIS_DN	ROY_WOUND_BLOOD_VESSEL_DN	SCHAEFFER_PROSTATE_DEVELOPMENT_48HR_UP		COLDREN_GEFITINIB_RESISTANCE_DN
6286	S100P	S100 calcium binding protein P [Source:HGNC Symbol;Acc:HGNC:10504]		ONDER_CDH1_TARGETS_2_DN	CREIGHTON_ENDOCRINE_THERAPY_RESISTANCE_3		DODD_NASOPHARYNGEAL_CARCINOMA_UP		ANDERSEN_CHOLANGIOCARCINOMA_CLASS2		LIN_SILENCED_BY_TUMOR_MICROENVIRONMENT	MASSARWEH_TAMOXIFEN_RESISTANCE_UP						NAKAMURA_TUMOR_ZONE_PERIPHERAL_VS_CENTRAL_DN		CROMER_TUMORIGENESIS_DN		MOHANKUMAR_HOXA1_TARGETS_DN			WU_CELL_MIGRATION	BLANCO_MELO_COVID19_BRONCHIAL_EPITHELIAL_CELLS_SARS_COV_2_INFECTION_UP					JAEGER_METASTASIS_DN	ROY_WOUND_BLOOD_VESSEL_DN
7851	MALL	mal, T cell differentiation protein like [Source:HGNC Symbol;Acc:HGNC:6818]		ONDER_CDH1_TARGETS_2_DN	CREIGHTON_ENDOCRINE_THERAPY_RESISTANCE_3		DODD_NASOPHARYNGEAL_CARCINOMA_UP			NUYTTEN_EZH2_TARGETS_UP	LIN_SILENCED_BY_TUMOR_MICROENVIRONMENT		JINESH_BLEBBISHIELD_TRANSFORMED_STEM_CELL_SPHERES_UP			SMID_BREAST_CANCER_LUMINAL_B_DN			DELYS_THYROID_CANCER_UP											SMID_BREAST_CANCER_BASAL_UP							BILD_HRAS_ONCOGENIC_SIGNATURE
10331	B3GNT3	UDP-GlcNAc:betaGal beta-1,3-N-acetylglucosaminyltransferase 3 [Source:HGNC Symbol;Acc:HGNC:13528]		ONDER_CDH1_TARGETS_2_DN	CREIGHTON_ENDOCRINE_THERAPY_RESISTANCE_3		DODD_NASOPHARYNGEAL_CARCINOMA_UP									SMID_BREAST_CANCER_LUMINAL_B_DN																			COLDREN_GEFITINIB_RESISTANCE_DN					FEVR_CTNNB1_TARGETS_UP
624	BDKRB2	bradykinin receptor B2 [Source:HGNC Symbol;Acc:HGNC:1030]		ONDER_CDH1_TARGETS_2_DN	CREIGHTON_ENDOCRINE_THERAPY_RESISTANCE_3		DODD_NASOPHARYNGEAL_CARCINOMA_UP																BLANCO_MELO_COVID19_SARS_COV_2_INFECTION_CALU3_CELLS_UP
688	KLF5	Kruppel like factor 5 [Source:HGNC Symbol;Acc:HGNC:6349]		ONDER_CDH1_TARGETS_2_DN		DUTERTRE_ESTRADIOL_RESPONSE_24HR_DN	DODD_NASOPHARYNGEAL_CARCINOMA_UP		ANDERSEN_CHOLANGIOCARCINOMA_CLASS2						CHARAFE_BREAST_CANCER_LUMINAL_VS_BASAL_DN	SMID_BREAST_CANCER_LUMINAL_B_DN		NAKAMURA_TUMOR_ZONE_PERIPHERAL_VS_CENTRAL_DN							WU_CELL_MIGRATION					SMID_BREAST_CANCER_BASAL_UP	JAEGER_METASTASIS_DN	ROY_WOUND_BLOOD_VESSEL_DN					BILD_HRAS_ONCOGENIC_SIGNATURE
360	AQP3	aquaporin 3 (Gill blood group) [Source:HGNC Symbol;Acc:HGNC:636]		ONDER_CDH1_TARGETS_2_DN		DUTERTRE_ESTRADIOL_RESPONSE_24HR_DN	DODD_NASOPHARYNGEAL_CARCINOMA_UP			NUYTTEN_EZH2_TARGETS_UP		MASSARWEH_TAMOXIFEN_RESISTANCE_UP		CREIGHTON_ENDOCRINE_THERAPY_RESISTANCE_5				NAKAMURA_TUMOR_ZONE_PERIPHERAL_VS_CENTRAL_DN		CROMER_TUMORIGENESIS_DN					WU_CELL_MIGRATION						JAEGER_METASTASIS_DN		SCHAEFFER_PROSTATE_DEVELOPMENT_48HR_UP
54101	RIPK4	receptor interacting serine/threonine kinase 4 [Source:HGNC Symbol;Acc:HGNC:496]		ONDER_CDH1_TARGETS_2_DN		DUTERTRE_ESTRADIOL_RESPONSE_24HR_DN	DODD_NASOPHARYNGEAL_CARCINOMA_UP								CHARAFE_BREAST_CANCER_LUMINAL_VS_BASAL_DN	SMID_BREAST_CANCER_LUMINAL_B_DN	KOINUMA_TARGETS_OF_SMAD2_OR_SMAD3													SMID_BREAST_CANCER_BASAL_UP					COLDREN_GEFITINIB_RESISTANCE_DN									BENPORATH_SUZ12_TARGETS
79365	BHLHE41	basic helix-loop-helix family member e41 [Source:HGNC Symbol;Acc:HGNC:16617]		ONDER_CDH1_TARGETS_2_DN			DODD_NASOPHARYNGEAL_CARCINOMA_UP		ANDERSEN_CHOLANGIOCARCINOMA_CLASS2																		WINTER_HYPOXIA_METAGENE											TURASHVILI_BREAST_DUCTAL_CARCINOMA_VS_DUCTAL_NORMAL_DN						BENPORATH_SUZ12_TARGETS
3866	KRT15	keratin 15 [Source:HGNC Symbol;Acc:HGNC:6421]		ONDER_CDH1_TARGETS_2_DN				ELVIDGE_HYPOXIA_UP	ANDERSEN_CHOLANGIOCARCINOMA_CLASS2						CHARAFE_BREAST_CANCER_LUMINAL_VS_BASAL_DN	SMID_BREAST_CANCER_LUMINAL_B_DN	KOINUMA_TARGETS_OF_SMAD2_OR_SMAD3	NAKAMURA_TUMOR_ZONE_PERIPHERAL_VS_CENTRAL_DN	DELYS_THYROID_CANCER_UP	CROMER_TUMORIGENESIS_DN				ELVIDGE_HIF1A_AND_HIF2A_TARGETS_DN						SMID_BREAST_CANCER_BASAL_UP	JAEGER_METASTASIS_DN	ROY_WOUND_BLOOD_VESSEL_DN	SCHAEFFER_PROSTATE_DEVELOPMENT_48HR_UP		COLDREN_GEFITINIB_RESISTANCE_DN			TURASHVILI_BREAST_DUCTAL_CARCINOMA_VS_DUCTAL_NORMAL_DN					ELVIDGE_HIF1A_TARGETS_DN			LEE_BMP2_TARGETS_UP
10397	NDRG1	N-myc downstream regulated 1 [Source:HGNC Symbol;Acc:HGNC:7679]		ONDER_CDH1_TARGETS_2_DN				ELVIDGE_HYPOXIA_UP		NUYTTEN_EZH2_TARGETS_UP						SMID_BREAST_CANCER_LUMINAL_B_DN	KOINUMA_TARGETS_OF_SMAD2_OR_SMAD3	NAKAMURA_TUMOR_ZONE_PERIPHERAL_VS_CENTRAL_DN			ELVIDGE_HYPOXIA_BY_DMOG_UP			ELVIDGE_HIF1A_AND_HIF2A_TARGETS_DN			WINTER_HYPOXIA_METAGENE		MANALO_HYPOXIA_UP	SMID_BREAST_CANCER_BASAL_UP							BILD_HRAS_ONCOGENIC_SIGNATURE				ONDER_CDH1_SIGNALING_VIA_CTNNB1	WONG_ADULT_TISSUE_STEM_MODULE	ELVIDGE_HIF1A_TARGETS_DN	BENPORATH_SUZ12_TARGETS
100862671	TMEM265	transmembrane protein 265 [Source:HGNC Symbol;Acc:HGNC:51241]		ONDER_CDH1_TARGETS_2_DN				ELVIDGE_HYPOXIA_UP																											COLDREN_GEFITINIB_RESISTANCE_DN													SMID_BREAST_CANCER_BASAL_DN
3914	LAMB3	laminin subunit beta 3 [Source:HGNC Symbol;Acc:HGNC:6490]		ONDER_CDH1_TARGETS_2_DN					ANDERSEN_CHOLANGIOCARCINOMA_CLASS2	NUYTTEN_EZH2_TARGETS_UP			JINESH_BLEBBISHIELD_TRANSFORMED_STEM_CELL_SPHERES_UP		CHARAFE_BREAST_CANCER_LUMINAL_VS_BASAL_DN	SMID_BREAST_CANCER_LUMINAL_B_DN	KOINUMA_TARGETS_OF_SMAD2_OR_SMAD3		DELYS_THYROID_CANCER_UP			MOHANKUMAR_HOXA1_TARGETS_DN								SMID_BREAST_CANCER_BASAL_UP	JAEGER_METASTASIS_DN							TURASHVILI_BREAST_DUCTAL_CARCINOMA_VS_DUCTAL_NORMAL_DN		FEVR_CTNNB1_TARGETS_UP
3918	LAMC2	laminin subunit gamma 2 [Source:HGNC Symbol;Acc:HGNC:6493]		ONDER_CDH1_TARGETS_2_DN					ANDERSEN_CHOLANGIOCARCINOMA_CLASS2	NUYTTEN_EZH2_TARGETS_UP			JINESH_BLEBBISHIELD_TRANSFORMED_STEM_CELL_SPHERES_UP		CHARAFE_BREAST_CANCER_LUMINAL_VS_BASAL_DN		KOINUMA_TARGETS_OF_SMAD2_OR_SMAD3		DELYS_THYROID_CANCER_UP			MOHANKUMAR_HOXA1_TARGETS_DN								SMID_BREAST_CANCER_BASAL_UP	JAEGER_METASTASIS_DN				COLDREN_GEFITINIB_RESISTANCE_DN	BLANCO_MELO_RESPIRATORY_SYNCYTIAL_VIRUS_INFECTION_A594_CELLS_UP		TURASHVILI_BREAST_DUCTAL_CARCINOMA_VS_DUCTAL_NORMAL_DN
638	BIK	BCL2 interacting killer [Source:HGNC Symbol;Acc:HGNC:1051]		ONDER_CDH1_TARGETS_2_DN					ANDERSEN_CHOLANGIOCARCINOMA_CLASS2					CREIGHTON_ENDOCRINE_THERAPY_RESISTANCE_5								MOHANKUMAR_HOXA1_TARGETS_DN					WINTER_HYPOXIA_METAGENE								COLDREN_GEFITINIB_RESISTANCE_DN	BLANCO_MELO_RESPIRATORY_SYNCYTIAL_VIRUS_INFECTION_A594_CELLS_UP												SMID_BREAST_CANCER_BASAL_DN
3624	INHBA	inhibin subunit beta A [Source:HGNC Symbol;Acc:HGNC:6066]		ONDER_CDH1_TARGETS_2_DN						NUYTTEN_EZH2_TARGETS_UP					CHARAFE_BREAST_CANCER_LUMINAL_VS_BASAL_DN				DELYS_THYROID_CANCER_UP			MOHANKUMAR_HOXA1_TARGETS_DN	BLANCO_MELO_COVID19_SARS_COV_2_INFECTION_CALU3_CELLS_UP			BLANCO_MELO_COVID19_BRONCHIAL_EPITHELIAL_CELLS_SARS_COV_2_INFECTION_UP			MANALO_HYPOXIA_UP					VECCHI_GASTRIC_CANCER_ADVANCED_VS_EARLY_UP					BLANCO_MELO_BETA_INTERFERON_TREATED_BRONCHIAL_EPITHELIAL_CELLS_UP						SCHUETZ_BREAST_CANCER_DUCTAL_INVASIVE_UP
64135	IFIH1	interferon induced with helicase C domain 1 [Source:HGNC Symbol;Acc:HGNC:18873]		ONDER_CDH1_TARGETS_2_DN						NUYTTEN_EZH2_TARGETS_UP													BLANCO_MELO_COVID19_SARS_COV_2_INFECTION_CALU3_CELLS_UP			BLANCO_MELO_COVID19_BRONCHIAL_EPITHELIAL_CELLS_SARS_COV_2_INFECTION_UP		BLANCO_MELO_BRONCHIAL_EPITHELIAL_CELLS_INFLUENZA_A_DEL_NS1_INFECTION_UP		SMID_BREAST_CANCER_BASAL_UP						BLANCO_MELO_RESPIRATORY_SYNCYTIAL_VIRUS_INFECTION_A594_CELLS_UP			BLANCO_MELO_BETA_INTERFERON_TREATED_BRONCHIAL_EPITHELIAL_CELLS_UP		ONDER_CDH1_SIGNALING_VIA_CTNNB1	WONG_ADULT_TISSUE_STEM_MODULE				LEE_BMP2_TARGETS_UP
10371	SEMA3A	semaphorin 3A [Source:HGNC Symbol;Acc:HGNC:10723]		ONDER_CDH1_TARGETS_2_DN						NUYTTEN_EZH2_TARGETS_UP													BLANCO_MELO_COVID19_SARS_COV_2_INFECTION_CALU3_CELLS_UP
3887	KRT81	keratin 81 [Source:HGNC Symbol;Acc:HGNC:6458]		ONDER_CDH1_TARGETS_2_DN							LIN_SILENCED_BY_TUMOR_MICROENVIRONMENT	MASSARWEH_TAMOXIFEN_RESISTANCE_UP				SMID_BREAST_CANCER_LUMINAL_B_DN														SMID_BREAST_CANCER_BASAL_UP
3853	KRT6A	keratin 6A [Source:HGNC Symbol;Acc:HGNC:6443]		ONDER_CDH1_TARGETS_2_DN											CHARAFE_BREAST_CANCER_LUMINAL_VS_BASAL_DN	SMID_BREAST_CANCER_LUMINAL_B_DN	KOINUMA_TARGETS_OF_SMAD2_OR_SMAD3		DELYS_THYROID_CANCER_UP											SMID_BREAST_CANCER_BASAL_UP	JAEGER_METASTASIS_DN											WONG_ADULT_TISSUE_STEM_MODULE
6279	S100A8	S100 calcium binding protein A8 [Source:HGNC Symbol;Acc:HGNC:10498]		ONDER_CDH1_TARGETS_2_DN												SMID_BREAST_CANCER_LUMINAL_B_DN		NAKAMURA_TUMOR_ZONE_PERIPHERAL_VS_CENTRAL_DN								BLANCO_MELO_COVID19_BRONCHIAL_EPITHELIAL_CELLS_SARS_COV_2_INFECTION_UP				SMID_BREAST_CANCER_BASAL_UP	JAEGER_METASTASIS_DN									FEVR_CTNNB1_TARGETS_UP
1308	COL17A1	collagen type XVII alpha 1 chain [Source:HGNC Symbol;Acc:HGNC:2194]		ONDER_CDH1_TARGETS_2_DN													KOINUMA_TARGETS_OF_SMAD2_OR_SMAD3														JAEGER_METASTASIS_DN					BLANCO_MELO_RESPIRATORY_SYNCYTIAL_VIRUS_INFECTION_A594_CELLS_UP		TURASHVILI_BREAST_DUCTAL_CARCINOMA_VS_DUCTAL_NORMAL_DN
5468	PPARG	peroxisome proliferator activated receptor gamma [Source:HGNC Symbol;Acc:HGNC:9236]			CREIGHTON_ENDOCRINE_THERAPY_RESISTANCE_3	DUTERTRE_ESTRADIOL_RESPONSE_24HR_DN	DODD_NASOPHARYNGEAL_CARCINOMA_UP																						MANALO_HYPOXIA_UP
3486	IGFBP3	insulin like growth factor binding protein 3 [Source:HGNC Symbol;Acc:HGNC:5472]			CREIGHTON_ENDOCRINE_THERAPY_RESISTANCE_3	DUTERTRE_ESTRADIOL_RESPONSE_24HR_DN		ELVIDGE_HYPOXIA_UP		NUYTTEN_EZH2_TARGETS_UP			JINESH_BLEBBISHIELD_TRANSFORMED_STEM_CELL_SPHERES_UP			SMID_BREAST_CANCER_LUMINAL_B_DN	KOINUMA_TARGETS_OF_SMAD2_OR_SMAD3	NAKAMURA_TUMOR_ZONE_PERIPHERAL_VS_CENTRAL_DN	DELYS_THYROID_CANCER_UP		ELVIDGE_HYPOXIA_BY_DMOG_UP			ELVIDGE_HIF1A_AND_HIF2A_TARGETS_DN	WU_CELL_MIGRATION		WINTER_HYPOXIA_METAGENE	BLANCO_MELO_BRONCHIAL_EPITHELIAL_CELLS_INFLUENZA_A_DEL_NS1_INFECTION_UP	MANALO_HYPOXIA_UP					VECCHI_GASTRIC_CANCER_ADVANCED_VS_EARLY_UP					BLANCO_MELO_BETA_INTERFERON_TREATED_BRONCHIAL_EPITHELIAL_CELLS_UP		ONDER_CDH1_SIGNALING_VIA_CTNNB1	WONG_ADULT_TISSUE_STEM_MODULE	ELVIDGE_HIF1A_TARGETS_DN		SCHUETZ_BREAST_CANCER_DUCTAL_INVASIVE_UP
59277	NTN4	netrin 4 [Source:HGNC Symbol;Acc:HGNC:13658]			CREIGHTON_ENDOCRINE_THERAPY_RESISTANCE_3	DUTERTRE_ESTRADIOL_RESPONSE_24HR_DN				NUYTTEN_EZH2_TARGETS_UP																																				LEE_BMP2_TARGETS_UP
1846	DUSP4	dual specificity phosphatase 4 [Source:HGNC Symbol;Acc:HGNC:3070]			CREIGHTON_ENDOCRINE_THERAPY_RESISTANCE_3	DUTERTRE_ESTRADIOL_RESPONSE_24HR_DN													DELYS_THYROID_CANCER_UP							BLANCO_MELO_COVID19_BRONCHIAL_EPITHELIAL_CELLS_SARS_COV_2_INFECTION_UP											BILD_HRAS_ONCOGENIC_SIGNATURE		BLANCO_MELO_BETA_INTERFERON_TREATED_BRONCHIAL_EPITHELIAL_CELLS_UP			WONG_ADULT_TISSUE_STEM_MODULE		BENPORATH_SUZ12_TARGETS				SMID_BREAST_CANCER_BASAL_DN	BOSCO_ALLERGEN_INDUCED_TH2_ASSOCIATED_MODULE
2201	FBN2	fibrillin 2 [Source:HGNC Symbol;Acc:HGNC:3604]			CREIGHTON_ENDOCRINE_THERAPY_RESISTANCE_3	DUTERTRE_ESTRADIOL_RESPONSE_24HR_DN																																						BENPORATH_SUZ12_TARGETS	SCHUETZ_BREAST_CANCER_DUCTAL_INVASIVE_UP
22906	TRAK1	trafficking kinesin protein 1 [Source:HGNC Symbol;Acc:HGNC:29947]			CREIGHTON_ENDOCRINE_THERAPY_RESISTANCE_3		DODD_NASOPHARYNGEAL_CARCINOMA_UP					MASSARWEH_TAMOXIFEN_RESISTANCE_UP		CREIGHTON_ENDOCRINE_THERAPY_RESISTANCE_5																																		SMID_BREAST_CANCER_BASAL_DN
23220	DTX4	deltex E3 ubiquitin ligase 4 [Source:HGNC Symbol;Acc:HGNC:29151]			CREIGHTON_ENDOCRINE_THERAPY_RESISTANCE_3		DODD_NASOPHARYNGEAL_CARCINOMA_UP									SMID_BREAST_CANCER_LUMINAL_B_DN			DELYS_THYROID_CANCER_UP						WU_CELL_MIGRATION																					LEE_BMP2_TARGETS_UP
222171	PRR15	proline rich 15 [Source:HGNC Symbol;Acc:HGNC:22310]			CREIGHTON_ENDOCRINE_THERAPY_RESISTANCE_3		DODD_NASOPHARYNGEAL_CARCINOMA_UP										KOINUMA_TARGETS_OF_SMAD2_OR_SMAD3											BLANCO_MELO_BRONCHIAL_EPITHELIAL_CELLS_INFLUENZA_A_DEL_NS1_INFECTION_UP					SCHAEFFER_PROSTATE_DEVELOPMENT_48HR_UP
828	CAPS	calcyphosine [Source:HGNC Symbol;Acc:HGNC:1487]			CREIGHTON_ENDOCRINE_THERAPY_RESISTANCE_3		DODD_NASOPHARYNGEAL_CARCINOMA_UP																												COLDREN_GEFITINIB_RESISTANCE_DN
80830	APOL6	apolipoprotein L6 [Source:HGNC Symbol;Acc:HGNC:14870]			CREIGHTON_ENDOCRINE_THERAPY_RESISTANCE_3					NUYTTEN_EZH2_TARGETS_UP					CHARAFE_BREAST_CANCER_LUMINAL_VS_BASAL_DN								BLANCO_MELO_COVID19_SARS_COV_2_INFECTION_CALU3_CELLS_UP					BLANCO_MELO_BRONCHIAL_EPITHELIAL_CELLS_INFLUENZA_A_DEL_NS1_INFECTION_UP								BLANCO_MELO_RESPIRATORY_SYNCYTIAL_VIRUS_INFECTION_A594_CELLS_UP			BLANCO_MELO_BETA_INTERFERON_TREATED_BRONCHIAL_EPITHELIAL_CELLS_UP
22936	ELL2	elongation factor for RNA polymerase II 2 [Source:HGNC Symbol;Acc:HGNC:17064]			CREIGHTON_ENDOCRINE_THERAPY_RESISTANCE_3							MASSARWEH_TAMOXIFEN_RESISTANCE_UP		CREIGHTON_ENDOCRINE_THERAPY_RESISTANCE_5	CHARAFE_BREAST_CANCER_LUMINAL_VS_BASAL_DN		KOINUMA_TARGETS_OF_SMAD2_OR_SMAD3										WINTER_HYPOXIA_METAGENE															WONG_ADULT_TISSUE_STEM_MODULE							BOSCO_ALLERGEN_INDUCED_TH2_ASSOCIATED_MODULE
8495	PPFIBP2	PPFIA binding protein 2 [Source:HGNC Symbol;Acc:HGNC:9250]			CREIGHTON_ENDOCRINE_THERAPY_RESISTANCE_3							MASSARWEH_TAMOXIFEN_RESISTANCE_UP		CREIGHTON_ENDOCRINE_THERAPY_RESISTANCE_5																			SCHAEFFER_PROSTATE_DEVELOPMENT_48HR_UP									WONG_ADULT_TISSUE_STEM_MODULE
131544	CRYBG3	crystallin beta-gamma domain containing 3 [Source:HGNC Symbol;Acc:HGNC:34427]			CREIGHTON_ENDOCRINE_THERAPY_RESISTANCE_3							MASSARWEH_TAMOXIFEN_RESISTANCE_UP
9644	SH3PXD2A	SH3 and PX domains 2A [Source:HGNC Symbol;Acc:HGNC:23664]			CREIGHTON_ENDOCRINE_THERAPY_RESISTANCE_3												KOINUMA_TARGETS_OF_SMAD2_OR_SMAD3
7127	TNFAIP2	TNF alpha induced protein 2 [Source:HGNC Symbol;Acc:HGNC:11895]			CREIGHTON_ENDOCRINE_THERAPY_RESISTANCE_3													NAKAMURA_TUMOR_ZONE_PERIPHERAL_VS_CENTRAL_DN					BLANCO_MELO_COVID19_SARS_COV_2_INFECTION_CALU3_CELLS_UP		WU_CELL_MIGRATION	BLANCO_MELO_COVID19_BRONCHIAL_EPITHELIAL_CELLS_SARS_COV_2_INFECTION_UP
3976	LIF	LIF interleukin 6 family cytokine [Source:HGNC Symbol;Acc:HGNC:6596]			CREIGHTON_ENDOCRINE_THERAPY_RESISTANCE_3														DELYS_THYROID_CANCER_UP							BLANCO_MELO_COVID19_BRONCHIAL_EPITHELIAL_CELLS_SARS_COV_2_INFECTION_UP		BLANCO_MELO_BRONCHIAL_EPITHELIAL_CELLS_INFLUENZA_A_DEL_NS1_INFECTION_UP									BILD_HRAS_ONCOGENIC_SIGNATURE												BOSCO_ALLERGEN_INDUCED_TH2_ASSOCIATED_MODULE
121227	LRIG3	leucine rich repeats and immunoglobulin like domains 3 [Source:HGNC Symbol;Acc:HGNC:30991]			CREIGHTON_ENDOCRINE_THERAPY_RESISTANCE_3																																BILD_HRAS_ONCOGENIC_SIGNATURE
824	CAPN2	calpain 2 [Source:HGNC Symbol;Acc:HGNC:1479]			CREIGHTON_ENDOCRINE_THERAPY_RESISTANCE_3																																					WONG_ADULT_TISSUE_STEM_MODULE
5307	PITX1	paired like homeodomain 1 [Source:HGNC Symbol;Acc:HGNC:9004]			CREIGHTON_ENDOCRINE_THERAPY_RESISTANCE_3																																							BENPORATH_SUZ12_TARGETS
23092	ARHGAP26	Rho GTPase activating protein 26 [Source:HGNC Symbol;Acc:HGNC:17073]			CREIGHTON_ENDOCRINE_THERAPY_RESISTANCE_3
200879	LIPH	lipase H [Source:HGNC Symbol;Acc:HGNC:18483]				DUTERTRE_ESTRADIOL_RESPONSE_24HR_DN	DODD_NASOPHARYNGEAL_CARCINOMA_UP		ANDERSEN_CHOLANGIOCARCINOMA_CLASS2																										COLDREN_GEFITINIB_RESISTANCE_DN					FEVR_CTNNB1_TARGETS_UP
54541	DDIT4	DNA damage inducible transcript 4 [Source:HGNC Symbol;Acc:HGNC:24944]				DUTERTRE_ESTRADIOL_RESPONSE_24HR_DN		ELVIDGE_HYPOXIA_UP		NUYTTEN_EZH2_TARGETS_UP											ELVIDGE_HYPOXIA_BY_DMOG_UP						WINTER_HYPOXIA_METAGENE		MANALO_HYPOXIA_UP	SMID_BREAST_CANCER_BASAL_UP												WONG_ADULT_TISSUE_STEM_MODULE				LEE_BMP2_TARGETS_UP
83666	PARP9	poly(ADP-ribose) polymerase family member 9 [Source:HGNC Symbol;Acc:HGNC:24118]				DUTERTRE_ESTRADIOL_RESPONSE_24HR_DN				NUYTTEN_EZH2_TARGETS_UP													BLANCO_MELO_COVID19_SARS_COV_2_INFECTION_CALU3_CELLS_UP			BLANCO_MELO_COVID19_BRONCHIAL_EPITHELIAL_CELLS_SARS_COV_2_INFECTION_UP		BLANCO_MELO_BRONCHIAL_EPITHELIAL_CELLS_INFLUENZA_A_DEL_NS1_INFECTION_UP								BLANCO_MELO_RESPIRATORY_SYNCYTIAL_VIRUS_INFECTION_A594_CELLS_UP			BLANCO_MELO_BETA_INTERFERON_TREATED_BRONCHIAL_EPITHELIAL_CELLS_UP
54625	PARP14	poly(ADP-ribose) polymerase family member 14 [Source:HGNC Symbol;Acc:HGNC:29232]				DUTERTRE_ESTRADIOL_RESPONSE_24HR_DN				NUYTTEN_EZH2_TARGETS_UP													BLANCO_MELO_COVID19_SARS_COV_2_INFECTION_CALU3_CELLS_UP					BLANCO_MELO_BRONCHIAL_EPITHELIAL_CELLS_INFLUENZA_A_DEL_NS1_INFECTION_UP								BLANCO_MELO_RESPIRATORY_SYNCYTIAL_VIRUS_INFECTION_A594_CELLS_UP
3955	LFNG	LFNG O-fucosylpeptide 3-beta-N-acetylglucosaminyltransferase [Source:HGNC Symbol;Acc:HGNC:6560]				DUTERTRE_ESTRADIOL_RESPONSE_24HR_DN								CREIGHTON_ENDOCRINE_THERAPY_RESISTANCE_5
19	ABCA1	ATP binding cassette subfamily A member 1 [Source:HGNC Symbol;Acc:HGNC:29]				DUTERTRE_ESTRADIOL_RESPONSE_24HR_DN																							MANALO_HYPOXIA_UP							BLANCO_MELO_RESPIRATORY_SYNCYTIAL_VIRUS_INFECTION_A594_CELLS_UP	BILD_HRAS_ONCOGENIC_SIGNATURE		BLANCO_MELO_BETA_INTERFERON_TREATED_BRONCHIAL_EPITHELIAL_CELLS_UP			WONG_ADULT_TISSUE_STEM_MODULE				LEE_BMP2_TARGETS_UP
2200	FBN1	fibrillin 1 [Source:HGNC Symbol;Acc:HGNC:3603]				DUTERTRE_ESTRADIOL_RESPONSE_24HR_DN																												VECCHI_GASTRIC_CANCER_ADVANCED_VS_EARLY_UP							ONDER_CDH1_SIGNALING_VIA_CTNNB1			BENPORATH_SUZ12_TARGETS	SCHUETZ_BREAST_CANCER_DUCTAL_INVASIVE_UP
255394	TCP11L2	t-complex 11 like 2 [Source:HGNC Symbol;Acc:HGNC:28627]				DUTERTRE_ESTRADIOL_RESPONSE_24HR_DN																																								LEE_BMP2_TARGETS_UP
92291	CAPN13	calpain 13 [Source:HGNC Symbol;Acc:HGNC:16663]				DUTERTRE_ESTRADIOL_RESPONSE_24HR_DN
3855	KRT7	keratin 7 [Source:HGNC Symbol;Acc:HGNC:6445]					DODD_NASOPHARYNGEAL_CARCINOMA_UP	ELVIDGE_HYPOXIA_UP			LIN_SILENCED_BY_TUMOR_MICROENVIRONMENT					SMID_BREAST_CANCER_LUMINAL_B_DN	KOINUMA_TARGETS_OF_SMAD2_OR_SMAD3								WU_CELL_MIGRATION								SCHAEFFER_PROSTATE_DEVELOPMENT_48HR_UP					TURASHVILI_BREAST_DUCTAL_CARCINOMA_VS_DUCTAL_NORMAL_DN								LEE_BMP2_TARGETS_UP
94025	MUC16	mucin 16, cell surface associated [Source:HGNC Symbol;Acc:HGNC:15582]					DODD_NASOPHARYNGEAL_CARCINOMA_UP				LIN_SILENCED_BY_TUMOR_MICROENVIRONMENT					SMID_BREAST_CANCER_LUMINAL_B_DN												BLANCO_MELO_BRONCHIAL_EPITHELIAL_CELLS_INFLUENZA_A_DEL_NS1_INFECTION_UP		SMID_BREAST_CANCER_BASAL_UP									BLANCO_MELO_BETA_INTERFERON_TREATED_BRONCHIAL_EPITHELIAL_CELLS_UP								BOSCO_EPITHELIAL_DIFFERENTIATION_MODULE
3851	KRT4	keratin 4 [Source:HGNC Symbol;Acc:HGNC:6441]					DODD_NASOPHARYNGEAL_CARCINOMA_UP				LIN_SILENCED_BY_TUMOR_MICROENVIRONMENT						KOINUMA_TARGETS_OF_SMAD2_OR_SMAD3			CROMER_TUMORIGENESIS_DN										SMID_BREAST_CANCER_BASAL_UP																	BOSCO_EPITHELIAL_DIFFERENTIATION_MODULE
218	ALDH3A1	aldehyde dehydrogenase 3 family member A1 [Source:HGNC Symbol;Acc:HGNC:405]					DODD_NASOPHARYNGEAL_CARCINOMA_UP						JINESH_BLEBBISHIELD_TRANSFORMED_STEM_CELL_SPHERES_UP							CROMER_TUMORIGENESIS_DN
685	BTC	betacellulin [Source:HGNC Symbol;Acc:HGNC:1121]					DODD_NASOPHARYNGEAL_CARCINOMA_UP															MOHANKUMAR_HOXA1_TARGETS_DN						BLANCO_MELO_BRONCHIAL_EPITHELIAL_CELLS_INFLUENZA_A_DEL_NS1_INFECTION_UP											BLANCO_MELO_BETA_INTERFERON_TREATED_BRONCHIAL_EPITHELIAL_CELLS_UP
1384	CRAT	carnitine O-acetyltransferase [Source:HGNC Symbol;Acc:HGNC:2342]					DODD_NASOPHARYNGEAL_CARCINOMA_UP																																	FEVR_CTNNB1_TARGETS_UP								SMID_BREAST_CANCER_BASAL_DN
55512	SMPD3	sphingomyelin phosphodiesterase 3 [Source:HGNC Symbol;Acc:HGNC:14240]					DODD_NASOPHARYNGEAL_CARCINOMA_UP																																									SMID_BREAST_CANCER_BASAL_DN
7068	THRB	thyroid hormone receptor beta [Source:HGNC Symbol;Acc:HGNC:11799]					DODD_NASOPHARYNGEAL_CARCINOMA_UP
64800	EFCAB6	EF-hand calcium binding domain 6 [Source:HGNC Symbol;Acc:HGNC:24204]					DODD_NASOPHARYNGEAL_CARCINOMA_UP
57501	CFAP92	cilia and flagella associated protein 92 (putative) [Source:HGNC Symbol;Acc:HGNC:29231]					DODD_NASOPHARYNGEAL_CARCINOMA_UP
10628	TXNIP	thioredoxin interacting protein [Source:HGNC Symbol;Acc:HGNC:16952]						ELVIDGE_HYPOXIA_UP		NUYTTEN_EZH2_TARGETS_UP			JINESH_BLEBBISHIELD_TRANSFORMED_STEM_CELL_SPHERES_UP					NAKAMURA_TUMOR_ZONE_PERIPHERAL_VS_CENTRAL_DN			ELVIDGE_HYPOXIA_BY_DMOG_UP	MOHANKUMAR_HOXA1_TARGETS_DN	BLANCO_MELO_COVID19_SARS_COV_2_INFECTION_CALU3_CELLS_UP		WU_CELL_MIGRATION		WINTER_HYPOXIA_METAGENE		MANALO_HYPOXIA_UP		JAEGER_METASTASIS_DN															LEE_BMP2_TARGETS_UP
133	ADM	adrenomedullin [Source:HGNC Symbol;Acc:HGNC:259]						ELVIDGE_HYPOXIA_UP		NUYTTEN_EZH2_TARGETS_UP					CHARAFE_BREAST_CANCER_LUMINAL_VS_BASAL_DN	SMID_BREAST_CANCER_LUMINAL_B_DN	KOINUMA_TARGETS_OF_SMAD2_OR_SMAD3	NAKAMURA_TUMOR_ZONE_PERIPHERAL_VS_CENTRAL_DN	DELYS_THYROID_CANCER_UP		ELVIDGE_HYPOXIA_BY_DMOG_UP			ELVIDGE_HIF1A_AND_HIF2A_TARGETS_DN			WINTER_HYPOXIA_METAGENE	BLANCO_MELO_BRONCHIAL_EPITHELIAL_CELLS_INFLUENZA_A_DEL_NS1_INFECTION_UP	MANALO_HYPOXIA_UP	SMID_BREAST_CANCER_BASAL_UP										FEVR_CTNNB1_TARGETS_UP		WONG_ADULT_TISSUE_STEM_MODULE	ELVIDGE_HIF1A_TARGETS_DN	BENPORATH_SUZ12_TARGETS
2697	GJA1	gap junction protein alpha 1 [Source:HGNC Symbol;Acc:HGNC:4274]						ELVIDGE_HYPOXIA_UP		NUYTTEN_EZH2_TARGETS_UP											ELVIDGE_HYPOXIA_BY_DMOG_UP			ELVIDGE_HIF1A_AND_HIF2A_TARGETS_DN	WU_CELL_MIGRATION						JAEGER_METASTASIS_DN											WONG_ADULT_TISSUE_STEM_MODULE	ELVIDGE_HIF1A_TARGETS_DN					SMID_BREAST_CANCER_BASAL_DN
284119	CAVIN1	caveolae associated protein 1 [Source:HGNC Symbol;Acc:HGNC:9688]						ELVIDGE_HYPOXIA_UP							CHARAFE_BREAST_CANCER_LUMINAL_VS_BASAL_DN									ELVIDGE_HIF1A_AND_HIF2A_TARGETS_DN																			ELVIDGE_HIF1A_TARGETS_DN		SCHUETZ_BREAST_CANCER_DUCTAL_INVASIVE_UP
6695	SPOCK1	SPARC (osteonectin), cwcv and kazal like domains proteoglycan 1 [Source:HGNC Symbol;Acc:HGNC:11251]						ELVIDGE_HYPOXIA_UP										NAKAMURA_TUMOR_ZONE_PERIPHERAL_VS_CENTRAL_DN	DELYS_THYROID_CANCER_UP		ELVIDGE_HYPOXIA_BY_DMOG_UP	MOHANKUMAR_HOXA1_TARGETS_DN		ELVIDGE_HIF1A_AND_HIF2A_TARGETS_DN					MANALO_HYPOXIA_UP					VECCHI_GASTRIC_CANCER_ADVANCED_VS_EARLY_UP		BLANCO_MELO_RESPIRATORY_SYNCYTIAL_VIRUS_INFECTION_A594_CELLS_UP					ONDER_CDH1_SIGNALING_VIA_CTNNB1				SCHUETZ_BREAST_CANCER_DUCTAL_INVASIVE_UP
8000	PSCA	prostate stem cell antigen [Source:HGNC Symbol;Acc:HGNC:9500]							ANDERSEN_CHOLANGIOCARCINOMA_CLASS2		LIN_SILENCED_BY_TUMOR_MICROENVIRONMENT									CROMER_TUMORIGENESIS_DN													SCHAEFFER_PROSTATE_DEVELOPMENT_48HR_UP														BOSCO_EPITHELIAL_DIFFERENTIATION_MODULE
8828	NRP2	neuropilin 2 [Source:HGNC Symbol;Acc:HGNC:8005]							ANDERSEN_CHOLANGIOCARCINOMA_CLASS2									NAKAMURA_TUMOR_ZONE_PERIPHERAL_VS_CENTRAL_DN	DELYS_THYROID_CANCER_UP																					FEVR_CTNNB1_TARGETS_UP
11166	SOX21	SRY-box transcription factor 21 [Source:HGNC Symbol;Acc:HGNC:11197]							ANDERSEN_CHOLANGIOCARCINOMA_CLASS2																			BLANCO_MELO_BRONCHIAL_EPITHELIAL_CELLS_INFLUENZA_A_DEL_NS1_INFECTION_UP																BENPORATH_SUZ12_TARGETS
1540	CYLD	CYLD lysine 63 deubiquitinase [Source:HGNC Symbol;Acc:HGNC:2584]								NUYTTEN_EZH2_TARGETS_UP		MASSARWEH_TAMOXIFEN_RESISTANCE_UP			CHARAFE_BREAST_CANCER_LUMINAL_VS_BASAL_DN													BLANCO_MELO_BRONCHIAL_EPITHELIAL_CELLS_INFLUENZA_A_DEL_NS1_INFECTION_UP																					BOSCO_ALLERGEN_INDUCED_TH2_ASSOCIATED_MODULE
4938	OAS1	2'-5'-oligoadenylate synthetase 1 [Source:HGNC Symbol;Acc:HGNC:8086]								NUYTTEN_EZH2_TARGETS_UP			JINESH_BLEBBISHIELD_TRANSFORMED_STEM_CELL_SPHERES_UP					NAKAMURA_TUMOR_ZONE_PERIPHERAL_VS_CENTRAL_DN					BLANCO_MELO_COVID19_SARS_COV_2_INFECTION_CALU3_CELLS_UP			BLANCO_MELO_COVID19_BRONCHIAL_EPITHELIAL_CELLS_SARS_COV_2_INFECTION_UP		BLANCO_MELO_BRONCHIAL_EPITHELIAL_CELLS_INFLUENZA_A_DEL_NS1_INFECTION_UP								BLANCO_MELO_RESPIRATORY_SYNCYTIAL_VIRUS_INFECTION_A594_CELLS_UP				FEVR_CTNNB1_TARGETS_UP
131566	DCBLD2	discoidin, CUB and LCCL domain containing 2 [Source:HGNC Symbol;Acc:HGNC:24627]								NUYTTEN_EZH2_TARGETS_UP					CHARAFE_BREAST_CANCER_LUMINAL_VS_BASAL_DN										WU_CELL_MIGRATION
91947	ARRDC4	arrestin domain containing 4 [Source:HGNC Symbol;Acc:HGNC:28087]								NUYTTEN_EZH2_TARGETS_UP													BLANCO_MELO_COVID19_SARS_COV_2_INFECTION_CALU3_CELLS_UP
25849	PARM1	prostate androgen-regulated mucin-like protein 1 [Source:HGNC Symbol;Acc:HGNC:24536]										MASSARWEH_TAMOXIFEN_RESISTANCE_UP		CREIGHTON_ENDOCRINE_THERAPY_RESISTANCE_5																										FEVR_CTNNB1_TARGETS_UP				BENPORATH_SUZ12_TARGETS
64097	EPB41L4A	erythrocyte membrane protein band 4.1 like 4A [Source:HGNC Symbol;Acc:HGNC:13278]										MASSARWEH_TAMOXIFEN_RESISTANCE_UP		CREIGHTON_ENDOCRINE_THERAPY_RESISTANCE_5																														BENPORATH_SUZ12_TARGETS
2180	ACSL1	acyl-CoA synthetase long chain family member 1 [Source:HGNC Symbol;Acc:HGNC:3569]										MASSARWEH_TAMOXIFEN_RESISTANCE_UP		CREIGHTON_ENDOCRINE_THERAPY_RESISTANCE_5
65009	NDRG4	NDRG family member 4 [Source:HGNC Symbol;Acc:HGNC:14466]											JINESH_BLEBBISHIELD_TRANSFORMED_STEM_CELL_SPHERES_UP
6744	ITPRID2	ITPR interacting domain containing 2 [Source:HGNC Symbol;Acc:HGNC:11319]													CHARAFE_BREAST_CANCER_LUMINAL_VS_BASAL_DN																									FEVR_CTNNB1_TARGETS_UP
5797	PTPRM	protein tyrosine phosphatase receptor type M [Source:HGNC Symbol;Acc:HGNC:9675]													CHARAFE_BREAST_CANCER_LUMINAL_VS_BASAL_DN																														SCHUETZ_BREAST_CANCER_DUCTAL_INVASIVE_UP
10257	ABCC4	ATP binding cassette subfamily C member 4 [Source:HGNC Symbol;Acc:HGNC:55]														SMID_BREAST_CANCER_LUMINAL_B_DN																	SCHAEFFER_PROSTATE_DEVELOPMENT_48HR_UP												SCHUETZ_BREAST_CANCER_DUCTAL_INVASIVE_UP
23529	CLCF1	cardiotrophin like cytokine factor 1 [Source:HGNC Symbol;Acc:HGNC:17412]															KOINUMA_TARGETS_OF_SMAD2_OR_SMAD3											BLANCO_MELO_BRONCHIAL_EPITHELIAL_CELLS_INFLUENZA_A_DEL_NS1_INFECTION_UP									BILD_HRAS_ONCOGENIC_SIGNATURE
5362	PLXNA2	plexin A2 [Source:HGNC Symbol;Acc:HGNC:9100]															KOINUMA_TARGETS_OF_SMAD2_OR_SMAD3																SCHAEFFER_PROSTATE_DEVELOPMENT_48HR_UP				BILD_HRAS_ONCOGENIC_SIGNATURE					WONG_ADULT_TISSUE_STEM_MODULE		BENPORATH_SUZ12_TARGETS
58499	ZNF462	zinc finger protein 462 [Source:HGNC Symbol;Acc:HGNC:21684]															KOINUMA_TARGETS_OF_SMAD2_OR_SMAD3																					TURASHVILI_BREAST_DUCTAL_CARCINOMA_VS_DUCTAL_NORMAL_DN
5912	RAP2B	RAP2B, member of RAS oncogene family [Source:HGNC Symbol;Acc:HGNC:9862]															KOINUMA_TARGETS_OF_SMAD2_OR_SMAD3																																BOSCO_ALLERGEN_INDUCED_TH2_ASSOCIATED_MODULE
727897	MUC5B	mucin 5B, oligomeric mucus/gel-forming [Source:HGNC Symbol;Acc:HGNC:7516]																NAKAMURA_TUMOR_ZONE_PERIPHERAL_VS_CENTRAL_DN
3248	HPGD	15-hydroxyprostaglandin dehydrogenase [Source:HGNC Symbol;Acc:HGNC:5154]																				MOHANKUMAR_HOXA1_TARGETS_DN											SCHAEFFER_PROSTATE_DEVELOPMENT_48HR_UP							FEVR_CTNNB1_TARGETS_UP		WONG_ADULT_TISSUE_STEM_MODULE				LEE_BMP2_TARGETS_UP		SMID_BREAST_CANCER_BASAL_DN	BOSCO_ALLERGEN_INDUCED_TH2_ASSOCIATED_MODULE
10082	GPC6	glypican 6 [Source:HGNC Symbol;Acc:HGNC:4454]																				MOHANKUMAR_HOXA1_TARGETS_DN												VECCHI_GASTRIC_CANCER_ADVANCED_VS_EARLY_UP
9037	SEMA5A	semaphorin 5A [Source:HGNC Symbol;Acc:HGNC:10736]																				MOHANKUMAR_HOXA1_TARGETS_DN																											BOSCO_ALLERGEN_INDUCED_TH2_ASSOCIATED_MODULE
4881	NPR1	natriuretic peptide receptor 1 [Source:HGNC Symbol;Acc:HGNC:7943]																					BLANCO_MELO_COVID19_SARS_COV_2_INFECTION_CALU3_CELLS_UP					BLANCO_MELO_BRONCHIAL_EPITHELIAL_CELLS_INFLUENZA_A_DEL_NS1_INFECTION_UP	MANALO_HYPOXIA_UP
139324	HDX	highly divergent homeobox [Source:HGNC Symbol;Acc:HGNC:26411]																					BLANCO_MELO_COVID19_SARS_COV_2_INFECTION_CALU3_CELLS_UP					BLANCO_MELO_BRONCHIAL_EPITHELIAL_CELLS_INFLUENZA_A_DEL_NS1_INFECTION_UP
140576	S100A16	S100 calcium binding protein A16 [Source:HGNC Symbol;Acc:HGNC:20441]																																	COLDREN_GEFITINIB_RESISTANCE_DN
84951	TNS4	tensin 4 [Source:HGNC Symbol;Acc:HGNC:24352]																																			BILD_HRAS_ONCOGENIC_SIGNATURE
2650	GCNT1	glucosaminyl (N-acetyl) transferase 1 [Source:HGNC Symbol;Acc:HGNC:4203]																																						FEVR_CTNNB1_TARGETS_UP						LEE_BMP2_TARGETS_UP
57480	PLEKHG1	pleckstrin homology and RhoGEF domain containing G1 [Source:HGNC Symbol;Acc:HGNC:20884]																																						FEVR_CTNNB1_TARGETS_UP
55607	PPP1R9A	protein phosphatase 1 regulatory subunit 9A [Source:HGNC Symbol;Acc:HGNC:14946]																																								WONG_ADULT_TISSUE_STEM_MODULE				LEE_BMP2_TARGETS_UP
7481	WNT11	Wnt family member 11 [Source:HGNC Symbol;Acc:HGNC:12776]																																										BENPORATH_SUZ12_TARGETS
441459	ANKRD18B	ankyrin repeat domain 18B [Source:HGNC Symbol;Acc:HGNC:23644]																																										BENPORATH_SUZ12_TARGETS
341359	SYT10	synaptotagmin 10 [Source:HGNC Symbol;Acc:HGNC:19266]																																										BENPORATH_SUZ12_TARGETS
3140	MR1	major histocompatibility complex, class I-related [Source:HGNC Symbol;Acc:HGNC:4975]
121551	BTBD11	BTB domain containing 11 [Source:HGNC Symbol;Acc:HGNC:23844]
25758	KIAA1549L	KIAA1549 like [Source:HGNC Symbol;Acc:HGNC:24836]
114800	CCDC85A	coiled-coil domain containing 85A [Source:HGNC Symbol;Acc:HGNC:29400]
84000	TMPRSS13	transmembrane serine protease 13 [Source:HGNC Symbol;Acc:HGNC:29808]
51205	ACP6	acid phosphatase 6, lysophosphatidic [Source:HGNC Symbol;Acc:HGNC:29609]
285600	KIAA0825	KIAA0825 [Source:HGNC Symbol;Acc:HGNC:28532]
26167	PCDHB5	protocadherin beta 5 [Source:HGNC Symbol;Acc:HGNC:8690]
401474	SAMD12	sterile alpha motif domain containing 12 [Source:HGNC Symbol;Acc:HGNC:31750]
56135	PCDHAC1	protocadherin alpha subfamily C, 1 [Source:HGNC Symbol;Acc:HGNC:8676]
105379407	LINC02747	long intergenic non-protein coding RNA 2747 [Source:HGNC Symbol;Acc:HGNC:54266]
344387	CDKL4	cyclin dependent kinase like 4 [Source:HGNC Symbol;Acc:HGNC:19287]
440456	PLEKHM1P1	pleckstrin homology and RUN domain containing M1 pseudogene 1 [Source:HGNC Symbol;Acc:HGNC:35411]
[truncated: 53 more columns]

## Sheet: MSigDB_C2-cgp_down
Overlap Results
Collection(s):	CGP
# overlaps shown:	50
# genesets in collections:	3358
# genes in comparison (n):	65
# genes in universe (N):	40071
Gene Set Name	# Genes in Gene Set (K)	Description	# Genes in Overlap (k)	k/K	p-value	FDR q-value
MASSARWEH_TAMOXIFEN_RESISTANCE_DN	256	Genes down-regulated in breast cancer tumors (formed by MCF-7 xenografts) resistant to tamoxifen [PubChem=5376].	13	0.0508	2.66e-16	8.92e-13
CREIGHTON_ENDOCRINE_THERAPY_RESISTANCE_4	307	The 'group 4 set' of genes associated with acquired endocrine therapy resistance in breast tumors expressing ESR1 but not ERBB2 [GeneID=2099;2064].	11	0.0358	2.77e-12	3.54e-09
CREIGHTON_ENDOCRINE_THERAPY_RESISTANCE_1	534	The 'group 1 set' of genes associated with acquired endocrine therapy resistance in breast tumors expressing ESR1 and ERBB2 [GeneID=2099;2064].	13	0.0243	3.16e-12	3.54e-09
DUTERTRE_ESTRADIOL_RESPONSE_24HR_UP	323	Genes up-regulated in MCF7 cells (breast cancer) at 24 h of estradiol [PubChem=5757] treatment.	9	0.0279	2.76e-09	2.02e-06
FRASOR_RESPONSE_TO_ESTRADIOL_UP	35	Genes up-regulated in MCF-7 cells (breast cancer) by estradiol (E2) [PubChem=5757].	5	0.1429	3e-09	2.02e-06
LEE_BMP2_TARGETS_UP	773	Genes up-regulated in uterus upon knockout of BMP2 [GeneID=650].	11	0.0142	4.46e-08	2.49e-05
MEISSNER_BRAIN_HCP_WITH_H3K4ME3_AND_H3K27ME3	1071	Genes with high-CpG-density promoters (HCP) bearing histone H3 dimethylation at K4 (H3K4me2) and trimethylation at K27 (H3K27me3) in brain.	12	0.0112	1.37e-07	6.56e-05
SMID_BREAST_CANCER_BASAL_DN	700	Genes down-regulated in basal subtype of breast cancer samles.	10	0.0143	1.87e-07	7.86e-05
RIGGI_EWING_SARCOMA_PROGENITOR_UP	434	Genes up-regulated in mesenchymal stem cells (MSC) engineered to express EWS-FLI1 [GeneID=2130;2321] fusion protein.	8	0.0184	5.22e-07	0.000195
BENPORATH_EED_TARGETS	1058	Set 'Eed targets': genes identified by ChIP on chip as targets of the Polycomb protein EED [GeneID=8726] in human embryonic stem cells.	11	0.0104	1e-06	0.000302
FARMER_BREAST_CANCER_APOCRINE_VS_LUMINAL	327	Genes which best discriminate between two groups of breast cancer according to the status of ESR1 and AR [GeneID=2099;367]: apocrine (ESR1- AR+) and luminal (ESR1+ AR+).	7	0.0214	1.05e-06	0.000302
DOANE_BREAST_CANCER_ESR1_UP	111	Genes up-regulated in breast cancer samples positive for ESR1 [GeneID=2099] compared to the ESR1 negative tumors.	5	0.045	1.08e-06	0.000302
BENPORATH_ES_WITH_H3K27ME3	1113	Set 'H3K27 bound': genes posessing the trimethylated H3K27 (H3K27me3) mark in their promoters in human embryonic stem cells, as identified by ChIP on chip.	11	0.0099	1.64e-06	0.000397
RIGGINS_TAMOXIFEN_RESISTANCE_DN	221	Genes down-regulated SUM44/LCCTam cells (breast cancer) resistant to 4-hydroxytamoxifen [PubChem=63062] relative to the parental SUM44 cells sensitive to the drug.	6	0.0271	1.66e-06	0.000397
WONG_ADULT_TISSUE_STEM_MODULE	719	The 'adult tissue stem' module: genes coordinately up-regulated in a compendium of adult tissue stem cells.	9	0.0125	2.39e-06	0.000536
GOZGIT_ESR1_TARGETS_DN	777	Genes down-regulated in TMX2-28 cells (breast cancer) which do not express ESR1 [GeneID=2099]) compared to the parental MCF7 cells which do.	9	0.0116	4.49e-06	0.000938
LINDVALL_IMMORTALIZED_BY_TERT_UP	68	Genes up-regulated in BJ cells (foreskin fibroblasts) immortalized by expression of TERT [GeneID=7015].	4	0.0588	4.75e-06	0.000938
BENPORATH_SUZ12_TARGETS	1033	Set 'Suz12 targets': genes identified by ChIP on chip as targets of the Polycomb protein SUZ12 [GeneID=23512] in human embryonic stem cells.	10	0.0097	6.15e-06	0.00115
SMID_BREAST_CANCER_LUMINAL_B_UP	168	Genes up-regulated in the luminal B subtype of breast cancer.	5	0.0298	8.22e-06	0.00145
DURAND_STROMA_S_UP	299	Genes up-regulated in the HSC supportive stromal cell lines.	6	0.0201	9.37e-06	0.00157
KANG_IMMORTALIZED_BY_TERT_DN	101	Down-regulated genes in the signature of adipose stromal cells (ADSC) immortalized by forced expression of telomerase (TERT) [GeneID=7015].	4	0.0396	2.29e-05	0.00366
DUTERTRE_ESTRADIOL_RESPONSE_6HR_UP	228	Genes up-regulated in MCF7 cells (breast cancer) at 6 h of estradiol [PubChem=5757] treatment.	5	0.0219	3.57e-05	0.00545
LINDGREN_BLADDER_CANCER_CLUSTER_2B	389	Genes specifically up-regulated in Cluster IIb of urothelial cell carcinom (UCC) tumors.	6	0.0154	4.1e-05	0.00599
JINESH_BLEBBISHIELD_TO_IMMUNE_CELL_FUSION_PBSHMS_DN	401	Genes Downregulated in PBSHMS (RT4 blebbishield-to-immune cell fusion)	6	0.015	4.86e-05	0.00679
QI_PLASMACYTOMA_UP	253	Up-regulated genes that best disciminate plasmablastic plasmacytoma from plasmacytic plasmacytoma tumors.	5	0.0198	5.85e-05	0.00786
SATO_SILENCED_BY_METHYLATION_IN_PANCREATIC_CANCER_1	421	Genes up-regulated in the pancreatic cancer cell lines (AsPC1, Hs766T, MiaPaCa2, Panc1) but not in the non-neoplastic cells (HPDE) by decitabine (5-aza-2'-deoxycytidine) [PubChem=451668].	6	0.0143	6.35e-05	0.0082
ENGELMANN_CANCER_PROGENITORS_UP	48	Up-regulated genes in the cancer progenitor (stem) cells corresponding to side population (SP) MCF7 cells (breast cancer) positive for MUC1 [GeneID=4582].	3	0.0625	6.69e-05	0.00832
MIKKELSEN_MCV6_HCP_WITH_H3K27ME3	436	Genes with high-CpG-density promoters (HCP) bearing the tri-methylation mark at H3K27 (H3K27me3) in MCV6 cells (embryonic fibroblasts trapped in a differentiated state).	6	0.0138	7.7e-05	0.00923
BENPORATH_PRC2_TARGETS	649	Set 'PRC2 targets': Polycomb Repression Complex 2 (PRC) targets; identified by ChIP on chip on human embryonic stem cells as genes that: posess the trimethylated H3K27 mark in their promoters and are bound by SUZ12 [GeneID=23512] and EED [GeneID=8726] Polycomb proteins.	7	0.0108	8.74e-05	0.0101
CAIRO_LIVER_DEVELOPMENT_UP	166	Genes up-regulated at early fetal liver stage (embryonic days E11.5 - E12.5) compared to the late fetal liver stage (embryonic days E14.5 - E16.5).	4	0.0241	0.000158	0.0176
RODWELL_AGING_KIDNEY_UP	500	Genes whose expression increases with age in normal kidney.	6	0.012	0.000162	0.0176
CHEN_METABOLIC_SYNDROM_NETWORK	1242	Genes forming the macrophage-enriched metabolic network (MEMN) claimed to have a causal relationship with the metabolic syndrom traits.	9	0.0072	0.000172	0.0181
MCMURRAY_TP53_HRAS_COOPERATION_RESPONSE_DN	67	Down-regulated 'cooperation response genes': responded synergystically to the combination of mutant TP53 and HRAS [GeneID=7157;3265] in YAMC cells (colon).	3	0.0448	0.000181	0.0183
KATSANOU_ELAVL1_TARGETS_UP	173	Genes up-regulated in MEF cells (embryonic fibroblast) with ELAVL1 [GeneID=1994] knocked out.	4	0.0231	0.000185	0.0183
GERHOLD_RESPONSE_TO_TZD_DN	13	Genes down-regulated in 3T3-L1 cells (fibroblast) induced to differentiate to mature adipocytes and then treated with a TZD derivative AD-5075 [PubChem=128440], a PPARG [GeneID=5468] activator.	2	0.1538	0.0002	0.0192
RAMALHO_STEMNESS_DN	74	Genes depleted in embryonic, neural and hematopoietic stem cells.	3	0.0405	0.000243	0.0227
HOFFMANN_PRE_BI_TO_LARGE_PRE_BII_LYMPHOCYTE_DN	76	Genes down-regulated during differentiation from pre-BI to large pre-BII lymphocyte.	3	0.0395	0.000263	0.0239
RIGGI_EWING_SARCOMA_PROGENITOR_DN	195	Genes down-regulated in mesenchymal stem cells (MSC) engineered to express EWS-FLI1 [GeneID=2130;2321] fusion protein.	4	0.0205	0.000292	0.0254
MARTINEZ_RB1_TARGETS_DN	559	Genes down-regulated in mice with skin specific knockout of RB1 [GeneID=5925] by Cre-lox.	6	0.0107	0.000295	0.0254
STEIN_ESR1_TARGETS	83	Genes regulated by ESR1 [GeneID=2099] in MCF-7 cells (breast cancer).	3	0.0361	0.000341	0.0286
SCHLESINGER_METHYLATED_DE_NOVO_IN_CANCER	88	Genes bearing H3K27me3 mark or whose promoters are bound by the polycomb proteins SUZ12 or EED [GeneID=23512;8726]; their DNA is methylated de novo in cancer.	3	0.0341	0.000405	0.0332
HAN_SATB1_TARGETS_DN	388	Genes down-regulated in MDA-MB-231 cells (breast cancer) after knockdown of SATB1 [GeneID=6304] by RNAi.	5	0.0129	0.000425	0.0335
MARTINEZ_RB1_AND_TP53_TARGETS_DN	600	Genes down-regulated in mice with skin specific double knockout of both RB1 and TP53 [GeneID=5925;7157] by Cre-lox.	6	0.01	0.000429	0.0335
MASRI_RESISTANCE_TO_TAMOXIFEN_AND_AROMATASE_INHIBITORS_UP	20	Genes up-regulated in derivatives of MCF-7aro cells (breast cancer) that developed resistance to tamoxifen [PubChem=5376] or inhibitors of aromatase (CYP19A1) [GeneID=1588].	2	0.1	0.000483	0.0369
KUMAR_TARGETS_OF_MLL_AF9_FUSION	401	Myeloid leukemia model in mice with germ-line MLL-AF9 fusion knock-in [GeneID=4297;4300]: genes changed in comparison among the leukemic, preleukemic and wild-type animals.	5	0.0125	0.000494	0.0369
MONNIER_POSTRADIATION_TUMOR_ESCAPE_UP	405	The postradiation tumor escape signature: genes up-regulated in tumors from irradiated stroma vs those from non-irradiated stroma.	5	0.0123	0.000517	0.037
MANNE_COVID19_COMBINED_COHORT_VS_HEALTHY_DONOR_PLATELETS_DN	227	Strongly downregulated genes from differential gene expression analysis of platelets from 10 combined ICU and Non-ICU COVID-19 patients and, for comparison, 5 healthy donors	4	0.0176	0.000518	0.037
DELYS_THYROID_CANCER_DN	233	Genes down-regulated in papillary thyroid carcinoma (PTC) compared to normal tissue.	4	0.0172	0.000571	0.04
NAKAMURA_TUMOR_ZONE_PERIPHERAL_VS_CENTRAL_DN	644	Down-regulated genes in peripheral zone of human pancreatic cancer growing in the pancreas of nude mice compared to that of the tumor from the central zone.	6	0.0093	0.000622	0.0427
RICKMAN_HEAD_AND_NECK_CANCER_A	104	Cluster a: genes identifying an intrinsic group in head and neck squamous cell carcinoma (HNSCC).	3	0.0288	0.00066	0.0443
Gene/Gene Set Overlap Matrix
Entrez Gene Id	Gene Symbol	Gene Description	MASSARWEH_TAMOXIFEN_RESISTANCE_DN	CREIGHTON_ENDOCRINE_THERAPY_RESISTANCE_4	CREIGHTON_ENDOCRINE_THERAPY_RESISTANCE_1	DUTERTRE_ESTRADIOL_RESPONSE_24HR_UP	FRASOR_RESPONSE_TO_ESTRADIOL_UP	LEE_BMP2_TARGETS_UP	MEISSNER_BRAIN_HCP_WITH_H3K4ME3_AND_H3K27ME3	SMID_BREAST_CANCER_BASAL_DN	RIGGI_EWING_SARCOMA_PROGENITOR_UP	BENPORATH_EED_TARGETS	FARMER_BREAST_CANCER_APOCRINE_VS_LUMINAL	DOANE_BREAST_CANCER_ESR1_UP	BENPORATH_ES_WITH_H3K27ME3	RIGGINS_TAMOXIFEN_RESISTANCE_DN	WONG_ADULT_TISSUE_STEM_MODULE	GOZGIT_ESR1_TARGETS_DN	LINDVALL_IMMORTALIZED_BY_TERT_UP	BENPORATH_SUZ12_TARGETS	SMID_BREAST_CANCER_LUMINAL_B_UP	DURAND_STROMA_S_UP	KANG_IMMORTALIZED_BY_TERT_DN	DUTERTRE_ESTRADIOL_RESPONSE_6HR_UP	JINESH_BLEBBISHIELD_TO_IMMUNE_CELL_FUSION_PBSHMS_DN	QI_PLASMACYTOMA_UP	SATO_SILENCED_BY_METHYLATION_IN_PANCREATIC_CANCER_1	ENGELMANN_CANCER_PROGENITORS_UP	MIKKELSEN_MCV6_HCP_WITH_H3K27ME3	BENPORATH_PRC2_TARGETS	CAIRO_LIVER_DEVELOPMENT_UP	RODWELL_AGING_KIDNEY_UP	CHEN_METABOLIC_SYNDROM_NETWORK	MCMURRAY_TP53_HRAS_COOPERATION_RESPONSE_DN	KATSANOU_ELAVL1_TARGETS_UP	GERHOLD_RESPONSE_TO_TZD_DN	RAMALHO_STEMNESS_DN	HOFFMANN_PRE_BI_TO_LARGE_PRE_BII_LYMPHOCYTE_DN	RIGGI_EWING_SARCOMA_PROGENITOR_DN	MARTINEZ_RB1_TARGETS_DN	STEIN_ESR1_TARGETS	SCHLESINGER_METHYLATED_DE_NOVO_IN_CANCER	HAN_SATB1_TARGETS_DN	MARTINEZ_RB1_AND_TP53_TARGETS_DN	MASRI_RESISTANCE_TO_TAMOXIFEN_AND_AROMATASE_INHIBITORS_UP	KUMAR_TARGETS_OF_MLL_AF9_FUSION	MONNIER_POSTRADIATION_TUMOR_ESCAPE_UP	MANNE_COVID19_COMBINED_COHORT_VS_HEALTHY_DONOR_PLATELETS_DN	DELYS_THYROID_CANCER_DN
6387	CXCL12	C-X-C motif chemokine ligand 12 [Source:HGNC Symbol;Acc:HGNC:10672]	MASSARWEH_TAMOXIFEN_RESISTANCE_DN	CREIGHTON_ENDOCRINE_THERAPY_RESISTANCE_4	CREIGHTON_ENDOCRINE_THERAPY_RESISTANCE_1	DUTERTRE_ESTRADIOL_RESPONSE_24HR_UP	FRASOR_RESPONSE_TO_ESTRADIOL_UP	LEE_BMP2_TARGETS_UP	MEISSNER_BRAIN_HCP_WITH_H3K4ME3_AND_H3K27ME3	SMID_BREAST_CANCER_BASAL_DN		BENPORATH_EED_TARGETS					WONG_ADULT_TISSUE_STEM_MODULE	GOZGIT_ESR1_TARGETS_DN				DURAND_STROMA_S_UP		DUTERTRE_ESTRADIOL_RESPONSE_6HR_UP			SATO_SILENCED_BY_METHYLATION_IN_PANCREATIC_CANCER_1								KATSANOU_ELAVL1_TARGETS_UP	GERHOLD_RESPONSE_TO_TZD_DN			RIGGI_EWING_SARCOMA_PROGENITOR_DN	MARTINEZ_RB1_TARGETS_DN	STEIN_ESR1_TARGETS	SCHLESINGER_METHYLATED_DE_NOVO_IN_CANCER						MANNE_COVID19_COMBINED_COHORT_VS_HEALTHY_DONOR_PLATELETS_DN	DELYS_THYROID_CANCER_DN
771	CA12	carbonic anhydrase 12 [Source:HGNC Symbol;Acc:HGNC:1371]	MASSARWEH_TAMOXIFEN_RESISTANCE_DN	CREIGHTON_ENDOCRINE_THERAPY_RESISTANCE_4	CREIGHTON_ENDOCRINE_THERAPY_RESISTANCE_1	DUTERTRE_ESTRADIOL_RESPONSE_24HR_UP	FRASOR_RESPONSE_TO_ESTRADIOL_UP	LEE_BMP2_TARGETS_UP		SMID_BREAST_CANCER_BASAL_DN				DOANE_BREAST_CANCER_ESR1_UP				GOZGIT_ESR1_TARGETS_DN			SMID_BREAST_CANCER_LUMINAL_B_UP			DUTERTRE_ESTRADIOL_RESPONSE_6HR_UP	JINESH_BLEBBISHIELD_TO_IMMUNE_CELL_FUSION_PBSHMS_DN														RIGGI_EWING_SARCOMA_PROGENITOR_DN		STEIN_ESR1_TARGETS		HAN_SATB1_TARGETS_DN
11031	RAB31	RAB31, member RAS oncogene family [Source:HGNC Symbol;Acc:HGNC:9771]	MASSARWEH_TAMOXIFEN_RESISTANCE_DN	CREIGHTON_ENDOCRINE_THERAPY_RESISTANCE_4	CREIGHTON_ENDOCRINE_THERAPY_RESISTANCE_1	DUTERTRE_ESTRADIOL_RESPONSE_24HR_UP	FRASOR_RESPONSE_TO_ESTRADIOL_UP	LEE_BMP2_TARGETS_UP								RIGGINS_TAMOXIFEN_RESISTANCE_DN				BENPORATH_SUZ12_TARGETS				DUTERTRE_ESTRADIOL_RESPONSE_6HR_UP			SATO_SILENCED_BY_METHYLATION_IN_PANCREATIC_CANCER_1					RODWELL_AGING_KIDNEY_UP	CHEN_METABOLIC_SYNDROM_NETWORK								STEIN_ESR1_TARGETS					KUMAR_TARGETS_OF_MLL_AF9_FUSION
596	BCL2	BCL2 apoptosis regulator [Source:HGNC Symbol;Acc:HGNC:990]	MASSARWEH_TAMOXIFEN_RESISTANCE_DN	CREIGHTON_ENDOCRINE_THERAPY_RESISTANCE_4	CREIGHTON_ENDOCRINE_THERAPY_RESISTANCE_1	DUTERTRE_ESTRADIOL_RESPONSE_24HR_UP		LEE_BMP2_TARGETS_UP		SMID_BREAST_CANCER_BASAL_DN		BENPORATH_EED_TARGETS	FARMER_BREAST_CANCER_APOCRINE_VS_LUMINAL	DOANE_BREAST_CANCER_ESR1_UP	BENPORATH_ES_WITH_H3K27ME3					BENPORATH_SUZ12_TARGETS				DUTERTRE_ESTRADIOL_RESPONSE_6HR_UP	JINESH_BLEBBISHIELD_TO_IMMUNE_CELL_FUSION_PBSHMS_DN	QI_PLASMACYTOMA_UP		ENGELMANN_CANCER_PROGENITORS_UP		BENPORATH_PRC2_TARGETS								HOFFMANN_PRE_BI_TO_LARGE_PRE_BII_LYMPHOCYTE_DN				SCHLESINGER_METHYLATED_DE_NOVO_IN_CANCER							DELYS_THYROID_CANCER_DN
341640	FREM2	FRAS1 related extracellular matrix 2 [Source:HGNC Symbol;Acc:HGNC:25396]	MASSARWEH_TAMOXIFEN_RESISTANCE_DN	CREIGHTON_ENDOCRINE_THERAPY_RESISTANCE_4	CREIGHTON_ENDOCRINE_THERAPY_RESISTANCE_1	DUTERTRE_ESTRADIOL_RESPONSE_24HR_UP			MEISSNER_BRAIN_HCP_WITH_H3K4ME3_AND_H3K27ME3
4886	NPY1R	neuropeptide Y receptor Y1 [Source:HGNC Symbol;Acc:HGNC:7956]	MASSARWEH_TAMOXIFEN_RESISTANCE_DN	CREIGHTON_ENDOCRINE_THERAPY_RESISTANCE_4	CREIGHTON_ENDOCRINE_THERAPY_RESISTANCE_1	DUTERTRE_ESTRADIOL_RESPONSE_24HR_UP				SMID_BREAST_CANCER_BASAL_DN	RIGGI_EWING_SARCOMA_PROGENITOR_UP	BENPORATH_EED_TARGETS	FARMER_BREAST_CANCER_APOCRINE_VS_LUMINAL		BENPORATH_ES_WITH_H3K27ME3	RIGGINS_TAMOXIFEN_RESISTANCE_DN				BENPORATH_SUZ12_TARGETS	SMID_BREAST_CANCER_LUMINAL_B_UP		KANG_IMMORTALIZED_BY_TERT_DN	DUTERTRE_ESTRADIOL_RESPONSE_6HR_UP						BENPORATH_PRC2_TARGETS													HAN_SATB1_TARGETS_DN		MASRI_RESISTANCE_TO_TAMOXIFEN_AND_AROMATASE_INHIBITORS_UP
55250	ELP2	elongator acetyltransferase complex subunit 2 [Source:HGNC Symbol;Acc:HGNC:18248]	MASSARWEH_TAMOXIFEN_RESISTANCE_DN	CREIGHTON_ENDOCRINE_THERAPY_RESISTANCE_4	CREIGHTON_ENDOCRINE_THERAPY_RESISTANCE_1													GOZGIT_ESR1_TARGETS_DN
3760	KCNJ3	potassium inwardly rectifying channel subfamily J member 3 [Source:HGNC Symbol;Acc:HGNC:6264]	MASSARWEH_TAMOXIFEN_RESISTANCE_DN	CREIGHTON_ENDOCRINE_THERAPY_RESISTANCE_4						SMID_BREAST_CANCER_BASAL_DN					BENPORATH_ES_WITH_H3K27ME3			GOZGIT_ESR1_TARGETS_DN		BENPORATH_SUZ12_TARGETS	SMID_BREAST_CANCER_LUMINAL_B_UP
59345	GNB4	G protein subunit beta 4 [Source:HGNC Symbol;Acc:HGNC:20731]	MASSARWEH_TAMOXIFEN_RESISTANCE_DN	CREIGHTON_ENDOCRINE_THERAPY_RESISTANCE_4																						QI_PLASMACYTOMA_UP			MIKKELSEN_MCV6_HCP_WITH_H3K27ME3			RODWELL_AGING_KIDNEY_UP														KUMAR_TARGETS_OF_MLL_AF9_FUSION
196475	RMST	rhabdomyosarcoma 2 associated transcript [Source:HGNC Symbol;Acc:HGNC:29893]	MASSARWEH_TAMOXIFEN_RESISTANCE_DN	CREIGHTON_ENDOCRINE_THERAPY_RESISTANCE_4																																									MASRI_RESISTANCE_TO_TAMOXIFEN_AND_AROMATASE_INHIBITORS_UP
25800	SLC39A6	solute carrier family 39 member 6 [Source:HGNC Symbol;Acc:HGNC:18607]	MASSARWEH_TAMOXIFEN_RESISTANCE_DN		CREIGHTON_ENDOCRINE_THERAPY_RESISTANCE_1	DUTERTRE_ESTRADIOL_RESPONSE_24HR_UP	FRASOR_RESPONSE_TO_ESTRADIOL_UP			SMID_BREAST_CANCER_BASAL_DN				DOANE_BREAST_CANCER_ESR1_UP		RIGGINS_TAMOXIFEN_RESISTANCE_DN		GOZGIT_ESR1_TARGETS_DN			SMID_BREAST_CANCER_LUMINAL_B_UP										CAIRO_LIVER_DEVELOPMENT_UP		CHEN_METABOLIC_SYNDROM_NETWORK							MARTINEZ_RB1_TARGETS_DN				MARTINEZ_RB1_AND_TP53_TARGETS_DN			MONNIER_POSTRADIATION_TUMOR_ESCAPE_UP
91683	SYT12	synaptotagmin 12 [Source:HGNC Symbol;Acc:HGNC:18381]	MASSARWEH_TAMOXIFEN_RESISTANCE_DN									BENPORATH_EED_TARGETS			BENPORATH_ES_WITH_H3K27ME3					BENPORATH_SUZ12_TARGETS										BENPORATH_PRC2_TARGETS
1949	EFNB3	ephrin B3 [Source:HGNC Symbol;Acc:HGNC:3228]	MASSARWEH_TAMOXIFEN_RESISTANCE_DN																																			HOFFMANN_PRE_BI_TO_LARGE_PRE_BII_LYMPHOCYTE_DN
445	ASS1	argininosuccinate synthase 1 [Source:HGNC Symbol;Acc:HGNC:758]		CREIGHTON_ENDOCRINE_THERAPY_RESISTANCE_4					MEISSNER_BRAIN_HCP_WITH_H3K4ME3_AND_H3K27ME3				FARMER_BREAST_CANCER_APOCRINE_VS_LUMINAL						LINDVALL_IMMORTALIZED_BY_TERT_UP						JINESH_BLEBBISHIELD_TO_IMMUNE_CELL_FUSION_PBSHMS_DN																						MONNIER_POSTRADIATION_TUMOR_ESCAPE_UP
10268	RAMP3	receptor activity modifying protein 3 [Source:HGNC Symbol;Acc:HGNC:9845]			CREIGHTON_ENDOCRINE_THERAPY_RESISTANCE_1			LEE_BMP2_TARGETS_UP									WONG_ADULT_TISSUE_STEM_MODULE																														MONNIER_POSTRADIATION_TUMOR_ESCAPE_UP	MANNE_COVID19_COMBINED_COHORT_VS_HEALTHY_DONOR_PLATELETS_DN
80303	EFHD1	EF-hand domain family member D1 [Source:HGNC Symbol;Acc:HGNC:29556]			CREIGHTON_ENDOCRINE_THERAPY_RESISTANCE_1				MEISSNER_BRAIN_HCP_WITH_H3K4ME3_AND_H3K27ME3		RIGGI_EWING_SARCOMA_PROGENITOR_UP		FARMER_BREAST_CANCER_APOCRINE_VS_LUMINAL			RIGGINS_TAMOXIFEN_RESISTANCE_DN											SATO_SILENCED_BY_METHYLATION_IN_PANCREATIC_CANCER_1										RAMALHO_STEMNESS_DN						HAN_SATB1_TARGETS_DN
5376	PMP22	peripheral myelin protein 22 [Source:HGNC Symbol;Acc:HGNC:9118]			CREIGHTON_ENDOCRINE_THERAPY_RESISTANCE_1				MEISSNER_BRAIN_HCP_WITH_H3K4ME3_AND_H3K27ME3			BENPORATH_EED_TARGETS			BENPORATH_ES_WITH_H3K27ME3		WONG_ADULT_TISSUE_STEM_MODULE			BENPORATH_SUZ12_TARGETS		DURAND_STROMA_S_UP	KANG_IMMORTALIZED_BY_TERT_DN					ENGELMANN_CANCER_PROGENITORS_UP		BENPORATH_PRC2_TARGETS			CHEN_METABOLIC_SYNDROM_NETWORK			GERHOLD_RESPONSE_TO_TZD_DN						SCHLESINGER_METHYLATED_DE_NOVO_IN_CANCER
145978	LINC00052	long intergenic non-protein coding RNA 52 [Source:HGNC Symbol;Acc:HGNC:26455]			CREIGHTON_ENDOCRINE_THERAPY_RESISTANCE_1													GOZGIT_ESR1_TARGETS_DN
223117	SEMA3D	semaphorin 3D [Source:HGNC Symbol;Acc:HGNC:10726]			CREIGHTON_ENDOCRINE_THERAPY_RESISTANCE_1																										CAIRO_LIVER_DEVELOPMENT_UP			MCMURRAY_TP53_HRAS_COOPERATION_RESPONSE_DN															DELYS_THYROID_CANCER_DN
8839	CCN5	cellular communication network factor 5 [Source:HGNC Symbol;Acc:HGNC:12770]				DUTERTRE_ESTRADIOL_RESPONSE_24HR_UP	FRASOR_RESPONSE_TO_ESTRADIOL_UP			SMID_BREAST_CANCER_BASAL_DN												DURAND_STROMA_S_UP	KANG_IMMORTALIZED_BY_TERT_DN																RIGGI_EWING_SARCOMA_PROGENITOR_DN
55835	CENPJ	centromere protein J [Source:HGNC Symbol;Acc:HGNC:17272]				DUTERTRE_ESTRADIOL_RESPONSE_24HR_UP
9865	TRIL	TLR4 interactor with leucine rich repeats [Source:HGNC Symbol;Acc:HGNC:22200]						LEE_BMP2_TARGETS_UP	MEISSNER_BRAIN_HCP_WITH_H3K4ME3_AND_H3K27ME3	SMID_BREAST_CANCER_BASAL_DN																							CHEN_METABOLIC_SYNDROM_NETWORK
10267	RAMP1	receptor activity modifying protein 1 [Source:HGNC Symbol;Acc:HGNC:9843]						LEE_BMP2_TARGETS_UP			RIGGI_EWING_SARCOMA_PROGENITOR_UP		FARMER_BREAST_CANCER_APOCRINE_VS_LUMINAL		BENPORATH_ES_WITH_H3K27ME3														MIKKELSEN_MCV6_HCP_WITH_H3K27ME3																	KUMAR_TARGETS_OF_MLL_AF9_FUSION
2217	FCGRT	Fc fragment of IgG receptor and transporter [Source:HGNC Symbol;Acc:HGNC:3621]						LEE_BMP2_TARGETS_UP			RIGGI_EWING_SARCOMA_PROGENITOR_UP														JINESH_BLEBBISHIELD_TO_IMMUNE_CELL_FUSION_PBSHMS_DN
57484	RNF150	ring finger protein 150 [Source:HGNC Symbol;Acc:HGNC:23138]						LEE_BMP2_TARGETS_UP											LINDVALL_IMMORTALIZED_BY_TERT_UP			DURAND_STROMA_S_UP
2687	GGT5	gamma-glutamyltransferase 5 [Source:HGNC Symbol;Acc:HGNC:4260]						LEE_BMP2_TARGETS_UP																								RODWELL_AGING_KIDNEY_UP	CHEN_METABOLIC_SYNDROM_NETWORK
7067	THRA	thyroid hormone receptor alpha [Source:HGNC Symbol;Acc:HGNC:11796]						LEE_BMP2_TARGETS_UP																														HOFFMANN_PRE_BI_TO_LARGE_PRE_BII_LYMPHOCYTE_DN		MARTINEZ_RB1_TARGETS_DN				MARTINEZ_RB1_AND_TP53_TARGETS_DN
85477	SCIN	scinderin [Source:HGNC Symbol;Acc:HGNC:21695]							MEISSNER_BRAIN_HCP_WITH_H3K4ME3_AND_H3K27ME3		RIGGI_EWING_SARCOMA_PROGENITOR_UP	BENPORATH_EED_TARGETS			BENPORATH_ES_WITH_H3K27ME3											QI_PLASMACYTOMA_UP																					MONNIER_POSTRADIATION_TUMOR_ESCAPE_UP	MANNE_COVID19_COMBINED_COHORT_VS_HEALTHY_DONOR_PLATELETS_DN
10846	PDE10A	phosphodiesterase 10A [Source:HGNC Symbol;Acc:HGNC:8772]							MEISSNER_BRAIN_HCP_WITH_H3K4ME3_AND_H3K27ME3			BENPORATH_EED_TARGETS			BENPORATH_ES_WITH_H3K27ME3	RIGGINS_TAMOXIFEN_RESISTANCE_DN							KANG_IMMORTALIZED_BY_TERT_DN																				HAN_SATB1_TARGETS_DN						DELYS_THYROID_CANCER_DN
387914	SHISA2	shisa family member 2 [Source:HGNC Symbol;Acc:HGNC:20366]							MEISSNER_BRAIN_HCP_WITH_H3K4ME3_AND_H3K27ME3			BENPORATH_EED_TARGETS								BENPORATH_SUZ12_TARGETS																				MARTINEZ_RB1_TARGETS_DN				MARTINEZ_RB1_AND_TP53_TARGETS_DN
10763	NES	nestin [Source:HGNC Symbol;Acc:HGNC:7756]							MEISSNER_BRAIN_HCP_WITH_H3K4ME3_AND_H3K27ME3										LINDVALL_IMMORTALIZED_BY_TERT_UP			DURAND_STROMA_S_UP					SATO_SILENCED_BY_METHYLATION_IN_PANCREATIC_CANCER_1				CAIRO_LIVER_DEVELOPMENT_UP				KATSANOU_ELAVL1_TARGETS_UP								HAN_SATB1_TARGETS_DN
1796	DOK1	docking protein 1 [Source:HGNC Symbol;Acc:HGNC:2990]							MEISSNER_BRAIN_HCP_WITH_H3K4ME3_AND_H3K27ME3																	QI_PLASMACYTOMA_UP						RODWELL_AGING_KIDNEY_UP
152	ADRA2C	adrenoceptor alpha 2C [Source:HGNC Symbol;Acc:HGNC:283]							MEISSNER_BRAIN_HCP_WITH_H3K4ME3_AND_H3K27ME3																				MIKKELSEN_MCV6_HCP_WITH_H3K27ME3
64084	CLSTN2	calsyntenin 2 [Source:HGNC Symbol;Acc:HGNC:17448]								SMID_BREAST_CANCER_BASAL_DN	RIGGI_EWING_SARCOMA_PROGENITOR_UP	BENPORATH_EED_TARGETS	FARMER_BREAST_CANCER_APOCRINE_VS_LUMINAL	DOANE_BREAST_CANCER_ESR1_UP	BENPORATH_ES_WITH_H3K27ME3					BENPORATH_SUZ12_TARGETS	SMID_BREAST_CANCER_LUMINAL_B_UP						SATO_SILENCED_BY_METHYLATION_IN_PANCREATIC_CANCER_1		MIKKELSEN_MCV6_HCP_WITH_H3K27ME3	BENPORATH_PRC2_TARGETS
79603	CERS4	ceramide synthase 4 [Source:HGNC Symbol;Acc:HGNC:23747]								SMID_BREAST_CANCER_BASAL_DN				DOANE_BREAST_CANCER_ESR1_UP			WONG_ADULT_TISSUE_STEM_MODULE																	MCMURRAY_TP53_HRAS_COOPERATION_RESPONSE_DN	KATSANOU_ELAVL1_TARGETS_UP									MARTINEZ_RB1_AND_TP53_TARGETS_DN
84898	PLXDC2	plexin domain containing 2 [Source:HGNC Symbol;Acc:HGNC:21013]									RIGGI_EWING_SARCOMA_PROGENITOR_UP						WONG_ADULT_TISSUE_STEM_MODULE								JINESH_BLEBBISHIELD_TO_IMMUNE_CELL_FUSION_PBSHMS_DN								CHEN_METABOLIC_SYNDROM_NETWORK	MCMURRAY_TP53_HRAS_COOPERATION_RESPONSE_DN
9734	HDAC9	histone deacetylase 9 [Source:HGNC Symbol;Acc:HGNC:14065]									RIGGI_EWING_SARCOMA_PROGENITOR_UP							GOZGIT_ESR1_TARGETS_DN
2583	B4GALNT1	beta-1,4-N-acetyl-galactosaminyltransferase 1 [Source:HGNC Symbol;Acc:HGNC:4117]										BENPORATH_EED_TARGETS			BENPORATH_ES_WITH_H3K27ME3					BENPORATH_SUZ12_TARGETS		DURAND_STROMA_S_UP						ENGELMANN_CANCER_PROGENITORS_UP		BENPORATH_PRC2_TARGETS							RAMALHO_STEMNESS_DN									KUMAR_TARGETS_OF_MLL_AF9_FUSION
114815	SORCS1	sortilin related VPS10 domain containing receptor 1 [Source:HGNC Symbol;Acc:HGNC:16697]										BENPORATH_EED_TARGETS			BENPORATH_ES_WITH_H3K27ME3					BENPORATH_SUZ12_TARGETS										BENPORATH_PRC2_TARGETS
6604	SMARCD3	SWI/SNF related, matrix associated, actin dependent regulator of chromatin, subfamily d, member 3 [Source:HGNC Symbol;Acc:HGNC:11108]											FARMER_BREAST_CANCER_APOCRINE_VS_LUMINAL																		CAIRO_LIVER_DEVELOPMENT_UP
4325	MMP16	matrix metallopeptidase 16 [Source:HGNC Symbol;Acc:HGNC:7162]														RIGGINS_TAMOXIFEN_RESISTANCE_DN		GOZGIT_ESR1_TARGETS_DN																					RIGGI_EWING_SARCOMA_PROGENITOR_DN
29993	PACSIN1	protein kinase C and casein kinase substrate in neurons 1 [Source:HGNC Symbol;Acc:HGNC:8570]															WONG_ADULT_TISSUE_STEM_MODULE												MIKKELSEN_MCV6_HCP_WITH_H3K27ME3								RAMALHO_STEMNESS_DN											MANNE_COVID19_COMBINED_COHORT_VS_HEALTHY_DONOR_PLATELETS_DN
255231	MCOLN2	mucolipin 2 [Source:HGNC Symbol;Acc:HGNC:13357]															WONG_ADULT_TISSUE_STEM_MODULE																CHEN_METABOLIC_SYNDROM_NETWORK													KUMAR_TARGETS_OF_MLL_AF9_FUSION
57491	AHRR	aryl-hydrocarbon receptor repressor [Source:HGNC Symbol;Acc:HGNC:346]															WONG_ADULT_TISSUE_STEM_MODULE																														MONNIER_POSTRADIATION_TUMOR_ESCAPE_UP
55714	TENM3	teneurin transmembrane protein 3 [Source:HGNC Symbol;Acc:HGNC:29944]															WONG_ADULT_TISSUE_STEM_MODULE
83857	TMTC1	transmembrane O-mannosyltransferase targeting cadherins 1 [Source:HGNC Symbol;Acc:HGNC:24099]																GOZGIT_ESR1_TARGETS_DN	LINDVALL_IMMORTALIZED_BY_TERT_UP																KATSANOU_ELAVL1_TARGETS_UP
57234	LINC00869	long intergenic non-protein coding RNA 869 [Source:HGNC Symbol;Acc:HGNC:29050]																							JINESH_BLEBBISHIELD_TO_IMMUNE_CELL_FUSION_PBSHMS_DN
6664	SOX11	SRY-box transcription factor 11 [Source:HGNC Symbol;Acc:HGNC:11191]																								QI_PLASMACYTOMA_UP														MARTINEZ_RB1_TARGETS_DN				MARTINEZ_RB1_AND_TP53_TARGETS_DN
5365	PLXNB3	plexin B3 [Source:HGNC Symbol;Acc:HGNC:9105]																									SATO_SILENCED_BY_METHYLATION_IN_PANCREATIC_CANCER_1						CHEN_METABOLIC_SYNDROM_NETWORK							MARTINEZ_RB1_TARGETS_DN				MARTINEZ_RB1_AND_TP53_TARGETS_DN
10317	B3GALT5	beta-1,3-galactosyltransferase 5 [Source:HGNC Symbol;Acc:HGNC:920]																											MIKKELSEN_MCV6_HCP_WITH_H3K27ME3
55331	ACER3	alkaline ceramidase 3 [Source:HGNC Symbol;Acc:HGNC:16066]																														RODWELL_AGING_KIDNEY_UP	CHEN_METABOLIC_SYNDROM_NETWORK
6778	STAT6	signal transducer and activator of transcription 6 [Source:HGNC Symbol;Acc:HGNC:11368]																														RODWELL_AGING_KIDNEY_UP
56899	ANKS1B	ankyrin repeat and sterile alpha motif domain containing 1B [Source:HGNC Symbol;Acc:HGNC:24600]
388135	INSYN1	inhibitory synaptic factor 1 [Source:HGNC Symbol;Acc:HGNC:33753]
63035	BCORL1	BCL6 corepressor like 1 [Source:HGNC Symbol;Acc:HGNC:25657]
148709	AC098934.1	actin, gamma 1 (ACTG1) pseudogene
126282	TNFAIP8L1	TNF alpha induced protein 8 like 1 [Source:HGNC Symbol;Acc:HGNC:28279]
124045	SPATA33	spermatogenesis associated 33 [Source:HGNC Symbol;Acc:HGNC:26463]
161502	CFAP161	cilia and flagella associated protein 161 [Source:HGNC Symbol;Acc:HGNC:26782]
51239	ANKRD39	ankyrin repeat domain 39 [Source:HGNC Symbol;Acc:HGNC:28640]
51308	REEP2	receptor accessory protein 2 [Source:HGNC Symbol;Acc:HGNC:17975]
440081	DDX12P	DEAD/H-box helicase 12, pseudogene [Source:HGNC Symbol;Acc:HGNC:2737]
339803	AC016747.1	novel transcript
102465446	MIR6746	microRNA 6746 [Source:HGNC Symbol;Acc:HGNC:49925]
340895	MALRD1	MAM and LDL receptor class A domain containing 1 [Source:HGNC Symbol;Acc:HGNC:24331]
[truncated: 2 more columns]

## Sheet: MSigDB_H-hallmark_up
Overlap Results
Collection(s):	H
# overlaps shown:	20
# genesets in collections:	50
# genes in comparison (n):	159
# genes in universe (N):	38404
Gene Set Name	# Genes in Gene Set (K)	Description	# Genes in Overlap (k)	k/K	p-value	FDR q-value
HALLMARK_EPITHELIAL_MESENCHYMAL_TRANSITION	200	Genes defining epithelial-mesenchymal transition, as in wound healing, fibrosis and metastasis.	10	0.05	1.27e-08	3.18e-07
HALLMARK_TNFA_SIGNALING_VIA_NFKB	200	Genes regulated by NF-kB in response to TNF [GeneID=7124].	10	0.05	1.27e-08	3.18e-07
HALLMARK_KRAS_SIGNALING_UP	200	Genes up-regulated by KRAS activation.	9	0.045	1.71e-07	2.15e-06
HALLMARK_INTERFERON_ALPHA_RESPONSE	97	Genes up-regulated in response to alpha interferon proteins.	7	0.0722	1.72e-07	2.15e-06
HALLMARK_HYPOXIA	200	Genes up-regulated in response to low oxygen levels (hypoxia).	8	0.04	2.03e-06	1.27e-05
HALLMARK_INFLAMMATORY_RESPONSE	200	Genes defining inflammatory response.	8	0.04	2.03e-06	1.27e-05
HALLMARK_INTERFERON_GAMMA_RESPONSE	200	Genes up-regulated in response to IFNG [GeneID=3458].	8	0.04	2.03e-06	1.27e-05
HALLMARK_KRAS_SIGNALING_DN	200	Genes down-regulated by KRAS activation.	8	0.04	2.03e-06	1.27e-05
HALLMARK_ANDROGEN_RESPONSE	100	Genes defining response to androgens.	6	0.06	3.96e-06	2.2e-05
HALLMARK_ESTROGEN_RESPONSE_EARLY	200	Genes defining early response to estrogen.	7	0.035	2.14e-05	9.72e-05
HALLMARK_GLYCOLYSIS	200	Genes encoding proteins involved in glycolysis and gluconeogenesis.	7	0.035	2.14e-05	9.72e-05
HALLMARK_APICAL_JUNCTION	200	Genes encoding components of apical junction complex.	6	0.03	0.000195	0.00075
HALLMARK_MYOGENESIS	200	Genes involved in development of skeletal muscle (myogenesis).	6	0.03	0.000195	0.00075
HALLMARK_UV_RESPONSE_DN	144	Genes down-regulated in response to ultraviolet (UV) radiation.	5	0.0347	0.000346	0.00123
HALLMARK_FATTY_ACID_METABOLISM	158	Genes encoding proteins involved in metabolism of fatty acids.	5	0.0316	0.000528	0.00176
HALLMARK_IL2_STAT5_SIGNALING	199	Genes up-regulated by STAT5 in response to IL2 stimulation.	5	0.0251	0.00148	0.00421
HALLMARK_ADIPOGENESIS	200	Genes up-regulated during adipocyte differentiation (adipogenesis).	5	0.025	0.00151	0.00421
HALLMARK_P53_PATHWAY	200	Genes involved in p53 pathways and networks.	5	0.025	0.00151	0.00421
HALLMARK_NOTCH_SIGNALING	32	Genes up-regulated by activation of Notch signaling.	2	0.0625	0.00779	0.0205
HALLMARK_PEROXISOME	104	Genes encoding components of peroxisome.	3	0.0288	0.00935	0.0234
Gene/Gene Set Overlap Matrix
Entrez Gene Id	Gene Symbol	Gene Description	HALLMARK_EPITHELIAL_MESENCHYMAL_TRANSITION	HALLMARK_TNFA_SIGNALING_VIA_NFKB	HALLMARK_KRAS_SIGNALING_UP	HALLMARK_INTERFERON_ALPHA_RESPONSE	HALLMARK_HYPOXIA	HALLMARK_INFLAMMATORY_RESPONSE	HALLMARK_INTERFERON_GAMMA_RESPONSE	HALLMARK_KRAS_SIGNALING_DN	HALLMARK_ANDROGEN_RESPONSE	HALLMARK_ESTROGEN_RESPONSE_EARLY	HALLMARK_GLYCOLYSIS	HALLMARK_APICAL_JUNCTION	HALLMARK_MYOGENESIS	HALLMARK_UV_RESPONSE_DN	HALLMARK_FATTY_ACID_METABOLISM	HALLMARK_IL2_STAT5_SIGNALING	HALLMARK_ADIPOGENESIS	HALLMARK_P53_PATHWAY	HALLMARK_NOTCH_SIGNALING	HALLMARK_PEROXISOME
7128	TNFAIP3	TNF alpha induced protein 3 [Source:HGNC Symbol;Acc:HGNC:11896]	HALLMARK_EPITHELIAL_MESENCHYMAL_TRANSITION	HALLMARK_TNFA_SIGNALING_VIA_NFKB	HALLMARK_KRAS_SIGNALING_UP		HALLMARK_HYPOXIA		HALLMARK_INTERFERON_GAMMA_RESPONSE
3624	INHBA	inhibin subunit beta A [Source:HGNC Symbol;Acc:HGNC:6066]	HALLMARK_EPITHELIAL_MESENCHYMAL_TRANSITION	HALLMARK_TNFA_SIGNALING_VIA_NFKB	HALLMARK_KRAS_SIGNALING_UP			HALLMARK_INFLAMMATORY_RESPONSE
3486	IGFBP3	insulin like growth factor binding protein 3 [Source:HGNC Symbol;Acc:HGNC:5472]	HALLMARK_EPITHELIAL_MESENCHYMAL_TRANSITION		HALLMARK_KRAS_SIGNALING_UP		HALLMARK_HYPOXIA						HALLMARK_GLYCOLYSIS		HALLMARK_MYOGENESIS
7045	TGFBI	transforming growth factor beta induced [Source:HGNC Symbol;Acc:HGNC:11771]	HALLMARK_EPITHELIAL_MESENCHYMAL_TRANSITION				HALLMARK_HYPOXIA						HALLMARK_GLYCOLYSIS	HALLMARK_APICAL_JUNCTION
2697	GJA1	gap junction protein alpha 1 [Source:HGNC Symbol;Acc:HGNC:4274]	HALLMARK_EPITHELIAL_MESENCHYMAL_TRANSITION									HALLMARK_ESTROGEN_RESPONSE_EARLY				HALLMARK_UV_RESPONSE_DN
3918	LAMC2	laminin subunit gamma 2 [Source:HGNC Symbol;Acc:HGNC:6493]	HALLMARK_EPITHELIAL_MESENCHYMAL_TRANSITION											HALLMARK_APICAL_JUNCTION
2200	FBN1	fibrillin 1 [Source:HGNC Symbol;Acc:HGNC:3603]	HALLMARK_EPITHELIAL_MESENCHYMAL_TRANSITION											HALLMARK_APICAL_JUNCTION
2201	FBN2	fibrillin 2 [Source:HGNC Symbol;Acc:HGNC:3604]	HALLMARK_EPITHELIAL_MESENCHYMAL_TRANSITION
4016	LOXL1	lysyl oxidase like 1 [Source:HGNC Symbol;Acc:HGNC:6665]	HALLMARK_EPITHELIAL_MESENCHYMAL_TRANSITION
6695	SPOCK1	SPARC (osteonectin), cwcv and kazal like domains proteoglycan 1 [Source:HGNC Symbol;Acc:HGNC:11251]	HALLMARK_EPITHELIAL_MESENCHYMAL_TRANSITION
3976	LIF	LIF interleukin 6 family cytokine [Source:HGNC Symbol;Acc:HGNC:6596]		HALLMARK_TNFA_SIGNALING_VIA_NFKB	HALLMARK_KRAS_SIGNALING_UP			HALLMARK_INFLAMMATORY_RESPONSE										HALLMARK_IL2_STAT5_SIGNALING		HALLMARK_P53_PATHWAY
64135	IFIH1	interferon induced with helicase C domain 1 [Source:HGNC Symbol;Acc:HGNC:18873]		HALLMARK_TNFA_SIGNALING_VIA_NFKB		HALLMARK_INTERFERON_ALPHA_RESPONSE			HALLMARK_INTERFERON_GAMMA_RESPONSE
19	ABCA1	ATP binding cassette subfamily A member 1 [Source:HGNC Symbol;Acc:HGNC:29]		HALLMARK_TNFA_SIGNALING_VIA_NFKB				HALLMARK_INFLAMMATORY_RESPONSE											HALLMARK_ADIPOGENESIS
7127	TNFAIP2	TNF alpha induced protein 2 [Source:HGNC Symbol;Acc:HGNC:11895]		HALLMARK_TNFA_SIGNALING_VIA_NFKB					HALLMARK_INTERFERON_GAMMA_RESPONSE
3914	LAMB3	laminin subunit beta 3 [Source:HGNC Symbol;Acc:HGNC:6490]		HALLMARK_TNFA_SIGNALING_VIA_NFKB										HALLMARK_APICAL_JUNCTION
604	BCL6	BCL6 transcription repressor [Source:HGNC Symbol;Acc:HGNC:1001]		HALLMARK_TNFA_SIGNALING_VIA_NFKB															HALLMARK_ADIPOGENESIS
1846	DUSP4	dual specificity phosphatase 4 [Source:HGNC Symbol;Acc:HGNC:3070]		HALLMARK_TNFA_SIGNALING_VIA_NFKB
23529	CLCF1	cardiotrophin like cytokine factor 1 [Source:HGNC Symbol;Acc:HGNC:17412]		HALLMARK_TNFA_SIGNALING_VIA_NFKB
131566	DCBLD2	discoidin, CUB and LCCL domain containing 2 [Source:HGNC Symbol;Acc:HGNC:24627]			HALLMARK_KRAS_SIGNALING_UP			HALLMARK_INFLAMMATORY_RESPONSE
220	ALDH1A3	aldehyde dehydrogenase 1 family member A3 [Source:HGNC Symbol;Acc:HGNC:409]			HALLMARK_KRAS_SIGNALING_UP						HALLMARK_ANDROGEN_RESPONSE
6662	SOX9	SRY-box transcription factor 9 [Source:HGNC Symbol;Acc:HGNC:11204]			HALLMARK_KRAS_SIGNALING_UP								HALLMARK_GLYCOLYSIS
685	BTC	betacellulin [Source:HGNC Symbol;Acc:HGNC:1121]			HALLMARK_KRAS_SIGNALING_UP
7851	MALL	mal, T cell differentiation protein like [Source:HGNC Symbol;Acc:HGNC:6818]			HALLMARK_KRAS_SIGNALING_UP
6402	SELL	selectin L [Source:HGNC Symbol;Acc:HGNC:10720]				HALLMARK_INTERFERON_ALPHA_RESPONSE		HALLMARK_INFLAMMATORY_RESPONSE										HALLMARK_IL2_STAT5_SIGNALING
10628	TXNIP	thioredoxin interacting protein [Source:HGNC Symbol;Acc:HGNC:16952]				HALLMARK_INTERFERON_ALPHA_RESPONSE			HALLMARK_INTERFERON_GAMMA_RESPONSE											HALLMARK_P53_PATHWAY
54625	PARP14	poly(ADP-ribose) polymerase family member 14 [Source:HGNC Symbol;Acc:HGNC:29232]				HALLMARK_INTERFERON_ALPHA_RESPONSE			HALLMARK_INTERFERON_GAMMA_RESPONSE
4938	OAS1	2'-5'-oligoadenylate synthetase 1 [Source:HGNC Symbol;Acc:HGNC:8086]				HALLMARK_INTERFERON_ALPHA_RESPONSE
54809	SAMD9	sterile alpha motif domain containing 9 [Source:HGNC Symbol;Acc:HGNC:1348]				HALLMARK_INTERFERON_ALPHA_RESPONSE
83666	PARP9	poly(ADP-ribose) polymerase family member 9 [Source:HGNC Symbol;Acc:HGNC:24118]				HALLMARK_INTERFERON_ALPHA_RESPONSE
133	ADM	adrenomedullin [Source:HGNC Symbol;Acc:HGNC:259]					HALLMARK_HYPOXIA	HALLMARK_INFLAMMATORY_RESPONSE
10397	NDRG1	N-myc downstream regulated 1 [Source:HGNC Symbol;Acc:HGNC:7679]					HALLMARK_HYPOXIA				HALLMARK_ANDROGEN_RESPONSE							HALLMARK_IL2_STAT5_SIGNALING		HALLMARK_P53_PATHWAY
54541	DDIT4	DNA damage inducible transcript 4 [Source:HGNC Symbol;Acc:HGNC:24944]					HALLMARK_HYPOXIA						HALLMARK_GLYCOLYSIS							HALLMARK_P53_PATHWAY
284119	CAVIN1	caveolae associated protein 1 [Source:HGNC Symbol;Acc:HGNC:9688]					HALLMARK_HYPOXIA												HALLMARK_ADIPOGENESIS
1356	CP	ceruloplasmin [Source:HGNC Symbol;Acc:HGNC:2295]					HALLMARK_HYPOXIA
10125	RASGRP1	RAS guanyl releasing protein 1 [Source:HGNC Symbol;Acc:HGNC:9878]						HALLMARK_INFLAMMATORY_RESPONSE				HALLMARK_ESTROGEN_RESPONSE_EARLY
255488	RNF144B	ring finger protein 144B [Source:HGNC Symbol;Acc:HGNC:21578]						HALLMARK_INFLAMMATORY_RESPONSE
9961	MVP	major vault protein [Source:HGNC Symbol;Acc:HGNC:7531]							HALLMARK_INTERFERON_GAMMA_RESPONSE													HALLMARK_PEROXISOME
3123	HLA-DRB1	major histocompatibility complex, class II, DR beta 1 [Source:HGNC Symbol;Acc:HGNC:4948]							HALLMARK_INTERFERON_GAMMA_RESPONSE
80830	APOL6	apolipoprotein L6 [Source:HGNC Symbol;Acc:HGNC:14870]							HALLMARK_INTERFERON_GAMMA_RESPONSE
658	BMPR1B	bone morphogenetic protein receptor type 1B [Source:HGNC Symbol;Acc:HGNC:1077]								HALLMARK_KRAS_SIGNALING_DN	HALLMARK_ANDROGEN_RESPONSE						HALLMARK_FATTY_ACID_METABOLISM
3860	KRT13	keratin 13 [Source:HGNC Symbol;Acc:HGNC:6415]								HALLMARK_KRAS_SIGNALING_DN		HALLMARK_ESTROGEN_RESPONSE_EARLY
3866	KRT15	keratin 15 [Source:HGNC Symbol;Acc:HGNC:6421]								HALLMARK_KRAS_SIGNALING_DN		HALLMARK_ESTROGEN_RESPONSE_EARLY
3955	LFNG	LFNG O-fucosylpeptide 3-beta-N-acetylglucosaminyltransferase [Source:HGNC Symbol;Acc:HGNC:6560]								HALLMARK_KRAS_SIGNALING_DN											HALLMARK_NOTCH_SIGNALING
10753	CAPN9	calpain 9 [Source:HGNC Symbol;Acc:HGNC:1486]								HALLMARK_KRAS_SIGNALING_DN
11254	SLC6A14	solute carrier family 6 member 14 [Source:HGNC Symbol;Acc:HGNC:11047]								HALLMARK_KRAS_SIGNALING_DN
3851	KRT4	keratin 4 [Source:HGNC Symbol;Acc:HGNC:6441]								HALLMARK_KRAS_SIGNALING_DN
7068	THRB	thyroid hormone receptor beta [Source:HGNC Symbol;Acc:HGNC:11799]								HALLMARK_KRAS_SIGNALING_DN
3248	HPGD	15-hydroxyprostaglandin dehydrogenase [Source:HGNC Symbol;Acc:HGNC:5154]									HALLMARK_ANDROGEN_RESPONSE						HALLMARK_FATTY_ACID_METABOLISM
22936	ELL2	elongation factor for RNA polymerase II 2 [Source:HGNC Symbol;Acc:HGNC:17064]									HALLMARK_ANDROGEN_RESPONSE
10257	ABCC4	ATP binding cassette subfamily C member 4 [Source:HGNC Symbol;Acc:HGNC:55]									HALLMARK_ANDROGEN_RESPONSE
3983	ABLIM1	actin binding LIM protein 1 [Source:HGNC Symbol;Acc:HGNC:78]										HALLMARK_ESTROGEN_RESPONSE_EARLY			HALLMARK_MYOGENESIS
6337	SCNN1A	sodium channel epithelial 1 alpha subunit [Source:HGNC Symbol;Acc:HGNC:10599]										HALLMARK_ESTROGEN_RESPONSE_EARLY
360	AQP3	aquaporin 3 (Gill blood group) [Source:HGNC Symbol;Acc:HGNC:636]										HALLMARK_ESTROGEN_RESPONSE_EARLY
638	BIK	BCL2 interacting killer [Source:HGNC Symbol;Acc:HGNC:1051]											HALLMARK_GLYCOLYSIS
10331	B3GNT3	UDP-GlcNAc:betaGal beta-1,3-N-acetylglucosaminyltransferase 3 [Source:HGNC Symbol;Acc:HGNC:13528]											HALLMARK_GLYCOLYSIS
90161	HS6ST2	heparan sulfate 6-O-sulfotransferase 2 [Source:HGNC Symbol;Acc:HGNC:19133]											HALLMARK_GLYCOLYSIS
1384	CRAT	carnitine O-acetyltransferase [Source:HGNC Symbol;Acc:HGNC:2342]												HALLMARK_APICAL_JUNCTION	HALLMARK_MYOGENESIS		HALLMARK_FATTY_ACID_METABOLISM		HALLMARK_ADIPOGENESIS			HALLMARK_PEROXISOME
1308	COL17A1	collagen type XVII alpha 1 chain [Source:HGNC Symbol;Acc:HGNC:2194]												HALLMARK_APICAL_JUNCTION
2180	ACSL1	acyl-CoA synthetase long chain family member 1 [Source:HGNC Symbol;Acc:HGNC:3569]													HALLMARK_MYOGENESIS		HALLMARK_FATTY_ACID_METABOLISM					HALLMARK_PEROXISOME
624	BDKRB2	bradykinin receptor B2 [Source:HGNC Symbol;Acc:HGNC:1030]													HALLMARK_MYOGENESIS
688	KLF5	Kruppel like factor 5 [Source:HGNC Symbol;Acc:HGNC:6349]													HALLMARK_MYOGENESIS
5468	PPARG	peroxisome proliferator activated receptor gamma [Source:HGNC Symbol;Acc:HGNC:9236]														HALLMARK_UV_RESPONSE_DN			HALLMARK_ADIPOGENESIS
2650	GCNT1	glucosaminyl (N-acetyl) transferase 1 [Source:HGNC Symbol;Acc:HGNC:4203]														HALLMARK_UV_RESPONSE_DN
3488	IGFBP5	insulin like growth factor binding protein 5 [Source:HGNC Symbol;Acc:HGNC:5474]														HALLMARK_UV_RESPONSE_DN
5797	PTPRM	protein tyrosine phosphatase receptor type M [Source:HGNC Symbol;Acc:HGNC:9675]														HALLMARK_UV_RESPONSE_DN
218	ALDH3A1	aldehyde dehydrogenase 3 family member A1 [Source:HGNC Symbol;Acc:HGNC:405]															HALLMARK_FATTY_ACID_METABOLISM
64332	NFKBIZ	NFKB inhibitor zeta [Source:HGNC Symbol;Acc:HGNC:29805]																HALLMARK_IL2_STAT5_SIGNALING
79971	WLS	Wnt ligand secretion mediator [Source:HGNC Symbol;Acc:HGNC:30238]																HALLMARK_IL2_STAT5_SIGNALING
5912	RAP2B	RAP2B, member of RAS oncogene family [Source:HGNC Symbol;Acc:HGNC:9862]																		HALLMARK_P53_PATHWAY
23220	DTX4	deltex E3 ubiquitin ligase 4 [Source:HGNC Symbol;Acc:HGNC:29151]																			HALLMARK_NOTCH_SIGNALING
1540	CYLD	CYLD lysine 63 deubiquitinase [Source:HGNC Symbol;Acc:HGNC:2584]
824	CAPN2	calpain 2 [Source:HGNC Symbol;Acc:HGNC:1479]
4053	LTBP2	latent transforming growth factor beta binding protein 2 [Source:HGNC Symbol;Acc:HGNC:6715]
8828	NRP2	neuropilin 2 [Source:HGNC Symbol;Acc:HGNC:8005]
10082	GPC6	glypican 6 [Source:HGNC Symbol;Acc:HGNC:4454]
100862671	TMEM265	transmembrane protein 265 [Source:HGNC Symbol;Acc:HGNC:51241]
10371	SEMA3A	semaphorin 3A [Source:HGNC Symbol;Acc:HGNC:10723]
10475	TRIM38	tripartite motif containing 38 [Source:HGNC Symbol;Acc:HGNC:10059]
1048	CEACAM5	CEA cell adhesion molecule 5 [Source:HGNC Symbol;Acc:HGNC:1817]
105379407	LINC02747	long intergenic non-protein coding RNA 2747 [Source:HGNC Symbol;Acc:HGNC:54266]
10690	FUT9	fucosyltransferase 9 [Source:HGNC Symbol;Acc:HGNC:4020]
11166	SOX21	SRY-box transcription factor 21 [Source:HGNC Symbol;Acc:HGNC:11197]
114800	CCDC85A	coiled-coil domain containing 85A [Source:HGNC Symbol;Acc:HGNC:29400]
114907	FBXO32	F-box protein 32 [Source:HGNC Symbol;Acc:HGNC:16731]
121227	LRIG3	leucine rich repeats and immunoglobulin like domains 3 [Source:HGNC Symbol;Acc:HGNC:30991]
121551	BTBD11	BTB domain containing 11 [Source:HGNC Symbol;Acc:HGNC:23844]
131544	CRYBG3	crystallin beta-gamma domain containing 3 [Source:HGNC Symbol;Acc:HGNC:34427]
135228	CD109	CD109 molecule [Source:HGNC Symbol;Acc:HGNC:21685]
139324	HDX	highly divergent homeobox [Source:HGNC Symbol;Acc:HGNC:26411]
140576	S100A16	S100 calcium binding protein A16 [Source:HGNC Symbol;Acc:HGNC:20441]
148741	ANKRD35	ankyrin repeat domain 35 [Source:HGNC Symbol;Acc:HGNC:26323]
200879	LIPH	lipase H [Source:HGNC Symbol;Acc:HGNC:18483]
222171	PRR15	proline rich 15 [Source:HGNC Symbol;Acc:HGNC:22310]
222537	HS3ST5	heparan sulfate-glucosamine 3-sulfotransferase 5 [Source:HGNC Symbol;Acc:HGNC:19419]
22906	TRAK1	trafficking kinesin protein 1 [Source:HGNC Symbol;Acc:HGNC:29947]
23092	ARHGAP26	Rho GTPase activating protein 26 [Source:HGNC Symbol;Acc:HGNC:17073]
23213	SULF1	sulfatase 1 [Source:HGNC Symbol;Acc:HGNC:20391]
23321	TRIM2	tripartite motif containing 2 [Source:HGNC Symbol;Acc:HGNC:15974]
23362	PSD3	pleckstrin and Sec7 domain containing 3 [Source:HGNC Symbol;Acc:HGNC:19093]
255394	TCP11L2	t-complex 11 like 2 [Source:HGNC Symbol;Acc:HGNC:28627]
25758	KIAA1549L	KIAA1549 like [Source:HGNC Symbol;Acc:HGNC:24836]
25849	PARM1	prostate androgen-regulated mucin-like protein 1 [Source:HGNC Symbol;Acc:HGNC:24536]
26167	PCDHB5	protocadherin beta 5 [Source:HGNC Symbol;Acc:HGNC:8690]
283209	PGM2L1	phosphoglucomutase 2 like 1 [Source:HGNC Symbol;Acc:HGNC:20898]
284266	SIGLEC15	sialic acid binding Ig like lectin 15 [Source:HGNC Symbol;Acc:HGNC:27596]
285600	KIAA0825	KIAA0825 [Source:HGNC Symbol;Acc:HGNC:28532]
3119	HLA-DQB1	major histocompatibility complex, class II, DQ beta 1 [Source:HGNC Symbol;Acc:HGNC:4944]
3140	MR1	major histocompatibility complex, class I-related [Source:HGNC Symbol;Acc:HGNC:4975]
341359	SYT10	synaptotagmin 10 [Source:HGNC Symbol;Acc:HGNC:19266]
344387	CDKL4	cyclin dependent kinase like 4 [Source:HGNC Symbol;Acc:HGNC:19287]
374378	GALNT18	polypeptide N-acetylgalactosaminyltransferase 18 [Source:HGNC Symbol;Acc:HGNC:30488]
3853	KRT6A	keratin 6A [Source:HGNC Symbol;Acc:HGNC:6443]
3855	KRT7	keratin 7 [Source:HGNC Symbol;Acc:HGNC:6445]
388403	YPEL2	yippee like 2 [Source:HGNC Symbol;Acc:HGNC:18326]
3887	KRT81	keratin 81 [Source:HGNC Symbol;Acc:HGNC:6458]
401474	SAMD12	sterile alpha motif domain containing 12 [Source:HGNC Symbol;Acc:HGNC:31750]
440456	PLEKHM1P1	pleckstrin homology and RUN domain containing M1 pseudogene 1 [Source:HGNC Symbol;Acc:HGNC:35411]
441459	ANKRD18B	ankyrin repeat domain 18B [Source:HGNC Symbol;Acc:HGNC:23644]
4680	CEACAM6	CEA cell adhesion molecule 6 [Source:HGNC Symbol;Acc:HGNC:1818]
4881	NPR1	natriuretic peptide receptor 1 [Source:HGNC Symbol;Acc:HGNC:7943]
51205	ACP6	acid phosphatase 6, lysophosphatidic [Source:HGNC Symbol;Acc:HGNC:29609]
5307	PITX1	paired like homeodomain 1 [Source:HGNC Symbol;Acc:HGNC:9004]
5362	PLXNA2	plexin A2 [Source:HGNC Symbol;Acc:HGNC:9100]
54101	RIPK4	receptor interacting serine/threonine kinase 4 [Source:HGNC Symbol;Acc:HGNC:496]
55512	SMPD3	sphingomyelin phosphodiesterase 3 [Source:HGNC Symbol;Acc:HGNC:14240]
55607	PPP1R9A	protein phosphatase 1 regulatory subunit 9A [Source:HGNC Symbol;Acc:HGNC:14946]
56135	PCDHAC1	protocadherin alpha subfamily C, 1 [Source:HGNC Symbol;Acc:HGNC:8676]
56649	TMPRSS4	transmembrane serine protease 4 [Source:HGNC Symbol;Acc:HGNC:11878]
57214	CEMIP	cell migration inducing hyaluronidase 1 [Source:HGNC Symbol;Acc:HGNC:29213]
57480	PLEKHG1	pleckstrin homology and RhoGEF domain containing G1 [Source:HGNC Symbol;Acc:HGNC:20884]
57501	KIAA1257	KIAA1257 [Source:HGNC Symbol;Acc:HGNC:29231]
57561	ARRDC3	arrestin domain containing 3 [Source:HGNC Symbol;Acc:HGNC:29263]
58499	ZNF462	zinc finger protein 462 [Source:HGNC Symbol;Acc:HGNC:21684]
5874	RAB27B	RAB27B, member RAS oncogene family [Source:HGNC Symbol;Acc:HGNC:9767]
59277	NTN4	netrin 4 [Source:HGNC Symbol;Acc:HGNC:13658]
6279	S100A8	S100 calcium binding protein A8 [Source:HGNC Symbol;Acc:HGNC:10498]
6286	S100P	S100 calcium binding protein P [Source:HGNC Symbol;Acc:HGNC:10504]
64097	EPB41L4A	erythrocyte membrane protein band 4.1 like 4A [Source:HGNC Symbol;Acc:HGNC:13278]
64800	EFCAB6	EF-hand calcium binding domain 6 [Source:HGNC Symbol;Acc:HGNC:24204]
65009	NDRG4	NDRG family member 4 [Source:HGNC Symbol;Acc:HGNC:14466]
6744	ITPRID2	ITPR interacting domain containing 2 [Source:HGNC Symbol;Acc:HGNC:11319]
727897	MUC5B	mucin 5B, oligomeric mucus/gel-forming [Source:HGNC Symbol;Acc:HGNC:7516]
7481	WNT11	Wnt family member 11 [Source:HGNC Symbol;Acc:HGNC:12776]
79098	C1orf116	chromosome 1 open reading frame 116 [Source:HGNC Symbol;Acc:HGNC:28667]
79365	BHLHE41	basic helix-loop-helix family member e41 [Source:HGNC Symbol;Acc:HGNC:16617]
8000	PSCA	prostate stem cell antigen [Source:HGNC Symbol;Acc:HGNC:9500]
8001	GLRA3	glycine receptor alpha 3 [Source:HGNC Symbol;Acc:HGNC:4328]
828	CAPS	calcyphosine [Source:HGNC Symbol;Acc:HGNC:1487]
84000	TMPRSS13	transmembrane serine protease 13 [Source:HGNC Symbol;Acc:HGNC:29808]
8495	PPFIBP2	PPFIA binding protein 2 [Source:HGNC Symbol;Acc:HGNC:9250]
84951	TNS4	tensin 4 [Source:HGNC Symbol;Acc:HGNC:24352]
8537	BCAS1	breast carcinoma amplified sequence 1 [Source:HGNC Symbol;Acc:HGNC:974]
9037	SEMA5A	semaphorin 5A [Source:HGNC Symbol;Acc:HGNC:10736]
91947	ARRDC4	arrestin domain containing 4 [Source:HGNC Symbol;Acc:HGNC:28087]
92291	CAPN13	calpain 13 [Source:HGNC Symbol;Acc:HGNC:16663]
9236	CCPG1	cell cycle progression 1 [Source:HGNC Symbol;Acc:HGNC:24227]
94025	MUC16	mucin 16, cell surface associated [Source:HGNC Symbol;Acc:HGNC:15582]
9518	GDF15	growth differentiation factor 15 [Source:HGNC Symbol;Acc:HGNC:30142]
9644	SH3PXD2A	SH3 and PX domains 2A [Source:HGNC Symbol;Acc:HGNC:23664]

## Sheet: MSigDB_H-hallmark_down
Overlap Results
Collection(s):	H
# overlaps shown:	2
# genesets in collections:	50
# genes in comparison (n):	63
# genes in universe (N):	38404
Gene Set Name	# Genes in Gene Set (K)	Description	# Genes in Overlap (k)	k/K	p-value	FDR q-value
HALLMARK_ESTROGEN_RESPONSE_EARLY	200	Genes defining early response to estrogen.	8	0.04	1.42e-09	7.12e-08
HALLMARK_ESTROGEN_RESPONSE_LATE	200	Genes defining late response to estrogen.	7	0.035	4.04e-08	1.01e-06
Gene/Gene Set Overlap Matrix
Entrez Gene Id	Gene Symbol	Gene Description	HALLMARK_ESTROGEN_RESPONSE_EARLY	HALLMARK_ESTROGEN_RESPONSE_LATE
596	BCL2	BCL2 apoptosis regulator [Source:HGNC Symbol;Acc:HGNC:990]	HALLMARK_ESTROGEN_RESPONSE_EARLY	HALLMARK_ESTROGEN_RESPONSE_LATE
771	CA12	carbonic anhydrase 12 [Source:HGNC Symbol;Acc:HGNC:1371]	HALLMARK_ESTROGEN_RESPONSE_EARLY	HALLMARK_ESTROGEN_RESPONSE_LATE
8839	CCN5	cellular communication network factor 5 [Source:HGNC Symbol;Acc:HGNC:12770]	HALLMARK_ESTROGEN_RESPONSE_EARLY	HALLMARK_ESTROGEN_RESPONSE_LATE
6387	CXCL12	C-X-C motif chemokine ligand 12 [Source:HGNC Symbol;Acc:HGNC:10672]	HALLMARK_ESTROGEN_RESPONSE_EARLY	HALLMARK_ESTROGEN_RESPONSE_LATE
11031	RAB31	RAB31, member RAS oncogene family [Source:HGNC Symbol;Acc:HGNC:9771]	HALLMARK_ESTROGEN_RESPONSE_EARLY	HALLMARK_ESTROGEN_RESPONSE_LATE
4886	NPY1R	neuropeptide Y receptor Y1 [Source:HGNC Symbol;Acc:HGNC:7956]	HALLMARK_ESTROGEN_RESPONSE_EARLY	HALLMARK_ESTROGEN_RESPONSE_LATE
25800	SLC39A6	solute carrier family 39 member 6 [Source:HGNC Symbol;Acc:HGNC:18607]	HALLMARK_ESTROGEN_RESPONSE_EARLY
91683	SYT12	synaptotagmin 12 [Source:HGNC Symbol;Acc:HGNC:18381]	HALLMARK_ESTROGEN_RESPONSE_EARLY
445	ASS1	argininosuccinate synthase 1 [Source:HGNC Symbol;Acc:HGNC:758]		HALLMARK_ESTROGEN_RESPONSE_LATE
5376	PMP22	peripheral myelin protein 22 [Source:HGNC Symbol;Acc:HGNC:9118]
4325	MMP16	matrix metallopeptidase 16 [Source:HGNC Symbol;Acc:HGNC:7162]
152	ADRA2C	adrenoceptor alpha 2C [Source:HGNC Symbol;Acc:HGNC:283]
80303	EFHD1	EF-hand domain family member D1 [Source:HGNC Symbol;Acc:HGNC:29556]
9734	HDAC9	histone deacetylase 9 [Source:HGNC Symbol;Acc:HGNC:14065]
59345	GNB4	G protein subunit beta 4 [Source:HGNC Symbol;Acc:HGNC:20731]
55835	CENPJ	centromere protein J [Source:HGNC Symbol;Acc:HGNC:17272]
102465446	MIR6746	microRNA 6746 [Source:HGNC Symbol;Acc:HGNC:49925]
10267	RAMP1	receptor activity modifying protein 1 [Source:HGNC Symbol;Acc:HGNC:9843]
10268	RAMP3	receptor activity modifying protein 3 [Source:HGNC Symbol;Acc:HGNC:9845]
10317	B3GALT5	beta-1,3-galactosyltransferase 5 [Source:HGNC Symbol;Acc:HGNC:920]
10763	NES	nestin [Source:HGNC Symbol;Acc:HGNC:7756]
10846	PDE10A	phosphodiesterase 10A [Source:HGNC Symbol;Acc:HGNC:8772]
114815	SORCS1	sortilin related VPS10 domain containing receptor 1 [Source:HGNC Symbol;Acc:HGNC:16697]
124045	SPATA33	spermatogenesis associated 33 [Source:HGNC Symbol;Acc:HGNC:26463]
126282	TNFAIP8L1	TNF alpha induced protein 8 like 1 [Source:HGNC Symbol;Acc:HGNC:28279]
145978	LINC00052	long intergenic non-protein coding RNA 52 [Source:HGNC Symbol;Acc:HGNC:26455]
161502	CFAP161	cilia and flagella associated protein 161 [Source:HGNC Symbol;Acc:HGNC:26782]
1796	DOK1	docking protein 1 [Source:HGNC Symbol;Acc:HGNC:2990]
1949	EFNB3	ephrin B3 [Source:HGNC Symbol;Acc:HGNC:3228]
196475	RMST	rhabdomyosarcoma 2 associated transcript [Source:HGNC Symbol;Acc:HGNC:29893]
2217	FCGRT	Fc fragment of IgG receptor and transporter [Source:HGNC Symbol;Acc:HGNC:3621]
223117	SEMA3D	semaphorin 3D [Source:HGNC Symbol;Acc:HGNC:10726]
255231	MCOLN2	mucolipin 2 [Source:HGNC Symbol;Acc:HGNC:13357]
2583	B4GALNT1	beta-1,4-N-acetyl-galactosaminyltransferase 1 [Source:HGNC Symbol;Acc:HGNC:4117]
2687	GGT5	gamma-glutamyltransferase 5 [Source:HGNC Symbol;Acc:HGNC:4260]
29993	PACSIN1	protein kinase C and casein kinase substrate in neurons 1 [Source:HGNC Symbol;Acc:HGNC:8570]
340895	MALRD1	MAM and LDL receptor class A domain containing 1 [Source:HGNC Symbol;Acc:HGNC:24331]
341640	FREM2	FRAS1 related extracellular matrix 2 [Source:HGNC Symbol;Acc:HGNC:25396]
3760	KCNJ3	potassium inwardly rectifying channel subfamily J member 3 [Source:HGNC Symbol;Acc:HGNC:6264]
387914	SHISA2	shisa family member 2 [Source:HGNC Symbol;Acc:HGNC:20366]
388135	INSYN1	inhibitory synaptic factor 1 [Source:HGNC Symbol;Acc:HGNC:33753]
440081	DDX12P	DEAD/H-box helicase 12, pseudogene [Source:HGNC Symbol;Acc:HGNC:2737]
51239	ANKRD39	ankyrin repeat domain 39 [Source:HGNC Symbol;Acc:HGNC:28640]
51308	REEP2	receptor accessory protein 2 [Source:HGNC Symbol;Acc:HGNC:17975]
5365	PLXNB3	plexin B3 [Source:HGNC Symbol;Acc:HGNC:9105]
55250	ELP2	elongator acetyltransferase complex subunit 2 [Source:HGNC Symbol;Acc:HGNC:18248]
55331	ACER3	alkaline ceramidase 3 [Source:HGNC Symbol;Acc:HGNC:16066]
55714	TENM3	teneurin transmembrane protein 3 [Source:HGNC Symbol;Acc:HGNC:29944]
56899	ANKS1B	ankyrin repeat and sterile alpha motif domain containing 1B [Source:HGNC Symbol;Acc:HGNC:24600]
57234	LINC00869	long intergenic non-protein coding RNA 869 [Source:HGNC Symbol;Acc:HGNC:29050]
57484	RNF150	ring finger protein 150 [Source:HGNC Symbol;Acc:HGNC:23138]
57491	AHRR	aryl-hydrocarbon receptor repressor [Source:HGNC Symbol;Acc:HGNC:346]
63035	BCORL1	BCL6 corepressor like 1 [Source:HGNC Symbol;Acc:HGNC:25657]
64084	CLSTN2	calsyntenin 2 [Source:HGNC Symbol;Acc:HGNC:17448]
6604	SMARCD3	SWI/SNF related, matrix associated, actin dependent regulator of chromatin, subfamily d, member 3 [Source:HGNC Symbol;Acc:HGNC:11108]
6664	SOX11	SRY-box transcription factor 11 [Source:HGNC Symbol;Acc:HGNC:11191]
6778	STAT6	signal transducer and activator of transcription 6 [Source:HGNC Symbol;Acc:HGNC:11368]
7067	THRA	thyroid hormone receptor alpha [Source:HGNC Symbol;Acc:HGNC:11796]
79603	CERS4	ceramide synthase 4 [Source:HGNC Symbol;Acc:HGNC:23747]
83857	TMTC1	transmembrane O-mannosyltransferase targeting cadherins 1 [Source:HGNC Symbol;Acc:HGNC:24099]
84898	PLXDC2	plexin domain containing 2 [Source:HGNC Symbol;Acc:HGNC:21013]
85477	SCIN	scinderin [Source:HGNC Symbol;Acc:HGNC:21695]
9865	TRIL	TLR4 interactor with leucine rich repeats [Source:HGNC Symbol;Acc:HGNC:22200]

## Sheet: Enrichr_GO_mol_funct_up
Term	Overlap	P-value	Adjusted P-value	Old P-value	Old Adjusted P-value	Odds Ratio	Combined Score	Genes
calcium-dependent cysteine-type endopeptidase activity (GO:0004198)	2021-03-21	0.000634509	0.0972561	0	0	20.6448	152.001	CAPN13;CAPN9;CAPN2
aldehyde dehydrogenase [NAD(P)+] activity (GO:0004030)	2021-02-06	0.000969182	0.0972561	0	0	61.5932	427.399	ALDH1A3;ALDH3A1
insulin-like growth factor II binding (GO:0031995)	2021-02-07	0.00134959	0.0972561	0	0	49.272	325.587	IGFBP5;IGFBP3
3-chloroallyl aldehyde dehydrogenase activity (GO:0004028)	2021-02-08	0.00178983	0.0972561	0	0	41.058	259.718	ALDH1A3;ALDH3A1
calcium ion binding (GO:0005509)	8/284	0.00233919	0.0972561	0	0	3.65797	22.1598	SELL;S100A16;SYT10;SPOCK1;EFCAB6;RASGRP1;S100A8;FBN1
growth factor activity (GO:0008083)	1969-04-01	0.00243569	0.0972561	0	0	7.65244	46.0488	BTC;CLCF1;LIF;INHBA
prostaglandin receptor activity (GO:0004955)	2021-02-10	0.00284586	0.0972561	0	0	30.7904	180.49	HPGD;PPARG
metal ion binding (GO:0046872)	10/442	0.00344301	0.0972561	0	0	2.93588	16.6506	SELL;S100A16;IGFBP3;SYT10;SPOCK1;S100P;EFCAB6;RASGRP1;S100A8;FBN1
Lys63-specific deubiquitinase activity (GO:0061578)	2021-02-11	0.0034597	0.0972561	0	0	27.3678	155.082	CYLD;TNFAIP3
insulin-like growth factor I binding (GO:0031994)	2021-02-13	0.00485429	0.10963	0	0	22.3896	119.289	IGFBP5;IGFBP3
insulin-like growth factor binding (GO:0005520)	2021-02-14	0.00563316	0.10963	0	0	20.5228	106.289	IGFBP5;IGFBP3
aldehyde dehydrogenase (NAD) activity (GO:0004029)	2021-02-14	0.00563316	0.10963	0	0	20.5228	106.289	ALDH1A3;ALDH3A1
heparan sulfate sulfotransferase activity (GO:0034483)	2021-02-14	0.00563316	0.10963	0	0	20.5228	106.289	HS3ST5;HS6ST2
acetylglucosaminyltransferase activity (GO:0008375)	1950-03-01	0.00786954	0.137244	0	0	7.89495	38.2491	LFNG;GCNT1;B3GNT3
semaphorin receptor binding (GO:0030215)	2021-02-18	0.00927119	0.137244	0	0	15.389	72.0334	SEMA5A;SEMA3A
NAD+ ADP-ribosyltransferase activity (GO:0003950)	2021-02-18	0.00927119	0.137244	0	0	15.389	72.0334	PARP14;PARP9
neuropilin binding (GO:0038191)	2021-02-19	0.0103069	0.137244	0	0	14.483	66.259	SEMA5A;SEMA3A
transforming growth factor beta binding (GO:0050431)	2021-02-19	0.0103069	0.137244	0	0	14.483	66.259	CD109;LTBP2
RNA polymerase II transcription factor activity, sequence-specific transcription regulatory region DNA binding (GO:0001133)	2021-02-19	0.0103069	0.137244	0	0	14.483	66.259	THRB;PPARG
ligand-dependent nuclear receptor transcription coactivator activity (GO:0030374)	1965-03-01	0.0160536	0.203078	0	0	5.98034	24.7097	THRB;PPARG;SOX9
oxidoreductase activity, acting on the aldehyde or oxo group of donors, NAD or NADP as acceptor (GO:0016620)	2021-02-25	0.0175149	0.211012	0	0	10.7016	43.2848	ALDH1A3;ALDH3A1
cytokine receptor binding (GO:0005126)	4/137	0.0259113	0.284995	0	0	3.72705	13.6152	GDF15;CLCF1;LIF;INHBA
cysteine-type endopeptidase activity (GO:0004197)	1981-03-01	0.028552	0.284995	0	0	4.74976	16.8903	CAPN13;CAPN9;CAPN2
ion transmembrane transporter activity (GO:0015075)	1935-02-01	0.0329495	0.284995	0	0	7.45492	25.442	ABCA1;GJA1
zinc ion binding (GO:0008270)	6/302	0.0375923	0.284995	0	0	2.52294	8.27765	IFIH1;CYLD;TRIM2;PPARG;RASGRP1;S100A8
cytokine activity (GO:0005125)	4/155	0.0382036	0.284995	0	0	3.27977	10.7079	GDF15;CLCF1;LIF;INHBA
transferase activity, transferring pentosyl groups (GO:0016763)	1942-02-01	0.0459578	0.284995	0	0	6.14814	18.9364	PARP14;PARP9
hydrolase activity, acting on acid anhydrides, catalyzing transmembrane movement of substances (GO:0016820)	1942-02-01	0.0459578	0.284995	0	0	6.14814	18.9364	ABCA1;ABCC4
coreceptor activity involved in Wnt signaling pathway, planar cell polarity pathway (GO:1904929)	2021-01-06	0.0479201	0.284995	0	0	24.484	74.3877	GPC6
O-acetyltransferase activity (GO:0016413)	2021-01-06	0.0479201	0.284995	0	0	24.484	74.3877	CRAT
MHC class I receptor activity (GO:0032393)	2021-01-06	0.0479201	0.284995	0	0	24.484	74.3877	MR1
prostaglandin E receptor activity (GO:0004957)	2021-01-06	0.0479201	0.284995	0	0	24.484	74.3877	HPGD
protein-lysine 6-oxidase activity (GO:0004720)	2021-01-06	0.0479201	0.284995	0	0	24.484	74.3877	LOXL1
hyalurononglucosaminidase activity (GO:0004415)	2021-01-06	0.0479201	0.284995	0	0	24.484	74.3877	CEMIP
urea transmembrane transporter activity (GO:0015204)	2021-01-06	0.0479201	0.284995	0	0	24.484	74.3877	AQP3
clathrin heavy chain binding (GO:0032050)	2021-01-06	0.0479201	0.284995	0	0	24.484	74.3877	CEMIP
LBD domain binding (GO:0050693)	2021-01-06	0.0479201	0.284995	0	0	24.484	74.3877	PPARG
transforming growth factor beta receptor binding (GO:0005160)	1944-02-01	0.0499686	0.284995	0	0	5.85478	17.543	GDF15;INHBA
P-P-bond-hydrolysis-driven transmembrane transporter activity (GO:0015405)	1945-02-01	0.0520198	0.284995	0	0	5.71833	16.9041	ABCA1;ABCC4
ATPase activity, coupled to transmembrane movement of substances (GO:0042626)	1945-02-01	0.0520198	0.284995	0	0	5.71833	16.9041	ABCA1;ABCC4
myosin binding (GO:0017022)	1946-02-01	0.0541006	0.284995	0	0	5.58809	16.2999	RAB27B;TRAK1
retinal dehydrogenase activity (GO:0001758)	2021-01-07	0.0556818	0.284995	0	0	20.4023	58.9238	ALDH1A3
MAP kinase tyrosine/serine/threonine phosphatase activity (GO:0017017)	2021-01-07	0.0556818	0.284995	0	0	20.4023	58.9238	DUSP4
[heparan sulfate]-glucosamine 3-sulfotransferase 1 activity (GO:0008467)	2021-01-07	0.0556818	0.284995	0	0	20.4023	58.9238	HS3ST5
acetylcholine receptor binding (GO:0033130)	2021-01-07	0.0556818	0.284995	0	0	20.4023	58.9238	PSCA
GPI anchor binding (GO:0034235)	2021-01-07	0.0556818	0.284995	0	0	20.4023	58.9238	CEACAM5
transcriptional repressor activity, RNA polymerase II transcription factor binding (GO:0001191)	1947-02-01	0.0562106	0.284995	0	0	5.46363	15.7279	BHLHE41;PARP9
acetylgalactosaminyltransferase activity (GO:0008376)	1948-02-01	0.058349	0.284995	0	0	5.34459	15.1856	GALNT18;B3GNT3
alpha-(1->3)-fucosyltransferase activity (GO:0046920)	2021-01-08	0.0633807	0.284995	0	0	17.4868	48.2389	FUT9
phosphatidylcholine transporter activity (GO:0008525)	2021-01-08	0.0633807	0.284995	0	0	17.4868	48.2389	ABCA1
ligand-gated sodium channel activity (GO:0015280)	2021-01-08	0.0633807	0.284995	0	0	17.4868	48.2389	SCNN1A
NAD+ binding (GO:0070403)	2021-01-08	0.0633807	0.284995	0	0	17.4868	48.2389	HPGD
protein phosphatase activator activity (GO:0072542)	2021-01-08	0.0633807	0.284995	0	0	17.4868	48.2389	IGFBP3
amide transmembrane transporter activity (GO:0042887)	2021-01-08	0.0633807	0.284995	0	0	17.4868	48.2389	AQP3
coreceptor activity involved in Wnt signaling pathway (GO:0071936)	2021-01-08	0.0633807	0.284995	0	0	17.4868	48.2389	GPC6
activin receptor binding (GO:0070697)	2021-01-08	0.0633807	0.284995	0	0	17.4868	48.2389	INHBA
GDP binding (GO:0019003)	1951-02-01	0.0649292	0.284995	0	0	5.01661	13.7177	RAP2B;RAB27B
MAP kinase phosphatase activity (GO:0033549)	2021-01-09	0.0710172	0.284995	0	0	15.3002	40.4664	DUSP4
GABA receptor binding (GO:0050811)	2021-01-09	0.0710172	0.284995	0	0	15.3002	40.4664	TRAK1
retinoid X receptor binding (GO:0046965)	2021-01-09	0.0710172	0.284995	0	0	15.3002	40.4664	PPARG
RAGE receptor binding (GO:0050786)	2021-01-09	0.0710172	0.284995	0	0	15.3002	40.4664	S100A8
superoxide-generating NADPH oxidase activator activity (GO:0016176)	2021-01-09	0.0710172	0.284995	0	0	15.3002	40.4664	SH3PXD2A
Toll-like receptor binding (GO:0035325)	2021-01-09	0.0710172	0.284995	0	0	15.3002	40.4664	S100A8
protease binding (GO:0002020)	3/118	0.0720936	0.284995	0	0	3.21554	8.4562	SELL;BDKRB2;TNFAIP3
ATPase activity, coupled to movement of substances (GO:0043492)	1956-02-01	0.0764112	0.292408	0	0	4.55095	11.7034	ABCA1;ABCC4
MHC class II receptor activity (GO:0032395)	2021-01-10	0.0785918	0.292408	0	0	13.5995	34.59	HLA-DQB1
long-chain fatty acid-CoA ligase activity (GO:0004467)	2021-01-10	0.0785918	0.292408	0	0	13.5995	34.59	ACSL1
N-acetyllactosaminide beta-1,3-N-acetylglucosaminyltransferase activity (GO:0008532)	2021-01-10	0.0785918	0.292408	0	0	13.5995	34.59	B3GNT3
double-stranded RNA binding (GO:0003725)	1959-02-01	0.0835853	0.293565	0	0	4.31078	10.6989	IFIH1;OAS1
semaphorin receptor activity (GO:0017154)	2021-01-11	0.086105	0.293565	0	0	12.2389	30.0121	PLXNA2
intramolecular transferase activity, phosphotransferases (GO:0016868)	2021-01-11	0.086105	0.293565	0	0	12.2389	30.0121	PGM2L1
gap junction channel activity (GO:0005243)	2021-01-11	0.086105	0.293565	0	0	12.2389	30.0121	GJA1
hexosaminidase activity (GO:0015929)	2021-01-11	0.086105	0.293565	0	0	12.2389	30.0121	CEMIP
protein tyrosine phosphatase activity (GO:0004725)	1962-02-01	0.0909555	0.293565	0	0	4.09462	9.81637	DUSP4;PTPRM
anion transmembrane transporter activity (GO:0008509)	1962-02-01	0.0909555	0.293565	0	0	4.09462	9.81637	ABCA1;ABCC4
arylsulfatase activity (GO:0004065)	2021-01-12	0.0935573	0.293565	0	0	11.1257	26.3588	SULF1
wide pore channel activity (GO:0022829)	2021-01-12	0.0935573	0.293565	0	0	11.1257	26.3588	GJA1
ATPase-coupled anion transmembrane transporter activity (GO:0043225)	2021-01-12	0.0935573	0.293565	0	0	11.1257	26.3588	ABCC4
UDP-galactose:beta-N-acetylglucosamine beta-1,3-galactosyltransferase activity (GO:0008499)	2021-01-12	0.0935573	0.293565	0	0	11.1257	26.3588	B3GNT3
metalloendopeptidase inhibitor activity (GO:0008191)	2021-01-12	0.0935573	0.293565	0	0	11.1257	26.3588	SPOCK1
transcription factor activity, RNA polymerase II distal enhancer sequence-specific binding (GO:0003705)	1964-02-01	0.0959712	0.293565	0	0	3.96213	9.28608	BHLHE41;SOX9
G-protein coupled peptide receptor activity (GO:0008528)	1964-02-01	0.0959712	0.293565	0	0	3.96213	9.28608	NPR1;BDKRB2
glycine binding (GO:0016594)	2021-01-13	0.100949	0.293565	0	0	10.198	23.3855	GLRA3
water transmembrane transporter activity (GO:0005372)	2021-01-13	0.100949	0.293565	0	0	10.198	23.3855	AQP3
fucosyltransferase activity (GO:0008417)	2021-01-13	0.100949	0.293565	0	0	10.198	23.3855	FUT9
protein kinase A catalytic subunit binding (GO:0034236)	2021-01-13	0.100949	0.293565	0	0	10.198	23.3855	SOX9
water channel activity (GO:0015250)	2021-01-13	0.100949	0.293565	0	0	10.198	23.3855	AQP3
activating transcription factor binding (GO:0033613)	1968-02-01	0.106231	0.301393	0	0	3.72125	8.34357	BHLHE41;PPARG
transmembrane receptor protein serine/threonine kinase activity (GO:0004675)	2021-01-14	0.108281	0.301393	0	0	9.41311	20.9255	BMPR1B
beta-1,3-galactosyltransferase activity (GO:0048531)	2021-01-14	0.108281	0.301393	0	0	9.41311	20.9255	B3GNT3
transition metal ion binding (GO:0046914)	6/399	0.108483	0.301393	0	0	1.8908	4.19976	IFIH1;CYLD;TRIM2;PPARG;RASGRP1;S100A8
inhibitory extracellular ligand-gated ion channel activity (GO:0005237)	2021-01-15	0.115554	0.301393	0	0	8.7403	18.8617	GLRA3
myosin V binding (GO:0031489)	2021-01-15	0.115554	0.301393	0	0	8.7403	18.8617	RAB27B
transmembrane receptor protein tyrosine phosphatase activity (GO:0005001)	2021-01-15	0.115554	0.301393	0	0	8.7403	18.8617	PTPRM
transmembrane receptor protein phosphatase activity (GO:0019198)	2021-01-15	0.115554	0.301393	0	0	8.7403	18.8617	PTPRM
oxidoreductase activity, acting on the CH-NH2 group of donors, oxygen as acceptor (GO:0016641)	2021-01-15	0.115554	0.301393	0	0	8.7403	18.8617	LOXL1
adrenergic receptor binding (GO:0031690)	2021-01-15	0.115554	0.301393	0	0	8.7403	18.8617	ARRDC3
core promoter sequence-specific DNA binding (GO:0001046)	1973-02-01	0.119444	0.304512	0	0	3.45832	7.3486	PPARG;SOX9
ubiquitin-like protein-specific protease activity (GO:0019783)	1974-02-01	0.122134	0.304512	0	0	3.41011	7.17022	CYLD;TNFAIP3
retinoic acid receptor binding (GO:0042974)	2021-01-16	0.122768	0.304512	0	0	8.1572	17.1094	PPARG
sulfuric ester hydrolase activity (GO:0008484)	2021-01-16	0.122768	0.304512	0	0	8.1572	17.1094	SULF1
MHC class II protein complex binding (GO:0023026)	2021-01-16	0.122768	0.304512	0	0	8.1572	17.1094	HLA-DRB1
thiol-dependent ubiquitin-specific protease activity (GO:0004843)	1976-02-01	0.127558	0.313323	0	0	3.31761	6.83156	CYLD;TNFAIP3
cholesterol transporter activity (GO:0017127)	2021-01-17	0.129923	0.313941	0	0	7.64699	15.6061	ABCA1
syntaxin binding (GO:0019905)	1977-02-01	0.130292	0.313941	0	0	3.27321	6.67073	ABCA1;SYT10
ligand-gated anion channel activity (GO:0099095)	2021-01-18	0.13702	0.320982	0	0	7.1968	14.3046	GLRA3
fatty acid ligase activity (GO:0015645)	2021-01-18	0.13702	0.320982	0	0	7.1968	14.3046	ACSL1
hyaluronic acid binding (GO:0005540)	2021-01-18	0.13702	0.320982	0	0	7.1968	14.3046	CEMIP
MHC protein complex binding (GO:0023023)	2021-01-19	0.144059	0.331337	0	0	6.79664	13.1687	HLA-DRB1
gamma-tubulin binding (GO:0043015)	2021-01-19	0.144059	0.331337	0	0	6.79664	13.1687	NDRG1
aldo-keto reductase (NADP) activity (GO:0004033)	2021-01-20	0.151042	0.335207	0	0	6.4386	12.1702	ALDH3A1
alcohol dehydrogenase (NADP+) activity (GO:0008106)	2021-01-20	0.151042	0.335207	0	0	6.4386	12.1702	ALDH3A1
phospholipid-translocating ATPase activity (GO:0004012)	2021-01-20	0.151042	0.335207	0	0	6.4386	12.1702	ABCA1
K63-linked polyubiquitin modification-dependent protein binding (GO:0070530)	2021-01-20	0.151042	0.335207	0	0	6.4386	12.1702	TNFAIP3
polypeptide N-acetylgalactosaminyltransferase activity (GO:0004653)	2021-01-21	0.157968	0.344533	0	0	6.11636	11.2869	GALNT18
adenylyltransferase activity (GO:0070566)	2021-01-21	0.157968	0.344533	0	0	6.11636	11.2869	OAS1
oxidoreductase activity, acting on the CH-OH group of donors, NAD or NADP as acceptor (GO:0016616)	1988-02-01	0.16117	0.344661	0	0	2.85295	5.20748	ABCC4;HPGD
ATPase activity, coupled to transmembrane movement of ions, phosphorylative mechanism (GO:0015662)	2021-01-22	0.164838	0.344661	0	0	5.82481	10.5009	ABCC4
actinin binding (GO:0042805)	2021-01-22	0.164838	0.344661	0	0	5.82481	10.5009	PPARG
bHLH transcription factor binding (GO:0043425)	2021-01-22	0.164838	0.344661	0	0	5.82481	10.5009	BHLHE41
NAD binding (GO:0051287)	2021-01-22	0.164838	0.344661	0	0	5.82481	10.5009	HPGD
protein heterodimerization activity (GO:0046982)	4/265	0.171019	0.354654	0	0	1.88689	3.33221	CLCF1;BHLHE41;BDKRB2;PPARG
thiol-dependent ubiquitinyl hydrolase activity (GO:0036459)	1992-02-01	0.172709	0.355246	0	0	2.7256	4.78657	CYLD;TNFAIP3
kinase activator activity (GO:0019209)	2021-01-24	0.178411	0.355416	0	0	5.31777	9.16607	WNT11
UDP-galactosyltransferase activity (GO:0035250)	2021-01-24	0.178411	0.355416	0	0	5.31777	9.16607	B3GNT3
phosphatidylinositol phospholipase C activity (GO:0004435)	2021-01-24	0.178411	0.355416	0	0	5.31777	9.16607	BDKRB2
ATPase coupled ion transmembrane transporter activity (GO:0042625)	2021-01-24	0.178411	0.355416	0	0	5.31777	9.16607	ABCC4
epidermal growth factor receptor binding (GO:0005154)	2021-01-25	0.185115	0.36589	0	0	5.09594	8.59573	BTC
core promoter binding (GO:0001047)	1997-02-01	0.187313	0.367365	0	0	2.5815	4.32395	PPARG;SOX9
transcription regulatory region DNA binding (GO:0044212)	5/374	0.190654	0.370354	0	0	1.66958	2.76699	THRB;WNT11;BHLHE41;PPARG;SOX9
enhancer binding (GO:0035326)	2021-01-26	0.191764	0.370354	0	0	4.89185	8.07884	SOX9
phosphatidylinositol binding (GO:0035091)	2/100	0.196157	0.371741	0	0	2.50209	4.07551	SH3PXD2A;CEACAM5
transferase activity, transferring hexosyl groups (GO:0016758)	2/100	0.196157	0.371741	0	0	2.50209	4.07551	FUT9;B3GNT3
substrate-specific channel activity (GO:0022838)	2021-01-27	0.19836	0.371741	0	0	4.70347	7.60867	AQP3
phospholipase C activity (GO:0004629)	2021-01-27	0.19836	0.371741	0	0	4.70347	7.60867	BDKRB2
sterol transporter activity (GO:0015248)	2021-01-28	0.204902	0.378396	0	0	4.52904	7.17953	ABCA1
channel activity (GO:0015267)	2021-01-28	0.204902	0.378396	0	0	4.52904	7.17953	AQP3
phosphatase activity (GO:0016791)	2/104	0.208027	0.379305	0	0	2.40348	3.77368	DUSP4;ACP6
ubiquitin conjugating enzyme binding (GO:0031624)	2021-01-29	0.211391	0.379305	0	0	4.36706	6.78661	RNF144B
alpha-actinin binding (GO:0051393)	2021-01-29	0.211391	0.379305	0	0	4.36706	6.78661	PPARG
WW domain binding (GO:0050699)	2021-01-29	0.211391	0.379305	0	0	4.36706	6.78661	SCNN1A
purine ribonucleoside triphosphate binding (GO:0035639)	5/396	0.222297	0.396065	0	0	1.57386	2.36668	ABCA1;RAP2B;OAS1;RAB27B;BMPR1B
sequence-specific double-stranded DNA binding (GO:1990837)	2/112	0.231971	0.41041	0	0	2.22778	3.25511	THRB;PPARG
transmitter-gated ion channel activity (GO:0022824)	1933-01-01	0.236825	0.412705	0	0	3.82041	5.50304	GLRA3
cyclin-dependent protein serine/threonine kinase activity (GO:0004693)	1933-01-01	0.236825	0.412705	0	0	3.82041	5.50304	CDKL4
protein tyrosine/serine/threonine phosphatase activity (GO:0008138)	1934-01-01	0.243056	0.412705	0	0	3.70445	5.23982	DUSP4
cyclin-dependent protein kinase activity (GO:0097472)	1934-01-01	0.243056	0.412705	0	0	3.70445	5.23982	CDKL4
carboxylic acid binding (GO:0031406)	1934-01-01	0.243056	0.412705	0	0	3.70445	5.23982	CEMIP
E-box binding (GO:0070888)	1934-01-01	0.243056	0.412705	0	0	3.70445	5.23982	BHLHE41
ubiquitin-like protein conjugating enzyme binding (GO:0044390)	1935-01-01	0.249235	0.420377	0	0	3.59532	4.99518	RNF144B
ubiquitin-protein transferase activity (GO:0004842)	5/417	0.253878	0.425372	0	0	1.49203	2.04542	RNF144B;TRIM2;TNFAIP3;DTX4;FBXO32
RNA polymerase II transcription factor binding (GO:0001085)	2/121	0.259097	0.43126	0	0	2.05835	2.77992	BHLHE41;PITX1
frizzled binding (GO:0005109)	1937-01-01	0.261444	0.432323	0	0	3.39523	4.55482	WNT11
amino acid binding (GO:0016597)	1939-01-01	0.273456	0.446351	0	0	3.21621	4.17018	GLRA3
signal sequence binding (GO:0005048)	1939-01-01	0.273456	0.446351	0	0	3.21621	4.17018	CEMIP
actin filament binding (GO:0051015)	2/127	0.277213	0.449583	0	0	1.95896	2.51328	ABLIM1;PPP1R9A
sodium channel activity (GO:0005272)	1940-01-01	0.279389	0.450226	0	0	3.13359	3.99579	SCNN1A
G-protein coupled receptor binding (GO:0001664)	2/133	0.295305	0.462778	0	0	1.86866	2.27929	WNT11;ADM
lipase activity (GO:0016298)	1943-01-01	0.2969	0.462778	0	0	2.90932	3.53296	LIPH
rRNA binding (GO:0019843)	1943-01-01	0.2969	0.462778	0	0	2.90932	3.53296	CAVIN1
polyubiquitin modification-dependent protein binding (GO:0031593)	1943-01-01	0.2969	0.462778	0	0	2.90932	3.53296	TNFAIP3
cholesterol binding (GO:0015485)	1943-01-01	0.2969	0.462778	0	0	2.90932	3.53296	ABCA1
protein homodimerization activity (GO:0042803)	7/664	0.298153	0.462778	0	0	1.30996	1.58524	ALDH1A3;HPGD;S100A16;CEACAM5;BHLHE41;S100P;RASGRP1
phosphoprotein phosphatase activity (GO:0004721)	2/136	0.30433	0.469485	0	0	1.82655	2.17294	DUSP4;PTPRM
single-stranded RNA binding (GO:0003727)	1945-01-01	0.308339	0.472786	0	0	2.7768	3.26705	IFIH1
RNA polymerase II activating transcription factor binding (GO:0001102)	1947-01-01	0.319593	0.484173	0	0	2.6558	3.02949	BHLHE41
calcium-dependent phospholipid binding (GO:0005544)	1947-01-01	0.319593	0.484173	0	0	2.6558	3.02949	SYT10
phospholipid transporter activity (GO:0005548)	1948-01-01	0.325151	0.486764	0	0	2.59916	2.92007	ABCA1
sterol binding (GO:0032934)	1948-01-01	0.325151	0.486764	0	0	2.59916	2.92007	ABCA1
GTP binding (GO:0005525)	2/147	0.337212	0.501851	0	0	1.68704	1.83389	RAP2B;RAB27B
cysteine-type endopeptidase inhibitor activity (GO:0004869)	1951-01-01	0.341557	0.504454	0	0	2.44284	2.6242	SPOCK1
ATP binding (GO:0005524)	3/255	0.344696	0.504454	0	0	1.45722	1.55207	ABCA1;OAS1;BMPR1B
extracellular ligand-gated ion channel activity (GO:0005230)	1952-01-01	0.346937	0.504454	0	0	2.39482	2.53519	GLRA3
collagen binding (GO:0005518)	1952-01-01	0.346937	0.504454	0	0	2.39482	2.53519	TGFBI
protein kinase activator activity (GO:0030295)	1955-01-01	0.362816	0.520167	0	0	2.26143	2.29277	WNT11
chloride transmembrane transporter activity (GO:0015108)	1956-01-01	0.368023	0.520167	0	0	2.2202	2.21933	GLRA3
serine-type endopeptidase inhibitor activity (GO:0004867)	1956-01-01	0.368023	0.520167	0	0	2.2202	2.21933	SPOCK1
phosphoric ester hydrolase activity (GO:0042578)	1956-01-01	0.368023	0.520167	0	0	2.2202	2.21933	DUSP4
amino acid transmembrane transporter activity (GO:0015171)	1956-01-01	0.368023	0.520167	0	0	2.2202	2.21933	SLC6A14
purine ribonucleoside binding (GO:0032550)	2/159	0.372542	0.523628	0	0	1.55715	1.53754	RAP2B;RAB27B
ligand-gated cation channel activity (GO:0099094)	1960-01-01	0.388433	0.535086	0	0	2.06926	1.95676	SCNN1A
protein serine/threonine phosphatase activity (GO:0004722)	1961-01-01	0.393433	0.535086	0	0	2.03467	1.89803	DUSP4
chloride channel activity (GO:0005254)	1961-01-01	0.393433	0.535086	0	0	2.03467	1.89803	GLRA3
adenyl ribonucleotide binding (GO:0032559)	3/279	0.397808	0.535086	0	0	1.32887	1.22494	ABCA1;OAS1;BMPR1B
ubiquitin binding (GO:0043130)	1962-01-01	0.398391	0.535086	0	0	2.00121	1.84176	TNFAIP3
transmembrane receptor protein kinase activity (GO:0019199)	1962-01-01	0.398391	0.535086	0	0	2.00121	1.84176	BMPR1B
transcription factor activity, RNA polymerase II core promoter proximal region sequence-specific binding (GO:0000982)	3/280	0.400001	0.535086	0	0	1.32401	1.21317	KLF5;BHLHE41;SOX9
small GTPase binding (GO:0031267)	1963-01-01	0.40331	0.535086	0	0	1.96884	1.7878	ABCA1
UDP-glycosyltransferase activity (GO:0008194)	1963-01-01	0.40331	0.535086	0	0	1.96884	1.7878	B3GNT3
ATPase binding (GO:0051117)	1963-01-01	0.40331	0.535086	0	0	1.96884	1.7878	ABCA1
guanyl ribonucleotide binding (GO:0032561)	2/170	0.404257	0.535086	0	0	1.45438	1.31724	RAP2B;RAB27B
carboxylic acid transmembrane transporter activity (GO:0046943)	1964-01-01	0.408188	0.535086	0	0	1.93749	1.73604	SLC6A14
enhancer sequence-specific DNA binding (GO:0001158)	1964-01-01	0.408188	0.535086	0	0	1.93749	1.73604	SOX9
cysteine-type peptidase activity (GO:0008234)	1965-01-01	0.413027	0.538638	0	0	1.90712	1.68636	CAPN2
anion channel activity (GO:0005253)	1966-01-01	0.417826	0.540108	0	0	1.87768	1.63863	GLRA3
transcriptional activator activity, RNA polymerase II core promoter proximal region sequence-specific binding (GO:0001077)	2/175	0.418424	0.540108	0	0	1.41198	1.23021	KLF5;SOX9
transcription coactivator activity (GO:0003713)	3/291	0.423965	0.540545	0	0	1.27272	1.09213	THRB;PPARG;SOX9
transcription regulatory region sequence-specific DNA binding (GO:0000976)	3/292	0.426129	0.540545	0	0	1.26825	1.08184	THRB;PPARG;SOX9
phosphatidylinositol-4,5-bisphosphate 3-kinase activity (GO:0046934)	1968-01-01	0.427308	0.540545	0	0	1.82145	1.54869	BTC
ligand-gated ion channel activity (GO:0015276)	1968-01-01	0.427308	0.540545	0	0	1.82145	1.54869	GLRA3
phospholipase activity (GO:0004620)	1969-01-01	0.431992	0.543751	0	0	1.79457	1.50627	LIPH
ubiquitin-like protein ligase binding (GO:0044389)	3/297	0.436903	0.54721	0	0	1.24636	1.03204	TXNIP;BTBD11;PARP9
phosphatidylinositol bisphosphate kinase activity (GO:0052813)	1971-01-01	0.441244	0.549925	0	0	1.74312	1.42615	BTC
phosphatidylinositol 3-kinase activity (GO:0035004)	1976-01-01	0.463726	0.572306	0	0	1.6265	1.2499	BTC
GTPase binding (GO:0051020)	1976-01-01	0.463726	0.572306	0	0	1.6265	1.2499	ABCA1
cadherin binding (GO:0045296)	3/313	0.47085	0.578277	0	0	1.18107	0.889599	PTPRM;S100P;NDRG1
microtubule binding (GO:0008017)	2/195	0.473298	0.578475	0	0	1.26438	0.945792	NDRG1;S100A8
serine-type endopeptidase activity (GO:0004252)	2/196	0.475961	0.578933	0	0	1.2578	0.933813	TMPRSS4;TMPRSS13
RNA polymerase II regulatory region DNA binding (GO:0001012)	2/201	0.489152	0.592131	0	0	1.22588	0.876606	THRB;PPARG
hormone activity (GO:0005179)	1983-01-01	0.493698	0.592776	0	0	1.48713	1.04966	INHBA
transcription corepressor activity (GO:0003714)	2/203	0.49437	0.592776	0	0	1.21356	0.854917	THRB;BHLHE41
histone deacetylase binding (GO:0042826)	1985-01-01	0.501952	0.599027	0	0	1.45157	1.0005	BHLHE41
RNA polymerase II regulatory region sequence-specific DNA binding (GO:0000977)	4/460	0.518449	0.61581	0	0	1.06924	0.702397	THRB;KLF5;BHLHE41;PPARG
growth factor receptor binding (GO:0070851)	1992-01-01	0.529799	0.623438	0	0	1.33944	0.850888	BTC
protein phosphatase binding (GO:0019903)	1992-01-01	0.529799	0.623438	0	0	1.33944	0.850888	MVP
serine-type peptidase activity (GO:0008236)	2/220	0.537346	0.626633	0	0	1.11796	0.694377	TMPRSS4;TMPRSS13
integrin binding (GO:0005178)	1994-01-01	0.537468	0.626633	0	0	1.3105	0.813672	FBN1
regulatory region DNA binding (GO:0000975)	2/224	0.54709	0.63393	0	0	1.09759	0.662002	WNT11;PPARG
transcriptional repressor activity, RNA polymerase II core promoter proximal region sequence-specific binding (GO:0001078)	1997-01-01	0.548738	0.63393	0	0	1.26935	0.761784	BHLHE41
double-stranded DNA binding (GO:0003690)	1999-01-01	0.556099	0.639514	0	0	1.24332	0.729593	PPARG
phosphatase binding (GO:0019902)	1/102	0.566918	0.649005	0	0	1.20621	0.684573	MVP
protein kinase regulator activity (GO:0019887)	1/107	0.58437	0.665971	0	0	1.14902	0.617279	WNT11
endopeptidase inhibitor activity (GO:0004866)	1/111	0.597827	0.678252	0	0	1.10701	0.569509	SPOCK1
GTPase activator activity (GO:0005096)	2/249	0.604715	0.683004	0	0	0.985239	0.495573	WNT11;ARHGAP26
phosphotransferase activity, alcohol group as acceptor (GO:0016773)	2/254	0.615558	0.688449	0	0	0.965444	0.468459	SOX9;PGM2L1
actin binding (GO:0003779)	2/254	0.615558	0.688449	0	0	0.965444	0.468459	ABLIM1;PPP1R9A
tubulin binding (GO:0015631)	2/255	0.617699	0.688449	0	0	0.961579	0.463245	NDRG1;S100A8
RNA polymerase II core promoter proximal region sequence-specific DNA binding (GO:0000978)	2/262	0.632433	0.701779	0	0	0.935356	0.428563	KLF5;BHLHE41
magnesium ion binding (GO:0000287)	1/127	0.647459	0.715315	0	0	0.965657	0.41977	S100P
Rab GTPase binding (GO:0017137)	1/130	0.656064	0.721348	0	0	0.943057	0.397496	NDRG1
GTPase regulator activity (GO:0030695)	2/275	0.658622	0.721348	0	0	0.890224	0.371762	WNT11;ARHGAP26
core promoter proximal region sequence-specific DNA binding (GO:0000987)	2/278	0.664451	0.724595	0	0	0.880412	0.359908	KLF5;BHLHE41
kinase activity (GO:0016301)	2/280	0.668292	0.725657	0	0	0.873989	0.352243	SOX9;PGM2L1
transcriptional activator activity, RNA polymerase II transcription regulatory region sequence-specific binding (GO:0001228)	2/284	0.67587	0.727638	0	0	0.861416	0.337464	KLF5;SOX9
ubiquitin protein ligase binding (GO:0031625)	2/284	0.67587	0.727638	0	0	0.861416	0.337464	TXNIP;BTBD11
protein tyrosine kinase activity (GO:0004713)	1/147	0.701022	0.75152	0	0	0.83253	0.295728	BTC
transcriptional repressor activity, RNA polymerase II transcription regulatory region sequence-specific binding (GO:0001227)	1/159	0.729192	0.77842	0	0	0.768831	0.242811	BHLHE41
protein kinase binding (GO:0019901)	3/495	0.771724	0.820362	0	0	0.737233	0.191038	CYLD;MVP;SOX9
Ras GTPase binding (GO:0017016)	1/184	0.779686	0.822297	0	0	0.662956	0.164986	NDRG1
peptidase activity, acting on L-amino acid peptides (GO:0070011)	1/185	0.781498	0.822297	0	0	0.65932	0.162551	CAPN2
ubiquitin-like protein ligase activity (GO:0061659)	1/186	0.783295	0.822297	0	0	0.655722	0.160157	RNF144B
endopeptidase activity (GO:0004175)	2/354	0.786958	0.822729	0	0	0.687641	0.164745	TMPRSS4;TMPRSS13
protein kinase activity (GO:0004672)	3/513	0.792185	0.823054	0	0	0.710551	0.165531	BTC;SOX9;BMPR1B
ubiquitin protein ligase activity (GO:0061630)	1/192	0.793775	0.823054	0	0	0.63493	0.14664	RNF144B
protein serine/threonine kinase activity (GO:0004674)	2/368	0.80471	0.830986	0	0	0.660863	0.143588	CDKL4;BMPR1B
ATPase activity (GO:0016887)	1/203	0.811697	0.834794	0	0	0.600018	0.125181	ABCA1
sequence-specific DNA binding (GO:0043565)	2/394	0.834235	0.8545	0	0	0.616206	0.111681	BCL6;PPARG
GTPase activity (GO:0003924)	1/222	0.839082	0.855999	0	0	0.547902	0.0961278	RAB27B
kinase binding (GO:0019900)	2/418	0.857869	0.87165	0	0	0.579939	0.0889066	CYLD;MVP
nucleoside-triphosphatase activity (GO:0017111)	2/424	0.86328	0.873639	0	0	0.571517	0.0840224	ABCA1;RAB27B
G-protein coupled receptor activity (GO:0004930)	1/267	0.889161	0.896246	0	0	0.454168	0.0533544	NPR1
DNA binding (GO:0003677)	4/893	0.936616	0.940333	0	0	0.536197	0.0351113	THRB;BCL6;PPARG;SOX21
RNA binding (GO:0003723)	5/1387	0.989976	0.989976	0	0	0.42259	0.00425763	IFIH1;OAS1;CAVIN1;S100A16;SOX9

[truncated: 5 more sheets: Enrichr_GO_mol_funct_down, GO-bioprocess-down, GO-bioprocess_up, Enrichr-Transcription factor_up, Enrichr-Transcription factor_dn]
