# Supplementary material for: Fractionated irradiation of MCF7 breast cancer cells rewires a gene regulatory circuit towards a treatment‐resistant stemness phenotype
Source: Mol Oncol. 2022 Jun 15;16(19):3410–35. doi: 10.1002/1878-0261.13226 (PMC9533694; doi:10.1002/1878-0261.13226)
Supplement: Supplementary file 9 — Data S3. Extended siganture_Transcription factor analysis.xlsx. [file MOL2-16-3410-s013.xlsx]

## Sheet: FIR20vsREST_DEMs
FIR20 vs REST_DEMs_Up	FIR20 vs REST_DEMs_Down
SOX21	LOC339803
LOC112268114	LOC101929895
PTPRM	THRA
RAB37	RAB31
COL17A1	SYNPO
FBN2	BAK1
MAK	ACER3
TSPAN12	HMCN1
SNORA2B	N4BP3
S100A8	RNA45SN3
HS3ST5	NR4A1
TRIM72	BCORL1
SERPINB5	SOCS3
ARHGEF34P	HIVEP3
DMGDH	ALMS1
MIR3191	CSGALNACT2
KIAA1549L	TMEM121
TERB1	CRABP2
LOC100507283	NPNT
LINC00589	HELB
IBA57-DT	SLCO4A1
BTC	SLC16A7
ERMARD	TET1
CEACAM6	CTSB_1
SLC9A4	TATDN1
HPGD	ELP2
KRT6B	CEP72
ARHGEF38	TEX14
PTPRVP	SNHG12
ALDH3A1	ZNRF2
CEACAM5	SFMBT2
TP63	BRAF
LOC100507516	WWP1
LOC105370546	SKOR1
DOCK11	MYC
WNT11	LOC107984567
SAMD9	CACHD1
TRIM29	RAD54B
PSCA	IFI30
TLCD5	RFTN1
LINC02827	RUNX2
CRAT	NES
PCDHB5	ANKRD39
KRT6A	TTC7B
SPOCK1	ADGRG6
OAS1	TGFB2
NRP2	RNF150
LOC107986951	CERS4
TSPAN1	DDX12P
C1orf116	SNX33
LOC107985567	RTN4RL1
CEMIP	SNORD46
LOC100130449	VGF
CP	EPB41L5
CAPN9	PLXNB3
GLRA3	SEMA4C
KRT15	LAGE3
GCNT4	PACSIN1
KRT13	LOXL2
KRT81	AK1
S100P	CENPJ
MITF	AKAP7
ULBP1	ZNF836
BHLHE41	CCDC171
KRT4	UBL3
RUBCNL	ZNF710-AS1
ADAMTS9	RIMS4
ARHGAP26	SNORD3B-1
MX1	MGAT5B
NREP	SMARCD3
SULF1	CD320
TNS4	MAP3K8
LOC728743	LINC02600
BCAS1	SCAMP5
CENPV	ABCG2
IFIH1	CTSZ
TMEM161B-AS1	ADRA2C
TCAF1_1	TRIM7
ADM2	PLAAT3
ADM	TNFAIP8L1
FBN1	DLG2
PTPRH	LOC102724621
IGFBP5	PRXL2A
OASL	SNORD55
MUC5B	B4GALNT1
MTURN	TMEM94
SIGLEC15	JPH1
HS6ST2	FOXRED2
HLA-DRB1	P2RY2
HDX	SPATA33
FLRT3	TGM2
CD109	CLSTN2
KCNQ4	SNORA70
GPC6	ASS1
WLS	CFAP161
CEP126	GDPD5
SGCE	ABCD1
SEMA3A	LOC105376342
PARM1	IRX3
B4GALT4	PER1
CCPG1	RNA45SN4
MIR646HG	SGPP2
ZNF385A	PDZD4
ALCAM	A4GALT
KLHL29	FAM234B
PKIB	ANKS1B
APOL6	FRMD4A
CRYBG3	PCED1B
LIF	SLC7A5
IGFBP3	HSPB8
DUSP10	SYNPO2
PRR15	FREM2
AREG	CA12
AKR1C2	EFNB3
DNAJC19	NXPE3
GPR37	MID1
SELL	SEMA3D
TCP11L2	TRIM71
FRMD4B	SLC39A6
GJA1	METTL7A
MUC16	TMEM198
KLF3-AS1	VIPR2
SYT10	LINC01836
FIGN	LINC00869
RNF144B	REEP2
NFYC-AS1	LIN7A
SMPD3	STMN3
PLXNA2	GNB4
LINC00641	PHRF1_1
HOXA13	MIR6746
ZCCHC10	PLXDC2
SEMA5A	FADS2
LOC101927263	MIR6847
FBXO32	GPR176
CLDN15	RAMP3
NTSR1	GPRC5B
AQP3	KCNK15
PPFIBP2	HFE
ITPRID2	RGS16
SOX2	CMTM8
S100A16	CPAMD8
OPN3	SMIM5
OTULINL	AHRR
SLC2A10	B3GALT5
KIAA1324	LAMB1
BIK	MAPK13
STS	DRD1
ATG4A	FLACC1
THAP9	DOK1
TMPRSS4	GDAP1
ARRDC4	NR4A2
DIPK1B	MYO16
NPAS2	KYNU
LRIG3	FN3K
INHBA	RNA45SN2
RIMS2	RAB11FIP2
ACP6	COX6C
CASTOR1	EFHD1
C19orf33	INSYN1
HERPUD1	LOC107984510
SOX9	NKAIN1
CAPS	RNA45SN5
MKRN2OS	L1CAM
HLA-DRB5	KCNJ3
LOC112268177	ST6GAL1
BMPR1B	AARD
FXYD3	TMTC1
C1orf115	PGM5
TXNIP	MAPT_2
TRIM38	EPHA3
NDRG4	CXCL12
EHHADH	LOC105371486
IL1R1	PRKG1
ZNF827	KCNK12
DUSP11	LINC00284
SLC22A15	STON1
MR1	KCNH1
BCL6	LOC105375635
KRCC1	PARVB
RPL32P3	SHISA2
FGF13	KCNK2
LOC107984115	SYT12
HS3ST3B1	SGCG
CALCR	LOC105370956
FAM174A	PMP22
CAPN13	TACC2
FMO5	SCIN
ETV5	LOC101930496
SLIRP	WIPF1
TK2	LOC148709
TFF1	MME
ST6GALNAC2	STAT6
PLEKHG1	FAM178B
KIAA0825	MCOLN2
PARP14	AFAP1L2
SPATS2L	PDE10A
DTX4	RGS22
ANXA3	PPIEL
EFCAB6	FOXO6_1
LOC105370113	LINC00052
UBE2E2	TENM3
NPR1	TFPI
KLF5	RAMP1
HIGD1A	HDAC9
SMIM10L2A	KCNE4
LAMC2	MALRD1
ATP8B2	ZNF608
NTN4	BCL2
EIF3CL	PLXNA4
ELL2	NRXN3
TRIM2	NPY1R
KIAA1257	SORCS1
BDKRB2	CCN5
ZNF189	LOC107987047
THRB	RMST
SLC6A14	GGT5
CGNL1	PRDM1
TSPAN6	TMEM255A
ARRDC3	PCSK2
MVP	OVCH1
CAVIN1	GUCY1A1
PGM2L1	INHA
DCBLD2	MMP16
SKIDA1	LOC105369199
NSA2	SLC2A14
SLC9A2	RIMS1
CDKL4	MIR2052HG
TNFAIP3	LSAMP
SYBU	LOC105374284
ZBTB26	FCGRT
ABLIM1	DCX
LAMB3	TRIL
MST1R	ADRA2A
LOC102723750	LOC101929698
TNFAIP2	SOX11
SAMD12	KSR2
PPP1R9A	IGSF3
TTC30A	OSGIN1
MBP	PLK1
IGSF1	NCAPG2
C14orf132	TMEM106C
MAP1B	HIST1H3J
NDRG1	SUSD4
SH3PXD2A	LMBR1
YARS2	KATNAL1
EPB41L4A	GTF3A
SCNN1A	LPCAT1
LIPH	EID1
KRT7	KNSTRN
MALL	DCDC2
RASGRP1	FADS3
LFNG	EVL
B3GNT3	ZMYND11
CYFIP2	ATP6V1B2
CAMK2D	FEN1
ZNF462	NINJ1
RIOX2	CDCA3
FUT9	ZWINT
NFKBIZ	NEMP1
LTBP2	TPRN
ROBO1	SHH
ABCC4	HIST1H1B
DUSP4	FAM83D
CTSF	TMEM65
RDX	POLA2
GALNT18	PKMYT1
PCDHAC1	ORC1
NEPRO	RET
DDIT4	CDAN1
CYLD	MKI67
HLA-DQB1	POTEKP
ANKRD35	TNK2
TRANK1	RNR2
ACSL1	PDLIM2
SHH	LOC105379152
CCDC85A	ZNF511
COBL	GNAZ
YPEL2	LOC102724334
TRAK1	SHISA4
FAT4	INKA2
KLF3	KIF20A
RNF7	TOMM34
ERBB4	FKBP4
PPARG	NBPF1
CAST	ADCY1
PPM1K	GALE
SLC25A46	KHK
PARP9	ARMC9
SASH1	VMA21
DENND2C	RHPN2
BTBD11	CEP78
STC2	DNAJC6
CITED4	ARHGAP33
ABCA1	RASSF7
RAB27B	UBE2C
CLCF1	EMID1
IL6ST	TMEM64
TMPRSS13	STXBP1
GSN	IGFBP4
PSD3	BRCA2
PITX1	CCDC69
IL4R	ESPL1
LINC02747	ARMCX1
LOC100130370	FZD4
IKZF2	BIRC5
ARMCX6	POC1A
ZNF654	RGS6
PDLIM5	LOC102724250
EGFR	HMMR
ALDH1A3	RNU4-1
ATP1B1	MYB
SLAIN1	CORO1A
KCND3	KLHDC8B
LYPD3	KREMEN2
SUB1	FUS
TMEM265	BCYRN1
NFKBIA	SHCBP1
NT5C	AMIGO2
GCNT1	RAD51
LOXL1	TTK
NEK6	RFC3
ANKRD18B	ZNF813
CAPN2	PKN3
RAP2B	SALL2
KRR1	MACF1
EIF2B2	GLYCTK
TGFBI	PRR36
PLEKHM1P1	NXNL2
RIPK4	KITLG
GDF15	COL9A2
WDR78	HJURP
TFG	PRRT1B
DBR1	RECQL4
NANS	PGAP1
CPD	ANXA6
SYK	KCNH2
UNC5C	CCDC74A
LRRC15	PIK3R1
NCMAP	NAB2
FOXQ1	ARMT1
ENTPD1	SGO2
MCTP1	LINC01087
IFIT3	EEF1AKMT1
ZMAT4	CENPH
MEIS1-AS3	SFXN2
CDC42EP3	CKAP2L
SH3GL3	TNIK
TNFSF10	POTEI
EDN2	ANOS1
NAV3	INPP5J
RNLS	LOC100288175
MDGA2	ASRGL1
SH3TC2	CDC20
GPR87	SEMA6B
LINC02732	ADD3
LINC02015	TMEM26
LOC107986473	NEURL1
SERPINB8	DLG4
STUM	OGFRL1
BDH2	SLC25A30
DHRS3	IGF2BP2
GSEC	GNB1L
KRT16	RNVU1-6
BRWD3	MYBL2
S100A9	BMP8A
TFR2	CKB
LOC100129434	JAK2
IGSF11	SERPINA5
ITGB6	ZC3HAV1L
LOC101928858	KLHL15
SLC37A2	SERPINA3
SERPINE1	SHF
C3	PHF1_1
KLF2	DNASE1L2
DIO2	ARHGAP19
RASD1	DOK4
SLC43A2	RASSF1
CYP24A1	ARMCX4
DDX60	SWI5
HNMT	NECTIN3
TAPT1-AS1	DLGAP3
KLHDC7B	PKIB
PTGES	KIF1A
COL4A6	POTEE
LOC151760	PRDM16
EDARADD	AFF3
GPX8	TRDMT1
SUGT1P1	KNDC1
EPAS1	FZD9
SLC16A5	MTMR7
SNHG30	CYP26B1
MAPK4	EHD2
FAM198B-AS1	KCNH3
BST2	COL21A1
SERHL2	COPS9
FAM13A	LINC01560
ELF3-AS1	ZNF827
SMIM22	FAM171A1
MAF	CDK14
RCN1	SYNDIG1
FAHD2CP	NMNAT2
ADGRG5	ZSCAN18
PRDM5	ARSJ
DSC2	FHL1
LINC00571	LOXL3
IKZF3	LOC100507437
PRICKLE1	CEP112
SLC2A12	SHC4
JPH2	PGBD5
SPAG4	PPARGC1A
GPRIN3	LINC00623
C12orf54	ARMCX2
NEXMIF	SLC4A10
FIRRE	KCNJ4
CYP2T1P	RAB3B
ZBTB20	LOC105373344
DNAH7	AMPH
GOLM1	LRP1B
NIM1K	MIR6845
MAOA	WFIKKN1
GTF2IP7	C10orf82
CRYBG2	THEG
LOC107985000	LOC105371414
ADAMTS7	SYN3
CPE	SLITRK4
BHLHE40	SARDH
CREG2	VIM-AS1
LIMCH1	LOC107986931
LINC01239	SLC6A17
ABCC3	PNMA8B
HSH2D	PLS3
ITPR1	SPERT
TSPAN5	GPR179_1
FAHD2B	LYNX1
TRIB2	LOC105371703
ADGRF4
PLCXD3
LXN
RND1
CSGALNACT1
CYP1A1
LOC105371453
FAM83F
ITPRIPL2
MIR3189
LRGUK
GRHL3
PDE4D
LRRN2
PCDH7
ENOX1
MCTP2
PARP10
BTG2
MAML2
UPK3B_1
KRT86
KLK6
LOC105374985
MDK
LOC107986334
PITPNM1
ANKRD24
TRIP6
CILP2
ACYP2
NAALADL2
LYPD1
SNORD45B
LOC112268047
HK2
ADORA1
LOC105376342
TMC7
DPYD
LRRK1
LNCAROD
DUSP16
ALDH3B1
CALML5
SEMA3E
KLF7
FNDC3B
SIK1B
NEK9
ZNF365
TMEM94
CCL28
FAM239B
FUT8-AS1
KLHL7
KIF9
TRIM14
SATB2
ADAM19
GRIN3B
FBXL13
FOXO4
QPRT
KIF21B
CCDC40
DNAH5
FER1L4
TFEB
MPZL2
TBX3
SLC25A20
FGD6
ACOT11
ZFP36L1
THEM4
KRT83
FUOM
TPPP
ELF3
NFE2L3
JUNB
GLIS3
LOC101926967
EPHA4
PPFIA4
LOC105378698
LOC105372411
FRK
SPIRE2
PCDHB14
TNS3
ATP8A1
LOC105377975
GADD45G
ZNF512
TNFAIP8
PLSCR1
DGAT2
HPDL
KIAA1217
NEK11
TRIM16L
DHRS2
LYSMD4
ASPH
ATP2B4
SPNS2
RNF145
RELB
TOB1-AS1
SAT1
SLC8A1
TGM2
ERC2
L3MBTL1
TBC1D19
SAMD4A
CD59
TENM4
SLC25A45
RNF125
LAMA3
PLPP2
PCDHB11
RND3
CD55
DMKN
LINC00673
TSKU
MB
DDR1
SLC45A3
MOB3C
ABCC2
RNF170
FOXO1
KLHL24
ZNF423
ZIC1
ST3GAL5
IFI30
HOMER3
NR4A1
DUSP1
WDR17
PCDHGA6
SIPA1
ADCY5
GLDN
RNF207
ETV6
NME7
BBC3
SYNPO2
NEAT1
JAG1
GRB7
TIMP3
TNFRSF21
GPR37L1
TRIM16
CTSZ
PHLDB2
FLVCR1
LOXL1-AS1
LHFPL2
CBLB
CD44
ZC3H8
KDSR
FSTL3
PNRC1
COL4A5
N4BP3
DTX3L
XKR9
FAT1
GPR160
MGST1
FURIN
BBS9
CCNG2
LOC107984897
MACROD2
ENC1
QSOX1
CNN2
MRPL45P2
LINC00847
MACC1
PCDHB8
MYO16
KTN1
ARRB1
USP32P2
BMF
APOL2
PMEPA1
KLRG2
MFSD1
FAM174B
DNAL1
LOC112267874
HERC3
NECTIN4
TTC9
PHLPP1
SMOX
NAV2
CALCOCO1
CASD1
CD27-AS1
KCNN4
NFIX
GTF2IP20
SORL1
ZNF319
PDK1
IRF1
SCD
SP100
CORO2A
SH2D4A
PBXIP1
LOC107983971
MYC
ZNF561
PLEKHM3
LTBR
KRT80
SHROOM1
ELMO3
ZNF136
SLCO3A1
PCDH1
CCSER1
FOSB
LOC105371952
DMPK
ZKSCAN1
CAT
PRKD1
CLIP2
CREBRF
NUAK1
PKP3
MAP3K14
ISG15
UNC5B

## Sheet: FIR20vsREST_up_DEMs_TF
Term	Overlap	P-value	Adjusted P-value	Old P-value	Old Adjusted P-value	Odds Ratio	Combined Score	Genes
SUZ12 CHEA	113/1684	2.28324e-12	2.30608e-10	0	0	2.2313	59.8109	SEMA5A;GALNT18;SOX21;IKZF3;HOXA13;GLDN;HS6ST2;LOXL1;FOXQ1;ALCAM;ADORA1;SOX9;PITX1;WLS;PCDHAC1;CSGALNACT1;DGAT2;IGFBP5;UNC5B;LIMCH1;IGFBP3;SKIDA1;UNC5C;FRMD4B;SLC9A2;C1ORF115;MAF;PRR15;KCNQ4;PRKD1;PHLDB2;TRIB2;FBN2;EPAS1;NPR1;LYPD1;GLIS3;LTBP2;DTX4;NDRG1;RASGRP1;NPAS2;ITPRIPL2;FAM83F;CALCR;STC2;PLXNA2;MBP;TPPP;NTSR1;LRRN2;BTBD11;FBXO32;GADD45G;PKIB;PLCXD3;NFE2L3;SPATS2L;FAT4;FGF13;FBN1;NRP2;TENM4;…
SMAD4 CHEA	55/584	1.17018e-11	5.90939e-10	0	0	3.10028	78.038	SEMA5A;BTG2;NRP2;TENM4;GALNT18;PTPRM;SLC8A1;HS6ST2;ROBO1;EPB41L4A;ALCAM;SH3PXD2A;ENC1;PMEPA1;BBS9;TNS4;PPFIA4;TP63;BCAS1;LIMCH1;PDE4D;UNC5C;ETV6;CDC42EP3;B4GALT4;GPR87;SATB2;LYPD1;LTBP2;NDRG1;FOXO1;ABLIM1;FAM83F;FGD6;ZMAT4;PLXNA2;CD59;LRIG3;CD55;SASH1;ZNF462;JAG1;SMOX;KRT13;ARHGAP26;KLF3;DHRS3;PKIB;KLF7;CYP24A1;BHLHE40;MAP3K14;PLEKHM3;YPEL2;FBN1
AR CHEA	76/1095	3.33135e-09	1.12155e-07	0	0	2.24067	43.7377	LRGUK;THRB;MAML2;ATP8A1;CALML5;PTPRM;CBLB;IKZF2;RND3;SLC8A1;HS6ST2;RIMS2;HERC3;SLC22A15;CAPN9;SH3PXD2A;TRIM2;TCP11L2;MACROD2;SOX9;SAMD12;TNS3;TP63;WLS;ZNF365;CSGALNACT1;EPHA4;ABCC4;SYK;KCND3;IL1R1;PDE4D;FNDC3B;DIO2;UBE2E2;COBL;FRMD4B;NAV2;ETV6;BTC;GPRIN3;C1ORF116;MAF;CEACAM6;MAP1B;CDC42EP3;COL4A5;PPARG;PRKD1;PHLDB2;FBN2;MAOA;LAMA3;PPM1K;NDRG1;EGFR;ZFP36L1;FUT9;ERBB4;PLXNA2;PDLIM5;SASH1;MAPK4;ABCA…
SOX2 CHEA	56/775	1.19651e-07	3.02119e-06	0	0	2.30265	36.7012	NRP2;AQP3;HS6ST2;SOX2;GJA1;ACP6;ENC1;TNS3;BCAS1;PDK1;HS3ST3B1;EPHA4;EDN2;DUSP1;ARRDC3;FNDC3B;COBL;NAV2;ATP1B1;ETV5;ETV6;SLC9A2;MOB3C;PLSCR1;RCN1;BDH2;NME7;MAP1B;CD109;SCNN1A;IL6ST;TRIB2;LRRC15;EPAS1;SEMA3A;NREP;FOXO1;ZFP36L1;FLRT3;PLXNA2;MBP;BMF;PDLIM5;GPC6;SASH1;JAG1;OPN3;LRRN2;SULF1;ELL2;KLF2;TBX3;GADD45G;NFKBIA;NFE2L3;YPEL2
NFE2L2 CHEA	64/1022	2.31065e-06	4.66751e-05	0	0	1.97481	25.629	MAML2;SERPINE1;LRRK1;ZBTB20;PTPRM;LAMC2;AREG;RND3;TSKU;IFIT3;OASL;FOXQ1;GJA1;HERC3;ENC1;FLVCR1;BBS9;ERC2;ZNF365;DUSP4;ARRDC4;ABCC4;ABCC2;UNC5B;DUSP1;IGFBP3;TMC7;ATP1B1;BTC;MAF;PITPNM1;SUB1;CDC42EP3;DPYD;CAT;MAOA;SYNPO2;GCNT1;GLIS3;SEMA3E;DTX4;NUAK1;APOL6;STC2;ZMAT4;PLXNA2;CILP2;GPC6;SASH1;JAG1;PCDH7;SAMD4A;HS3ST5;LHFPL2;SULF1;MYO16;KTN1;GADD45G;TTC9;KLF5;BCL6;SYT10;FAT4;FRK
TP63 CHEA	80/1399	4.10303e-06	6.90677e-05	0	0	1.80412	22.3779	DDR1;MAML2;ANKRD35;GALNT18;LRRK1;LAMC2;LOXL1;HK2;HERPUD1;LFNG;SHH;HERC3;ALCAM;DUSP10;SLC22A15;SH3PXD2A;TRIM29;PSD3;FLVCR1;TNFSF10;BDKRB2;TIMP3;ITGB6;TP63;ZNF385A;WLS;TGM2;DUSP4;IL4R;SYK;ACSL1;RIPK4;SPNS2;GPX8;FRMD4B;ATP1B1;MR1;MOB3C;CLIP2;RNF144B;KIAA1257;ELF3;IRF1;CDC42EP3;DSC2;CD44;PTGES;FBN2;EPAS1;TMPRSS4;GLIS3;TRAK1;NDRG1;EGFR;FOXO1;CNN2;ABLIM1;NUAK1;FAM83F;ZNF827;KLRG2;ST3GAL5;TSPAN5;SPOCK1;…
TP53 CHEA	28/319	5.61488e-06	8.10148e-05	0	0	2.78613	33.6846	BTG2;TNFAIP8;CAMK2D;THRB;PTPRM;HS6ST2;BBC3;JPH2;ENC1;LRIG3;KCNN4;GPC6;ZNF365;HS3ST3B1;EPHA4;JAG1;EDN2;UNC5B;GDF15;SKIDA1;PCDH7;LIF;ALDH3A1;RAP2B;CCNG2;DDIT4;CDC42EP3;ATG4A
FOXA2 ENCODE	25/316	9.71912e-05	0.00122704	0	0	2.47631	22.8782	GRB7;PHLPP1;SERPINE1;FIGN;PTPRH;DUSP16;HERPUD1;LFNG;FOXQ1;DUSP10;TCP11L2;JUNB;ABCC2;DUSP1;SKIDA1;PDE4D;RIPK4;CASD1;DHRS3;ETV5;KLF7;KIF9;KLF5;S100P;PHLDB2
STAT3 CHEA	17/177	0.000128645	0.00137418	0	0	3.04673	27.294	NRP2;TENM4;PDE4D;DNAH5;GLIS3;COBL;KRCC1;HK2;ETV5;ZFP36L1;ETV6;ABLIM1;BCL6;SLCO3A1;MYC;IRF1;IL6ST
PPARD CHEA	23/285	0.000136058	0.00137418	0	0	2.52657	22.4926	DNAJC19;ABCC3;CAMK2D;LXN;MAML2;SMOX;ITPR1;KRT7;CBLB;GRHL3;PRICKLE1;CLIP2;ZNF827;SLCO3A1;MYC;CAT;TXNIP;BBS9;MFSD1;MBP;TGFBI;TNS3;TNFRSF21
RAD21 ENCODE	67/1265	0.000253227	0.00232509	0	0	1.63952	13.5772	MAML2;LRRK1;TNFAIP3;SAT1;DUSP16;YARS2;RND3;EPB41L4A;MB;MYC;ENC1;SLC25A45;TGM2;HS3ST3B1;EPHA4;CDKL4;IGFBP5;DUSP1;IGFBP3;ARRDC3;GPX8;TFEB;SHROOM1;SLC9A4;BDH2;MAF;PITPNM1;ELF3;ZNF319;RNF207;DDIT4;GPR160;TRIB2;TNFRSF21;B4GALT4;CEMIP;PHLPP1;PARM1;SLC43A2;DNAH7;NPR1;SYNPO2;RNF7;DTX4;FGD6;WNT11;RASD1;CCDC85A;KIAA1324;PLXNA2;PCDH1;ABCA1;JAG1;KIAA1549L;ATP2B4;PCDHB14;PARP14;GADD45G;IGSF11;NR4A1;GRIN3B;PPF…
GATA2 CHEA	45/772	0.000378088	0.00318224	0	0	1.79776	14.167	DDR1;BTG2;TNFAIP8;KRT80;SLC45A3;TENM4;SERPINE1;ITPR1;FURIN;DUSP10;SH3PXD2A;ZMAT4;TNFSF10;CAPN2;RNF170;TSPAN5;MFSD1;CD59;KCNN4;BCAS1;TGM2;EDARADD;CSGALNACT1;ATP8B2;IL1R1;SLC2A12;SPNS2;MITF;NAV2;NEAT1;ATP1B1;ELL2;DHRS3;KLF2;GADD45G;BST2;CAPN13;CYLD;PPFIBP2;TFR2;CCPG1;DDIT4;TXNIP;MAP3K14;PLEKHM3
SMC3 ENCODE	62/1181	0.000541712	0.00420869	0	0	1.61826	12.1706	THRB;LRRK1;SAT1;DUSP16;YARS2;RND3;EPB41L4A;MYC;ENC1;SLC25A45;TGM2;HS3ST3B1;EPHA4;CDKL4;DUSP1;IGFBP3;ARRDC3;GPX8;TFEB;SHROOM1;SLC9A4;BDH2;PITPNM1;ELF3;ZNF319;RNF207;DDIT4;GPR160;TRIM14;TRIB2;CEMIP;PHLPP1;SLC43A2;NPR1;SYNPO2;LTBP2;DTX4;RASGRP1;NT5C;FGD6;WNT11;RASD1;KIAA1324;PLXNA2;CD55;APOL2;ABCA1;GDF15;PCDHB14;KLHL24;CORO2A;ARHGAP26;ELL2;DHRS3;GADD45G;IGSF11;NFKBIA;PPFIBP2;SELL;FXYD3;BHLHE40;YPEL2
CEBPB ENCODE	13/144	0.00137452	0.00991617	0	0	2.83297	18.6683	CAST;KLHL24;NEAT1;FBXO32;DUSP16;HERPUD1;ETV6;NFKBIA;BCL6;CCNG2;DDIT4;BHLHE40;LTBR
NANOG CHEA	34/595	0.00261211	0.0173374	0	0	1.74594	10.3841	HS6ST2;ZFP36L1;SOX2;GJA1;FLRT3;FUT9;LIPH;TRIM2;ACP6;ENC1;LRIG3;ITGB6;GPC6;SASH1;MAPK4;PDK1;HS3ST3B1;LRRN2;COBL;DHRS3;TBX3;ETV5;GADD45G;SLC9A2;ADAM19;NFKBIA;PLSCR1;RCN1;RNF125;KLF5;SCD;SPIRE2;IL6ST;TRIB2
SALL4 CHEA	23/355	0.00274652	0.0173374	0	0	1.98654	11.7154	UNC5B;LRRN2;SATB2;FNDC3B;COBL;NREP;SULF1;PPP1R9A;HS6ST2;DHRS3;HK2;BTC;NFKBIA;GJA1;RCN1;KLF5;ASPH;LIPH;CPD;IL6ST;PHLDB2;TNFRSF21;SASH1
MYOD1 ENCODE	13/166	0.0047697	0.0283376	0	0	2.42283	12.9512	SLC37A2;CALCOCO1;DMPK;PBXIP1;SULF1;MOB3C;TTC9;RAP2B;ELMO3;TRIM16;ITGB6;PPFIA4;DNAL1
GATA1 CHEA	41/807	0.00789373	0.0436463	0	0	1.54166	7.46425	BTG2;TNFAIP8;NFIX;ATP8A1;TENM4;ITPR1;ARRB1;FURIN;FOXO1;ABLIM1;SH3PXD2A;SH3TC2;ZMAT4;PLXNA2;ST3GAL5;RNF170;TSPAN5;BBS9;MBP;KCNN4;JUNB;TGM2;ABCC4;IL1R1;GDF15;NEK6;PCDH7;PDE4D;SAMD4A;COBL;MITF;GPR37L1;NAV2;ATP1B1;ADAM19;CYLD;C1ORF116;ELF3;TFR2;DDIT4;KCNQ4
CTCF ENCODE	80/1790	0.00821069	0.0436463	0	0	1.36136	6.53771	SEMA5A;THRB;LRRK1;TNFAIP3;SAT1;DUSP16;YARS2;RND3;SGCE;EPB41L4A;ALCAM;MYC;ENC1;SLC25A45;ADAMTS7;TGM2;HS3ST3B1;EPHA4;CDKL4;DUSP1;IGFBP3;ARRDC3;TFEB;SHROOM1;BTC;SLC9A4;BDH2;MAF;PITPNM1;ELF3;ZNF319;RNF207;DDIT4;GPR160;TRIM14;ELMO3;TRIB2;TNFRSF21;B4GALT4;CEMIP;PHLPP1;PARM1;SLC43A2;DNAH7;NPR1;LTBP2;DTX4;RASGRP1;NT5C;FGD6;WNT11;RASD1;FLRT3;CCDC85A;KIAA1324;PLXNA2;ST3GAL5;SPOCK1;CD55;APOL2;ABCA1;JAG1;ATP…
STAT3 ENCODE	37/725	0.010538	0.0532167	0	0	1.5459	7.03813	BTG2;PHLPP1;MAML2;MVP;FURIN;SAT1;ZFP36L1;APOL6;DUSP10;TFG;MYC;KDSR;SLC25A45;NANS;JUNB;CD55;APOL2;DUSP1;RDX;NEAT1;PARP14;PNRC1;ETV6;BST2;PLSCR1;BDH2;KLF5;BCL6;ASPH;CCPG1;CCNG2;IRF1;DDIT4;BHLHE40;IL6ST;FRK;BRWD3
TRIM28 CHEA	14/210	0.0136688	0.0657405	0	0	2.03524	8.73653	JAG1;UNC5B;IGFBP3;PRDM5;SOX21;ETV6;RAP2B;WNT11;KLF5;ENC1;SPOCK1;BMF;SOX9;CD55
POU5F1 CHEA	16/261	0.0182647	0.0838517	0	0	1.86157	7.45145	DENND2C;ENTPD1;TENM4;LRRN2;HK2;ETV5;GADD45G;ZFP36L1;SOX2;GJA1;PLSCR1;SCD;LIPH;ACP6;IL6ST;MAPK4
ESR1 CHEA	10/154	0.0394234	0.172384	0	0	1.97233	6.37731	C3;RNF144B;BCL6;SH3PXD2A;GDF15;ITPR1;BMF;TFF1;TNS3;ZFP36L1
TCF3 CHEA	45/1006	0.0409626	0.172384	0	0	1.34289	4.29066	PPP1R9A;DMKN;KRCC1;HS6ST2;ZFP36L1;SOX2;GJA1;NUAK1;FLRT3;FUT9;MYC;ACP6;BMF;GPC6;SASH1;MAPK4;PDK1;DENND2C;ABCC4;JAG1;UNC5B;DUSP1;LRRN2;RDX;FRMD4B;LHFPL2;FBXL13;KLF2;TBX3;ETV5;GADD45G;SLC9A2;ADAM19;NFKBIA;C1ORF116;RCN1;XKR9;DDIT4;CDC42EP3;BHLHE40;SPIRE2;IL6ST;MCTP2;TRIB2;YPEL2
EGR1 CHEA	17/315	0.0442304	0.17737	0	0	1.62405	5.06433	L3MBTL1;SP100;NFIX;MAML2;ZBTB20;GPR37L1;EGFR;ETV5;BBC3;RELB;SHH;FAM83F;TFR2;ERBB4;ERMARD;BMF;PCDH1
RELA ENCODE	24/484	0.0456596	0.17737	0	0	1.48826	4.59357	MIR3191;ABCC4;CAMK2D;TNFAIP3;SORL1;IKZF3;PNRC1;FSTL3;HERPUD1;RELB;ZFP36L1;RND1;ETV6;IFIH1;BST2;NFKBIA;CYLD;PPFIBP2;RNF207;IRF1;BHLHE40;NFKBIZ;IL6ST;JUNB
IRF1 ENCODE	14/263	0.0694217	0.259689	0	0	1.59759	4.26166	SAMD9;DTX3L;MX1;ISG15;PARP14;PARP9;PLSCR1;APOL6;DUSP10;MDK;KDSR;TRIM38;LOC728743;APOL2
PPARG CHEA	24/535	0.109012	0.393223	0	0	1.3361	2.96119	CAMK2D;KRT80;HPGD;ACSL1;LRRK1;MGST1;TNFAIP3;LTBP2;TSPAN12;DTX4;YARS2;DHRS3;ROBO1;RND1;KLF7;RNF144B;FAM83F;RAP2B;CLDN15;SCD;DDIT4;PPARG;MAP3K14;PLEKHM3
REST CHEA	52/1280	0.113525	0.39538	0	0	1.20995	2.63253	GALNT18;ADM;EFCAB6;GLDN;HK2;RIMS2;ERMARD;PSD3;ENC1;ERC2;PCDHAC1;ARRDC4;EPHA4;ABCC4;EDN2;KCND3;NAV2;MOB3C;RNF125;NME7;MAP1B;PRKD1;LRRC15;TBC1D19;PARM1;SATB2;KRT86;KRCC1;ADCY5;GLRA3;STC2;TPPP;ZNF423;PCDH1;N4BP3;BIK;LRRN2;TMPRSS13;KLF3;SORL1;MYO16;ENOX1;CYLD;KLF7;NR4A1;KLF5;KLHL7;SPIRE2;FOSB;ZNF654;BMPR1B;NEK11
HNF4A ENCODE	51/1276	0.14038	0.472612	0	0	1.18791	2.33235	SERPINE1;QPRT;TNFAIP3;HNMT;RND1;FOXQ1;SH3PXD2A;ENC1;SLC25A45;JUNB;TNS3;ABCC3;ABCC2;RIPK4;COBL;NEAT1;ATP1B1;ETV5;C1ORF115;MAF;CLDN15;ELF3;TFR2;EHHADH;GPR160;TRIM14;DSC2;GRB7;IGSF1;FIGN;C3;ZNF827;STC2;C19ORF33;KDSR;SLC25A20;SASH1;GDF15;NEK6;SAMD4A;CORO2A;DHRS3;NFKBIA;CYLD;SCD;SPIRE2;CREBRF;MIR3189;SPATS2L;FAT4;CRAT
FOXP2 ENCODE	9/178	0.158396	0.511288	0	0	1.5083	2.77928	DUSP11;DUSP4;PHLPP1;SKIDA1;SLC25A45;FBXO32;JUNB;NDRG1;CD55
NFIC ENCODE	13/279	0.163139	0.511288	0	0	1.38537	2.51188	DUSP1;ZBTB26;ATP2B4;PPM1K;NEAT1;PNRC1;ZFP36L1;NFKBIA;ENC1;BHLHE40;ST3GAL5;BMF;SLC25A45
FOXA1 ENCODE	10/205	0.167055	0.511288	0	0	1.45261	2.59935	SMPD3;DUSP11;KIF9;BCL6;TCP11L2;MBP;S100P;DHRS3;ETV5;HERPUD1
RFX5 ENCODE	23/559	0.210494	0.625292	0	0	1.21724	1.89683	HLA-DRB5;TNFAIP8;SLC43A2;SLC2A12;ARRDC3;KLHL24;HIGD1A;MR1;PNRC1;MTURN;GADD45G;RAP2B;SCD;MYC;CPD;CCNG2;DDIT4;FOSB;KDSR;JUNB;MAP3K14;ZNF365;YPEL2
IRF8 CHEA	6/121	0.234912	0.677888	0	0	1.47532	2.13706	BTC;IFIH1;PPFIBP2;DTX3L;PPM1K;PARP14
VDR CHEA	1976-04-01	0.262924	0.737649	0	0	1.56983	2.09712	NFKBIA;SP100;SLC37A2;TRIM38
CBX3 ENCODE	1981-04-01	0.301313	0.822504	0	0	1.46751	1.76044	TBC1D19;XKR9;KRR1;THEM4
FOSL2 ENCODE	8/196	0.357604	0.950473	0	0	1.20224	1.2363	NUAK1;KRT80;TNFAIP3;PKP3;PTPRH;SLC25A45;SERPINB8;ZKSCAN1
EZH2 ENCODE	13/338	0.374409	0.969624	0	0	1.13036	1.11047	BIK;LAMA3;NTN4;SLAIN1;IKZF3;SOX2;GRIN3B;ERBB4;MAK;KIAA1324;CYP1A1;SLIRP;MAPK4
SUZ12 ENCODE	4/105	0.486513	0.999996	0	0	1.1174	0.805078	KIAA1217;CYP24A1;EPAS1;ZIC1
KLF4 CHEA	34/987	0.511773	0.999996	0	0	1.00629	0.67409	NRP2;SATB2;ADM;HOXA13;NDRG1;ZFP36L1;LFNG;SOX2;MYC;BBS9;BMF;KDSR;PDLIM5;JUNB;CD55;PDK1;HS3ST3B1;DENND2C;OPN3;IGFBP5;SKIDA1;RDX;COBL;KLF3;SERPINB5;KLF2;TBX3;RCN1;KLF5;MAP1B;CD109;RNF207;TXNIP;IL6ST
CEBPD ENCODE	25/734	0.540903	0.999996	0	0	0.994038	0.610851	MIR3191;BTG2;CITED4;HNMT;KRCC1;MYC;THEM4;JUNB;CAST;DUSP1;RDX;ARRDC3;SAMD4A;KLHL24;KLF3;ETV6;BST2;NFKBIA;BCL6;CCNG2;DDIT4;BHLHE40;CAT;TXNIP;LTBR
ERG CHEA	5/144	0.550973	0.999996	0	0	1.01439	0.604646	DUSP4;ACSL1;NDRG1;ELL2;TBX3
EZH2 CHEA	8/237	0.566867	0.999996	0	0	0.984874	0.559045	FOXQ1;NFIX;CYP24A1;SAMD4A;MDGA2;PITX1;DHRS3;ADCY5
TCF3 ENCODE	28/840	0.587035	0.999996	0	0	0.971133	0.517295	CAMK2D;PBXIP1;RNF7;ZFP36L1;ALCAM;FGD6;ZNF827;ENC1;JUNB;SLC37A2;GSN;DUSP1;ACSL1;FNDC3B;TFEB;NEAT1;CASD1;ELL2;ETV5;RNF145;KLF7;TTC9;RAP2B;DDIT4;CDC42EP3;IL6ST;CRAT;FBN1
RCOR1 ENCODE	23/702	0.617286	0.999996	0	0	0.95357	0.460024	NEK9;ABCC4;SLC43A2;DUSP1;NEK6;IFI30;PARP14;SAT1;RELB;MOB3C;PITPNM1;SCD;CLCF1;ZNF319;KLHL7;DDIT4;FLVCR1;SPIRE2;SLC25A20;IL6ST;N4BP3;MAP3K14;PDK1
ZC3H11A ENCODE	4/129	0.648797	0.999996	0	0	0.901733	0.390121	FXYD3;MYC;ARRDC3;MST1R
BHLHE40 ENCODE	11/348	0.649569	0.999996	0	0	0.91908	0.396533	NT5C;CAMK2D;PHLPP1;DGAT2;SKIDA1;SPNS2;BHLHE40;CREBRF;TNFAIP3;NEAT1;BBC3
NELFE ENCODE	7/234	0.694107	0.999996	0	0	0.868166	0.316993	DUSP1;GDF15;DDIT4;ITPR1;NEAT1;JUNB;HERPUD1
SRF ENCODE	9/299	0.699615	0.999996	0	0	0.873419	0.312007	CNN2;KLF7;FOSB;ACYP2;KDSR;PDLIM5;JUNB;MAP3K14;NPAS2
TRIM28 ENCODE	3/120	0.783522	0.999996	0	0	0.721784	0.176084	ZCCHC10;DUSP1;RPL32P3
STAT5A ENCODE	6/233	0.81332	0.999996	0	0	0.743047	0.153536	MIR3191;BCL6;DDIT4;QSOX1;CD59;SIPA1
UBTF ENCODE	50/1631	0.816112	0.999996	0	0	0.883225	0.179474	LRRK1;CITED4;CBLB;SAT1;DUSP16;SMPD3;DOCK11;DUSP10;SLC22A15;MYC;FLVCR1;CAPN2;HOMER3;ABCC4;SYK;DUSP1;ACSL1;SKIDA1;TFEB;CASD1;CLIP2;ASPH;ZNF319;IRF1;IL6ST;TRIB2;PHLPP1;NFIX;SLC45A3;ITPR1;DTX4;FOXO1;FGD6;TSPAN5;N4BP3;PDLIM5;CD55;CENPV;OPN3;SMOX;RDX;ARHGAP26;ELL2;DCBLD2;NFKBIA;KLF5;CLCF1;BHLHE40;SPIRE2;PLEKHM3
HDAC2 ENCODE	4/175	0.854035	0.999996	0	0	0.657581	0.103755	RAP2B;DDIT4;DHRS3;YPEL2
ZEB1 ENCODE	2/106	0.8823	0.999996	0	0	0.540911	0.0677344	IFIH1;SP100
ETS1 ENCODE	3/156	0.906221	0.999996	0	0	0.550917	0.0542501	KLHL24;JUNB;PGM2L1
REST ENCODE	9/383	0.911469	0.999996	0	0	0.67426	0.0625023	SMPD3;RIMS2;NIM1K;CEMIP;GLRA3;RAB37;SPIRE2;CASD1;KRT86
SPI1 CHEA	29/1056	0.912294	0.999996	0	0	0.787209	0.0722602	SP100;TNFAIP8;MCTP1;SLC43A2;LRRK1;CTSZ;ITPR1;ZC3H8;TNFAIP3;DOCK11;SLC22A15;TFG;FAM174A;PLXNA2;BBS9;SLC25A45;JUNB;ZNF385A;EIF2B2;SYK;ACYP2;NEAT1;KLF7;PLSCR1;PITPNM1;NME7;GPR160;BHLHE40;ZNF512
ZKSCAN1 ENCODE	2/120	0.920372	0.999996	0	0	0.476388	0.0395294	SLC43A2;HIGD1A
FOS ENCODE	16/637	0.924553	0.999996	0	0	0.719954	0.0564767	GALNT18;ZBTB20;ETV5;RND1;CYLD;HERC3;DUSP10;KLF5;RAP2B;CCNG2;THAP9;CREBRF;CAPN2;TXNIP;SLC25A45;IL6ST
TCF7L2 ENCODE	14/583	0.938996	0.999996	0	0	0.687388	0.0432667	DUSP4;EPAS1;PPM1K;ATP1B1;TSKU;TBX3;SMPD3;NSA2;DUSP10;BCL6;PSD3;BBS9;PDLIM5;CD55
RUNX1 CHEA	35/1294	0.943682	0.999996	0	0	0.772237	0.0447638	CYFIP2;BTG2;ANKRD35;CALML5;SERPINE1;TNFAIP3;ARRB1;BBC3;ABLIM1;FAM83F;APOL6;ERMARD;JUNB;TNS3;DUSP4;DUSP1;ACSL1;PDE4D;LIF;TFEB;RAB27B;GRHL3;ATP1B1;DHRS3;ETV6;KIF9;RAP2B;CYP24A1;ASPH;NAV3;TFR2;CCPG1;BHLHE40;IL6ST;PLEKHM3
ZMIZ1 ENCODE	23/914	0.954646	0.999996	0	0	0.718416	0.0333451	BTG2;DUSP1;ARRDC3;PTPRVP;HIGD1A;KRCC1;NDRG1;PNRC1;HERPUD1;ZFP36L1;KLF7;RASD1;TFG;PITPNM1;MYC;SUB1;DDIT4;CAT;FLVCR1;QSOX1;PDLIM5;JUNB;CRAT
BCL3 ENCODE	5/273	0.959268	0.999996	0	0	0.52258	0.0217313	NFKBIA;ALDH3A1;ALCAM;BHLHE40;BBC3
ZNF384 ENCODE	16/730	0.981098	0.999996	0	0	0.623063	0.0118898	TNFAIP8;SLC43A2;LRRK1;ARRDC3;PPM1K;PARP14;SAT1;DHRS3;ETV5;GADD45G;ZFP36L1;RASD1;TFG;MYC;CLCF1;SLC25A20
SPI1 ENCODE	39/1540	0.984259	0.999996	0	0	0.716494	0.0113678	SP100;SLC43A2;LRRK1;CTSZ;ITPR1;ZC3H8;KRCC1;DUSP16;IKZF3;HERPUD1;IFIH1;LFNG;CNN2;DOCK11;SLC22A15;TFG;TRIM2;ERMARD;RNF170;QSOX1;CD59;PLEKHG1;ANKRD24;SYK;KRT13;ACYP2;ETV6;NFKBIA;PKIB;PLSCR1;PPFIBP2;RAP2B;MAK;IRF1;THAP9;ZNF512;TRIM38;MAP3K14;DSC2
ZBTB7A ENCODE	57/2184	0.990706	0.999996	0	0	0.733454	0.00684838	PSCA;TNFAIP3;ADM;ARRB1;TSPAN12;TSKU;MDK;MYC;FLVCR1;HOMER3;TK2;SLC25A45;JUNB;SLC16A5;ADAMTS7;TGM2;DUSP1;SKIDA1;TFEB;TMC7;NEAT1;CASD1;ATP1B1;ETV5;RAP2B;MAP1B;MAK;ZNF319;GPR160;CDC42EP3;B3GNT3;CCDC40;MIR3191;SLC43A2;NPR1;FUOM;NDRG1;ZFP36L1;NT5C;CNN2;ST3GAL5;SMOX;GDF15;RDX;LHFPL2;CORO2A;KLF3;DHRS3;NR4A1;GRIN3B;FXYD3;CCPG1;CCNG2;BHLHE40;MIR3189;CRAT;LOC728743
USF1 ENCODE	34/1423	0.991958	0.999996	0	0	0.67403	0.00544246	CAMK2D;FAM13A;BHLHE41;TNFAIP3;PBXIP1;BBC3;HERPUD1;RELB;ENC1;ST3GAL5;BBS9;MFSD1;LRIG3;SLC25A46;DUSP1;ARRDC3;FNDC3B;C14ORF132;KLHL24;NEAT1;FBXO32;KLF3;RNF145;PPFIBP2;XKR9;BCL6;ASPH;SUB1;CCNG2;TRIP6;ARMCX6;BHLHE40;CREBRF;ZNF512
E2F1 CHEA	18/859	0.992449	0.999996	0	0	0.592805	0.00449332	KRR1;RDX;MGST1;CASD1;KLF2;TBX3;HERPUD1;ZFP36L1;RNF125;FGD6;KLF5;RASD1;CCPG1;MYC;STC2;TK2;MAPK4;MPZL2
CHD1 ENCODE	12/655	0.995135	0.999996	0	0	0.517781	0.00252521	SNORD45B;DGAT2;ATP8A1;DDIT4;TCP11L2;JUNB;CRAT;DUSP16;DHRS3;ZKSCAN1;PNRC1;CD44
SIN3A ENCODE	24/1131	0.996778	0.999996	0	0	0.597206	0.00192756	DBR1;DUSP1;ARRDC3;NEAT1;FBXO32;NDRG1;HERPUD1;NSA2;KIF9;DUSP10;RAP2B;NME7;MYC;KLHL7;CCNG2;FAM174A;DDIT4;CREBRF;FOSB;MFSD1;JUNB;KIAA0825;SLC25A46;PDK1
PBX3 ENCODE	27/1269	0.997969	0.999996	0	0	0.597099	0.00121407	GALNT18;ZBTB20;CBLB;PPM1K;DTX4;FOXO1;RND1;HERC3;DUSP10;BMF;ERC2;JUNB;CAST;HS3ST3B1;DENND2C;EPHA4;EIF2B2;ETV5;NFKBIA;KLF5;RAP2B;ASPH;CCNG2;CREBRF;IL6ST;MAP3K14;YPEL2
NR2C2 ENCODE	4/350	0.998074	0.999996	0	0	0.322019	0.000620866	NEK9;SLIRP;IKZF2;KIAA0825
YY1 CHEA	3/332	0.999274	0.999996	0	0	0.253848	0.000184282	SLIRP;KRT86;YARS2
IRF3 ENCODE	10/663	0.99928	0.999996	0	0	0.423391	0.000305122	CYLD;DUSP10;KLF5;CREBRF;ZBTB20;BMF;CBLB;PPM1K;ETV5;YPEL2
USF2 ENCODE	17/965	0.999463	0.999996	0	0	0.493063	0.000265052	DUSP1;ARRDC3;TNFAIP3;PBXIP1;KLHL24;NEAT1;BBC3;HERPUD1;RELB;SUB1;CCNG2;BHLHE40;CREBRF;ST3GAL5;MFSD1;ZNF512;SLC25A46
SP2 ENCODE	17/994	0.999698	0.999996	0	0	0.477672	0.000144316	ARRDC4;HS3ST3B1;EIF2B2;PSCA;ZBTB20;CBLB;PPM1K;ETV5;CYLD;HERC3;FGD6;DUSP10;KLF5;CREBRF;IL6ST;ZKSCAN1;YPEL2
SP1 ENCODE	10/707	0.999737	0.999996	0	0	0.395728	0.000104083	ARRDC4;HS3ST3B1;CYLD;RAP2B;CCNG2;CYP1A1;CREBRF;ZBTB20;KDSR;ETV5
MYC CHEA	7/573	0.999753	0.999996	0	0	0.342003	8.44735e-05	GJA1;KLF5;KRR1;FUT9;STC2;PRDM5;ZC3H8
SIX5 ENCODE	19/1094	0.999796	0.999996	0	0	0.484056	9.87171e-05	LRGUK;CALCOCO1;PHLPP1;KRR1;ITPR1;TFEB;MITF;KLHL24;PGM2L1;SMPD3;FGD6;BCL6;ACP6;TTC30A;RPL32P3;BBS9;ATG4A;TRIM16;ZNF189
EGR1 ENCODE	6/537	0.99982	0.999996	0	0	0.31259	5.64234e-05	RNF145;SH3GL3;IL4R;EPAS1;CD59;CASD1
NFYA ENCODE	49/2250	0.999894	0.999996	0	0	0.59906	6.36167e-05	TNFAIP8;GALNT18;ZBTB26;ZBTB20;CBLB;EFCAB6;HERPUD1;RND1;HERC3;DUSP10;MYC;SLC2A12;ARRDC3;WDR78;MR1;MTURN;ETV5;RAP2B;DDIT4;THAP9;CAT;TXNIP;IL6ST;SLC43A2;PBXIP1;PPM1K;RNF7;HIGD1A;FOXO1;FGD6;DNAJC19;EIF2B2;KLHL24;ARHGAP26;PNRC1;DCBLD2;CYLD;KLF7;XKR9;KLF5;SCD;CPD;CCNG2;CREBRF;FOSB;ZNF136;MAP3K14;BRWD3;YPEL2
TAF7 ENCODE	7/640	0.999954	0.999996	0	0	0.304711	1.40549e-05	MIR3191;PSCA;DUSP1;ARRDC3;NEAT1;PDLIM5;JUNB
E2F6 ENCODE	74/3245	0.999978	0.999996	0	0	0.616603	1.36968e-05	SH3GL3;TNFAIP8;ZC3H8;EFCAB6;SOX21;IKZF3;TSKU;HERPUD1;DOCK11;HERC3;DUSP10;TFG;MYC;ERMARD;PSD3;NFKBIZ;MFSD1;NANS;PDK1;ARRDC4;HS3ST3B1;ABCC4;GPR37;DGAT2;DTX3L;SYK;DUSP1;SKIDA1;SHROOM1;PARP9;ATP1B1;SLC9A2;PLSCR1;RCN1;RNF125;RAP2B;ASPH;MAK;IRF1;TRIM14;ZNF512;B4GALT4;MRPL45P2;PHLPP1;EPAS1;PPM1K;MST1R;DTX4;RASGRP1;ZFP36L1;NT5C;FGD6;WNT11;STC2;THEM4;TSPAN5;PCDH1;N4BP3;CENPV;KRR1;SPAG4;FBXL13;RNF145;KLF7;…
CREB1 CHEA	24/1444	0.999985	0.999996	0	0	0.457565	6.80331e-06	HLA-DRB5;BTG2;CALCOCO1;PHLPP1;EIF2B2;SLC43A2;DUSP1;KRR1;SPAG4;RNF7;ELL2;KLF2;HK2;RELB;NR4A1;CPD;KLHL7;FAM174A;DDIT4;FOSB;BMF;ZNF512;JUNB;HLA-DQB1
BCLAF1 ENCODE	10/851	0.999988	0.999996	0	0	0.325433	3.92767e-06	MIR3191;NSA2;PSCA;ARRDC3;BHLHE40;THEM4;JUNB;SAT1;LOC728743;CD55
NFYB ENCODE	82/3715	0.999992	0.999996	0	0	0.586993	4.46121e-06	GALNT18;ZBTB26;CITED4;ZBTB20;CBLB;EFCAB6;SAT1;AQP3;HK2;HERPUD1;RND1;HERC3;DUSP10;TFG;MYC;FLVCR1;NANS;JUNB;SLC25A46;DENND2C;ZNF561;SLC2A12;ARRDC3;ACYP2;WDR78;ATP1B1;MR1;MTURN;ETV5;RAP2B;ASPH;NME7;IRF1;DDIT4;THAP9;CAT;TXNIP;ATG4A;ZNF512;IL6ST;GRB7;PHLPP1;SAMD9;SLC43A2;EPAS1;PBXIP1;PPM1K;RNF7;HIGD1A;FOXO1;CNN2;FGD6;STC2;BMF;ZNF189;DNAJC19;EIF2B2;KRR1;SPAG4;LYSMD4;KLHL24;ARHGAP26;ELL2;PNRC1;DCBLD2;BS…
TAF1 ENCODE	45/3346	0.999993	0.999996	0	0	0.341104	2.2844e-06	BTG2;DBR1;ZCCHC10;ATP8A1;PSCA;ZBTB26;ITPR1;RNF7;HIGD1A;SAT1;KRCC1;YARS2;HERPUD1;FGD6;MYC;ERMARD;QSOX1;NANS;JUNB;ZKSCAN1;DNAJC19;ZNF561;DUSP1;KRR1;ARRDC3;FNDC3B;ACYP2;NEAT1;PNRC1;ETV5;NFKBIA;NSA2;XKR9;RAP2B;SUB1;KLHL7;IRF1;DDIT4;THAP9;ZNF512;SLIRP;IL6ST;CRAT;PLEKHM3;B4GALT4
BRCA1 ENCODE	56/3218	0.999993	0.999996	0	0	0.454809	3.02102e-06	DBR1;TNFAIP8;ATP8A1;PSCA;LRRK1;ZBTB20;TSPAN12;DUSP16;YARS2;ALCAM;TFG;MYC;ERMARD;TCP11L2;NANS;JUNB;ZNF561;DUSP1;ACYP2;NEAT1;MTURN;ETV5;RAP2B;ASPH;DDIT4;THAP9;TXNIP;ATG4A;MIR3191;TBC1D19;CAMK2D;EPAS1;ITPR1;LYPD3;PPM1K;RNF7;DTX4;RELB;ZFP36L1;FGD6;BMF;CD55;CENPV;EIF2B2;SPAG4;FBXL13;ELL2;BCL6;CCPG1;KLHL7;BHLHE40;CREBRF;FOSB;ZNF136;PLEKHM3;NEK11
ATF2 ENCODE	51/2852	0.999994	0.999996	0	0	0.474264	3.0716e-06	BTG2;DBR1;DUSP16;YARS2;HERPUD1;DUSP10;MYC;ERMARD;FAM174A;ZNF561;DUSP1;ARRDC3;ACYP2;NEAT1;MTURN;NSA2;KIF9;ELF3;DDIT4;THAP9;TXNIP;MIR3191;TBC1D19;CAMK2D;PHLPP1;MAOA;ITPR1;PPM1K;RNF7;DTX4;NT5C;FGD6;FLRT3;BMF;KDSR;TSPAN1;CD55;ZNF189;SLC37A2;KRR1;SPAG4;SAMD4A;ARHGAP26;ELL2;PNRC1;KLF7;TRIP6;FOSB;TRIM38;LOC728743;KIAA0825
YY1 ENCODE	26/2753	0.999994	0.999996	0	0	0.239992	1.54047e-06	MRPL45P2;LRGUK;ZCCHC10;DNAH7;RNF7;KRCC1;YARS2;HERPUD1;FGD6;ERMARD;ZNF189;ZNF561;KRR1;RDX;FNDC3B;ACYP2;CASD1;CYLD;RNF145;SUB1;ARMCX6;CREBRF;SLIRP;CRAT;LOC728743;CCDC40
ELF1 ENCODE	29/2483	0.999994	0.999996	0	0	0.303741	1.9041e-06	SP100;DBR1;ZCCHC10;DNAH7;TFG;ERMARD;TCP11L2;THEM4;RPL32P3;MFSD1;JUNB;ZKSCAN1;SLC25A46;ZNF189;ATP2B4;FBXO32;PARP14;ETV6;NSA2;KIF9;RAP2B;NME7;SUB1;CREBRF;ATG4A;ZNF512;TRIM38;SLIRP;NEK11
ZBTB33 ENCODE	6/702	0.999994	0.999996	0	0	0.23639	1.46143e-06	DBR1;CAMK2D;ASPH;NANS;ZNF136;ETV5
CREB1 ENCODE	30/2238	0.999994	0.999996	0	0	0.354858	2.17058e-06	CALCOCO1;TNFAIP8;PHLPP1;MAOA;RNF7;SAT1;FGD6;ERMARD;FAM174A;BMF;ZKSCAN1;CD55;ZNF189;ZNF561;DUSP1;SPAG4;FNDC3B;ELL2;MR1;PNRC1;MTURN;PKIB;KIF9;BCL6;CCPG1;SUB1;KLHL7;THAP9;FOSB;ATG4A
GABPA ENCODE	26/2082	0.999994	0.999996	0	0	0.331192	1.99066e-06	TBC1D19;PSCA;ZBTB26;NT5C;TFG;ERMARD;THEM4;RPL32P3;JUNB;ZKSCAN1;SLC25A46;ZNF561;NEK9;EIF2B2;ANKRD24;KRR1;NSA2;KIF9;NME7;TTC30A;ZNF512;TRIM16;SLIRP;KIAA0825;PLEKHM3;BRWD3
MAX ENCODE	29/2073	0.999994	0.999996	0	0	0.373535	2.24304e-06	SERPINE1;ITPR1;TNFAIP3;NDRG1;HERPUD1;NT5C;THEM4;MFSD1;NANS;JUNB;CD55;SLC25A46;PDK1;ABCA1;ABCC4;DGAT2;DUSP1;KRR1;SPAG4;FBXO32;RNF145;KLF5;ASPH;SCD;SUB1;BHLHE40;CREBRF;TXNIP;TNFRSF21
FLI1 ENCODE	5/650	0.999994	0.999996	0	0	0.212836	1.25669e-06	NSA2;ANKRD24;ATP8B2;SUB1;ZNF512
NRF1 ENCODE	21/1882	0.999994	0.999996	0	0	0.29662	1.73878e-06	MRPL45P2;ANKRD24;ARRDC3;ZC3H8;WDR78;TSPAN12;KRCC1;YARS2;PNRC1;DUSP11;PKIB;RNF145;TFG;KLHL7;CCNG2;TTC30A;FOSB;BBS9;CD59;CRAT;MAP3K14
PML ENCODE	21/1596	0.999994	0.999996	0	0	0.356225	2.00773e-06	MIR3191;DUSP1;ARRDC3;FNDC3B;ITPR1;SAT1;KRCC1;NT5C;PLSCR1;XKR9;MYC;SUB1;ERMARD;DDIT4;TRIP6;THEM4;QSOX1;SLIRP;JUNB;CRAT;PLEKHM3
MYC ENCODE	11/1515	0.999994	0.999996	0	0	0.193274	1.07132e-06	MRPL45P2;RNF145;ABCC4;NSA2;DUSP1;SCD;BHLHE40;ITPR1;FBXL13;CD55;HERPUD1
E2F4 ENCODE	3/710	0.999996	0.999996	0	0	0.115776	5.16921e-07	MYC;CCNG2;KIAA0825
