# Supplementary material for: Fractionated irradiation of MCF7 breast cancer cells rewires a gene regulatory circuit towards a treatment‐resistant stemness phenotype
Source: Mol Oncol. 2022 Jun 15;16(19):3410–35. doi: 10.1002/1878-0261.13226 (PMC9533694; doi:10.1002/1878-0261.13226)
Supplement: Supplementary file 10 — Data S4. FIR20vsREST transcriptome_GSEA.xlsx. [file MOL2-16-3410-s003.xlsx]

## Sheet: C2_Curated_FIR20
NAME	GS<br> follow link to MSigDB	GS DETAILS	SIZE	ES	NES	NOM p-val	FDR q-val	FWER p-val	RANK AT MAX	LEADING EDGE
DAUER_STAT3_TARGETS_DN	DAUER_STAT3_TARGETS_DN	Details ...	48	0.793049	1.98824	0	0.00214341	0.002	4538	tags=63%, list=10%, signal=70%
ELVIDGE_HYPOXIA_BY_DMOG_UP	ELVIDGE_HYPOXIA_BY_DMOG_UP	Details ...	133	0.689228	1.98382	0	0.0010717	0.002	4482	tags=52%, list=10%, signal=58%
ELVIDGE_HYPOXIA_UP	ELVIDGE_HYPOXIA_UP	Details ...	171	0.667203	1.97247	0	0.00143287	0.004	4482	tags=49%, list=10%, signal=54%
CHARAFE_BREAST_CANCER_BASAL_VS_MESENCHYMAL_UP	CHARAFE_BREAST_CANCER_BASAL_VS_MESENCHYMAL_UP	Details ...	123	0.679276	1.94556	0	0.00134076	0.005	7896	tags=64%, list=18%, signal=78%
KEGG_ALLOGRAFT_REJECTION	KEGG_ALLOGRAFT_REJECTION	Details ...	37	0.820877	1.93936	0	0.0015077	0.007	5306	tags=24%, list=12%, signal=28%
KEGG_ASTHMA	KEGG_ASTHMA	Details ...	30	0.830312	1.9155	0	0.00340033	0.019	1450	tags=17%, list=3%, signal=17%
LIN_SILENCED_BY_TUMOR_MICROENVIRONMENT	LIN_SILENCED_BY_TUMOR_MICROENVIRONMENT	Details ...	107	0.669465	1.87118	0	0.0135305	0.086	2966	tags=41%, list=7%, signal=44%
ELVIDGE_HIF1A_AND_HIF2A_TARGETS_DN	ELVIDGE_HIF1A_AND_HIF2A_TARGETS_DN	Details ...	105	0.655674	1.85375	0	0.0173597	0.119	4034	tags=48%, list=9%, signal=52%
STAMBOLSKY_TARGETS_OF_MUTATED_TP53_DN	STAMBOLSKY_TARGETS_OF_MUTATED_TP53_DN	Details ...	49	0.741211	1.8422	0	0.0200004	0.149	3785	tags=45%, list=9%, signal=49%
BOSCO_EPITHELIAL_DIFFERENTIATION_MODULE	BOSCO_EPITHELIAL_DIFFERENTIATION_MODULE	Details ...	64	0.703506	1.82658	0	0.0256671	0.212	1444	tags=42%, list=3%, signal=44%
CHARAFE_BREAST_CANCER_LUMINAL_VS_BASAL_DN	CHARAFE_BREAST_CANCER_LUMINAL_VS_BASAL_DN	Details ...	451	0.567405	1.80324	0	0.0387426	0.329	5100	tags=37%, list=12%, signal=42%
PODAR_RESPONSE_TO_ADAPHOSTIN_UP	PODAR_RESPONSE_TO_ADAPHOSTIN_UP	Details ...	142	0.617049	1.79205	0	0.0448574	0.398	8131	tags=58%, list=19%, signal=71%
AMIT_SERUM_RESPONSE_120_MCF10A	AMIT_SERUM_RESPONSE_120_MCF10A	Details ...	65	0.677609	1.78576	0	0.0477991	0.448	2879	tags=38%, list=7%, signal=41%
ONDER_CDH1_SIGNALING_VIA_CTNNB1	ONDER_CDH1_SIGNALING_VIA_CTNNB1	Details ...	83	0.659889	1.78388	0	0.0456146	0.456	7896	tags=58%, list=18%, signal=70%
PEDERSEN_METASTASIS_BY_ERBB2_ISOFORM_1	PEDERSEN_METASTASIS_BY_ERBB2_ISOFORM_1	Details ...	46	0.711934	1.7775	0	0.0483369	0.506	2099	tags=48%, list=5%, signal=50%
HUANG_DASATINIB_RESISTANCE_UP	HUANG_DASATINIB_RESISTANCE_UP	Details ...	78	0.664605	1.76624	0	0.0549065	0.566	3416	tags=44%, list=8%, signal=47%
KEGG_TYPE_I_DIABETES_MELLITUS	KEGG_TYPE_I_DIABETES_MELLITUS	Details ...	43	0.709834	1.75721	0	0.0610777	0.633	6873	tags=28%, list=16%, signal=33%
SEITZ_NEOPLASTIC_TRANSFORMATION_BY_8P_DELETION_UP	SEITZ_NEOPLASTIC_TRANSFORMATION_BY_8P_DELETION_UP	Details ...	74	0.656831	1.74599	0	0.0708785	0.697	5730	tags=47%, list=13%, signal=54%
CREIGHTON_ENDOCRINE_THERAPY_RESISTANCE_5	CREIGHTON_ENDOCRINE_THERAPY_RESISTANCE_5	Details ...	486	0.540161	1.74417	0	0.0689626	0.707	8671	tags=54%, list=20%, signal=67%
MISSIAGLIA_REGULATED_BY_METHYLATION_UP	MISSIAGLIA_REGULATED_BY_METHYLATION_UP	Details ...	122	0.613309	1.7436	0	0.0658369	0.708	4042	tags=37%, list=9%, signal=41%
ANDERSEN_CHOLANGIOCARCINOMA_CLASS2	ANDERSEN_CHOLANGIOCARCINOMA_CLASS2		175	0.585992	1.74245	0	0.0639359	0.714	2987	tags=37%, list=7%, signal=39%
COLDREN_GEFITINIB_RESISTANCE_DN	COLDREN_GEFITINIB_RESISTANCE_DN		226	0.571981	1.73966	0	0.0635332	0.733	8012	tags=50%, list=18%, signal=61%
NIKOLSKY_BREAST_CANCER_7Q21_Q22_AMPLICON	NIKOLSKY_BREAST_CANCER_7Q21_Q22_AMPLICON		75	0.654604	1.73823	0	0.0624163	0.746	8352	tags=61%, list=19%, signal=76%
ZHANG_RESPONSE_TO_IKK_INHIBITOR_AND_TNF_UP	ZHANG_RESPONSE_TO_IKK_INHIBITOR_AND_TNF_UP		223	0.571546	1.73551	0	0.062647	0.766	4406	tags=37%, list=10%, signal=41%
DELPUECH_FOXO3_TARGETS_UP	DELPUECH_FOXO3_TARGETS_UP		65	0.664183	1.73391	0	0.0617439	0.777	6313	tags=49%, list=14%, signal=57%
ONDER_CDH1_TARGETS_2_DN	ONDER_CDH1_TARGETS_2_DN		471	0.540627	1.73022	0	0.0623215	0.793	4576	tags=35%, list=10%, signal=38%
SANA_TNF_SIGNALING_UP	SANA_TNF_SIGNALING_UP		82	0.638163	1.72924	0	0.0612866	0.796	3984	tags=40%, list=9%, signal=44%
KRIEG_HYPOXIA_VIA_KDM3A	KRIEG_HYPOXIA_VIA_KDM3A		52	0.68534	1.71929	0.00177305	0.0699559	0.851	3309	tags=44%, list=8%, signal=48%
BOWIE_RESPONSE_TO_TAMOXIFEN	BOWIE_RESPONSE_TO_TAMOXIFEN		18	0.82985	1.70823	0.00181818	0.0806742	0.888	3976	tags=61%, list=9%, signal=67%
BOWIE_RESPONSE_TO_EXTRACELLULAR_MATRIX	BOWIE_RESPONSE_TO_EXTRACELLULAR_MATRIX		17	0.832231	1.70279	0.00183486	0.0857971	0.909	3976	tags=65%, list=9%, signal=71%
RODRIGUES_DCC_TARGETS_DN	RODRIGUES_DCC_TARGETS_DN		119	0.59451	1.69934	0	0.0874113	0.924	3606	tags=38%, list=8%, signal=41%
KEGG_AUTOIMMUNE_THYROID_DISEASE	KEGG_AUTOIMMUNE_THYROID_DISEASE		52	0.677212	1.69603	0	0.0897679	0.932	5656	tags=27%, list=13%, signal=31%
TAKEDA_TARGETS_OF_NUP98_HOXA9_FUSION_3D_UP	TAKEDA_TARGETS_OF_NUP98_HOXA9_FUSION_3D_UP		180	0.568776	1.69045	0	0.0941171	0.942	6946	tags=44%, list=16%, signal=52%
SANA_RESPONSE_TO_IFNG_UP	SANA_RESPONSE_TO_IFNG_UP		76	0.625193	1.68994	0	0.0920767	0.942	3984	tags=38%, list=9%, signal=42%
RASHI_NFKB1_TARGETS	RASHI_NFKB1_TARGETS		17	0.817633	1.68829	0.00365631	0.0914223	0.944	3602	tags=59%, list=8%, signal=64%
DER_IFN_ALPHA_RESPONSE_UP	DER_IFN_ALPHA_RESPONSE_UP		74	0.629125	1.68363	0	0.095842	0.959	4205	tags=43%, list=10%, signal=48%
FERRARI_RESPONSE_TO_FENRETINIDE_UP	FERRARI_RESPONSE_TO_FENRETINIDE_UP		22	0.784018	1.68227	0	0.0950302	0.963	3252	tags=50%, list=7%, signal=54%
MENSE_HYPOXIA_UP	MENSE_HYPOXIA_UP		97	0.611865	1.67962	0	0.0964223	0.968	3028	tags=40%, list=7%, signal=43%
PHONG_TNF_TARGETS_UP	PHONG_TNF_TARGETS_UP		63	0.645173	1.67818	0	0.0957476	0.968	5082	tags=44%, list=12%, signal=50%
ELVIDGE_HIF1A_TARGETS_DN	ELVIDGE_HIF1A_TARGETS_DN		92	0.60638	1.67597	0	0.0961879	0.974	4034	tags=43%, list=9%, signal=48%
SARRIO_EPITHELIAL_MESENCHYMAL_TRANSITION_DN	SARRIO_EPITHELIAL_MESENCHYMAL_TRANSITION_DN		152	0.567455	1.67576	0	0.0942355	0.974	6188	tags=42%, list=14%, signal=49%
GROSS_HYPOXIA_VIA_ELK3_ONLY_UP	GROSS_HYPOXIA_VIA_ELK3_ONLY_UP		33	0.712659	1.67575	0	0.0920432	0.974	2669	tags=42%, list=6%, signal=45%
HECKER_IFNB1_TARGETS	HECKER_IFNB1_TARGETS		93	0.605676	1.66918	0	0.099465	0.98	5686	tags=44%, list=13%, signal=51%
BIOCARTA_ASBCELL_PATHWAY	BIOCARTA_ASBCELL_PATHWAY		15	0.838302	1.66851	0.0060241	0.0980625	0.98	4205	tags=33%, list=10%, signal=37%
WINZEN_DEGRADED_VIA_KHSRP	WINZEN_DEGRADED_VIA_KHSRP		100	0.591114	1.65612	0.0016835	0.114352	0.989	3974	tags=35%, list=9%, signal=38%
HOLLERN_SQUAMOUS_BREAST_TUMOR	HOLLERN_SQUAMOUS_BREAST_TUMOR		167	0.56296	1.65083	0	0.120176	0.991	6420	tags=34%, list=15%, signal=40%
RASHI_RESPONSE_TO_IONIZING_RADIATION_2	RASHI_RESPONSE_TO_IONIZING_RADIATION_2		124	0.577071	1.64722	0	0.123937	0.993	7763	tags=54%, list=18%, signal=66%
SARTIPY_NORMAL_AT_INSULIN_RESISTANCE_DN	SARTIPY_NORMAL_AT_INSULIN_RESISTANCE_DN		16	0.82582	1.647	0	0.121849	0.993	2839	tags=56%, list=6%, signal=60%
NAGASHIMA_NRG1_SIGNALING_UP	NAGASHIMA_NRG1_SIGNALING_UP		171	0.557701	1.64696	0	0.119407	0.993	6982	tags=45%, list=16%, signal=53%
KEGG_GRAFT_VERSUS_HOST_DISEASE	KEGG_GRAFT_VERSUS_HOST_DISEASE		40	0.674668	1.6464	0.00694444	0.118095	0.993	5306	tags=20%, list=12%, signal=23%
BHAT_ESR1_TARGETS_NOT_VIA_AKT1_DN	BHAT_ESR1_TARGETS_NOT_VIA_AKT1_DN		87	0.604481	1.64388	0	0.120032	0.993	5181	tags=46%, list=12%, signal=52%
JAEGER_METASTASIS_DN	JAEGER_METASTASIS_DN		257	0.530777	1.64198	0	0.121234	0.993	3147	tags=29%, list=7%, signal=31%
CHEN_HOXA5_TARGETS_9HR_UP	CHEN_HOXA5_TARGETS_9HR_UP		220	0.545131	1.63705	0	0.128136	0.995	8197	tags=45%, list=19%, signal=56%
KIM_LRRC3B_TARGETS	KIM_LRRC3B_TARGETS		30	0.711277	1.63484	0.00881834	0.129741	0.996	3054	tags=33%, list=7%, signal=36%
LINDSTEDT_DENDRITIC_CELL_MATURATION_B	LINDSTEDT_DENDRITIC_CELL_MATURATION_B		48	0.647775	1.62703	0.00178571	0.141764	0.999	5654	tags=48%, list=13%, signal=55%
KEGG_NOTCH_SIGNALING_PATHWAY	KEGG_NOTCH_SIGNALING_PATHWAY		47	0.661522	1.62648	0.00174825	0.140216	0.999	6487	tags=49%, list=15%, signal=57%
GROSS_HYPOXIA_VIA_ELK3_AND_HIF1A_UP	GROSS_HYPOXIA_VIA_ELK3_AND_HIF1A_UP		142	0.559344	1.62369	0	0.14311	1	7232	tags=43%, list=17%, signal=51%
ROSS_AML_WITH_CBFB_MYH11_FUSION	ROSS_AML_WITH_CBFB_MYH11_FUSION		51	0.641956	1.6231	0.00175131	0.141574	1	6628	tags=47%, list=15%, signal=55%
PHONG_TNF_RESPONSE_VIA_P38_PARTIAL	PHONG_TNF_RESPONSE_VIA_P38_PARTIAL		164	0.55289	1.6197	0	0.145597	1	4568	tags=37%, list=10%, signal=41%
BENNETT_SYSTEMIC_LUPUS_ERYTHEMATOSUS	BENNETT_SYSTEMIC_LUPUS_ERYTHEMATOSUS		29	0.70734	1.61905	0.00373832	0.144434	1	4383	tags=48%, list=10%, signal=54%
PRAMOONJAGO_SOX4_TARGETS_UP	PRAMOONJAGO_SOX4_TARGETS_UP		51	0.642407	1.61529	0.00166667	0.149109	1	5188	tags=51%, list=12%, signal=58%
ALTEMEIER_RESPONSE_TO_LPS_WITH_MECHANICAL_VENTILATION	ALTEMEIER_RESPONSE_TO_LPS_WITH_MECHANICAL_VENTILATION		119	0.573505	1.61501	0.00161812	0.147261	1	4111	tags=34%, list=9%, signal=38%
BIOCARTA_TH1TH2_PATHWAY	BIOCARTA_TH1TH2_PATHWAY		23	0.73881	1.60553	0.011215	0.164437	1	5303	tags=35%, list=12%, signal=40%
ROYLANCE_BREAST_CANCER_16Q_COPY_NUMBER_UP	ROYLANCE_BREAST_CANCER_16Q_COPY_NUMBER_UP		60	0.620641	1.60144	0.00173913	0.171332	1	7526	tags=57%, list=17%, signal=68%
ROY_WOUND_BLOOD_VESSEL_DN	ROY_WOUND_BLOOD_VESSEL_DN		22	0.74222	1.59634	0.00373134	0.179595	1	6820	tags=68%, list=16%, signal=81%
REACTOME_FOXO_MEDIATED_TRANSCRIPTION_OF_CELL_CYCLE_GENES	REACTOME_FOXO_MEDIATED_TRANSCRIPTION_OF_CELL_CYCLE_GENES		17	0.78419	1.59583	0.00760456	0.178103	1	4380	tags=59%, list=10%, signal=65%
BOSCO_ALLERGEN_INDUCED_TH2_ASSOCIATED_MODULE	BOSCO_ALLERGEN_INDUCED_TH2_ASSOCIATED_MODULE		147	0.547845	1.59558	0	0.176088	1	6775	tags=40%, list=15%, signal=47%
ZWANG_CLASS_3_TRANSIENTLY_INDUCED_BY_EGF	ZWANG_CLASS_3_TRANSIENTLY_INDUCED_BY_EGF		222	0.5275	1.59509	0	0.174545	1	7233	tags=46%, list=17%, signal=55%
FUJII_YBX1_TARGETS_UP	FUJII_YBX1_TARGETS_UP		42	0.647977	1.59144	0.00176991	0.179764	1	5172	tags=50%, list=12%, signal=57%
GESERICK_TERT_TARGETS_DN	GESERICK_TERT_TARGETS_DN		21	0.737937	1.58808	0.0132075	0.184239	1	3852	tags=62%, list=9%, signal=68%
FISCHER_DIRECT_P53_TARGETS_META_ANALYSIS	FISCHER_DIRECT_P53_TARGETS_META_ANALYSIS		308	0.510163	1.58748	0	0.183046	1	9318	tags=54%, list=21%, signal=68%
REACTOME_TRAF6_MEDIATED_INDUCTION_OF_TAK1_COMPLEX_WITHIN_TLR4_COMPLEX	REACTOME_TRAF6_MEDIATED_INDUCTION_OF_TAK1_COMPLEX_WITHIN_TLR4_COMPLEX		16	0.785169	1.58701	0.0108696	0.181434	1	8386	tags=75%, list=19%, signal=93%
LIU_TOPBP1_TARGETS	LIU_TOPBP1_TARGETS		15	0.805091	1.58697	0.0108303	0.179067	1	2097	tags=40%, list=5%, signal=42%
REACTOME_FOXO_MEDIATED_TRANSCRIPTION	REACTOME_FOXO_MEDIATED_TRANSCRIPTION		66	0.597192	1.58568	0	0.179435	1	1305	tags=23%, list=3%, signal=23%
CROMER_TUMORIGENESIS_DN	CROMER_TUMORIGENESIS_DN		49	0.637995	1.58567	0.00353982	0.177087	1	7129	tags=57%, list=16%, signal=68%
REACTOME_CASPASE_ACTIVATION_VIA_EXTRINSIC_APOPTOTIC_SIGNALLING_PATHWAY	REACTOME_CASPASE_ACTIVATION_VIA_EXTRINSIC_APOPTOTIC_SIGNALLING_PATHWAY		26	0.716109	1.58321	0.0053286	0.180207	1	8755	tags=69%, list=20%, signal=87%
GEISS_RESPONSE_TO_DSRNA_UP	GEISS_RESPONSE_TO_DSRNA_UP		39	0.657312	1.5822	0.00547445	0.179731	1	4847	tags=49%, list=11%, signal=55%
DIRMEIER_LMP1_RESPONSE_EARLY	DIRMEIER_LMP1_RESPONSE_EARLY		63	0.605482	1.58167	0.00701754	0.178379	1	7398	tags=51%, list=17%, signal=61%
KRASNOSELSKAYA_ILF3_TARGETS_UP	KRASNOSELSKAYA_ILF3_TARGETS_UP		37	0.67847	1.57973	0.00541516	0.180183	1	2193	tags=35%, list=5%, signal=37%
GRAHAM_CML_DIVIDING_VS_NORMAL_QUIESCENT_DN	GRAHAM_CML_DIVIDING_VS_NORMAL_QUIESCENT_DN		91	0.572048	1.57909	0.00167224	0.178878	1	6668	tags=36%, list=15%, signal=43%
WU_CELL_MIGRATION	WU_CELL_MIGRATION		181	0.532106	1.57835	0	0.1782	1	5551	tags=36%, list=13%, signal=41%
MOHANKUMAR_HOXA1_TARGETS_DN	MOHANKUMAR_HOXA1_TARGETS_DN		168	0.531363	1.57825	0	0.176265	1	4693	tags=39%, list=11%, signal=44%
PEDERSEN_METASTASIS_BY_ERBB2_ISOFORM_4	PEDERSEN_METASTASIS_BY_ERBB2_ISOFORM_4		106	0.561293	1.57376	0.00169492	0.184272	1	6828	tags=52%, list=16%, signal=61%
PID_P53_DOWNSTREAM_PATHWAY	PID_P53_DOWNSTREAM_PATHWAY		137	0.54132	1.57278	0	0.184235	1	9624	tags=55%, list=22%, signal=70%
TURASHVILI_BREAST_DUCTAL_CARCINOMA_VS_DUCTAL_NORMAL_DN	TURASHVILI_BREAST_DUCTAL_CARCINOMA_VS_DUCTAL_NORMAL_DN		200	0.525142	1.57218	0	0.183402	1	5730	tags=40%, list=13%, signal=45%
MOSERLE_IFNA_RESPONSE	MOSERLE_IFNA_RESPONSE		31	0.68185	1.57217	0.00540541	0.181282	1	4538	tags=55%, list=10%, signal=61%
HUANG_FOXA2_TARGETS_UP	HUANG_FOXA2_TARGETS_UP		47	0.625954	1.57126	0	0.181257	1	7150	tags=55%, list=16%, signal=66%
VERHAAK_GLIOBLASTOMA_MESENCHYMAL	VERHAAK_GLIOBLASTOMA_MESENCHYMAL		216	0.519577	1.57035	0	0.181075	1	4687	tags=36%, list=11%, signal=40%
JI_METASTASIS_REPRESSED_BY_STK11	JI_METASTASIS_REPRESSED_BY_STK11		26	0.697911	1.56705	0.0105263	0.18617	1	2121	tags=46%, list=5%, signal=48%
BASSO_CD40_SIGNALING_UP	BASSO_CD40_SIGNALING_UP		102	0.558033	1.5666	0	0.184929	1	5742	tags=41%, list=13%, signal=47%
EINAV_INTERFERON_SIGNATURE_IN_CANCER	EINAV_INTERFERON_SIGNATURE_IN_CANCER		27	0.692486	1.56505	0.00746269	0.186217	1	2193	tags=41%, list=5%, signal=43%
SHAFFER_IRF4_TARGETS_IN_PLASMA_CELL_VS_MATURE_B_LYMPHOCYTE	SHAFFER_IRF4_TARGETS_IN_PLASMA_CELL_VS_MATURE_B_LYMPHOCYTE		66	0.598331	1.56074	0.0105079	0.193486	1	6615	tags=48%, list=15%, signal=57%
WIEDERSCHAIN_TARGETS_OF_BMI1_AND_PCGF2	WIEDERSCHAIN_TARGETS_OF_BMI1_AND_PCGF2		56	0.606526	1.56029	0.00527241	0.192378	1	5094	tags=41%, list=12%, signal=46%
BROWNE_INTERFERON_RESPONSIVE_GENES	BROWNE_INTERFERON_RESPONSIVE_GENES		66	0.592393	1.55919	0.00674536	0.192628	1	5188	tags=45%, list=12%, signal=51%
REACTOME_PRE_NOTCH_EXPRESSION_AND_PROCESSING	REACTOME_PRE_NOTCH_EXPRESSION_AND_PROCESSING		60	0.603748	1.5554	0.0017452	0.199173	1	7648	tags=48%, list=17%, signal=58%
GAJATE_RESPONSE_TO_TRABECTEDIN_UP	GAJATE_RESPONSE_TO_TRABECTEDIN_UP		64	0.591446	1.55433	0.00177936	0.199427	1	6202	tags=42%, list=14%, signal=49%
GROSS_HYPOXIA_VIA_ELK3_DN	GROSS_HYPOXIA_VIA_ELK3_DN		153	0.528694	1.55082	0	0.204993	1	6598	tags=41%, list=15%, signal=48%
SHAFFER_IRF4_TARGETS_IN_MYELOMA_VS_MATURE_B_LYMPHOCYTE	SHAFFER_IRF4_TARGETS_IN_MYELOMA_VS_MATURE_B_LYMPHOCYTE		97	0.557564	1.55035	0	0.204015	1	6615	tags=45%, list=15%, signal=53%
BROCKE_APOPTOSIS_REVERSED_BY_IL6	BROCKE_APOPTOSIS_REVERSED_BY_IL6		146	0.532162	1.54908	0	0.204963	1	7333	tags=46%, list=17%, signal=55%
WAMUNYOKOLI_OVARIAN_CANCER_GRADES_1_2_UP	WAMUNYOKOLI_OVARIAN_CANCER_GRADES_1_2_UP		139	0.53132	1.54879	0	0.20341	1	7948	tags=48%, list=18%, signal=59%
KANG_FLUOROURACIL_RESISTANCE_DN	KANG_FLUOROURACIL_RESISTANCE_DN		16	0.776343	1.54774	0.0213178	0.203634	1	3604	tags=56%, list=8%, signal=61%
MOROSETTI_FACIOSCAPULOHUMERAL_MUSCULAR_DISTROPHY_UP	MOROSETTI_FACIOSCAPULOHUMERAL_MUSCULAR_DISTROPHY_UP		20	0.726302	1.54735	0.0260708	0.202389	1	5130	tags=35%, list=12%, signal=40%
REACTOME_INTERFERON_GAMMA_SIGNALING	REACTOME_INTERFERON_GAMMA_SIGNALING		93	0.562269	1.5467	0.00699301	0.201799	1	3976	tags=32%, list=9%, signal=35%
RUIZ_TNC_TARGETS_UP	RUIZ_TNC_TARGETS_UP		155	0.529448	1.54453	0	0.204878	1	4042	tags=35%, list=9%, signal=39%
MCDOWELL_ACUTE_LUNG_INJURY_UP	MCDOWELL_ACUTE_LUNG_INJURY_UP		44	0.62216	1.54183	0.0102215	0.208994	1	3682	tags=36%, list=8%, signal=40%
WUNDER_INFLAMMATORY_RESPONSE_AND_CHOLESTEROL_UP	WUNDER_INFLAMMATORY_RESPONSE_AND_CHOLESTEROL_UP		60	0.589678	1.54167	0.00176367	0.20741	1	5255	tags=30%, list=12%, signal=34%
GOZGIT_ESR1_TARGETS_UP	GOZGIT_ESR1_TARGETS_UP		148	0.531951	1.54153	0.00172712	0.205772	1	4657	tags=34%, list=11%, signal=38%
PEDERSEN_TARGETS_OF_611CTF_ISOFORM_OF_ERBB2	PEDERSEN_TARGETS_OF_611CTF_ISOFORM_OF_ERBB2		75	0.575498	1.5408	0.005291	0.205565	1	4662	tags=45%, list=11%, signal=51%
KONDO_EZH2_TARGETS	KONDO_EZH2_TARGETS		230	0.506179	1.53963	0	0.206213	1	4531	tags=31%, list=10%, signal=34%
ZHENG_IL22_SIGNALING_UP	ZHENG_IL22_SIGNALING_UP		58	0.597153	1.53961	0.00177936	0.204367	1	2582	tags=24%, list=6%, signal=26%
LEE_DOUBLE_POLAR_THYMOCYTE	LEE_DOUBLE_POLAR_THYMOCYTE		28	0.683413	1.53668	0.0124777	0.208985	1	4685	tags=50%, list=11%, signal=56%
ZHANG_INTERFERON_RESPONSE	ZHANG_INTERFERON_RESPONSE		23	0.697881	1.53461	0.0278293	0.211445	1	3365	tags=48%, list=8%, signal=52%
LEONARD_HYPOXIA	LEONARD_HYPOXIA		43	0.624449	1.5342	0.0112994	0.210397	1	3026	tags=40%, list=7%, signal=42%
BRACHAT_RESPONSE_TO_METHOTREXATE_UP	BRACHAT_RESPONSE_TO_METHOTREXATE_UP		23	0.702822	1.53349	0.0201097	0.210333	1	3519	tags=48%, list=8%, signal=52%
REACTOME_KERATINIZATION	REACTOME_KERATINIZATION		216	0.50563	1.53331	0.00157978	0.208831	1	5977	tags=23%, list=14%, signal=27%
TIAN_BHLHA15_TARGETS	TIAN_BHLHA15_TARGETS		16	0.766835	1.53257	0.0200401	0.208807	1	1636	tags=31%, list=4%, signal=32%
HELLEBREKERS_SILENCED_DURING_TUMOR_ANGIOGENESIS	HELLEBREKERS_SILENCED_DURING_TUMOR_ANGIOGENESIS		77	0.572511	1.5323	0.00339559	0.207668	1	5747	tags=45%, list=13%, signal=52%
HORIUCHI_WTAP_TARGETS_UP	HORIUCHI_WTAP_TARGETS_UP		299	0.4942	1.53191	0	0.206696	1	7041	tags=38%, list=16%, signal=46%
KIM_WT1_TARGETS_UP	KIM_WT1_TARGETS_UP		216	0.504188	1.5303	0	0.208531	1	8468	tags=48%, list=19%, signal=59%
BILD_HRAS_ONCOGENIC_SIGNATURE	BILD_HRAS_ONCOGENIC_SIGNATURE		246	0.497082	1.52998	0	0.207514	1	5159	tags=35%, list=12%, signal=39%
GILDEA_METASTASIS	GILDEA_METASTASIS		29	0.6616	1.52759	0.0259067	0.211289	1	9126	tags=62%, list=21%, signal=78%
HUPER_BREAST_BASAL_VS_LUMINAL_UP	HUPER_BREAST_BASAL_VS_LUMINAL_UP		53	0.601443	1.52543	0.00884956	0.21455	1	2320	tags=40%, list=5%, signal=42%
BIOCARTA_HIF_PATHWAY	BIOCARTA_HIF_PATHWAY		15	0.765192	1.52393	0.0277264	0.215718	1	9732	tags=73%, list=22%, signal=94%
ZHAN_MULTIPLE_MYELOMA_CD1_VS_CD2_DN	ZHAN_MULTIPLE_MYELOMA_CD1_VS_CD2_DN		52	0.591974	1.51949	0.00888099	0.224656	1	4183	tags=35%, list=10%, signal=38%
TIEN_INTESTINE_PROBIOTICS_24HR_DN	TIEN_INTESTINE_PROBIOTICS_24HR_DN		207	0.502572	1.51944	0	0.22297	1	8802	tags=49%, list=20%, signal=61%
SMID_BREAST_CANCER_ERBB2_UP	SMID_BREAST_CANCER_ERBB2_UP		139	0.525198	1.51835	0.00168067	0.223555	1	6193	tags=42%, list=14%, signal=48%
WAGNER_APO2_SENSITIVITY	WAGNER_APO2_SENSITIVITY		26	0.67441	1.51715	0.00976562	0.224759	1	2806	tags=38%, list=6%, signal=41%
SEKI_INFLAMMATORY_RESPONSE_LPS_UP	SEKI_INFLAMMATORY_RESPONSE_LPS_UP		77	0.569137	1.51703	0.0087108	0.223323	1	4406	tags=42%, list=10%, signal=46%
LIANG_SILENCED_BY_METHYLATION_2	LIANG_SILENCED_BY_METHYLATION_2		55	0.593295	1.51085	0.00907441	0.236012	1	5425	tags=44%, list=12%, signal=50%
DELYS_THYROID_CANCER_UP	DELYS_THYROID_CANCER_UP		439	0.469509	1.51084	0	0.234196	1	6113	tags=34%, list=14%, signal=40%
BRUECKNER_TARGETS_OF_MIRLET7A3_UP	BRUECKNER_TARGETS_OF_MIRLET7A3_UP		110	0.534189	1.50621	0	0.243511	1	5693	tags=44%, list=13%, signal=50%
RICKMAN_HEAD_AND_NECK_CANCER_D	RICKMAN_HEAD_AND_NECK_CANCER_D		33	0.635746	1.50573	0.0205607	0.242891	1	7204	tags=42%, list=16%, signal=51%
YAO_TEMPORAL_RESPONSE_TO_PROGESTERONE_CLUSTER_1	YAO_TEMPORAL_RESPONSE_TO_PROGESTERONE_CLUSTER_1		70	0.566619	1.50426	0.00352734	0.244718	1	6084	tags=40%, list=14%, signal=46%
REACTOME_FORMATION_OF_THE_CORNIFIED_ENVELOPE	REACTOME_FORMATION_OF_THE_CORNIFIED_ENVELOPE		128	0.523431	1.5021	0	0.248375	1	5977	tags=31%, list=14%, signal=36%
NELSON_RESPONSE_TO_ANDROGEN_UP	NELSON_RESPONSE_TO_ANDROGEN_UP		82	0.551018	1.49696	0.0102916	0.258918	1	3295	tags=32%, list=8%, signal=34%
SHAFFER_IRF4_MULTIPLE_MYELOMA_PROGRAM	SHAFFER_IRF4_MULTIPLE_MYELOMA_PROGRAM		36	0.625908	1.49678	0.0232143	0.257538	1	4493	tags=44%, list=10%, signal=49%
DUTERTRE_ESTRADIOL_RESPONSE_6HR_DN	DUTERTRE_ESTRADIOL_RESPONSE_6HR_DN		91	0.546958	1.4962	0.00513699	0.257125	1	2625	tags=41%, list=6%, signal=43%
FURUKAWA_DUSP6_TARGETS_PCI35_UP	FURUKAWA_DUSP6_TARGETS_PCI35_UP		74	0.557793	1.49523	0.0182815	0.257831	1	7362	tags=42%, list=17%, signal=50%
RICKMAN_TUMOR_DIFFERENTIATED_WELL_VS_POORLY_DN	RICKMAN_TUMOR_DIFFERENTIATED_WELL_VS_POORLY_DN		378	0.467596	1.49454	0	0.257707	1	8006	tags=44%, list=18%, signal=53%
TIAN_TNF_SIGNALING_VIA_NFKB	TIAN_TNF_SIGNALING_VIA_NFKB		26	0.656575	1.49173	0.027668	0.263589	1	7203	tags=54%, list=16%, signal=64%
VERHAAK_AML_WITH_NPM1_MUTATED_UP	VERHAAK_AML_WITH_NPM1_MUTATED_UP		178	0.504877	1.4906	0.00162866	0.26457	1	6289	tags=34%, list=14%, signal=39%
KOBAYASHI_EGFR_SIGNALING_24HR_UP	KOBAYASHI_EGFR_SIGNALING_24HR_UP		94	0.534874	1.49048	0.00355872	0.262996	1	5255	tags=43%, list=12%, signal=48%
SENGUPTA_NASOPHARYNGEAL_CARCINOMA_DN	SENGUPTA_NASOPHARYNGEAL_CARCINOMA_DN		353	0.473978	1.49021	0	0.261859	1	7458	tags=39%, list=17%, signal=47%
DER_IFN_BETA_RESPONSE_UP	DER_IFN_BETA_RESPONSE_UP		102	0.539879	1.48891	0	0.263485	1	3875	tags=33%, list=9%, signal=36%
GHANDHI_BYSTANDER_IRRADIATION_UP	GHANDHI_BYSTANDER_IRRADIATION_UP		81	0.547405	1.4881	0.00512821	0.26405	1	4832	tags=33%, list=11%, signal=37%
ODONNELL_TFRC_TARGETS_UP	ODONNELL_TFRC_TARGETS_UP		403	0.465627	1.4875	0	0.263821	1	7399	tags=36%, list=17%, signal=43%
BROWN_MYELOID_CELL_DEVELOPMENT_UP	BROWN_MYELOID_CELL_DEVELOPMENT_UP		161	0.508544	1.48638	0.00166389	0.264742	1	7554	tags=41%, list=17%, signal=49%
HOLLERN_EMT_BREAST_TUMOR_DN	HOLLERN_EMT_BREAST_TUMOR_DN		123	0.512553	1.48469	0.00165837	0.26738	1	7630	tags=41%, list=17%, signal=50%
KEGG_P53_SIGNALING_PATHWAY	KEGG_P53_SIGNALING_PATHWAY		68	0.569054	1.48437	0.00380228	0.266417	1	4205	tags=38%, list=10%, signal=42%
HERNANDEZ_ABERRANT_MITOSIS_BY_DOCETACEL_4NM_UP	HERNANDEZ_ABERRANT_MITOSIS_BY_DOCETACEL_4NM_UP		22	0.690776	1.48353	0.0283554	0.266902	1	409	tags=23%, list=1%, signal=23%
HUANG_GATA2_TARGETS_UP	HUANG_GATA2_TARGETS_UP		146	0.510447	1.48221	0	0.268459	1	6628	tags=40%, list=15%, signal=47%
AZARE_NEOPLASTIC_TRANSFORMATION_BY_STAT3_UP	AZARE_NEOPLASTIC_TRANSFORMATION_BY_STAT3_UP		126	0.509809	1.4819	0.00484653	0.267546	1	7207	tags=43%, list=16%, signal=51%
ODONNELL_TARGETS_OF_MYC_AND_TFRC_UP	ODONNELL_TARGETS_OF_MYC_AND_TFRC_UP		81	0.544547	1.48181	0.00344828	0.265996	1	3506	tags=30%, list=8%, signal=32%
YAO_TEMPORAL_RESPONSE_TO_PROGESTERONE_CLUSTER_0	YAO_TEMPORAL_RESPONSE_TO_PROGESTERONE_CLUSTER_0		73	0.554605	1.48072	0.0087108	0.267192	1	4422	tags=40%, list=10%, signal=44%
MANALO_HYPOXIA_UP	MANALO_HYPOXIA_UP		204	0.49642	1.47987	0.00152905	0.267611	1	5583	tags=35%, list=13%, signal=40%
KEGG_O_GLYCAN_BIOSYNTHESIS	KEGG_O_GLYCAN_BIOSYNTHESIS		30	0.638137	1.47984	0.0165746	0.265985	1	6666	tags=50%, list=15%, signal=59%
RODRIGUES_THYROID_CARCINOMA_DN	RODRIGUES_THYROID_CARCINOMA_DN		76	0.549869	1.47927	0.0107335	0.26563	1	5181	tags=39%, list=12%, signal=45%
MCBRYAN_PUBERTAL_TGFB1_TARGETS_DN	MCBRYAN_PUBERTAL_TGFB1_TARGETS_DN		63	0.56307	1.47873	0.00695652	0.26533	1	8187	tags=46%, list=19%, signal=57%
REACTOME_CASPASE_ACTIVATION_VIA_DEATH_RECEPTORS_IN_THE_PRESENCE_OF_LIGAND	REACTOME_CASPASE_ACTIVATION_VIA_DEATH_RECEPTORS_IN_THE_PRESENCE_OF_LIGAND		16	0.737097	1.47816	0.0431655	0.265072	1	4214	tags=50%, list=10%, signal=55%
AIGNER_ZEB1_TARGETS	AIGNER_ZEB1_TARGETS		35	0.624255	1.47805	0.0184162	0.263638	1	7122	tags=54%, list=16%, signal=65%
SWEET_KRAS_TARGETS_UP	SWEET_KRAS_TARGETS_UP		82	0.540179	1.47773	0.00172414	0.262737	1	7847	tags=44%, list=18%, signal=53%
WANG_LSD1_TARGETS_UP	WANG_LSD1_TARGETS_UP		24	0.660427	1.47658	0.0319549	0.264269	1	3085	tags=50%, list=7%, signal=54%
BLUM_RESPONSE_TO_SALIRASIB_UP	BLUM_RESPONSE_TO_SALIRASIB_UP		235	0.487691	1.47563	0	0.264852	1	7672	tags=42%, list=18%, signal=50%
BIOCARTA_COMP_PATHWAY	BIOCARTA_COMP_PATHWAY		20	0.704099	1.47432	0.0357782	0.266705	1	6190	tags=25%, list=14%, signal=29%
AMUNDSON_DNA_DAMAGE_RESPONSE_TP53	AMUNDSON_DNA_DAMAGE_RESPONSE_TP53		16	0.744503	1.47407	0.0389105	0.265867	1	9053	tags=81%, list=21%, signal=102%
YAN_ESCAPE_FROM_ANOIKIS	YAN_ESCAPE_FROM_ANOIKIS		23	0.671981	1.47203	0.0359066	0.26925	1	3804	tags=39%, list=9%, signal=43%
HINATA_NFKB_TARGETS_FIBROBLAST_UP	HINATA_NFKB_TARGETS_FIBROBLAST_UP		81	0.544386	1.47033	0.0114943	0.272114	1	4482	tags=31%, list=10%, signal=34%
GARGALOVIC_RESPONSE_TO_OXIDIZED_PHOSPHOLIPIDS_GREY_UP	GARGALOVIC_RESPONSE_TO_OXIDIZED_PHOSPHOLIPIDS_GREY_UP		18	0.702602	1.46921	0.0447761	0.273108	1	2023	tags=44%, list=5%, signal=47%
MORI_PRE_BI_LYMPHOCYTE_DN	MORI_PRE_BI_LYMPHOCYTE_DN		80	0.545196	1.4681	0.00830565	0.274342	1	8398	tags=51%, list=19%, signal=63%
SA_MMP_CYTOKINE_CONNECTION	SA_MMP_CYTOKINE_CONNECTION		15	0.745139	1.46636	0.0432331	0.277212	1	5497	tags=53%, list=13%, signal=61%
BOYAULT_LIVER_CANCER_SUBCLASS_G56_DN	BOYAULT_LIVER_CANCER_SUBCLASS_G56_DN		17	0.719838	1.46585	0.0435572	0.276894	1	3920	tags=53%, list=9%, signal=58%
CONCANNON_APOPTOSIS_BY_EPOXOMICIN_UP	CONCANNON_APOPTOSIS_BY_EPOXOMICIN_UP		237	0.478271	1.46573	0	0.275617	1	6598	tags=37%, list=15%, signal=43%
MANN_RESPONSE_TO_AMIFOSTINE_UP	MANN_RESPONSE_TO_AMIFOSTINE_UP		19	0.712128	1.46562	0.0402194	0.274286	1	1756	tags=37%, list=4%, signal=38%
DER_IFN_GAMMA_RESPONSE_UP	DER_IFN_GAMMA_RESPONSE_UP		71	0.551804	1.46133	0.00909091	0.283488	1	4205	tags=37%, list=10%, signal=40%
KIM_MYCN_AMPLIFICATION_TARGETS_DN	KIM_MYCN_AMPLIFICATION_TARGETS_DN		105	0.524148	1.46037	0.00329489	0.284256	1	5082	tags=38%, list=12%, signal=43%
HUMMERICH_BENIGN_SKIN_TUMOR_UP	HUMMERICH_BENIGN_SKIN_TUMOR_UP		16	0.721304	1.45955	0.0529412	0.284796	1	2967	tags=31%, list=7%, signal=34%
ZHANG_GATA6_TARGETS_DN	ZHANG_GATA6_TARGETS_DN		63	0.558469	1.45939	0.0151261	0.283657	1	7118	tags=48%, list=16%, signal=57%
INGA_TP53_TARGETS	INGA_TP53_TARGETS		16	0.718152	1.45787	0.0477099	0.286148	1	3526	tags=44%, list=8%, signal=48%
LINDGREN_BLADDER_CANCER_CLUSTER_3_DN	LINDGREN_BLADDER_CANCER_CLUSTER_3_DN		225	0.479054	1.45715	0	0.28654	1	9188	tags=47%, list=21%, signal=59%
REACTOME_RIPK1_MEDIATED_REGULATED_NECROSIS	REACTOME_RIPK1_MEDIATED_REGULATED_NECROSIS		20	0.689518	1.4564	0.0405904	0.286888	1	8755	tags=65%, list=20%, signal=81%
KEGG_PHENYLALANINE_METABOLISM	KEGG_PHENYLALANINE_METABOLISM		18	0.712327	1.45606	0.0482625	0.286216	1	5972	tags=50%, list=14%, signal=58%
MITSIADES_RESPONSE_TO_APLIDIN_UP	MITSIADES_RESPONSE_TO_APLIDIN_UP		431	0.454551	1.45472	0	0.288335	1	8593	tags=44%, list=20%, signal=54%
BASAKI_YBX1_TARGETS_DN	BASAKI_YBX1_TARGETS_DN		385	0.463008	1.45294	0	0.291449	1	8149	tags=46%, list=19%, signal=56%
ZHAN_MULTIPLE_MYELOMA_PR_DN	ZHAN_MULTIPLE_MYELOMA_PR_DN		49	0.57524	1.45253	0.0207156	0.290915	1	4102	tags=39%, list=9%, signal=43%
FRASOR_RESPONSE_TO_ESTRADIOL_DN	FRASOR_RESPONSE_TO_ESTRADIOL_DN		74	0.542778	1.45062	0.0161002	0.294567	1	4293	tags=39%, list=10%, signal=43%
SMIRNOV_RESPONSE_TO_IR_2HR_UP	SMIRNOV_RESPONSE_TO_IR_2HR_UP		52	0.579865	1.44964	0.0139616	0.295602	1	1896	tags=29%, list=4%, signal=30%
TAKEDA_TARGETS_OF_NUP98_HOXA9_FUSION_8D_UP	TAKEDA_TARGETS_OF_NUP98_HOXA9_FUSION_8D_UP		156	0.495665	1.44959	0.00317965	0.294149	1	3909	tags=31%, list=9%, signal=34%
KEGG_OTHER_GLYCAN_DEGRADATION	KEGG_OTHER_GLYCAN_DEGRADATION		16	0.724141	1.44763	0.0598456	0.29771	1	7674	tags=44%, list=18%, signal=53%
HUMMERICH_BENIGN_SKIN_TUMOR_DN	HUMMERICH_BENIGN_SKIN_TUMOR_DN		20	0.684745	1.44616	0.0546139	0.300023	1	11069	tags=60%, list=25%, signal=80%
LIU_SOX4_TARGETS_UP	LIU_SOX4_TARGETS_UP		139	0.500905	1.44591	0.00172712	0.299188	1	9119	tags=53%, list=21%, signal=66%
REACTOME_TP53_REGULATES_TRANSCRIPTION_OF_CELL_DEATH_GENES	REACTOME_TP53_REGULATES_TRANSCRIPTION_OF_CELL_DEATH_GENES		44	0.58217	1.4444	0.0219378	0.301847	1	4205	tags=32%, list=10%, signal=35%
SMID_BREAST_CANCER_RELAPSE_IN_PLEURA_DN	SMID_BREAST_CANCER_RELAPSE_IN_PLEURA_DN		27	0.634376	1.44136	0.0412186	0.308878	1	5055	tags=44%, list=12%, signal=50%
REACTOME_O_LINKED_GLYCOSYLATION_OF_MUCINS	REACTOME_O_LINKED_GLYCOSYLATION_OF_MUCINS		62	0.5506	1.43906	0.0175747	0.313633	1	7398	tags=42%, list=17%, signal=50%
SESTO_RESPONSE_TO_UV_C3	SESTO_RESPONSE_TO_UV_C3		19	0.691105	1.43893	0.0561798	0.312412	1	5686	tags=37%, list=13%, signal=42%
HINATA_NFKB_TARGETS_KERATINOCYTE_UP	HINATA_NFKB_TARGETS_KERATINOCYTE_UP		85	0.531889	1.43842	0.00847458	0.312276	1	4482	tags=38%, list=10%, signal=42%
GRAHAM_CML_QUIESCENT_VS_NORMAL_QUIESCENT_DN	GRAHAM_CML_QUIESCENT_VS_NORMAL_QUIESCENT_DN		44	0.584996	1.43572	0.0331588	0.318031	1	6562	tags=41%, list=15%, signal=48%
PEDERSEN_METASTASIS_BY_ERBB2_ISOFORM_3	PEDERSEN_METASTASIS_BY_ERBB2_ISOFORM_3		20	0.685384	1.43393	0.0480592	0.321387	1	1873	tags=45%, list=4%, signal=47%
RUTELLA_RESPONSE_TO_HGF_VS_CSF2RB_AND_IL4_DN	RUTELLA_RESPONSE_TO_HGF_VS_CSF2RB_AND_IL4_DN		247	0.469758	1.43246	0	0.32402	1	8848	tags=44%, list=20%, signal=55%
LANDEMAINE_LUNG_METASTASIS	LANDEMAINE_LUNG_METASTASIS		20	0.666548	1.43157	0.0562852	0.324952	1	2565	tags=35%, list=6%, signal=37%
SCHUETZ_BREAST_CANCER_DUCTAL_INVASIVE_UP	SCHUETZ_BREAST_CANCER_DUCTAL_INVASIVE_UP		350	0.453434	1.43156	0	0.323344	1	8155	tags=38%, list=19%, signal=46%
REACTOME_PLATELET_ADHESION_TO_EXPOSED_COLLAGEN	REACTOME_PLATELET_ADHESION_TO_EXPOSED_COLLAGEN		15	0.73086	1.43092	0.0538462	0.323561	1	10461	tags=73%, list=24%, signal=96%
AMIT_EGF_RESPONSE_60_MCF10A	AMIT_EGF_RESPONSE_60_MCF10A		39	0.59149	1.42854	0.0362595	0.328875	1	4568	tags=36%, list=10%, signal=40%
TAKEDA_TARGETS_OF_NUP98_HOXA9_FUSION_3D_DN	TAKEDA_TARGETS_OF_NUP98_HOXA9_FUSION_3D_DN		30	0.613631	1.4254	0.0432432	0.336669	1	439	tags=17%, list=1%, signal=17%
GERY_CEBP_TARGETS	GERY_CEBP_TARGETS		126	0.496877	1.42354	0.0097561	0.340436	1	5865	tags=33%, list=13%, signal=37%
PROVENZANI_METASTASIS_DN	PROVENZANI_METASTASIS_DN		140	0.489956	1.42321	0.00677966	0.339829	1	7975	tags=45%, list=18%, signal=55%
KERLEY_RESPONSE_TO_CISPLATIN_UP	KERLEY_RESPONSE_TO_CISPLATIN_UP		44	0.577173	1.42244	0.0284192	0.34047	1	4581	tags=36%, list=10%, signal=41%
REACTOME_TNF_SIGNALING	REACTOME_TNF_SIGNALING		43	0.575009	1.42141	0.0273224	0.341722	1	8181	tags=49%, list=19%, signal=60%
SHEDDEN_LUNG_CANCER_GOOD_SURVIVAL_A4	SHEDDEN_LUNG_CANCER_GOOD_SURVIVAL_A4		196	0.468404	1.41765	0.00784929	0.351228	1	8387	tags=47%, list=19%, signal=58%
TONKS_TARGETS_OF_RUNX1_RUNX1T1_FUSION_HSC_UP	TONKS_TARGETS_OF_RUNX1_RUNX1T1_FUSION_HSC_UP		182	0.479193	1.41717	0	0.35091	1	6562	tags=35%, list=15%, signal=41%
PHONG_TNF_RESPONSE_NOT_VIA_P38	PHONG_TNF_RESPONSE_NOT_VIA_P38		340	0.450734	1.41716	0	0.349275	1	4375	tags=30%, list=10%, signal=33%
AFFAR_YY1_TARGETS_UP	AFFAR_YY1_TARGETS_UP		192	0.473464	1.41654	0.0016129	0.349492	1	8079	tags=40%, list=18%, signal=49%
FARDIN_HYPOXIA_11	FARDIN_HYPOXIA_11		32	0.612438	1.41649	0.0441696	0.347966	1	6356	tags=53%, list=15%, signal=62%
LEE_AGING_NEOCORTEX_UP	LEE_AGING_NEOCORTEX_UP		74	0.527446	1.41443	0.0220713	0.352396	1	8192	tags=39%, list=19%, signal=48%
KIM_HYPOXIA	KIM_HYPOXIA		19	0.685116	1.41316	0.0715596	0.35442	1	4482	tags=42%, list=10%, signal=47%
VERRECCHIA_RESPONSE_TO_TGFB1_C1	VERRECCHIA_RESPONSE_TO_TGFB1_C1		19	0.683524	1.41314	0.0672566	0.352827	1	5094	tags=42%, list=12%, signal=48%
FARMER_BREAST_CANCER_CLUSTER_1	FARMER_BREAST_CANCER_CLUSTER_1		40	0.579633	1.41266	0.018018	0.352597	1	6615	tags=52%, list=15%, signal=62%
REACTOME_REGULATION_OF_TLR_BY_ENDOGENOUS_LIGAND	REACTOME_REGULATION_OF_TLR_BY_ENDOGENOUS_LIGAND		19	0.682848	1.41209	0.0607735	0.352615	1	7067	tags=63%, list=16%, signal=75%
SCHAEFFER_PROSTATE_DEVELOPMENT_48HR_UP	SCHAEFFER_PROSTATE_DEVELOPMENT_48HR_UP		447	0.44314	1.41201	0	0.35131	1	7852	tags=40%, list=18%, signal=48%
ZHOU_INFLAMMATORY_RESPONSE_LPS_UP	ZHOU_INFLAMMATORY_RESPONSE_LPS_UP		398	0.442531	1.41048	0	0.354248	1	8468	tags=37%, list=19%, signal=46%
DORN_ADENOVIRUS_INFECTION_12HR_UP	DORN_ADENOVIRUS_INFECTION_12HR_UP		27	0.625991	1.40887	0.0627306	0.357564	1	7390	tags=48%, list=17%, signal=58%
GAURNIER_PSMD4_TARGETS	GAURNIER_PSMD4_TARGETS		72	0.533656	1.40738	0.0140105	0.360341	1	5824	tags=19%, list=13%, signal=22%
HALMOS_CEBPA_TARGETS_UP	HALMOS_CEBPA_TARGETS_UP		49	0.5564	1.40734	0.0244328	0.358859	1	6205	tags=47%, list=14%, signal=55%
ONDER_CDH1_TARGETS_3_DN	ONDER_CDH1_TARGETS_3_DN		59	0.543677	1.40699	0.0152801	0.35814	1	6859	tags=39%, list=16%, signal=46%
MARSHALL_VIRAL_INFECTION_RESPONSE_DN	MARSHALL_VIRAL_INFECTION_RESPONSE_DN		26	0.621467	1.40631	0.070632	0.358617	1	3519	tags=42%, list=8%, signal=46%
GENTILE_UV_LOW_DOSE_UP	GENTILE_UV_LOW_DOSE_UP		24	0.633949	1.40539	0.046595	0.359758	1	6598	tags=50%, list=15%, signal=59%
WAMUNYOKOLI_OVARIAN_CANCER_LMP_UP	WAMUNYOKOLI_OVARIAN_CANCER_LMP_UP		268	0.450741	1.40485	0	0.359794	1	8440	tags=39%, list=19%, signal=48%
BHAT_ESR1_TARGETS_VIA_AKT1_DN	BHAT_ESR1_TARGETS_VIA_AKT1_DN		81	0.520869	1.40484	0.0123457	0.358219	1	3693	tags=32%, list=8%, signal=35%
KEGG_ECM_RECEPTOR_INTERACTION	KEGG_ECM_RECEPTOR_INTERACTION		84	0.513455	1.40377	0.0115702	0.359759	1	7833	tags=50%, list=18%, signal=61%
RHEIN_ALL_GLUCOCORTICOID_THERAPY_UP	RHEIN_ALL_GLUCOCORTICOID_THERAPY_UP		75	0.526099	1.4031	0.0202703	0.360149	1	6355	tags=39%, list=15%, signal=45%
TURASHVILI_BREAST_LOBULAR_CARCINOMA_VS_LOBULAR_NORMAL_UP	TURASHVILI_BREAST_LOBULAR_CARCINOMA_VS_LOBULAR_NORMAL_UP		96	0.509389	1.40078	0.0152542	0.365376	1	4635	tags=31%, list=11%, signal=35%
COLIN_PILOCYTIC_ASTROCYTOMA_VS_GLIOBLASTOMA_DN	COLIN_PILOCYTIC_ASTROCYTOMA_VS_GLIOBLASTOMA_DN		28	0.626535	1.40052	0.0488722	0.364636	1	1909	tags=32%, list=4%, signal=34%
RUTELLA_RESPONSE_TO_CSF2RB_AND_IL4_DN	RUTELLA_RESPONSE_TO_CSF2RB_AND_IL4_DN		317	0.445665	1.40046	0	0.363232	1	9359	tags=43%, list=21%, signal=54%
LAIHO_COLORECTAL_CANCER_SERRATED_UP	LAIHO_COLORECTAL_CANCER_SERRATED_UP		111	0.493178	1.40032	0.0192308	0.362141	1	8301	tags=44%, list=19%, signal=54%
LIAN_LIPA_TARGETS_3M	LIAN_LIPA_TARGETS_3M		65	0.531101	1.40016	0.0259965	0.361082	1	8266	tags=32%, list=19%, signal=40%
TURASHVILI_BREAST_LOBULAR_CARCINOMA_VS_DUCTAL_NORMAL_DN	TURASHVILI_BREAST_LOBULAR_CARCINOMA_VS_DUCTAL_NORMAL_DN		91	0.508881	1.40004	0.0164474	0.359912	1	5123	tags=31%, list=12%, signal=35%
BRACHAT_RESPONSE_TO_CISPLATIN	BRACHAT_RESPONSE_TO_CISPLATIN		23	0.658481	1.39878	0.0632911	0.362117	1	3519	tags=48%, list=8%, signal=52%
CHIANG_LIVER_CANCER_SUBCLASS_INTERFERON_UP	CHIANG_LIVER_CANCER_SUBCLASS_INTERFERON_UP		26	0.617811	1.39807	0.055666	0.36274	1	5529	tags=35%, list=13%, signal=40%
COULOUARN_TEMPORAL_TGFB1_SIGNATURE_UP	COULOUARN_TEMPORAL_TGFB1_SIGNATURE_UP		109	0.494826	1.39788	0.013245	0.361758	1	5226	tags=33%, list=12%, signal=37%
PARK_TRETINOIN_RESPONSE_AND_PML_RARA_FUSION	PARK_TRETINOIN_RESPONSE_AND_PML_RARA_FUSION		29	0.615033	1.39523	0.0499109	0.368361	1	4543	tags=38%, list=10%, signal=42%
BIOCARTA_GRANULOCYTES_PATHWAY	BIOCARTA_GRANULOCYTES_PATHWAY		15	0.696981	1.39513	0.0838207	0.36711	1	5686	tags=47%, list=13%, signal=54%
TAKEDA_TARGETS_OF_NUP98_HOXA9_FUSION_10D_DN	TAKEDA_TARGETS_OF_NUP98_HOXA9_FUSION_10D_DN		147	0.47962	1.39321	0.0132231	0.37135	1	6690	tags=31%, list=15%, signal=37%
PEDRIOLI_MIR31_TARGETS_DN	PEDRIOLI_MIR31_TARGETS_DN		410	0.439088	1.39291	0	0.370836	1	8413	tags=40%, list=19%, signal=48%
HELLER_HDAC_TARGETS_SILENCED_BY_METHYLATION_DN	HELLER_HDAC_TARGETS_SILENCED_BY_METHYLATION_DN		278	0.450774	1.39256	0	0.370444	1	6331	tags=36%, list=14%, signal=42%
BURTON_ADIPOGENESIS_PEAK_AT_0HR	BURTON_ADIPOGENESIS_PEAK_AT_0HR		64	0.534075	1.39083	0.0307167	0.374051	1	2382	tags=25%, list=5%, signal=26%
LIANG_SILENCED_BY_METHYLATION_UP	LIANG_SILENCED_BY_METHYLATION_UP		30	0.612783	1.38821	0.067029	0.380558	1	4995	tags=30%, list=11%, signal=34%
KOBAYASHI_EGFR_SIGNALING_6HR_DN	KOBAYASHI_EGFR_SIGNALING_6HR_DN		18	0.687353	1.3876	0.0729783	0.381043	1	1466	tags=28%, list=3%, signal=29%
HOEBEKE_LYMPHOID_STEM_CELL_DN	HOEBEKE_LYMPHOID_STEM_CELL_DN		88	0.504256	1.38506	0.0315236	0.387622	1	6441	tags=36%, list=15%, signal=43%
KAN_RESPONSE_TO_ARSENIC_TRIOXIDE	KAN_RESPONSE_TO_ARSENIC_TRIOXIDE		122	0.486866	1.38504	0.0179445	0.386098	1	2697	tags=28%, list=6%, signal=30%
BAELDE_DIABETIC_NEPHROPATHY_DN	BAELDE_DIABETIC_NEPHROPATHY_DN		432	0.434761	1.38502	0	0.384626	1	4504	tags=27%, list=10%, signal=30%
RUTELLA_RESPONSE_TO_HGF_DN	RUTELLA_RESPONSE_TO_HGF_DN		236	0.45128	1.38471	0.00309598	0.384001	1	9498	tags=45%, list=22%, signal=57%
AZARE_NEOPLASTIC_TRANSFORMATION_BY_STAT3_DN	AZARE_NEOPLASTIC_TRANSFORMATION_BY_STAT3_DN		18	0.67593	1.38268	0.0710382	0.388755	1	697	tags=33%, list=2%, signal=34%
REACTOME_EXTRACELLULAR_MATRIX_ORGANIZATION	REACTOME_EXTRACELLULAR_MATRIX_ORGANIZATION		301	0.443552	1.38248	0	0.387867	1	7852	tags=40%, list=18%, signal=48%
VERRECCHIA_EARLY_RESPONSE_TO_TGFB1	VERRECCHIA_EARLY_RESPONSE_TO_TGFB1		54	0.536827	1.38209	0.047138	0.38758	1	8113	tags=48%, list=19%, signal=59%
PASINI_SUZ12_TARGETS_DN	PASINI_SUZ12_TARGETS_DN		317	0.442945	1.38206	0.00301205	0.386148	1	5307	tags=33%, list=12%, signal=37%
CHIARADONNA_NEOPLASTIC_TRANSFORMATION_KRAS_CDC25_DN	CHIARADONNA_NEOPLASTIC_TRANSFORMATION_KRAS_CDC25_DN		53	0.540841	1.38203	0.0293103	0.384731	1	5278	tags=45%, list=12%, signal=51%
REACTOME_COMPLEMENT_CASCADE	REACTOME_COMPLEMENT_CASCADE		58	0.533201	1.38149	0.0461255	0.385054	1	6190	tags=36%, list=14%, signal=42%
CHEOK_RESPONSE_TO_HD_MTX_UP	CHEOK_RESPONSE_TO_HD_MTX_UP		21	0.644816	1.38035	0.0580524	0.387033	1	2159	tags=29%, list=5%, signal=30%
WANG_METHYLATED_IN_BREAST_CANCER	WANG_METHYLATED_IN_BREAST_CANCER		35	0.582891	1.37983	0.0440917	0.387098	1	5099	tags=40%, list=12%, signal=45%
REACTOME_PRE_NOTCH_PROCESSING_IN_GOLGI	REACTOME_PRE_NOTCH_PROCESSING_IN_GOLGI		18	0.673473	1.37868	0.0783582	0.389275	1	5014	tags=39%, list=11%, signal=44%
WANG_CLIM2_TARGETS_DN	WANG_CLIM2_TARGETS_DN		180	0.463983	1.37827	0.00161031	0.389061	1	6863	tags=44%, list=16%, signal=52%
PICCALUGA_ANGIOIMMUNOBLASTIC_LYMPHOMA_UP	PICCALUGA_ANGIOIMMUNOBLASTIC_LYMPHOMA_UP		210	0.455423	1.3781	0.0032	0.388148	1	7481	tags=38%, list=17%, signal=46%
WANG_RESPONSE_TO_GSK3_INHIBITOR_SB216763_UP	WANG_RESPONSE_TO_GSK3_INHIBITOR_SB216763_UP		384	0.435853	1.37801	0.00150376	0.387	1	7968	tags=39%, list=18%, signal=47%
HOSHIDA_LIVER_CANCER_LATE_RECURRENCE_UP	HOSHIDA_LIVER_CANCER_LATE_RECURRENCE_UP		61	0.526917	1.37749	0.0341113	0.387205	1	3696	tags=25%, list=8%, signal=27%
WANG_SMARCE1_TARGETS_UP	WANG_SMARCE1_TARGETS_UP		287	0.446446	1.3774	0	0.386073	1	4456	tags=28%, list=10%, signal=31%
WANG_MLL_TARGETS	WANG_MLL_TARGETS		292	0.444294	1.3768	0	0.386451	1	7121	tags=36%, list=16%, signal=43%
LU_IL4_SIGNALING	LU_IL4_SIGNALING		90	0.509631	1.37625	0.0258176	0.386737	1	6048	tags=41%, list=14%, signal=48%
TAKEDA_TARGETS_OF_NUP98_HOXA9_FUSION_10D_UP	TAKEDA_TARGETS_OF_NUP98_HOXA9_FUSION_10D_UP		193	0.461138	1.3758	0.00645161	0.386829	1	3909	tags=29%, list=9%, signal=32%
PETROVA_ENDOTHELIUM_LYMPHATIC_VS_BLOOD_DN	PETROVA_ENDOTHELIUM_LYMPHATIC_VS_BLOOD_DN		162	0.472159	1.37523	0.00918836	0.387018	1	6271	tags=36%, list=14%, signal=42%
CAFFAREL_RESPONSE_TO_THC_UP	CAFFAREL_RESPONSE_TO_THC_UP		32	0.589616	1.37513	0.0558464	0.385961	1	8026	tags=59%, list=18%, signal=73%
SATO_SILENCED_BY_DEACETYLATION_IN_PANCREATIC_CANCER	SATO_SILENCED_BY_DEACETYLATION_IN_PANCREATIC_CANCER		45	0.561591	1.37409	0.0467626	0.387554	1	5686	tags=40%, list=13%, signal=46%
LIU_VAV3_PROSTATE_CARCINOGENESIS_UP	LIU_VAV3_PROSTATE_CARCINOGENESIS_UP		87	0.50701	1.37375	0.020202	0.387215	1	8205	tags=48%, list=19%, signal=59%
HAHTOLA_MYCOSIS_FUNGOIDES_CD4_UP	HAHTOLA_MYCOSIS_FUNGOIDES_CD4_UP		61	0.532342	1.37343	0.0291595	0.386727	1	6696	tags=34%, list=15%, signal=41%
DORN_ADENOVIRUS_INFECTION_32HR_DN	DORN_ADENOVIRUS_INFECTION_32HR_DN		38	0.575182	1.37275	0.0645724	0.387391	1	9130	tags=50%, list=21%, signal=63%
HUMMERICH_SKIN_CANCER_PROGRESSION_UP	HUMMERICH_SKIN_CANCER_PROGRESSION_UP		88	0.504754	1.37259	0.0192982	0.386459	1	8206	tags=50%, list=19%, signal=61%
DURCHDEWALD_SKIN_CARCINOGENESIS_DN	DURCHDEWALD_SKIN_CARCINOGENESIS_DN		266	0.444909	1.37217	0.00305344	0.386366	1	8139	tags=42%, list=19%, signal=51%
HAN_SATB1_TARGETS_DN	HAN_SATB1_TARGETS_DN		384	0.433783	1.3721	0.00290276	0.385169	1	5753	tags=32%, list=13%, signal=37%
CEBALLOS_TARGETS_OF_TP53_AND_MYC_UP	CEBALLOS_TARGETS_OF_TP53_AND_MYC_UP		21	0.648572	1.37202	0.0826923	0.383997	1	6878	tags=48%, list=16%, signal=56%
RAY_TARGETS_OF_P210_BCR_ABL_FUSION_UP	RAY_TARGETS_OF_P210_BCR_ABL_FUSION_UP		15	0.687084	1.37154	0.0909091	0.384018	1	1147	tags=27%, list=3%, signal=27%
REACTOME_FOXO_MEDIATED_TRANSCRIPTION_OF_CELL_DEATH_GENES	REACTOME_FOXO_MEDIATED_TRANSCRIPTION_OF_CELL_DEATH_GENES		16	0.685228	1.37088	0.115523	0.38465	1	731	tags=25%, list=2%, signal=25%
KANNAN_TP53_TARGETS_UP	KANNAN_TP53_TARGETS_UP		56	0.532683	1.37082	0.0411664	0.38345	1	4435	tags=38%, list=10%, signal=42%
EHLERS_ANEUPLOIDY_UP	EHLERS_ANEUPLOIDY_UP		39	0.567722	1.36996	0.0555556	0.384663	1	9711	tags=54%, list=22%, signal=69%
KEGG_GLYCOSPHINGOLIPID_BIOSYNTHESIS_LACTO_AND_NEOLACTO_SERIES	KEGG_GLYCOSPHINGOLIPID_BIOSYNTHESIS_LACTO_AND_NEOLACTO_SERIES		26	0.618041	1.36929	0.0681004	0.385282	1	3127	tags=38%, list=7%, signal=41%
MCBRYAN_PUBERTAL_BREAST_3_4WK_DN	MCBRYAN_PUBERTAL_BREAST_3_4WK_DN		39	0.569014	1.36843	0.0491803	0.386567	1	7203	tags=38%, list=16%, signal=46%
LIU_PROSTATE_CANCER_UP	LIU_PROSTATE_CANCER_UP		95	0.49332	1.36838	0.0153584	0.38538	1	7796	tags=40%, list=18%, signal=49%
PID_TNF_PATHWAY	PID_TNF_PATHWAY		46	0.553963	1.36807	0.0506993	0.384873	1	3588	tags=35%, list=8%, signal=38%
REACTOME_NOTCH4_INTRACELLULAR_DOMAIN_REGULATES_TRANSCRIPTION	REACTOME_NOTCH4_INTRACELLULAR_DOMAIN_REGULATES_TRANSCRIPTION		20	0.663471	1.36796	0.0730337	0.383874	1	7722	tags=60%, list=18%, signal=73%
BECKER_TAMOXIFEN_RESISTANCE_UP	BECKER_TAMOXIFEN_RESISTANCE_UP		54	0.535093	1.36768	0.0311958	0.383397	1	5090	tags=35%, list=12%, signal=40%
WANG_TNF_TARGETS	WANG_TNF_TARGETS		24	0.625002	1.36664	0.0776515	0.38546	1	3302	tags=42%, list=8%, signal=45%
GARGALOVIC_RESPONSE_TO_OXIDIZED_PHOSPHOLIPIDS_TURQUOISE_UP	GARGALOVIC_RESPONSE_TO_OXIDIZED_PHOSPHOLIPIDS_TURQUOISE_UP		81	0.50655	1.36622	0.024055	0.385339	1	8064	tags=49%, list=18%, signal=60%
LI_CISPLATIN_RESISTANCE_UP	LI_CISPLATIN_RESISTANCE_UP		26	0.612252	1.36595	0.0674603	0.384971	1	1951	tags=35%, list=4%, signal=36%
VILIMAS_NOTCH1_TARGETS_UP	VILIMAS_NOTCH1_TARGETS_UP		51	0.541453	1.36523	0.0392857	0.385767	1	7722	tags=39%, list=18%, signal=48%
FARMER_BREAST_CANCER_CLUSTER_5	FARMER_BREAST_CANCER_CLUSTER_5		19	0.655865	1.36369	0.0863724	0.389094	1	10263	tags=68%, list=23%, signal=89%
SESTO_RESPONSE_TO_UV_C2	SESTO_RESPONSE_TO_UV_C2		54	0.539424	1.3636	0.0460177	0.388008	1	3083	tags=31%, list=7%, signal=34%
BIOCARTA_CLASSIC_PATHWAY	BIOCARTA_CLASSIC_PATHWAY		15	0.68755	1.36281	0.112245	0.389124	1	5523	tags=20%, list=13%, signal=23%
VARELA_ZMPSTE24_TARGETS_UP	VARELA_ZMPSTE24_TARGETS_UP		42	0.553815	1.36277	0.0486486	0.387955	1	3827	tags=33%, list=9%, signal=36%
LINDSTEDT_DENDRITIC_CELL_MATURATION_A	LINDSTEDT_DENDRITIC_CELL_MATURATION_A		61	0.518017	1.36271	0.0360206	0.386783	1	3787	tags=23%, list=9%, signal=25%
PIONTEK_PKD1_TARGETS_UP	PIONTEK_PKD1_TARGETS_UP		38	0.567322	1.36257	0.0577617	0.385902	1	7043	tags=39%, list=16%, signal=47%
REACTOME_NEGATIVE_REGULATORS_OF_DDX58_IFIH1_SIGNALING	REACTOME_NEGATIVE_REGULATORS_OF_DDX58_IFIH1_SIGNALING		34	0.575889	1.3623	0.0627306	0.385466	1	8611	tags=53%, list=20%, signal=66%
CHIANG_LIVER_CANCER_SUBCLASS_CTNNB1_DN	CHIANG_LIVER_CANCER_SUBCLASS_CTNNB1_DN		169	0.457553	1.36126	0.008	0.387404	1	6098	tags=34%, list=14%, signal=40%
DOUGLAS_BMI1_TARGETS_DN	DOUGLAS_BMI1_TARGETS_DN		309	0.440013	1.36121	0.0015674	0.386238	1	7879	tags=42%, list=18%, signal=51%
HELLER_SILENCED_BY_METHYLATION_DN	HELLER_SILENCED_BY_METHYLATION_DN		104	0.485233	1.3611	0.0119454	0.38531	1	5312	tags=36%, list=12%, signal=40%
SENGUPTA_NASOPHARYNGEAL_CARCINOMA_WITH_LMP1_DN	SENGUPTA_NASOPHARYNGEAL_CARCINOMA_WITH_LMP1_DN		173	0.464683	1.36025	0.0096	0.386652	1	5834	tags=31%, list=13%, signal=35%
CLASPER_LYMPHATIC_VESSELS_DURING_METASTASIS_DN	CLASPER_LYMPHATIC_VESSELS_DURING_METASTASIS_DN		35	0.569226	1.35887	0.0648148	0.389592	1	5243	tags=40%, list=12%, signal=45%
BEGUM_TARGETS_OF_PAX3_FOXO1_FUSION_DN	BEGUM_TARGETS_OF_PAX3_FOXO1_FUSION_DN		43	0.556845	1.35857	0.0514286	0.389248	1	5094	tags=37%, list=12%, signal=42%
MATZUK_CENTRAL_FOR_FEMALE_FERTILITY	MATZUK_CENTRAL_FOR_FEMALE_FERTILITY		29	0.595682	1.35847	0.0714286	0.388255	1	7450	tags=41%, list=17%, signal=50%
PID_TAP63_PATHWAY	PID_TAP63_PATHWAY		54	0.54291	1.35843	0.0448029	0.387096	1	4440	tags=39%, list=10%, signal=43%
TAKAO_RESPONSE_TO_UVB_RADIATION_DN	TAKAO_RESPONSE_TO_UVB_RADIATION_DN		96	0.486973	1.3575	0.0258176	0.388348	1	7638	tags=41%, list=17%, signal=49%
GU_PDEF_TARGETS_DN	GU_PDEF_TARGETS_DN		40	0.563563	1.35729	0.0589319	0.387791	1	4596	tags=45%, list=11%, signal=50%
JOHNSTONE_PARVB_TARGETS_3_UP	JOHNSTONE_PARVB_TARGETS_3_UP		429	0.424509	1.35724	0	0.38668	1	5188	tags=30%, list=12%, signal=34%
OISHI_CHOLANGIOMA_STEM_CELL_LIKE_DN	OISHI_CHOLANGIOMA_STEM_CELL_LIKE_DN		272	0.439657	1.35715	0	0.385739	1	7159	tags=36%, list=16%, signal=42%
STEGER_ADIPOGENESIS_UP	STEGER_ADIPOGENESIS_UP		21	0.641134	1.35704	0.0742857	0.384835	1	7067	tags=48%, list=16%, signal=57%
NAKAYAMA_FRA2_TARGETS	NAKAYAMA_FRA2_TARGETS		43	0.549844	1.35667	0.0508772	0.384729	1	2481	tags=26%, list=6%, signal=27%
WATANABE_ULCERATIVE_COLITIS_WITH_CANCER_DN	WATANABE_ULCERATIVE_COLITIS_WITH_CANCER_DN		15	0.684088	1.35649	0.0975143	0.384022	1	5575	tags=53%, list=13%, signal=61%
ONDER_CDH1_TARGETS_1_UP	ONDER_CDH1_TARGETS_1_UP		138	0.469467	1.35594	0.01473	0.384512	1	5225	tags=32%, list=12%, signal=36%
THUM_SYSTOLIC_HEART_FAILURE_UP	THUM_SYSTOLIC_HEART_FAILURE_UP		423	0.424348	1.3555	0.00146413	0.384614	1	8411	tags=40%, list=19%, signal=49%
RICKMAN_TUMOR_DIFFERENTIATED_MODERATELY_VS_POORLY_UP	RICKMAN_TUMOR_DIFFERENTIATED_MODERATELY_VS_POORLY_UP		122	0.473544	1.35533	0.0114379	0.383944	1	7456	tags=45%, list=17%, signal=54%
WAMUNYOKOLI_OVARIAN_CANCER_LMP_DN	WAMUNYOKOLI_OVARIAN_CANCER_LMP_DN		197	0.451571	1.35406	0.00791139	0.386449	1	7749	tags=44%, list=18%, signal=53%
RUTELLA_RESPONSE_TO_HGF_UP	RUTELLA_RESPONSE_TO_HGF_UP		420	0.423524	1.35382	0.00141844	0.385982	1	9328	tags=44%, list=21%, signal=56%
NABA_PROTEOGLYCANS	NABA_PROTEOGLYCANS		35	0.576945	1.35377	0.0682226	0.384928	1	6211	tags=43%, list=14%, signal=50%
HUPER_BREAST_BASAL_VS_LUMINAL_DN	HUPER_BREAST_BASAL_VS_LUMINAL_DN		57	0.526176	1.35285	0.0507881	0.38637	1	2433	tags=26%, list=6%, signal=28%
FARMER_BREAST_CANCER_CLUSTER_3	FARMER_BREAST_CANCER_CLUSTER_3		16	0.669277	1.35284	0.0944558	0.385203	1	2876	tags=38%, list=7%, signal=40%
MARSON_FOXP3_TARGETS_STIMULATED_UP	MARSON_FOXP3_TARGETS_STIMULATED_UP		30	0.586818	1.35273	0.0654206	0.384376	1	5654	tags=47%, list=13%, signal=54%
AMIT_SERUM_RESPONSE_60_MCF10A	AMIT_SERUM_RESPONSE_60_MCF10A		58	0.526937	1.35183	0.0491803	0.385934	1	4509	tags=36%, list=10%, signal=40%
MURAKAMI_UV_RESPONSE_6HR_UP	MURAKAMI_UV_RESPONSE_6HR_UP		34	0.570943	1.35125	0.0725953	0.386553	1	9021	tags=62%, list=21%, signal=78%
FRASOR_TAMOXIFEN_RESPONSE_UP	FRASOR_TAMOXIFEN_RESPONSE_UP		51	0.530896	1.35107	0.0506567	0.385899	1	3152	tags=27%, list=7%, signal=30%
ZHOU_INFLAMMATORY_RESPONSE_LIVE_UP	ZHOU_INFLAMMATORY_RESPONSE_LIVE_UP		438	0.422422	1.35019	0.00144092	0.387388	1	7779	tags=35%, list=18%, signal=43%
TIEN_INTESTINE_PROBIOTICS_2HR_DN	TIEN_INTESTINE_PROBIOTICS_2HR_DN		89	0.496092	1.34966	0.0377049	0.387756	1	6615	tags=40%, list=15%, signal=48%
VARELA_ZMPSTE24_TARGETS_DN	VARELA_ZMPSTE24_TARGETS_DN		42	0.549039	1.34873	0.0534759	0.389253	1	7303	tags=45%, list=17%, signal=54%
RICKMAN_HEAD_AND_NECK_CANCER_E	RICKMAN_HEAD_AND_NECK_CANCER_E		87	0.487788	1.34828	0.0267857	0.389493	1	6302	tags=36%, list=14%, signal=42%
RICKMAN_METASTASIS_DN	RICKMAN_METASTASIS_DN		259	0.4353	1.34756	0.00629921	0.390595	1	8527	tags=41%, list=19%, signal=50%
REACTOME_TGF_BETA_RECEPTOR_SIGNALING_IN_EMT_EPITHELIAL_TO_MESENCHYMAL_TRANSITION	REACTOME_TGF_BETA_RECEPTOR_SIGNALING_IN_EMT_EPITHELIAL_TO_MESENCHYMAL_TRANSITION		16	0.68157	1.3471	0.0989011	0.390791	1	8152	tags=63%, list=19%, signal=77%
IGARASHI_ATF4_TARGETS_DN	IGARASHI_ATF4_TARGETS_DN		98	0.484254	1.34629	0.0338983	0.392064	1	6666	tags=40%, list=15%, signal=47%
EPPERT_HSC_R	EPPERT_HSC_R		119	0.471651	1.34487	0.0201681	0.395033	1	6929	tags=37%, list=16%, signal=44%
REACTOME_NEUTROPHIL_DEGRANULATION	REACTOME_NEUTROPHIL_DEGRANULATION		477	0.417656	1.34459	0.00143885	0.394742	1	8921	tags=40%, list=20%, signal=50%
TONKS_TARGETS_OF_RUNX1_RUNX1T1_FUSION_ERYTHROCYTE_UP	TONKS_TARGETS_OF_RUNX1_RUNX1T1_FUSION_ERYTHROCYTE_UP		156	0.45875	1.34385	0.0138462	0.396004	1	6743	tags=33%, list=15%, signal=39%
AMIT_EGF_RESPONSE_120_HELA	AMIT_EGF_RESPONSE_120_HELA		68	0.509937	1.34353	0.0368421	0.395822	1	9574	tags=57%, list=22%, signal=73%
CHEN_LVAD_SUPPORT_OF_FAILING_HEART_UP	CHEN_LVAD_SUPPORT_OF_FAILING_HEART_UP		102	0.478921	1.34337	0.0288625	0.395163	1	7584	tags=42%, list=17%, signal=51%
KEGG_METABOLISM_OF_XENOBIOTICS_BY_CYTOCHROME_P450	KEGG_METABOLISM_OF_XENOBIOTICS_BY_CYTOCHROME_P450		70	0.504063	1.34299	0.0408497	0.395162	1	6354	tags=40%, list=15%, signal=47%
SEIDEN_MET_SIGNALING	SEIDEN_MET_SIGNALING		20	0.635262	1.34164	0.106262	0.398063	1	7747	tags=55%, list=18%, signal=67%
MUELLER_METHYLATED_IN_GLIOBLASTOMA	MUELLER_METHYLATED_IN_GLIOBLASTOMA		43	0.548616	1.34128	0.0591398	0.39795	1	3966	tags=26%, list=9%, signal=28%
JIANG_TIP30_TARGETS_UP	JIANG_TIP30_TARGETS_UP		46	0.547114	1.34127	0.0623917	0.396818	1	3310	tags=30%, list=8%, signal=33%
PID_ERBB_NETWORK_PATHWAY	PID_ERBB_NETWORK_PATHWAY		15	0.680994	1.34089	0.0909091	0.396762	1	9170	tags=73%, list=21%, signal=93%
HOELZEL_NF1_TARGETS_UP	HOELZEL_NF1_TARGETS_UP		139	0.464095	1.34075	0.0110759	0.396052	1	5983	tags=35%, list=14%, signal=40%
LEE_NEURAL_CREST_STEM_CELL_DN	LEE_NEURAL_CREST_STEM_CELL_DN		122	0.468353	1.34035	0.0248344	0.39614	1	5099	tags=29%, list=12%, signal=32%
TOMLINS_METASTASIS_DN	TOMLINS_METASTASIS_DN		20	0.620564	1.3403	0.0881295	0.395142	1	5561	tags=40%, list=13%, signal=46%
BERENJENO_ROCK_SIGNALING_NOT_VIA_RHOA_DN	BERENJENO_ROCK_SIGNALING_NOT_VIA_RHOA_DN		48	0.540088	1.34029	0.0714286	0.394038	1	6964	tags=46%, list=16%, signal=54%
DAZARD_RESPONSE_TO_UV_SCC_DN	DAZARD_RESPONSE_TO_UV_SCC_DN		113	0.476225	1.33995	0.0135135	0.393853	1	9156	tags=49%, list=21%, signal=61%
LIAN_LIPA_TARGETS_6M	LIAN_LIPA_TARGETS_6M		81	0.502238	1.33935	0.0373832	0.394499	1	8266	tags=33%, list=19%, signal=41%
REACTOME_TNFR1_INDUCED_NFKAPPAB_SIGNALING_PATHWAY	REACTOME_TNFR1_INDUCED_NFKAPPAB_SIGNALING_PATHWAY		30	0.590837	1.33922	0.0731707	0.393745	1	8152	tags=50%, list=19%, signal=61%
NOJIMA_SFRP2_TARGETS_UP	NOJIMA_SFRP2_TARGETS_UP		31	0.580818	1.33866	0.0743363	0.394343	1	6551	tags=45%, list=15%, signal=53%
ZHU_CMV_8_HR_UP	ZHU_CMV_8_HR_UP		40	0.551388	1.33799	0.0684685	0.39528	1	2921	tags=30%, list=7%, signal=32%
CROMER_TUMORIGENESIS_UP	CROMER_TUMORIGENESIS_UP		58	0.5112	1.33756	0.0433276	0.395408	1	6598	tags=40%, list=15%, signal=47%
AKL_HTLV1_INFECTION_DN	AKL_HTLV1_INFECTION_DN		67	0.510481	1.33649	0.0342466	0.397482	1	7253	tags=40%, list=17%, signal=48%
CHOI_ATL_STAGE_PREDICTOR	CHOI_ATL_STAGE_PREDICTOR		44	0.548531	1.33579	0.0636364	0.398464	1	9804	tags=57%, list=22%, signal=73%
REN_ALVEOLAR_RHABDOMYOSARCOMA_DN	REN_ALVEOLAR_RHABDOMYOSARCOMA_DN		407	0.419846	1.33573	0.001443	0.397527	1	8160	tags=40%, list=19%, signal=48%
AMIT_DELAYED_EARLY_GENES	AMIT_DELAYED_EARLY_GENES		18	0.644733	1.33557	0.10387	0.396856	1	4568	tags=61%, list=10%, signal=68%
DUNNE_TARGETS_OF_AML1_MTG8_FUSION_UP	DUNNE_TARGETS_OF_AML1_MTG8_FUSION_UP		51	0.528619	1.33487	0.0393996	0.39797	1	2414	tags=24%, list=6%, signal=25%
XU_AKT1_TARGETS_6HR	XU_AKT1_TARGETS_6HR		26	0.597533	1.33434	0.0836502	0.398399	1	6846	tags=50%, list=16%, signal=59%
DORN_ADENOVIRUS_INFECTION_48HR_DN	DORN_ADENOVIRUS_INFECTION_48HR_DN		39	0.546943	1.33315	0.0845865	0.400804	1	9130	tags=49%, list=21%, signal=62%
REACTOME_TRANSCRIPTIONAL_REGULATION_OF_PLURIPOTENT_STEM_CELLS	REACTOME_TRANSCRIPTIONAL_REGULATION_OF_PLURIPOTENT_STEM_CELLS		31	0.57715	1.33081	0.0813309	0.406716	1	4730	tags=42%, list=11%, signal=47%
RUTELLA_RESPONSE_TO_CSF2RB_AND_IL4_UP	RUTELLA_RESPONSE_TO_CSF2RB_AND_IL4_UP		339	0.423065	1.33056	0.00292826	0.406358	1	9128	tags=44%, list=21%, signal=55%
NATSUME_RESPONSE_TO_INTERFERON_BETA_UP	NATSUME_RESPONSE_TO_INTERFERON_BETA_UP		70	0.501059	1.32949	0.0470588	0.40875	1	9424	tags=47%, list=22%, signal=60%
KEGG_STEROID_HORMONE_BIOSYNTHESIS	KEGG_STEROID_HORMONE_BIOSYNTHESIS		55	0.523506	1.3293	0.0607639	0.408263	1	6354	tags=38%, list=15%, signal=45%
BRUECKNER_TARGETS_OF_MIRLET7A3_DN	BRUECKNER_TARGETS_OF_MIRLET7A3_DN		76	0.495564	1.32842	0.0489511	0.409813	1	3823	tags=30%, list=9%, signal=33%
TARTE_PLASMA_CELL_VS_B_LYMPHOCYTE_UP	TARTE_PLASMA_CELL_VS_B_LYMPHOCYTE_UP		77	0.492301	1.32814	0.06	0.409542	1	7608	tags=36%, list=17%, signal=44%
REACTOME_GLYCOGEN_SYNTHESIS	REACTOME_GLYCOGEN_SYNTHESIS		16	0.655897	1.32807	0.11257	0.408579	1	8152	tags=69%, list=19%, signal=84%
DANG_REGULATED_BY_MYC_DN	DANG_REGULATED_BY_MYC_DN		249	0.435416	1.32795	0.00631912	0.407889	1	4482	tags=27%, list=10%, signal=30%
SENESE_HDAC2_TARGETS_UP	SENESE_HDAC2_TARGETS_UP		115	0.467394	1.32766	0.0165289	0.407602	1	7497	tags=44%, list=17%, signal=53%
REACTOME_CARGO_CONCENTRATION_IN_THE_ER	REACTOME_CARGO_CONCENTRATION_IN_THE_ER		33	0.56546	1.32746	0.0763766	0.407182	1	9170	tags=64%, list=21%, signal=80%
SUNG_METASTASIS_STROMA_UP	SUNG_METASTASIS_STROMA_UP		109	0.467452	1.32677	0.0271186	0.40818	1	6394	tags=40%, list=15%, signal=47%
WANG_BARRETTS_ESOPHAGUS_DN	WANG_BARRETTS_ESOPHAGUS_DN		25	0.61306	1.32629	0.0943396	0.408558	1	983	tags=28%, list=2%, signal=29%
DAVICIONI_TARGETS_OF_PAX_FOXO1_FUSIONS_UP	DAVICIONI_TARGETS_OF_PAX_FOXO1_FUSIONS_UP		256	0.433517	1.32584	0.00316957	0.408942	1	7411	tags=39%, list=17%, signal=46%
REACTOME_LAMININ_INTERACTIONS	REACTOME_LAMININ_INTERACTIONS		30	0.590027	1.32582	0.0839161	0.407915	1	7852	tags=67%, list=18%, signal=81%
CHEMNITZ_RESPONSE_TO_PROSTAGLANDIN_E2_DN	CHEMNITZ_RESPONSE_TO_PROSTAGLANDIN_E2_DN		389	0.418963	1.32476	0.00283286	0.410053	1	8610	tags=40%, list=20%, signal=49%
KRIGE_AMINO_ACID_DEPRIVATION	KRIGE_AMINO_ACID_DEPRIVATION		25	0.605322	1.32409	0.103896	0.411046	1	1711	tags=36%, list=4%, signal=37%
BRACHAT_RESPONSE_TO_CAMPTOTHECIN_UP	BRACHAT_RESPONSE_TO_CAMPTOTHECIN_UP		25	0.604464	1.32277	0.095064	0.414014	1	3519	tags=36%, list=8%, signal=39%
BROWNE_HCMV_INFECTION_24HR_DN	BROWNE_HCMV_INFECTION_24HR_DN		144	0.455557	1.32258	0.0207668	0.413551	1	8672	tags=48%, list=20%, signal=60%
CUI_TCF21_TARGETS_DN	CUI_TCF21_TARGETS_DN		32	0.562888	1.32235	0.0839286	0.413114	1	6087	tags=44%, list=14%, signal=51%
LIU_PROSTATE_CANCER_DN	LIU_PROSTATE_CANCER_DN		488	0.410195	1.322	0.00139082	0.413068	1	7857	tags=38%, list=18%, signal=46%
JAZAERI_BREAST_CANCER_BRCA1_VS_BRCA2_DN	JAZAERI_BREAST_CANCER_BRCA1_VS_BRCA2_DN		42	0.534174	1.32164	0.0783242	0.41312	1	7860	tags=40%, list=18%, signal=49%
IKEDA_MIR133_TARGETS_UP	IKEDA_MIR133_TARGETS_UP		44	0.541844	1.32152	0.0805604	0.412404	1	8939	tags=50%, list=20%, signal=63%
VECCHI_GASTRIC_CANCER_ADVANCED_VS_EARLY_DN	VECCHI_GASTRIC_CANCER_ADVANCED_VS_EARLY_DN		144	0.45639	1.32099	0.0147541	0.412967	1	5325	tags=33%, list=12%, signal=37%
SCHAVOLT_TARGETS_OF_TP53_AND_TP63	SCHAVOLT_TARGETS_OF_TP53_AND_TP63		15	0.680155	1.32065	0.132265	0.412917	1	9624	tags=73%, list=22%, signal=94%
KIM_RESPONSE_TO_TSA_AND_DECITABINE_UP	KIM_RESPONSE_TO_TSA_AND_DECITABINE_UP		129	0.462968	1.32015	0.0276873	0.413256	1	8640	tags=42%, list=20%, signal=52%
REACTOME_INTERFERON_SIGNALING	REACTOME_INTERFERON_SIGNALING		202	0.443337	1.31996	0.0137615	0.412716	1	8152	tags=40%, list=19%, signal=48%
GARGALOVIC_RESPONSE_TO_OXIDIZED_PHOSPHOLIPIDS_RED_DN	GARGALOVIC_RESPONSE_TO_OXIDIZED_PHOSPHOLIPIDS_RED_DN		26	0.600167	1.3199	0.0928962	0.411853	1	3182	tags=35%, list=7%, signal=37%
MEISSNER_BRAIN_HCP_WITH_H3K27ME3	MEISSNER_BRAIN_HCP_WITH_H3K27ME3		268	0.427596	1.31984	0.00609756	0.410965	1	5955	tags=28%, list=14%, signal=32%
SABATES_COLORECTAL_ADENOMA_UP	SABATES_COLORECTAL_ADENOMA_UP		140	0.455117	1.31964	0.0199667	0.410531	1	6886	tags=37%, list=16%, signal=44%
REACTOME_BILE_ACID_AND_BILE_SALT_METABOLISM	REACTOME_BILE_ACID_AND_BILE_SALT_METABOLISM		43	0.532678	1.31958	0.0781527	0.409672	1	7998	tags=40%, list=18%, signal=48%
CHANG_IMMORTALIZED_BY_HPV31_DN	CHANG_IMMORTALIZED_BY_HPV31_DN		60	0.508465	1.31914	0.0630473	0.410034	1	8839	tags=52%, list=20%, signal=65%
LOPEZ_EPITHELIOID_MESOTHELIOMA	LOPEZ_EPITHELIOID_MESOTHELIOMA		17	0.655618	1.31862	0.1079	0.410566	1	3820	tags=41%, list=9%, signal=45%
KIM_LIVER_CANCER_POOR_SURVIVAL_UP	KIM_LIVER_CANCER_POOR_SURVIVAL_UP		22	0.60983	1.31814	0.103774	0.410996	1	9186	tags=68%, list=21%, signal=86%
UZONYI_RESPONSE_TO_LEUKOTRIENE_AND_THROMBIN	UZONYI_RESPONSE_TO_LEUKOTRIENE_AND_THROMBIN		36	0.553028	1.31806	0.0659341	0.410238	1	2183	tags=28%, list=5%, signal=29%
SMID_BREAST_CANCER_RELAPSE_IN_BRAIN_UP	SMID_BREAST_CANCER_RELAPSE_IN_BRAIN_UP		39	0.543935	1.31764	0.0846154	0.410461	1	4872	tags=38%, list=11%, signal=43%
BOQUEST_STEM_CELL_DN	BOQUEST_STEM_CELL_DN		214	0.436344	1.31704	0.00762195	0.411296	1	6455	tags=31%, list=15%, signal=37%
REACTOME_COPII_MEDIATED_VESICLE_TRANSPORT	REACTOME_COPII_MEDIATED_VESICLE_TRANSPORT		68	0.499652	1.31682	0.05386	0.410964	1	8519	tags=50%, list=19%, signal=62%
SCIBETTA_KDM5B_TARGETS_UP	SCIBETTA_KDM5B_TARGETS_UP		19	0.634176	1.31621	0.110895	0.411753	1	7370	tags=58%, list=17%, signal=70%
WATANABE_RECTAL_CANCER_RADIOTHERAPY_RESPONSIVE_DN	WATANABE_RECTAL_CANCER_RADIOTHERAPY_RESPONSIVE_DN		92	0.478066	1.31611	0.03663	0.410992	1	8899	tags=47%, list=20%, signal=59%
LIU_CDX2_TARGETS_UP	LIU_CDX2_TARGETS_UP		35	0.557717	1.31523	0.0792793	0.412795	1	2614	tags=23%, list=6%, signal=24%
CHO_NR4A1_TARGETS	CHO_NR4A1_TARGETS		32	0.569283	1.31473	0.0860421	0.413493	1	6699	tags=50%, list=15%, signal=59%
PARK_TRETINOIN_RESPONSE_AND_RARA_PLZF_FUSION	PARK_TRETINOIN_RESPONSE_AND_RARA_PLZF_FUSION		22	0.613767	1.31434	0.1	0.413685	1	1085	tags=18%, list=2%, signal=19%
LINDGREN_BLADDER_CANCER_CLUSTER_1_UP	LINDGREN_BLADDER_CANCER_CLUSTER_1_UP		118	0.466641	1.31421	0.0304569	0.412994	1	4623	tags=32%, list=11%, signal=36%
NABA_CORE_MATRISOME	NABA_CORE_MATRISOME		275	0.427289	1.31418	0.00310078	0.412076	1	5983	tags=33%, list=14%, signal=38%
VANHARANTA_UTERINE_FIBROID_WITH_7Q_DELETION_DN	VANHARANTA_UTERINE_FIBROID_WITH_7Q_DELETION_DN		36	0.551761	1.31401	0.0842105	0.411564	1	9442	tags=53%, list=22%, signal=67%
YAO_TEMPORAL_RESPONSE_TO_PROGESTERONE_CLUSTER_6	YAO_TEMPORAL_RESPONSE_TO_PROGESTERONE_CLUSTER_6		76	0.494567	1.31372	0.0576923	0.411447	1	3283	tags=32%, list=8%, signal=34%
HUMMERICH_MALIGNANT_SKIN_TUMOR_UP	HUMMERICH_MALIGNANT_SKIN_TUMOR_UP		17	0.639206	1.31356	0.108365	0.410876	1	1425	tags=29%, list=3%, signal=30%
DORN_ADENOVIRUS_INFECTION_24HR_DN	DORN_ADENOVIRUS_INFECTION_24HR_DN		40	0.539558	1.3135	0.0657895	0.410052	1	9130	tags=55%, list=21%, signal=69%
SMID_BREAST_CANCER_RELAPSE_IN_BONE_DN	SMID_BREAST_CANCER_RELAPSE_IN_BONE_DN		299	0.419379	1.3128	0.00448431	0.411309	1	5844	tags=30%, list=13%, signal=34%
REACTOME_OTHER_SEMAPHORIN_INTERACTIONS	REACTOME_OTHER_SEMAPHORIN_INTERACTIONS		19	0.619965	1.31195	0.109641	0.412808	1	5709	tags=58%, list=13%, signal=67%
TSUNODA_CISPLATIN_RESISTANCE_DN	TSUNODA_CISPLATIN_RESISTANCE_DN		50	0.520141	1.31161	0.0626151	0.412912	1	5500	tags=34%, list=13%, signal=39%
TING_SILENCED_BY_DICER	TING_SILENCED_BY_DICER		30	0.575278	1.30963	0.10223	0.417789	1	6998	tags=47%, list=16%, signal=56%
NEMETH_INFLAMMATORY_RESPONSE_LPS_UP	NEMETH_INFLAMMATORY_RESPONSE_LPS_UP		80	0.485394	1.30917	0.0477941	0.418198	1	5256	tags=33%, list=12%, signal=37%
CROMER_METASTASIS_DN	CROMER_METASTASIS_DN		77	0.485339	1.30874	0.0566372	0.418377	1	7395	tags=38%, list=17%, signal=45%
SATO_SILENCED_EPIGENETICALLY_IN_PANCREATIC_CANCER	SATO_SILENCED_EPIGENETICALLY_IN_PANCREATIC_CANCER		47	0.521377	1.30864	0.0715503	0.417685	1	5330	tags=43%, list=12%, signal=48%
LIM_MAMMARY_LUMINAL_MATURE_DN	LIM_MAMMARY_LUMINAL_MATURE_DN		94	0.473996	1.30732	0.0617284	0.420644	1	6735	tags=38%, list=15%, signal=45%
ZWANG_EGF_PERSISTENTLY_DN	ZWANG_EGF_PERSISTENTLY_DN		61	0.506632	1.3068	0.0601375	0.421225	1	7355	tags=44%, list=17%, signal=53%
FOSTER_TOLERANT_MACROPHAGE_UP	FOSTER_TOLERANT_MACROPHAGE_UP		164	0.443025	1.30671	0.025641	0.420472	1	3857	tags=26%, list=9%, signal=28%
COULOUARN_TEMPORAL_TGFB1_SIGNATURE_DN	COULOUARN_TEMPORAL_TGFB1_SIGNATURE_DN		136	0.447129	1.30613	0.029316	0.421287	1	8036	tags=40%, list=18%, signal=48%
SMIRNOV_RESPONSE_TO_IR_6HR_UP	SMIRNOV_RESPONSE_TO_IR_6HR_UP		167	0.443199	1.30551	0.0188356	0.422155	1	4644	tags=30%, list=11%, signal=33%
YAO_TEMPORAL_RESPONSE_TO_PROGESTERONE_CLUSTER_9	YAO_TEMPORAL_RESPONSE_TO_PROGESTERONE_CLUSTER_9		75	0.491962	1.30534	0.0594406	0.421684	1	8019	tags=45%, list=18%, signal=55%
LE_SKI_TARGETS_UP	LE_SKI_TARGETS_UP		17	0.635392	1.30533	0.139665	0.420705	1	6743	tags=59%, list=15%, signal=70%
WANG_CISPLATIN_RESPONSE_AND_XPC_DN	WANG_CISPLATIN_RESPONSE_AND_XPC_DN		218	0.429567	1.30503	0.0215054	0.420601	1	8384	tags=44%, list=19%, signal=55%
REACTOME_PEROXISOMAL_PROTEIN_IMPORT	REACTOME_PEROXISOMAL_PROTEIN_IMPORT		63	0.5055	1.30483	0.0781527	0.420264	1	8707	tags=52%, list=20%, signal=65%
CLIMENT_BREAST_CANCER_COPY_NUMBER_UP	CLIMENT_BREAST_CANCER_COPY_NUMBER_UP		23	0.605203	1.30472	0.108456	0.419581	1	2345	tags=26%, list=5%, signal=28%
JEON_SMAD6_TARGETS_UP	JEON_SMAD6_TARGETS_UP		24	0.594538	1.30472	0.115385	0.418631	1	5686	tags=50%, list=13%, signal=57%
REACTOME_DEGRADATION_OF_THE_EXTRACELLULAR_MATRIX	REACTOME_DEGRADATION_OF_THE_EXTRACELLULAR_MATRIX		140	0.453721	1.30471	0.0247117	0.417656	1	6394	tags=34%, list=15%, signal=40%
HELLER_SILENCED_BY_METHYLATION_UP	HELLER_SILENCED_BY_METHYLATION_UP		278	0.425654	1.30434	0.0060241	0.41774	1	5624	tags=29%, list=13%, signal=34%
AKL_HTLV1_INFECTION_UP	AKL_HTLV1_INFECTION_UP		27	0.580847	1.30373	0.0932358	0.418606	1	8921	tags=63%, list=20%, signal=79%
HINATA_NFKB_TARGETS_KERATINOCYTE_DN	HINATA_NFKB_TARGETS_KERATINOCYTE_DN		23	0.599227	1.30295	0.129964	0.420085	1	7957	tags=70%, list=18%, signal=85%
GOTZMANN_EPITHELIAL_TO_MESENCHYMAL_TRANSITION_DN	GOTZMANN_EPITHELIAL_TO_MESENCHYMAL_TRANSITION_DN		205	0.433541	1.30282	0.0156495	0.419461	1	5284	tags=29%, list=12%, signal=33%
BOSCO_INTERFERON_INDUCED_ANTIVIRAL_MODULE	BOSCO_INTERFERON_INDUCED_ANTIVIRAL_MODULE		77	0.482582	1.30193	0.043771	0.421102	1	5935	tags=39%, list=14%, signal=45%
TORCHIA_TARGETS_OF_EWSR1_FLI1_FUSION_DN	TORCHIA_TARGETS_OF_EWSR1_FLI1_FUSION_DN		316	0.415224	1.30163	0.00454545	0.421103	1	8063	tags=41%, list=18%, signal=49%
KANG_FLUOROURACIL_RESISTANCE_UP	KANG_FLUOROURACIL_RESISTANCE_UP		21	0.608556	1.30157	0.123412	0.420298	1	5500	tags=38%, list=13%, signal=44%
DEURIG_T_CELL_PROLYMPHOCYTIC_LEUKEMIA_DN	DEURIG_T_CELL_PROLYMPHOCYTIC_LEUKEMIA_DN		310	0.416307	1.30114	0.00310559	0.420728	1	7283	tags=36%, list=17%, signal=43%
MCBRYAN_PUBERTAL_BREAST_4_5WK_UP	MCBRYAN_PUBERTAL_BREAST_4_5WK_UP		271	0.420617	1.30102	0.0124417	0.420107	1	8478	tags=42%, list=19%, signal=51%
RICKMAN_HEAD_AND_NECK_CANCER_C	RICKMAN_HEAD_AND_NECK_CANCER_C		111	0.457425	1.30035	0.0393162	0.421203	1	7233	tags=32%, list=17%, signal=39%
WINTER_HYPOXIA_METAGENE	WINTER_HYPOXIA_METAGENE		236	0.426719	1.3002	0.0137615	0.420662	1	8112	tags=40%, list=19%, signal=49%
ONGUSAHA_TP53_TARGETS	ONGUSAHA_TP53_TARGETS		35	0.547674	1.29989	0.082243	0.420589	1	7325	tags=57%, list=17%, signal=69%
LEE_LIVER_CANCER_ACOX1_UP	LEE_LIVER_CANCER_ACOX1_UP		65	0.493681	1.29955	0.0676819	0.420704	1	5747	tags=34%, list=13%, signal=39%
WESTON_VEGFA_TARGETS	WESTON_VEGFA_TARGETS		100	0.470133	1.29949	0.0546075	0.419905	1	4997	tags=28%, list=11%, signal=32%
GARGALOVIC_RESPONSE_TO_OXIDIZED_PHOSPHOLIPIDS_PINK_DN	GARGALOVIC_RESPONSE_TO_OXIDIZED_PHOSPHOLIPIDS_PINK_DN		33	0.5466	1.29853	0.0965392	0.421931	1	7604	tags=52%, list=17%, signal=62%
WAMUNYOKOLI_OVARIAN_CANCER_GRADES_1_2_DN	WAMUNYOKOLI_OVARIAN_CANCER_GRADES_1_2_DN		71	0.490039	1.29764	0.0554562	0.423697	1	6273	tags=37%, list=14%, signal=43%
SHIPP_DLBCL_CURED_VS_FATAL_UP	SHIPP_DLBCL_CURED_VS_FATAL_UP		39	0.538781	1.29639	0.0921053	0.42661	1	5226	tags=26%, list=12%, signal=29%
REACTOME_DEFECTIVE_C1GALT1C1_CAUSES_TN_POLYAGGLUTINATION_SYNDROME_TNPS	REACTOME_DEFECTIVE_C1GALT1C1_CAUSES_TN_POLYAGGLUTINATION_SYNDROME_TNPS		17	0.638721	1.29519	0.137525	0.429185	1	8557	tags=47%, list=20%, signal=58%
KOKKINAKIS_METHIONINE_DEPRIVATION_96HR_UP	KOKKINAKIS_METHIONINE_DEPRIVATION_96HR_UP		117	0.456208	1.29513	0.0543294	0.428405	1	8065	tags=40%, list=18%, signal=49%
SESTO_RESPONSE_TO_UV_C8	SESTO_RESPONSE_TO_UV_C8		70	0.491189	1.29505	0.0520833	0.427696	1	7226	tags=43%, list=17%, signal=51%
LIU_IL13_PRIMING_MODEL	LIU_IL13_PRIMING_MODEL		15	0.64898	1.295	0.145522	0.426896	1	5099	tags=33%, list=12%, signal=38%
PHONG_TNF_RESPONSE_VIA_P38_COMPLETE	PHONG_TNF_RESPONSE_VIA_P38_COMPLETE		225	0.427754	1.29493	0.0215385	0.426192	1	7264	tags=40%, list=17%, signal=48%
BIOCARTA_INFLAM_PATHWAY	BIOCARTA_INFLAM_PATHWAY		29	0.570501	1.29423	0.0996241	0.427255	1	5686	tags=28%, list=13%, signal=32%
KEGG_LYSOSOME	KEGG_LYSOSOME		121	0.453445	1.29401	0.0403361	0.427009	1	8268	tags=45%, list=19%, signal=55%
DURAND_STROMA_NS_UP	DURAND_STROMA_NS_UP		158	0.439027	1.29383	0.0271566	0.426529	1	8614	tags=44%, list=20%, signal=54%
UDAYAKUMAR_MED1_TARGETS_DN	UDAYAKUMAR_MED1_TARGETS_DN		236	0.425988	1.29368	0.0147541	0.42603	1	4634	tags=28%, list=11%, signal=32%
BREDEMEYER_RAG_SIGNALING_NOT_VIA_ATM_UP	BREDEMEYER_RAG_SIGNALING_NOT_VIA_ATM_UP		64	0.493176	1.29345	0.0697279	0.425774	1	8078	tags=42%, list=18%, signal=52%
KEGG_REGULATION_OF_AUTOPHAGY	KEGG_REGULATION_OF_AUTOPHAGY		34	0.553091	1.29324	0.0902256	0.42562	1	4831	tags=35%, list=11%, signal=40%
RUTELLA_RESPONSE_TO_HGF_VS_CSF2RB_AND_IL4_UP	RUTELLA_RESPONSE_TO_HGF_VS_CSF2RB_AND_IL4_UP		409	0.407557	1.29321	0.0102489	0.424779	1	9359	tags=42%, list=21%, signal=53%
GOBERT_CORE_OLIGODENDROCYTE_DIFFERENTIATION	GOBERT_CORE_OLIGODENDROCYTE_DIFFERENTIATION		43	0.525401	1.29267	0.0918728	0.425525	1	6374	tags=49%, list=15%, signal=57%
THUM_SYSTOLIC_HEART_FAILURE_DN	THUM_SYSTOLIC_HEART_FAILURE_DN		203	0.430718	1.2924	0.0227273	0.425441	1	8388	tags=39%, list=19%, signal=48%
GAVIN_PDE3B_TARGETS	GAVIN_PDE3B_TARGETS		22	0.597711	1.29175	0.120072	0.426468	1	5944	tags=45%, list=14%, signal=53%
KOBAYASHI_RESPONSE_TO_ROMIDEPSIN	KOBAYASHI_RESPONSE_TO_ROMIDEPSIN		19	0.614169	1.29148	0.138258	0.426289	1	6081	tags=47%, list=14%, signal=55%
PLASARI_TGFB1_TARGETS_10HR_UP	PLASARI_TGFB1_TARGETS_10HR_UP		194	0.432276	1.29133	0.0212072	0.425791	1	5130	tags=31%, list=12%, signal=35%
EPPERT_LSC_R	EPPERT_LSC_R		40	0.529882	1.28926	0.103147	0.431453	1	4110	tags=35%, list=9%, signal=39%
BAKKER_FOXO3_TARGETS_UP	BAKKER_FOXO3_TARGETS_UP		54	0.506874	1.28885	0.0661896	0.431741	1	2677	tags=22%, list=6%, signal=24%
REACTOME_AMYLOID_FIBER_FORMATION	REACTOME_AMYLOID_FIBER_FORMATION		51	0.511435	1.28875	0.0905797	0.431092	1	8552	tags=45%, list=20%, signal=56%
MCLACHLAN_DENTAL_CARIES_UP	MCLACHLAN_DENTAL_CARIES_UP		242	0.425158	1.28864	0.0152905	0.430507	1	5806	tags=28%, list=13%, signal=32%
AMIT_SERUM_RESPONSE_240_MCF10A	AMIT_SERUM_RESPONSE_240_MCF10A		56	0.509575	1.28857	0.0732143	0.429811	1	3083	tags=32%, list=7%, signal=35%
FUKUSHIMA_TNFSF11_TARGETS	FUKUSHIMA_TNFSF11_TARGETS		16	0.645653	1.28849	0.138996	0.429142	1	7722	tags=50%, list=18%, signal=61%
DUTTA_APOPTOSIS_VIA_NFKB	DUTTA_APOPTOSIS_VIA_NFKB		31	0.562938	1.288	0.118613	0.429821	1	4214	tags=39%, list=10%, signal=43%
PICCALUGA_ANGIOIMMUNOBLASTIC_LYMPHOMA_DN	PICCALUGA_ANGIOIMMUNOBLASTIC_LYMPHOMA_DN		134	0.447915	1.28797	0.0546075	0.429	1	6950	tags=43%, list=16%, signal=50%
FULCHER_INFLAMMATORY_RESPONSE_LECTIN_VS_LPS_DN	FULCHER_INFLAMMATORY_RESPONSE_LECTIN_VS_LPS_DN		442	0.403476	1.28755	0.00289436	0.429463	1	7534	tags=35%, list=17%, signal=42%
CHEBOTAEV_GR_TARGETS_DN	CHEBOTAEV_GR_TARGETS_DN		124	0.451319	1.28703	0.0356564	0.430145	1	4331	tags=28%, list=10%, signal=31%
CAIRO_LIVER_DEVELOPMENT_DN	CAIRO_LIVER_DEVELOPMENT_DN		222	0.42737	1.28667	0.0164474	0.430308	1	7035	tags=33%, list=16%, signal=40%
KINSEY_TARGETS_OF_EWSR1_FLII_FUSION_DN	KINSEY_TARGETS_OF_EWSR1_FLII_FUSION_DN		328	0.408635	1.28643	0.0118694	0.430171	1	8113	tags=42%, list=19%, signal=51%
TONKS_TARGETS_OF_RUNX1_RUNX1T1_FUSION_SUSTAINED_IN_MONOCYTE_UP	TONKS_TARGETS_OF_RUNX1_RUNX1T1_FUSION_SUSTAINED_IN_MONOCYTE_UP		21	0.604833	1.28605	0.138182	0.430469	1	1741	tags=33%, list=4%, signal=35%
SATO_SILENCED_BY_METHYLATION_IN_PANCREATIC_CANCER_1	SATO_SILENCED_BY_METHYLATION_IN_PANCREATIC_CANCER_1		415	0.4014	1.28517	0.00887574	0.432396	1	5983	tags=27%, list=14%, signal=32%
REACTOME_SIGNALING_BY_TGF_BETA_FAMILY_MEMBERS	REACTOME_SIGNALING_BY_TGF_BETA_FAMILY_MEMBERS		102	0.462119	1.28466	0.0491803	0.433135	1	8505	tags=46%, list=19%, signal=57%
HARRIS_BRAIN_CANCER_PROGENITORS	HARRIS_BRAIN_CANCER_PROGENITORS		43	0.528734	1.28438	0.095057	0.433091	1	4997	tags=35%, list=11%, signal=39%
DAZARD_UV_RESPONSE_CLUSTER_G2	DAZARD_UV_RESPONSE_CLUSTER_G2		27	0.569954	1.28427	0.124074	0.432512	1	5753	tags=41%, list=13%, signal=47%
REACTOME_N_GLYCAN_ANTENNAE_ELONGATION_IN_THE_MEDIAL_TRANS_GOLGI	REACTOME_N_GLYCAN_ANTENNAE_ELONGATION_IN_THE_MEDIAL_TRANS_GOLGI		26	0.571015	1.28373	0.126177	0.433231	1	5526	tags=46%, list=13%, signal=53%
GAUSSMANN_MLL_AF4_FUSION_TARGETS_F_DN	GAUSSMANN_MLL_AF4_FUSION_TARGETS_F_DN		36	0.538954	1.28313	0.124567	0.434077	1	2382	tags=25%, list=5%, signal=26%
TAKEDA_TARGETS_OF_NUP98_HOXA9_FUSION_8D_DN	TAKEDA_TARGETS_OF_NUP98_HOXA9_FUSION_8D_DN		195	0.426566	1.28252	0.029734	0.435138	1	8374	tags=35%, list=19%, signal=44%
ZHU_SKIL_TARGETS_UP	ZHU_SKIL_TARGETS_UP		18	0.625682	1.28228	0.114815	0.43497	1	2045	tags=44%, list=5%, signal=47%
MACAEVA_PBMC_RESPONSE_TO_IR	MACAEVA_PBMC_RESPONSE_TO_IR		101	0.456305	1.28215	0.0586207	0.434495	1	9580	tags=46%, list=22%, signal=58%
KEGG_INTESTINAL_IMMUNE_NETWORK_FOR_IGA_PRODUCTION	KEGG_INTESTINAL_IMMUNE_NETWORK_FOR_IGA_PRODUCTION		48	0.506139	1.28204	0.0759931	0.433991	1	4493	tags=25%, list=10%, signal=28%
BHATI_G2M_ARREST_BY_2METHOXYESTRADIOL_DN	BHATI_G2M_ARREST_BY_2METHOXYESTRADIOL_DN		123	0.446935	1.28185	0.0394737	0.433698	1	6661	tags=34%, list=15%, signal=40%
GRAESSMANN_RESPONSE_TO_MC_AND_SERUM_DEPRIVATION_UP	GRAESSMANN_RESPONSE_TO_MC_AND_SERUM_DEPRIVATION_UP		214	0.422763	1.28123	0.0109718	0.434746	1	5306	tags=29%, list=12%, signal=32%
REACTOME_RESPONSE_OF_EIF2AK1_HRI_TO_HEME_DEFICIENCY	REACTOME_RESPONSE_OF_EIF2AK1_HRI_TO_HEME_DEFICIENCY		15	0.647475	1.28096	0.147239	0.434695	1	1711	tags=33%, list=4%, signal=35%
LIANG_HEMATOPOIESIS_STEM_CELL_NUMBER_SMALL_VS_HUGE_UP	LIANG_HEMATOPOIESIS_STEM_CELL_NUMBER_SMALL_VS_HUGE_UP		38	0.538437	1.28082	0.113924	0.434226	1	5577	tags=39%, list=13%, signal=45%
QI_HYPOXIA	QI_HYPOXIA		132	0.443724	1.28065	0.0276873	0.433904	1	8065	tags=44%, list=18%, signal=54%
LENAOUR_DENDRITIC_CELL_MATURATION_DN	LENAOUR_DENDRITIC_CELL_MATURATION_DN		128	0.450109	1.28042	0.0401929	0.433742	1	8884	tags=45%, list=20%, signal=57%
KOKKINAKIS_METHIONINE_DEPRIVATION_48HR_UP	KOKKINAKIS_METHIONINE_DEPRIVATION_48HR_UP		129	0.444934	1.27993	0.0371622	0.434363	1	6281	tags=36%, list=14%, signal=42%
KEGG_CELL_ADHESION_MOLECULES_CAMS	KEGG_CELL_ADHESION_MOLECULES_CAMS		133	0.444894	1.27936	0.0554622	0.43529	1	5674	tags=27%, list=13%, signal=31%
WARTERS_RESPONSE_TO_IR_SKIN	WARTERS_RESPONSE_TO_IR_SKIN		80	0.4763	1.2792	0.0770609	0.434937	1	4521	tags=28%, list=10%, signal=31%
CHEOK_RESPONSE_TO_HD_MTX_DN	CHEOK_RESPONSE_TO_HD_MTX_DN		21	0.604574	1.279	0.127072	0.434581	1	7591	tags=57%, list=17%, signal=69%
PID_ARF6_TRAFFICKING_PATHWAY	PID_ARF6_TRAFFICKING_PATHWAY		49	0.510762	1.27896	0.0795848	0.433793	1	8061	tags=49%, list=18%, signal=60%
REACTOME_DEFECTIVE_B4GALT7_CAUSES_EDS_PROGEROID_TYPE	REACTOME_DEFECTIVE_B4GALT7_CAUSES_EDS_PROGEROID_TYPE		20	0.597219	1.2789	0.136622	0.433052	1	4997	tags=40%, list=11%, signal=45%
REACTOME_O_LINKED_GLYCOSYLATION	REACTOME_O_LINKED_GLYCOSYLATION		111	0.453064	1.27866	0.0482315	0.432937	1	3389	tags=23%, list=8%, signal=25%
REACTOME_GRB2_EVENTS_IN_ERBB2_SIGNALING	REACTOME_GRB2_EVENTS_IN_ERBB2_SIGNALING		16	0.643421	1.27826	0.145914	0.433337	1	5537	tags=38%, list=13%, signal=43%
BARIS_THYROID_CANCER_DN	BARIS_THYROID_CANCER_DN		59	0.503222	1.27791	0.0784314	0.433531	1	8714	tags=46%, list=20%, signal=57%
REACTOME_NON_INTEGRIN_MEMBRANE_ECM_INTERACTIONS	REACTOME_NON_INTEGRIN_MEMBRANE_ECM_INTERACTIONS		59	0.491831	1.27783	0.0629496	0.432903	1	7852	tags=49%, list=18%, signal=60%
LUI_THYROID_CANCER_CLUSTER_5	LUI_THYROID_CANCER_CLUSTER_5		16	0.636542	1.27743	0.142329	0.43329	1	6256	tags=44%, list=14%, signal=51%
IKEDA_MIR30_TARGETS_UP	IKEDA_MIR30_TARGETS_UP		116	0.448384	1.27732	0.0387858	0.432768	1	8113	tags=41%, list=19%, signal=50%
ANASTASSIOU_MULTICANCER_INVASIVENESS_SIGNATURE	ANASTASSIOU_MULTICANCER_INVASIVENESS_SIGNATURE		64	0.486035	1.27681	0.0847458	0.433379	1	6394	tags=38%, list=15%, signal=44%
MAINA_VHL_TARGETS_DN	MAINA_VHL_TARGETS_DN		16	0.636267	1.27645	0.160377	0.433556	1	7648	tags=56%, list=17%, signal=68%
REACTOME_DECTIN_2_FAMILY	REACTOME_DECTIN_2_FAMILY		26	0.57126	1.27644	0.125714	0.432717	1	9799	tags=50%, list=22%, signal=64%
REACTOME_NOTCH3_INTRACELLULAR_DOMAIN_REGULATES_TRANSCRIPTION	REACTOME_NOTCH3_INTRACELLULAR_DOMAIN_REGULATES_TRANSCRIPTION		25	0.573231	1.27623	0.123636	0.432476	1	6487	tags=48%, list=15%, signal=56%
TSAI_RESPONSE_TO_IONIZING_RADIATION	TSAI_RESPONSE_TO_IONIZING_RADIATION		147	0.442859	1.27569	0.0292683	0.433363	1	4532	tags=30%, list=10%, signal=33%
BOYLAN_MULTIPLE_MYELOMA_C_CLUSTER_DN	BOYLAN_MULTIPLE_MYELOMA_C_CLUSTER_DN		31	0.545501	1.27557	0.106227	0.43282	1	4504	tags=35%, list=10%, signal=40%
KHETCHOUMIAN_TRIM24_TARGETS_UP	KHETCHOUMIAN_TRIM24_TARGETS_UP		46	0.510278	1.27493	0.0935374	0.43396	1	7921	tags=50%, list=18%, signal=61%
SU_LIVER	SU_LIVER		58	0.494683	1.27411	0.0790378	0.4357	1	8305	tags=34%, list=19%, signal=43%
SCHAEFFER_PROSTATE_DEVELOPMENT_12HR_UP	SCHAEFFER_PROSTATE_DEVELOPMENT_12HR_UP		110	0.452708	1.27392	0.0588235	0.435378	1	6260	tags=37%, list=14%, signal=43%
REACTOME_SHC1_EVENTS_IN_ERBB2_SIGNALING	REACTOME_SHC1_EVENTS_IN_ERBB2_SIGNALING		22	0.588855	1.27362	0.130841	0.435363	1	6855	tags=41%, list=16%, signal=48%
PEDRIOLI_MIR31_TARGETS_UP	PEDRIOLI_MIR31_TARGETS_UP		220	0.41875	1.27352	0.0234375	0.434795	1	4453	tags=26%, list=10%, signal=29%
HERNANDEZ_MITOTIC_ARREST_BY_DOCETAXEL_2_UP	HERNANDEZ_MITOTIC_ARREST_BY_DOCETAXEL_2_UP		59	0.498672	1.27335	0.0698925	0.434456	1	2159	tags=24%, list=5%, signal=25%
TORCHIA_TARGETS_OF_EWSR1_FLI1_FUSION_UP	TORCHIA_TARGETS_OF_EWSR1_FLI1_FUSION_UP		269	0.412086	1.27313	0.0135952	0.434256	1	3470	tags=23%, list=8%, signal=25%
REACTOME_SIGNALING_BY_NOTCH3	REACTOME_SIGNALING_BY_NOTCH3		49	0.511722	1.27286	0.0907441	0.434288	1	8152	tags=49%, list=19%, signal=60%
MASRI_RESISTANCE_TO_TAMOXIFEN_AND_AROMATASE_INHIBITORS_DN	MASRI_RESISTANCE_TO_TAMOXIFEN_AND_AROMATASE_INHIBITORS_DN		20	0.604687	1.27237	0.14733	0.434894	1	2598	tags=35%, list=6%, signal=37%
MARKEY_RB1_ACUTE_LOF_DN	MARKEY_RB1_ACUTE_LOF_DN		226	0.419921	1.27229	0.024077	0.434275	1	8564	tags=39%, list=20%, signal=48%
CHIARADONNA_NEOPLASTIC_TRANSFORMATION_KRAS_DN	CHIARADONNA_NEOPLASTIC_TRANSFORMATION_KRAS_DN		139	0.438953	1.27227	0.0350877	0.433504	1	9061	tags=46%, list=21%, signal=58%
UROSEVIC_RESPONSE_TO_IMIQUIMOD	UROSEVIC_RESPONSE_TO_IMIQUIMOD		20	0.606368	1.27171	0.146893	0.434299	1	3804	tags=35%, list=9%, signal=38%
SA_CASPASE_CASCADE	SA_CASPASE_CASCADE		19	0.596339	1.2712	0.144689	0.435035	1	6773	tags=53%, list=15%, signal=62%
HEDENFALK_BREAST_CANCER_BRACX_UP	HEDENFALK_BREAST_CANCER_BRACX_UP		19	0.615783	1.2704	0.133455	0.436648	1	8428	tags=58%, list=19%, signal=72%
REACTOME_DEFECTIVE_GALNT3_CAUSES_FAMILIAL_HYPERPHOSPHATEMIC_TUMORAL_CALCINOSIS_HFTC	REACTOME_DEFECTIVE_GALNT3_CAUSES_FAMILIAL_HYPERPHOSPHATEMIC_TUMORAL_CALCINOSIS_HFTC		16	0.637008	1.27016	0.166979	0.436565	1	8557	tags=50%, list=20%, signal=62%
SENESE_HDAC3_TARGETS_UP	SENESE_HDAC3_TARGETS_UP		486	0.393869	1.2697	0.00143472	0.437184	1	8069	tags=41%, list=18%, signal=49%
REACTOME_SIGNALING_BY_NOTCH	REACTOME_SIGNALING_BY_NOTCH		187	0.426685	1.26964	0.0207668	0.436533	1	7999	tags=37%, list=18%, signal=45%
CHIANG_LIVER_CANCER_SUBCLASS_POLYSOMY7_DN	CHIANG_LIVER_CANCER_SUBCLASS_POLYSOMY7_DN		25	0.578885	1.26883	0.121429	0.438207	1	3028	tags=48%, list=7%, signal=52%
KYNG_ENVIRONMENTAL_STRESS_RESPONSE_NOT_BY_UV_IN_OLD	KYNG_ENVIRONMENTAL_STRESS_RESPONSE_NOT_BY_UV_IN_OLD		23	0.578284	1.26782	0.129663	0.440464	1	1508	tags=22%, list=3%, signal=23%
HUANG_FOXA2_TARGETS_DN	HUANG_FOXA2_TARGETS_DN		38	0.532255	1.26781	0.104056	0.439681	1	6113	tags=42%, list=14%, signal=49%
SUH_COEXPRESSED_WITH_ID1_AND_ID2_UP	SUH_COEXPRESSED_WITH_ID1_AND_ID2_UP		18	0.606572	1.26776	0.135294	0.439006	1	6248	tags=56%, list=14%, signal=65%
KEGG_SYSTEMIC_LUPUS_ERYTHEMATOSUS	KEGG_SYSTEMIC_LUPUS_ERYTHEMATOSUS		58	0.49314	1.2677	0.0902394	0.43831	1	2644	tags=14%, list=6%, signal=15%
NGUYEN_NOTCH1_TARGETS_DN	NGUYEN_NOTCH1_TARGETS_DN		80	0.468751	1.2675	0.0698467	0.438124	1	7333	tags=40%, list=17%, signal=48%
GYORFFY_DOXORUBICIN_RESISTANCE	GYORFFY_DOXORUBICIN_RESISTANCE		40	0.526167	1.26741	0.0890909	0.437618	1	7921	tags=48%, list=18%, signal=58%
BROWNE_HCMV_INFECTION_10HR_DN	BROWNE_HCMV_INFECTION_10HR_DN		55	0.495193	1.26577	0.09319	0.441877	1	6313	tags=40%, list=14%, signal=47%
SWEET_LUNG_CANCER_KRAS_UP	SWEET_LUNG_CANCER_KRAS_UP		470	0.395118	1.26526	0.0027972	0.442602	1	7373	tags=32%, list=17%, signal=38%
REACTOME_TP53_REGULATES_TRANSCRIPTION_OF_GENES_INVOLVED_IN_CYTOCHROME_C_RELEASE	REACTOME_TP53_REGULATES_TRANSCRIPTION_OF_GENES_INVOLVED_IN_CYTOCHROME_C_RELEASE		20	0.593116	1.26487	0.136622	0.442925	1	3526	tags=30%, list=8%, signal=33%
GHANDHI_DIRECT_IRRADIATION_UP	GHANDHI_DIRECT_IRRADIATION_UP		101	0.459788	1.26439	0.062069	0.443589	1	1719	tags=18%, list=4%, signal=19%
PANGAS_TUMOR_SUPPRESSION_BY_SMAD1_AND_SMAD5_UP	PANGAS_TUMOR_SUPPRESSION_BY_SMAD1_AND_SMAD5_UP		130	0.440064	1.26336	0.0479233	0.445892	1	4650	tags=29%, list=11%, signal=33%
DE_YY1_TARGETS_UP	DE_YY1_TARGETS_UP		19	0.605431	1.26233	0.147541	0.448195	1	7396	tags=42%, list=17%, signal=51%
SCHAEFFER_PROSTATE_DEVELOPMENT_6HR_UP	SCHAEFFER_PROSTATE_DEVELOPMENT_6HR_UP		154	0.431045	1.26229	0.050571	0.447507	1	8579	tags=42%, list=20%, signal=52%
GENTILE_UV_LOW_DOSE_DN	GENTILE_UV_LOW_DOSE_DN		64	0.481501	1.26156	0.0860585	0.448875	1	5618	tags=38%, list=13%, signal=43%
HAN_SATB1_TARGETS_UP	HAN_SATB1_TARGETS_UP		424	0.396429	1.26152	0.0149701	0.448184	1	6273	tags=29%, list=14%, signal=34%
PID_FRA_PATHWAY	PID_FRA_PATHWAY		37	0.536088	1.26125	0.11194	0.448157	1	5932	tags=41%, list=14%, signal=47%
GROSS_HYPOXIA_VIA_HIF1A_DN	GROSS_HYPOXIA_VIA_HIF1A_DN		109	0.447409	1.26089	0.0628183	0.448383	1	6383	tags=39%, list=15%, signal=46%
MAHADEVAN_GIST_MORPHOLOGICAL_SWITCH	MAHADEVAN_GIST_MORPHOLOGICAL_SWITCH		15	0.641375	1.26081	0.183206	0.447842	1	5094	tags=40%, list=12%, signal=45%
AMIT_EGF_RESPONSE_60_HELA	AMIT_EGF_RESPONSE_60_HELA		46	0.508251	1.26064	0.100372	0.447573	1	6883	tags=41%, list=16%, signal=49%
SUZUKI_RESPONSE_TO_TSA_AND_DECITABINE_1A	SUZUKI_RESPONSE_TO_TSA_AND_DECITABINE_1A		21	0.586509	1.25853	0.161765	0.453372	1	4549	tags=43%, list=10%, signal=48%
MOLENAAR_TARGETS_OF_CCND1_AND_CDK4_UP	MOLENAAR_TARGETS_OF_CCND1_AND_CDK4_UP		65	0.478674	1.2584	0.0978648	0.452933	1	8640	tags=46%, list=20%, signal=57%
KIM_WT1_TARGETS_12HR_UP	KIM_WT1_TARGETS_12HR_UP		166	0.424919	1.25769	0.0376068	0.454251	1	6879	tags=35%, list=16%, signal=41%
SAFFORD_T_LYMPHOCYTE_ANERGY	SAFFORD_T_LYMPHOCYTE_ANERGY		86	0.460778	1.25759	0.0718133	0.453715	1	9581	tags=45%, list=22%, signal=58%
ROYLANCE_BREAST_CANCER_16Q_COPY_NUMBER_DN	ROYLANCE_BREAST_CANCER_16Q_COPY_NUMBER_DN		26	0.563171	1.25677	0.158363	0.455436	1	4600	tags=31%, list=11%, signal=34%
VANDESLUIS_COMMD1_TARGETS_GROUP_2_UP	VANDESLUIS_COMMD1_TARGETS_GROUP_2_UP		15	0.643029	1.25625	0.168959	0.456312	1	4482	tags=40%, list=10%, signal=45%
YAMASHITA_LIVER_CANCER_STEM_CELL_DN	YAMASHITA_LIVER_CANCER_STEM_CELL_DN		76	0.474698	1.25546	0.0899654	0.457905	1	6520	tags=38%, list=15%, signal=45%
NABA_SECRETED_FACTORS	NABA_SECRETED_FACTORS		342	0.399436	1.25519	0.00898204	0.457908	1	7092	tags=25%, list=16%, signal=30%
MATZUK_OVULATION	MATZUK_OVULATION		15	0.628882	1.25488	0.179191	0.457975	1	3657	tags=27%, list=8%, signal=29%
AMIT_EGF_RESPONSE_120_MCF10A	AMIT_EGF_RESPONSE_120_MCF10A		41	0.521403	1.25425	0.124334	0.459251	1	1868	tags=27%, list=4%, signal=28%
ZHENG_BOUND_BY_FOXP3	ZHENG_BOUND_BY_FOXP3		483	0.389578	1.2526	0.0114613	0.463647	1	7439	tags=35%, list=17%, signal=42%
CHIARETTI_ACUTE_LYMPHOBLASTIC_LEUKEMIA_ZAP70	CHIARETTI_ACUTE_LYMPHOBLASTIC_LEUKEMIA_ZAP70		66	0.471736	1.25253	0.0964467	0.463044	1	6967	tags=33%, list=16%, signal=40%
JAATINEN_HEMATOPOIETIC_STEM_CELL_DN	JAATINEN_HEMATOPOIETIC_STEM_CELL_DN		232	0.41344	1.25208	0.0282575	0.46365	1	7067	tags=29%, list=16%, signal=35%
MAHADEVAN_IMATINIB_RESISTANCE_UP	MAHADEVAN_IMATINIB_RESISTANCE_UP		22	0.584872	1.25168	0.169742	0.464087	1	2985	tags=18%, list=7%, signal=20%
REACTOME_DISEASES_OF_IMMUNE_SYSTEM	REACTOME_DISEASES_OF_IMMUNE_SYSTEM		23	0.582912	1.25128	0.147664	0.464523	1	8386	tags=57%, list=19%, signal=70%
KEGG_DRUG_METABOLISM_CYTOCHROME_P450	KEGG_DRUG_METABOLISM_CYTOCHROME_P450		72	0.469881	1.25105	0.0836237	0.464396	1	6354	tags=36%, list=15%, signal=42%
VECCHI_GASTRIC_CANCER_EARLY_DN	VECCHI_GASTRIC_CANCER_EARLY_DN		369	0.398567	1.25065	0.0130435	0.464836	1	7502	tags=37%, list=17%, signal=44%
KEGG_CYTOKINE_CYTOKINE_RECEPTOR_INTERACTION	KEGG_CYTOKINE_CYTOKINE_RECEPTOR_INTERACTION		264	0.408468	1.25048	0.0272315	0.464599	1	5824	tags=26%, list=13%, signal=30%
SHAFFER_IRF4_TARGETS_IN_ACTIVATED_B_LYMPHOCYTE	SHAFFER_IRF4_TARGETS_IN_ACTIVATED_B_LYMPHOCYTE		77	0.469694	1.24952	0.0836299	0.466734	1	9661	tags=55%, list=22%, signal=70%
VERHAAK_AML_WITH_NPM1_MUTATED_DN	VERHAAK_AML_WITH_NPM1_MUTATED_DN		245	0.406433	1.24885	0.0347958	0.468108	1	6313	tags=31%, list=14%, signal=36%
SAMOLS_TARGETS_OF_KHSV_MIRNAS_DN	SAMOLS_TARGETS_OF_KHSV_MIRNAS_DN		59	0.482519	1.24881	0.0983051	0.467398	1	5248	tags=34%, list=12%, signal=38%
BROWNE_HCMV_INFECTION_8HR_UP	BROWNE_HCMV_INFECTION_8HR_UP		102	0.452734	1.24808	0.0744501	0.468816	1	4009	tags=26%, list=9%, signal=29%
REACTOME_REGULATION_OF_TNFR1_SIGNALING	REACTOME_REGULATION_OF_TNFR1_SIGNALING		33	0.53777	1.2479	0.137476	0.468503	1	8181	tags=48%, list=19%, signal=60%
ENGELMANN_CANCER_PROGENITORS_DN	ENGELMANN_CANCER_PROGENITORS_DN		69	0.47272	1.24718	0.111876	0.470068	1	4568	tags=32%, list=10%, signal=36%
KEGG_LEISHMANIA_INFECTION	KEGG_LEISHMANIA_INFECTION		71	0.474519	1.24698	0.124101	0.469878	1	5159	tags=24%, list=12%, signal=27%
VERNELL_RETINOBLASTOMA_PATHWAY_DN	VERNELL_RETINOBLASTOMA_PATHWAY_DN		22	0.572002	1.2467	0.150909	0.469968	1	2074	tags=36%, list=5%, signal=38%
WARTERS_IR_RESPONSE_5GY	WARTERS_IR_RESPONSE_5GY		50	0.499271	1.24636	0.134301	0.470263	1	4205	tags=28%, list=10%, signal=31%
ZHANG_RESPONSE_TO_CANTHARIDIN_UP	ZHANG_RESPONSE_TO_CANTHARIDIN_UP		17	0.612239	1.24604	0.163265	0.470353	1	7426	tags=65%, list=17%, signal=78%
BERENJENO_TRANSFORMED_BY_RHOA_REVERSIBLY_DN	BERENJENO_TRANSFORMED_BY_RHOA_REVERSIBLY_DN		30	0.532586	1.24576	0.132325	0.470409	1	3710	tags=37%, list=8%, signal=40%
CHUANG_OXIDATIVE_STRESS_RESPONSE_UP	CHUANG_OXIDATIVE_STRESS_RESPONSE_UP		28	0.558646	1.2457	0.156934	0.469779	1	1325	tags=25%, list=3%, signal=26%
IIZUKA_LIVER_CANCER_PROGRESSION_G1_G2_DN	IIZUKA_LIVER_CANCER_PROGRESSION_G1_G2_DN		24	0.563553	1.24555	0.145488	0.469418	1	8606	tags=46%, list=20%, signal=57%
BOYLAN_MULTIPLE_MYELOMA_C_D_DN	BOYLAN_MULTIPLE_MYELOMA_C_D_DN		278	0.399304	1.24537	0.0165913	0.469199	1	6317	tags=29%, list=14%, signal=33%
GAL_LEUKEMIC_STEM_CELL_UP	GAL_LEUKEMIC_STEM_CELL_UP		126	0.438614	1.24512	0.0721154	0.469181	1	5834	tags=30%, list=13%, signal=35%
KIM_GERMINAL_CENTER_T_HELPER_UP	KIM_GERMINAL_CENTER_T_HELPER_UP		65	0.473363	1.24374	0.0851789	0.472679	1	5672	tags=38%, list=13%, signal=44%
SEITZ_NEOPLASTIC_TRANSFORMATION_BY_8P_DELETION_DN	SEITZ_NEOPLASTIC_TRANSFORMATION_BY_8P_DELETION_DN		32	0.535508	1.24315	0.136937	0.47369	1	2541	tags=19%, list=6%, signal=20%
REACTOME_TOLL_LIKE_RECEPTOR_CASCADES	REACTOME_TOLL_LIKE_RECEPTOR_CASCADES		152	0.42635	1.24308	0.0578778	0.473091	1	8601	tags=41%, list=20%, signal=51%
GALINDO_IMMUNE_RESPONSE_TO_ENTEROTOXIN	GALINDO_IMMUNE_RESPONSE_TO_ENTEROTOXIN		80	0.458875	1.24305	0.10052	0.472359	1	8053	tags=39%, list=18%, signal=47%
HOOI_ST7_TARGETS_DN	HOOI_ST7_TARGETS_DN		118	0.440457	1.24178	0.0789916	0.475733	1	7253	tags=37%, list=17%, signal=45%
DEBIASI_APOPTOSIS_BY_REOVIRUS_INFECTION_UP	DEBIASI_APOPTOSIS_BY_REOVIRUS_INFECTION_UP		288	0.402518	1.24163	0.0377644	0.475396	1	8522	tags=40%, list=19%, signal=49%
HENDRICKS_SMARCA4_TARGETS_DN	HENDRICKS_SMARCA4_TARGETS_DN		49	0.493766	1.24159	0.130357	0.474719	1	8205	tags=39%, list=19%, signal=48%
OSADA_ASCL1_TARGETS_DN	OSADA_ASCL1_TARGETS_DN		24	0.569063	1.24148	0.161228	0.474238	1	1249	tags=29%, list=3%, signal=30%
VERNOCHET_ADIPOGENESIS	VERNOCHET_ADIPOGENESIS		19	0.596289	1.24098	0.153571	0.475035	1	5747	tags=42%, list=13%, signal=48%
CHARAFE_BREAST_CANCER_LUMINAL_VS_MESENCHYMAL_DN	CHARAFE_BREAST_CANCER_LUMINAL_VS_MESENCHYMAL_DN		464	0.389477	1.24096	0.00987306	0.474279	1	4635	tags=28%, list=11%, signal=31%
REACTOME_MET_PROMOTES_CELL_MOTILITY	REACTOME_MET_PROMOTES_CELL_MOTILITY		41	0.517272	1.24066	0.13806	0.474432	1	7833	tags=46%, list=18%, signal=56%
YAMASHITA_METHYLATED_IN_PROSTATE_CANCER	YAMASHITA_METHYLATED_IN_PROSTATE_CANCER		64	0.471674	1.24062	0.103387	0.47372	1	7207	tags=33%, list=16%, signal=39%
REACTOME_ERBB2_REGULATES_CELL_MOTILITY	REACTOME_ERBB2_REGULATES_CELL_MOTILITY		15	0.631159	1.24012	0.194831	0.474546	1	5592	tags=47%, list=13%, signal=53%
LI_INDUCED_T_TO_NATURAL_KILLER_UP	LI_INDUCED_T_TO_NATURAL_KILLER_UP		315	0.39637	1.23966	0.0183486	0.47525	1	8355	tags=37%, list=19%, signal=46%
TSENG_ADIPOGENIC_POTENTIAL_DN	TSENG_ADIPOGENIC_POTENTIAL_DN		46	0.501464	1.23916	0.122486	0.4761	1	9915	tags=57%, list=23%, signal=73%
HELLER_HDAC_TARGETS_DN	HELLER_HDAC_TARGETS_DN		289	0.399702	1.23837	0.0171073	0.477897	1	8112	tags=40%, list=19%, signal=49%
SHEN_SMARCA2_TARGETS_UP	SHEN_SMARCA2_TARGETS_UP		424	0.389305	1.23832	0.0160116	0.477285	1	9198	tags=47%, list=21%, signal=59%
LU_AGING_BRAIN_UP	LU_AGING_BRAIN_UP		261	0.401032	1.23756	0.0327103	0.478959	1	7916	tags=40%, list=18%, signal=49%
REACTOME_SIGNALING_BY_NOTCH2	REACTOME_SIGNALING_BY_NOTCH2		33	0.52932	1.23719	0.15331	0.479335	1	8152	tags=52%, list=19%, signal=63%
RODRIGUES_NTN1_AND_DCC_TARGETS	RODRIGUES_NTN1_AND_DCC_TARGETS		33	0.529067	1.23539	0.137993	0.484393	1	5089	tags=33%, list=12%, signal=38%
REACTOME_DOWNREGULATION_OF_TGF_BETA_RECEPTOR_SIGNALING	REACTOME_DOWNREGULATION_OF_TGF_BETA_RECEPTOR_SIGNALING		26	0.559212	1.23525	0.148218	0.484074	1	8450	tags=62%, list=19%, signal=76%
GARGALOVIC_RESPONSE_TO_OXIDIZED_PHOSPHOLIPIDS_BLUE_UP	GARGALOVIC_RESPONSE_TO_OXIDIZED_PHOSPHOLIPIDS_BLUE_UP		138	0.42725	1.2351	0.0614334	0.4837	1	7949	tags=39%, list=18%, signal=48%
CHIARADONNA_NEOPLASTIC_TRANSFORMATION_CDC25_DN	CHIARADONNA_NEOPLASTIC_TRANSFORMATION_CDC25_DN		149	0.42492	1.23423	0.0645695	0.48583	1	5136	tags=30%, list=12%, signal=34%
TONKS_TARGETS_OF_RUNX1_RUNX1T1_FUSION_SUSTAINDED_IN_ERYTHROCYTE_UP	TONKS_TARGETS_OF_RUNX1_RUNX1T1_FUSION_SUSTAINDED_IN_ERYTHROCYTE_UP		44	0.506407	1.23381	0.120755	0.486428	1	1330	tags=20%, list=3%, signal=21%
BOQUEST_STEM_CELL_UP	BOQUEST_STEM_CELL_UP		261	0.401516	1.23343	0.0452418	0.486783	1	6113	tags=28%, list=14%, signal=33%
SANA_TNF_SIGNALING_DN	SANA_TNF_SIGNALING_DN		85	0.457405	1.2334	0.0966102	0.486058	1	8205	tags=41%, list=19%, signal=51%
HE_PTEN_TARGETS_UP	HE_PTEN_TARGETS_UP		17	0.602919	1.23327	0.185606	0.48565	1	7713	tags=59%, list=18%, signal=71%
TAKEDA_TARGETS_OF_NUP98_HOXA9_FUSION_16D_UP	TAKEDA_TARGETS_OF_NUP98_HOXA9_FUSION_16D_UP		175	0.416156	1.23291	0.0546624	0.485925	1	5312	tags=29%, list=12%, signal=33%
MCLACHLAN_DENTAL_CARIES_DN	MCLACHLAN_DENTAL_CARIES_DN		81	0.457478	1.23287	0.100478	0.485303	1	8638	tags=48%, list=20%, signal=60%
TANG_SENESCENCE_TP53_TARGETS_UP	TANG_SENESCENCE_TP53_TARGETS_UP		33	0.528422	1.2328	0.147448	0.484691	1	7478	tags=48%, list=17%, signal=58%
ZHANG_PROLIFERATING_VS_QUIESCENT	ZHANG_PROLIFERATING_VS_QUIESCENT		50	0.49183	1.23257	0.138182	0.48461	1	8823	tags=46%, list=20%, signal=58%
KENNY_CTNNB1_TARGETS_DN	KENNY_CTNNB1_TARGETS_DN		52	0.487269	1.23211	0.111876	0.485352	1	9763	tags=54%, list=22%, signal=69%
VISALA_RESPONSE_TO_HEAT_SHOCK_AND_AGING_UP	VISALA_RESPONSE_TO_HEAT_SHOCK_AND_AGING_UP		15	0.633695	1.23173	0.205323	0.48577	1	9311	tags=73%, list=21%, signal=93%
REACTOME_EFFECTS_OF_PIP2_HYDROLYSIS	REACTOME_EFFECTS_OF_PIP2_HYDROLYSIS		27	0.547424	1.23165	0.154562	0.485265	1	4212	tags=37%, list=10%, signal=41%
ZWANG_CLASS_2_TRANSIENTLY_INDUCED_BY_EGF	ZWANG_CLASS_2_TRANSIENTLY_INDUCED_BY_EGF		53	0.491161	1.23154	0.118467	0.48482	1	3598	tags=26%, list=8%, signal=29%
FARMER_BREAST_CANCER_APOCRINE_VS_BASAL	FARMER_BREAST_CANCER_APOCRINE_VS_BASAL		327	0.38974	1.23055	0.027439	0.487169	1	7878	tags=40%, list=18%, signal=49%
RODWELL_AGING_KIDNEY_NO_BLOOD_UP	RODWELL_AGING_KIDNEY_NO_BLOOD_UP		219	0.408658	1.22906	0.0436187	0.491236	1	2985	tags=23%, list=7%, signal=24%
KASLER_HDAC7_TARGETS_1_DN	KASLER_HDAC7_TARGETS_1_DN		17	0.606842	1.22848	0.17603	0.492226	1	6317	tags=53%, list=14%, signal=62%
KIM_PTEN_TARGETS_UP	KIM_PTEN_TARGETS_UP		18	0.591167	1.22823	0.182163	0.492287	1	4761	tags=44%, list=11%, signal=50%
KIM_GLIS2_TARGETS_UP	KIM_GLIS2_TARGETS_UP		85	0.454263	1.22794	0.107914	0.492453	1	6483	tags=32%, list=15%, signal=37%
EBAUER_MYOGENIC_TARGETS_OF_PAX3_FOXO1_FUSION	EBAUER_MYOGENIC_TARGETS_OF_PAX3_FOXO1_FUSION		48	0.479768	1.22719	0.121951	0.494183	1	9516	tags=48%, list=22%, signal=61%
MCBRYAN_PUBERTAL_TGFB1_TARGETS_UP	MCBRYAN_PUBERTAL_TGFB1_TARGETS_UP		166	0.41687	1.22714	0.0621931	0.49354	1	8097	tags=39%, list=19%, signal=48%
VANDESLUIS_COMMD1_TARGETS_GROUP_3_DN	VANDESLUIS_COMMD1_TARGETS_GROUP_3_DN		37	0.511034	1.22699	0.155235	0.493267	1	5966	tags=41%, list=14%, signal=47%
NABA_ECM_GLYCOPROTEINS	NABA_ECM_GLYCOPROTEINS		196	0.407397	1.22628	0.036566	0.494838	1	5983	tags=32%, list=14%, signal=37%
REACTOME_NICOTINAMIDE_SALVAGING	REACTOME_NICOTINAMIDE_SALVAGING		19	0.593698	1.22578	0.190566	0.495605	1	4222	tags=32%, list=10%, signal=35%
REACTOME_RECYCLING_OF_BILE_ACIDS_AND_SALTS	REACTOME_RECYCLING_OF_BILE_ACIDS_AND_SALTS		16	0.609867	1.22529	0.204678	0.496488	1	8864	tags=50%, list=20%, signal=63%
HENDRICKS_SMARCA4_TARGETS_UP	HENDRICKS_SMARCA4_TARGETS_UP		54	0.486862	1.22523	0.150977	0.495892	1	5370	tags=41%, list=12%, signal=46%
KEGG_VIRAL_MYOCARDITIS	KEGG_VIRAL_MYOCARDITIS		70	0.457508	1.2248	0.102253	0.496505	1	1305	tags=13%, list=3%, signal=13%
PID_HIF1_TFPATHWAY	PID_HIF1_TFPATHWAY		66	0.465166	1.22431	0.119863	0.497343	1	6125	tags=39%, list=14%, signal=46%
MCBRYAN_PUBERTAL_BREAST_3_4WK_UP	MCBRYAN_PUBERTAL_BREAST_3_4WK_UP		212	0.402654	1.22386	0.0625	0.498097	1	5730	tags=31%, list=13%, signal=35%
HEIDENBLAD_AMPLICON_12P11_12_DN	HEIDENBLAD_AMPLICON_12P11_12_DN		24	0.564828	1.2235	0.169776	0.49838	1	7260	tags=46%, list=17%, signal=55%
VANTVEER_BREAST_CANCER_ESR1_DN	VANTVEER_BREAST_CANCER_ESR1_DN		267	0.396867	1.22342	0.0355556	0.497876	1	5184	tags=31%, list=12%, signal=35%
DAVICIONI_TARGETS_OF_PAX_FOXO1_FUSIONS_DN	DAVICIONI_TARGETS_OF_PAX_FOXO1_FUSIONS_DN		66	0.466356	1.22321	0.11597	0.497806	1	4190	tags=33%, list=10%, signal=37%
FRIDMAN_IMMORTALIZATION_DN	FRIDMAN_IMMORTALIZATION_DN		33	0.524008	1.22286	0.163934	0.498148	1	9002	tags=55%, list=21%, signal=69%
CHANDRAN_METASTASIS_DN	CHANDRAN_METASTASIS_DN		313	0.392153	1.22268	0.0284431	0.497942	1	7480	tags=39%, list=17%, signal=46%
TORCHIA_TARGETS_OF_EWSR1_FLI1_FUSION_TOP20_DN	TORCHIA_TARGETS_OF_EWSR1_FLI1_FUSION_TOP20_DN		18	0.60142	1.22262	0.188931	0.49737	1	7776	tags=56%, list=18%, signal=68%
ZHENG_FOXP3_TARGETS_UP	ZHENG_FOXP3_TARGETS_UP		26	0.551347	1.22262	0.173832	0.496603	1	5656	tags=50%, list=13%, signal=57%
CAIRO_HEPATOBLASTOMA_CLASSES_DN	CAIRO_HEPATOBLASTOMA_CLASSES_DN		213	0.405284	1.22208	0.0626959	0.49755	1	5505	tags=30%, list=13%, signal=34%
REACTOME_PI3K_EVENTS_IN_ERBB2_SIGNALING	REACTOME_PI3K_EVENTS_IN_ERBB2_SIGNALING		16	0.601049	1.22184	0.203455	0.497597	1	5592	tags=44%, list=13%, signal=50%
GAUSSMANN_MLL_AF4_FUSION_TARGETS_F_UP	GAUSSMANN_MLL_AF4_FUSION_TARGETS_F_UP		179	0.412504	1.22132	0.0502431	0.498557	1	2723	tags=23%, list=6%, signal=25%
NIKOLSKY_BREAST_CANCER_17Q21_Q25_AMPLICON	NIKOLSKY_BREAST_CANCER_17Q21_Q25_AMPLICON		330	0.388666	1.22111	0.0343284	0.498533	1	8117	tags=38%, list=19%, signal=47%
LEE_METASTASIS_AND_ALTERNATIVE_SPLICING_DN	LEE_METASTASIS_AND_ALTERNATIVE_SPLICING_DN		45	0.488264	1.2211	0.13089	0.497767	1	5562	tags=36%, list=13%, signal=41%
PID_CD40_PATHWAY	PID_CD40_PATHWAY		31	0.528589	1.22102	0.157343	0.497253	1	2472	tags=26%, list=6%, signal=27%
REACTOME_BBSOME_MEDIATED_CARGO_TARGETING_TO_CILIUM	REACTOME_BBSOME_MEDIATED_CARGO_TARGETING_TO_CILIUM		23	0.559098	1.22087	0.194605	0.49698	1	11027	tags=74%, list=25%, signal=99%
DAUER_STAT3_TARGETS_UP	DAUER_STAT3_TARGETS_UP		47	0.483612	1.2204	0.126516	0.49767	1	3787	tags=32%, list=9%, signal=35%
HARRIS_HYPOXIA	HARRIS_HYPOXIA		81	0.451357	1.22037	0.106643	0.496978	1	2652	tags=25%, list=6%, signal=26%
SESTO_RESPONSE_TO_UV_C0	SESTO_RESPONSE_TO_UV_C0		107	0.431573	1.22031	0.079932	0.496399	1	9053	tags=45%, list=21%, signal=56%
HOLLMANN_APOPTOSIS_VIA_CD40_DN	HOLLMANN_APOPTOSIS_VIA_CD40_DN		258	0.398427	1.21993	0.0517504	0.496913	1	8909	tags=43%, list=20%, signal=53%
REACTOME_RA_BIOSYNTHESIS_PATHWAY	REACTOME_RA_BIOSYNTHESIS_PATHWAY		22	0.566855	1.21886	0.178439	0.499671	1	4907	tags=36%, list=11%, signal=41%
ZWANG_EGF_INTERVAL_DN	ZWANG_EGF_INTERVAL_DN		212	0.400972	1.21867	0.0500759	0.49954	1	5226	tags=29%, list=12%, signal=33%
LA_MEN1_TARGETS	LA_MEN1_TARGETS		25	0.54845	1.21708	0.201139	0.504113	1	3984	tags=36%, list=9%, signal=40%
WANG_BARRETTS_ESOPHAGUS_AND_ESOPHAGUS_CANCER_DN	WANG_BARRETTS_ESOPHAGUS_AND_ESOPHAGUS_CANCER_DN		36	0.515572	1.21693	0.160291	0.503823	1	9085	tags=50%, list=21%, signal=63%
PID_INTEGRIN5_PATHWAY	PID_INTEGRIN5_PATHWAY		17	0.603664	1.21605	0.200382	0.505989	1	2285	tags=41%, list=5%, signal=43%
MIYAGAWA_TARGETS_OF_EWSR1_ETS_FUSIONS_DN	MIYAGAWA_TARGETS_OF_EWSR1_ETS_FUSIONS_DN		233	0.399237	1.21602	0.0492537	0.505317	1	6743	tags=36%, list=15%, signal=42%
KEGG_GLYCEROLIPID_METABOLISM	KEGG_GLYCEROLIPID_METABOLISM		49	0.489311	1.21575	0.146087	0.505364	1	8503	tags=47%, list=19%, signal=58%
KYNG_ENVIRONMENTAL_STRESS_RESPONSE_DN	KYNG_ENVIRONMENTAL_STRESS_RESPONSE_DN		17	0.60054	1.21516	0.206774	0.506581	1	55	tags=12%, list=0%, signal=12%
REACTOME_METABOLISM_OF_PORPHYRINS	REACTOME_METABOLISM_OF_PORPHYRINS		26	0.536776	1.21496	0.172285	0.506483	1	4613	tags=38%, list=11%, signal=43%
PELLICCIOTTA_HDAC_IN_ANTIGEN_PRESENTATION_DN	PELLICCIOTTA_HDAC_IN_ANTIGEN_PRESENTATION_DN		49	0.482358	1.21455	0.12766	0.507078	1	7123	tags=33%, list=16%, signal=39%
SWEET_LUNG_CANCER_KRAS_DN	SWEET_LUNG_CANCER_KRAS_DN		412	0.381581	1.21402	0.0186782	0.508004	1	6431	tags=32%, list=15%, signal=37%
LI_AMPLIFIED_IN_LUNG_CANCER	LI_AMPLIFIED_IN_LUNG_CANCER		179	0.409415	1.2138	0.0621118	0.507907	1	8948	tags=45%, list=20%, signal=56%
HIRSCH_CELLULAR_TRANSFORMATION_SIGNATURE_UP	HIRSCH_CELLULAR_TRANSFORMATION_SIGNATURE_UP		241	0.398779	1.21371	0.0527132	0.50743	1	8148	tags=42%, list=19%, signal=52%
NOJIMA_SFRP2_TARGETS_DN	NOJIMA_SFRP2_TARGETS_DN		26	0.552895	1.21328	0.184411	0.508124	1	8520	tags=62%, list=19%, signal=76%
REACTOME_INITIAL_TRIGGERING_OF_COMPLEMENT	REACTOME_INITIAL_TRIGGERING_OF_COMPLEMENT		23	0.548235	1.21326	0.174812	0.50739	1	6190	tags=26%, list=14%, signal=30%
MULLIGHAN_MLL_SIGNATURE_2_DN	MULLIGHAN_MLL_SIGNATURE_2_DN		275	0.389502	1.2128	0.0537313	0.508203	1	9112	tags=43%, list=21%, signal=53%
REACTOME_ECM_PROTEOGLYCANS	REACTOME_ECM_PROTEOGLYCANS		76	0.449343	1.21276	0.103448	0.507598	1	8002	tags=47%, list=18%, signal=58%
WANG_METASTASIS_OF_BREAST_CANCER_ESR1_DN	WANG_METASTASIS_OF_BREAST_CANCER_ESR1_DN		32	0.526736	1.21233	0.154562	0.508158	1	1476	tags=19%, list=3%, signal=19%
FOSTER_TOLERANT_MACROPHAGE_DN	FOSTER_TOLERANT_MACROPHAGE_DN		409	0.382248	1.21232	0.02886	0.50743	1	8597	tags=42%, list=20%, signal=51%
REACTOME_UNFOLDED_PROTEIN_RESPONSE_UPR	REACTOME_UNFOLDED_PROTEIN_RESPONSE_UPR		92	0.43643	1.21226	0.118644	0.506852	1	4294	tags=30%, list=10%, signal=34%
KANG_AR_TARGETS_DN	KANG_AR_TARGETS_DN		18	0.587535	1.21207	0.212851	0.50671	1	7818	tags=50%, list=18%, signal=61%
MCBRYAN_PUBERTAL_BREAST_5_6WK_UP	MCBRYAN_PUBERTAL_BREAST_5_6WK_UP		123	0.423105	1.2116	0.0859107	0.507545	1	8727	tags=44%, list=20%, signal=55%
FALVELLA_SMOKERS_WITH_LUNG_CANCER	FALVELLA_SMOKERS_WITH_LUNG_CANCER		80	0.447974	1.2113	0.123023	0.507853	1	7694	tags=39%, list=18%, signal=47%
YAMASHITA_LIVER_CANCER_WITH_EPCAM_UP	YAMASHITA_LIVER_CANCER_WITH_EPCAM_UP		53	0.474219	1.21118	0.135888	0.507476	1	8823	tags=43%, list=20%, signal=54%
URS_ADIPOCYTE_DIFFERENTIATION_UP	URS_ADIPOCYTE_DIFFERENTIATION_UP		67	0.460816	1.21113	0.128801	0.506919	1	6190	tags=36%, list=14%, signal=42%
ZHONG_RESPONSE_TO_AZACITIDINE_AND_TSA_UP	ZHONG_RESPONSE_TO_AZACITIDINE_AND_TSA_UP		182	0.409584	1.21108	0.0654952	0.506306	1	8713	tags=38%, list=20%, signal=48%
REACTOME_IL_6_TYPE_CYTOKINE_RECEPTOR_LIGAND_INTERACTIONS	REACTOME_IL_6_TYPE_CYTOKINE_RECEPTOR_LIGAND_INTERACTIONS		17	0.6018	1.21091	0.215534	0.506136	1	4370	tags=41%, list=10%, signal=46%
MURATA_VIRULENCE_OF_H_PILORI	MURATA_VIRULENCE_OF_H_PILORI		22	0.55862	1.21076	0.182971	0.505848	1	2014	tags=32%, list=5%, signal=33%
TAVOR_CEBPA_TARGETS_UP	TAVOR_CEBPA_TARGETS_UP		49	0.477669	1.20977	0.134438	0.508359	1	3682	tags=27%, list=8%, signal=29%
SENESE_HDAC1_AND_HDAC2_TARGETS_DN	SENESE_HDAC1_AND_HDAC2_TARGETS_DN		231	0.398457	1.20974	0.0483619	0.5077	1	3761	tags=24%, list=9%, signal=26%
REACTOME_TRANSPORT_TO_THE_GOLGI_AND_SUBSEQUENT_MODIFICATION	REACTOME_TRANSPORT_TO_THE_GOLGI_AND_SUBSEQUENT_MODIFICATION		184	0.40555	1.20968	0.0731707	0.50715	1	8529	tags=41%, list=20%, signal=51%
SENGUPTA_NASOPHARYNGEAL_CARCINOMA_WITH_LMP1_UP	SENGUPTA_NASOPHARYNGEAL_CARCINOMA_WITH_LMP1_UP		400	0.381684	1.20906	0.0349544	0.50844	1	7175	tags=34%, list=16%, signal=41%
HUTTMANN_B_CLL_POOR_SURVIVAL_DN	HUTTMANN_B_CLL_POOR_SURVIVAL_DN		58	0.467084	1.20901	0.152753	0.507909	1	8140	tags=43%, list=19%, signal=53%
XU_GH1_AUTOCRINE_TARGETS_UP	XU_GH1_AUTOCRINE_TARGETS_UP		193	0.403533	1.20892	0.0749601	0.507459	1	6316	tags=28%, list=14%, signal=33%
PID_INTEGRIN1_PATHWAY	PID_INTEGRIN1_PATHWAY		66	0.464385	1.20853	0.138225	0.507983	1	7852	tags=52%, list=18%, signal=63%
MARTIN_VIRAL_GPCR_SIGNALING_DN	MARTIN_VIRAL_GPCR_SIGNALING_DN		50	0.470958	1.20839	0.143119	0.507713	1	3678	tags=24%, list=8%, signal=26%
JOHNSTONE_PARVB_TARGETS_1_DN	JOHNSTONE_PARVB_TARGETS_1_DN		61	0.459129	1.20809	0.133333	0.507944	1	7816	tags=44%, list=18%, signal=54%
AMIT_EGF_RESPONSE_480_HELA	AMIT_EGF_RESPONSE_480_HELA		161	0.408443	1.20795	0.0569106	0.507686	1	4558	tags=24%, list=10%, signal=27%
KANG_CISPLATIN_RESISTANCE_UP	KANG_CISPLATIN_RESISTANCE_UP		21	0.572398	1.20759	0.209346	0.508155	1	7980	tags=67%, list=18%, signal=82%
MARKS_HDAC_TARGETS_UP	MARKS_HDAC_TARGETS_UP		22	0.550723	1.20542	0.186916	0.514567	1	6246	tags=55%, list=14%, signal=64%
GAVIN_FOXP3_TARGETS_CLUSTER_T4	GAVIN_FOXP3_TARGETS_CLUSTER_T4		95	0.437009	1.2052	0.11784	0.514566	1	6143	tags=39%, list=14%, signal=45%
TIEN_INTESTINE_PROBIOTICS_6HR_DN	TIEN_INTESTINE_PROBIOTICS_6HR_DN		169	0.408504	1.20483	0.0956113	0.515141	1	9008	tags=40%, list=21%, signal=50%
TURASHVILI_BREAST_NORMAL_DUCTAL_VS_LOBULAR_UP	TURASHVILI_BREAST_NORMAL_DUCTAL_VS_LOBULAR_UP		66	0.456627	1.20479	0.131148	0.514519	1	7270	tags=41%, list=17%, signal=49%
REACTOME_SPHINGOLIPID_DE_NOVO_BIOSYNTHESIS	REACTOME_SPHINGOLIPID_DE_NOVO_BIOSYNTHESIS		43	0.490323	1.20434	0.151402	0.515234	1	4946	tags=42%, list=11%, signal=47%
PID_NFAT_TFPATHWAY	PID_NFAT_TFPATHWAY		45	0.486557	1.20418	0.155797	0.515068	1	6339	tags=29%, list=14%, signal=34%
REACTOME_TRANSCRIPTIONAL_REGULATION_BY_RUNX3	REACTOME_TRANSCRIPTIONAL_REGULATION_BY_RUNX3		96	0.431303	1.20415	0.116585	0.514387	1	8152	tags=38%, list=19%, signal=46%
WEBER_METHYLATED_LCP_IN_SPERM_UP	WEBER_METHYLATED_LCP_IN_SPERM_UP		15	0.614089	1.20405	0.226744	0.513938	1	5408	tags=33%, list=12%, signal=38%
KAMIKUBO_MYELOID_CEBPA_NETWORK	KAMIKUBO_MYELOID_CEBPA_NETWORK		30	0.533212	1.20405	0.192523	0.513207	1	3854	tags=37%, list=9%, signal=40%
OUELLET_CULTURED_OVARIAN_CANCER_INVASIVE_VS_LMP_DN	OUELLET_CULTURED_OVARIAN_CANCER_INVASIVE_VS_LMP_DN		35	0.509486	1.20388	0.196296	0.513036	1	4258	tags=23%, list=10%, signal=25%
GENTILE_UV_RESPONSE_CLUSTER_D1	GENTILE_UV_RESPONSE_CLUSTER_D1		17	0.591541	1.20384	0.236473	0.512458	1	1114	tags=24%, list=3%, signal=24%
DELACROIX_RARG_BOUND_MEF	DELACROIX_RARG_BOUND_MEF		362	0.382924	1.20376	0.0282738	0.511996	1	7649	tags=35%, list=17%, signal=42%
REACTOME_DDX58_IFIH1_MEDIATED_INDUCTION_OF_INTERFERON_ALPHA_BETA	REACTOME_DDX58_IFIH1_MEDIATED_INDUCTION_OF_INTERFERON_ALPHA_BETA		78	0.449793	1.20319	0.109185	0.513176	1	8755	tags=40%, list=20%, signal=50%
GRABARCZYK_BCL11B_TARGETS_DN	GRABARCZYK_BCL11B_TARGETS_DN		59	0.465569	1.20305	0.155822	0.512894	1	9132	tags=54%, list=21%, signal=68%
REACTOME_PEROXISOMAL_LIPID_METABOLISM	REACTOME_PEROXISOMAL_LIPID_METABOLISM		29	0.529497	1.20293	0.203971	0.512566	1	7923	tags=55%, list=18%, signal=67%
KEGG_PEROXISOME	KEGG_PEROXISOME		78	0.44733	1.2026	0.125424	0.512916	1	5449	tags=33%, list=12%, signal=38%
SAGIV_CD24_TARGETS_DN	SAGIV_CD24_TARGETS_DN		45	0.480293	1.20187	0.150579	0.514616	1	3841	tags=31%, list=9%, signal=34%
REACTOME_CELL_SURFACE_INTERACTIONS_AT_THE_VASCULAR_WALL	REACTOME_CELL_SURFACE_INTERACTIONS_AT_THE_VASCULAR_WALL		137	0.419037	1.20091	0.108414	0.51695	1	7534	tags=34%, list=17%, signal=40%
TAKEDA_TARGETS_OF_NUP98_HOXA9_FUSION_6HR_UP	TAKEDA_TARGETS_OF_NUP98_HOXA9_FUSION_6HR_UP		86	0.439448	1.20031	0.123762	0.518224	1	6007	tags=35%, list=14%, signal=40%
SEMENZA_HIF1_TARGETS	SEMENZA_HIF1_TARGETS		36	0.503719	1.20027	0.163082	0.517621	1	2652	tags=31%, list=6%, signal=33%
SENESE_HDAC2_TARGETS_DN	SENESE_HDAC2_TARGETS_DN		130	0.420256	1.20002	0.112	0.517702	1	7092	tags=35%, list=16%, signal=41%
AMUNDSON_RESPONSE_TO_ARSENITE	AMUNDSON_RESPONSE_TO_ARSENITE		211	0.391531	1.19945	0.0596774	0.518875	1	5549	tags=29%, list=13%, signal=33%
BOQUEST_STEM_CELL_CULTURED_VS_FRESH_UP	BOQUEST_STEM_CELL_CULTURED_VS_FRESH_UP		421	0.374304	1.19943	0.0324484	0.518243	1	5278	tags=29%, list=12%, signal=33%
CROONQUIST_STROMAL_STIMULATION_UP	CROONQUIST_STROMAL_STIMULATION_UP		55	0.468757	1.19885	0.148936	0.519475	1	7481	tags=38%, list=17%, signal=46%
BOHN_PRIMARY_IMMUNODEFICIENCY_SYNDROM_DN	BOHN_PRIMARY_IMMUNODEFICIENCY_SYNDROM_DN		38	0.497275	1.19844	0.176577	0.520153	1	9283	tags=55%, list=21%, signal=70%
KLEIN_PRIMARY_EFFUSION_LYMPHOMA_DN	KLEIN_PRIMARY_EFFUSION_LYMPHOMA_DN		57	0.459841	1.19837	0.142857	0.519638	1	4791	tags=25%, list=11%, signal=28%
FOURNIER_ACINAR_DEVELOPMENT_EARLY_UP	FOURNIER_ACINAR_DEVELOPMENT_EARLY_UP		20	0.564858	1.19682	0.20765	0.524146	1	3150	tags=35%, list=7%, signal=38%
KYNG_DNA_DAMAGE_UP	KYNG_DNA_DAMAGE_UP		208	0.395067	1.19676	0.069697	0.523625	1	6448	tags=29%, list=15%, signal=34%
CHOI_ATL_CHRONIC_VS_ACUTE_DN	CHOI_ATL_CHRONIC_VS_ACUTE_DN		18	0.577952	1.19676	0.219231	0.522912	1	9116	tags=67%, list=21%, signal=84%
MARKEY_RB1_CHRONIC_LOF_DN	MARKEY_RB1_CHRONIC_LOF_DN		119	0.42268	1.19668	0.09375	0.522423	1	5129	tags=26%, list=12%, signal=29%
LEE_DIFFERENTIATING_T_LYMPHOCYTE	LEE_DIFFERENTIATING_T_LYMPHOCYTE		195	0.401938	1.19662	0.0842788	0.521898	1	8205	tags=36%, list=19%, signal=45%
BIOCARTA_HER2_PATHWAY	BIOCARTA_HER2_PATHWAY		23	0.538274	1.19654	0.201835	0.521429	1	5932	tags=43%, list=14%, signal=50%
KEGG_ANTIGEN_PROCESSING_AND_PRESENTATION	KEGG_ANTIGEN_PROCESSING_AND_PRESENTATION		87	0.438005	1.19574	0.119328	0.523363	1	5255	tags=13%, list=12%, signal=14%
YAGI_AML_RELAPSE_PROGNOSIS	YAGI_AML_RELAPSE_PROGNOSIS		35	0.506465	1.19498	0.172945	0.525247	1	8671	tags=43%, list=20%, signal=53%
CHARAFE_BREAST_CANCER_LUMINAL_VS_MESENCHYMAL_UP	CHARAFE_BREAST_CANCER_LUMINAL_VS_MESENCHYMAL_UP		446	0.374208	1.19474	0.0391304	0.525285	1	8694	tags=39%, list=20%, signal=48%
REACTOME_GLYCEROPHOSPHOLIPID_BIOSYNTHESIS	REACTOME_GLYCEROPHOSPHOLIPID_BIOSYNTHESIS		128	0.418137	1.19468	0.100977	0.524742	1	8820	tags=41%, list=20%, signal=52%
ISSAEVA_MLL2_TARGETS	ISSAEVA_MLL2_TARGETS		59	0.463962	1.19411	0.172232	0.5259	1	2433	tags=25%, list=6%, signal=27%
HOFMANN_MYELODYSPLASTIC_SYNDROM_HIGH_RISK_DN	HOFMANN_MYELODYSPLASTIC_SYNDROM_HIGH_RISK_DN		20	0.560674	1.19383	0.187146	0.526115	1	6039	tags=30%, list=14%, signal=35%
APPIERTO_RESPONSE_TO_FENRETINIDE_UP	APPIERTO_RESPONSE_TO_FENRETINIDE_UP		38	0.501186	1.19366	0.169118	0.525966	1	4289	tags=26%, list=10%, signal=29%
RICKMAN_TUMOR_DIFFERENTIATED_WELL_VS_MODERATELY_UP	RICKMAN_TUMOR_DIFFERENTIATED_WELL_VS_MODERATELY_UP		108	0.424197	1.19349	0.121911	0.525783	1	7929	tags=36%, list=18%, signal=44%
REACTOME_HS_GAG_DEGRADATION	REACTOME_HS_GAG_DEGRADATION		22	0.553213	1.19347	0.20073	0.52513	1	5513	tags=45%, list=13%, signal=52%
VART_KSHV_INFECTION_ANGIOGENIC_MARKERS_DN	VART_KSHV_INFECTION_ANGIOGENIC_MARKERS_DN		130	0.417174	1.19295	0.0993378	0.526162	1	5730	tags=29%, list=13%, signal=34%
MARTORIATI_MDM4_TARGETS_FETAL_LIVER_UP	MARTORIATI_MDM4_TARGETS_FETAL_LIVER_UP		234	0.392335	1.19293	0.0738994	0.525502	1	8077	tags=41%, list=18%, signal=50%
PLASARI_TGFB1_SIGNALING_VIA_NFIC_1HR_DN	PLASARI_TGFB1_SIGNALING_VIA_NFIC_1HR_DN		107	0.419926	1.19256	0.0940326	0.526034	1	7245	tags=36%, list=17%, signal=44%
DOANE_RESPONSE_TO_ANDROGEN_UP	DOANE_RESPONSE_TO_ANDROGEN_UP		180	0.400852	1.19219	0.0765391	0.526603	1	7258	tags=38%, list=17%, signal=45%
LIU_TARGETS_OF_VMYB_VS_CMYB_UP	LIU_TARGETS_OF_VMYB_VS_CMYB_UP		15	0.610245	1.19212	0.223762	0.526146	1	4358	tags=40%, list=10%, signal=44%
KEGG_RETINOL_METABOLISM	KEGG_RETINOL_METABOLISM		64	0.452591	1.19156	0.145242	0.527288	1	7493	tags=36%, list=17%, signal=43%
LIM_MAMMARY_LUMINAL_MATURE_UP	LIM_MAMMARY_LUMINAL_MATURE_UP		110	0.420225	1.19134	0.126298	0.52735	1	8099	tags=42%, list=19%, signal=51%
KRIEG_KDM3A_TARGETS_NOT_HYPOXIA	KRIEG_KDM3A_TARGETS_NOT_HYPOXIA		197	0.400148	1.19099	0.0784615	0.527775	1	6491	tags=31%, list=15%, signal=37%
SIMBULAN_UV_RESPONSE_NORMAL_DN	SIMBULAN_UV_RESPONSE_NORMAL_DN		33	0.514631	1.19094	0.191756	0.527249	1	8729	tags=61%, list=20%, signal=76%
BROWNE_HCMV_INFECTION_16HR_DN	BROWNE_HCMV_INFECTION_16HR_DN		84	0.433733	1.19078	0.12415	0.527065	1	2067	tags=19%, list=5%, signal=20%
XU_HGF_TARGETS_REPRESSED_BY_AKT1_DN	XU_HGF_TARGETS_REPRESSED_BY_AKT1_DN		88	0.437335	1.19072	0.1202	0.526537	1	7989	tags=44%, list=18%, signal=54%
RODWELL_AGING_KIDNEY_DN	RODWELL_AGING_KIDNEY_DN		145	0.408887	1.19055	0.102007	0.526407	1	7985	tags=37%, list=18%, signal=45%
REACTOME_METABOLISM_OF_STEROIDS	REACTOME_METABOLISM_OF_STEROIDS		151	0.41163	1.19032	0.1	0.526512	1	8699	tags=38%, list=20%, signal=47%
LEIN_CHOROID_PLEXUS_MARKERS	LEIN_CHOROID_PLEXUS_MARKERS		103	0.426443	1.18937	0.129915	0.52892	1	7077	tags=33%, list=16%, signal=39%
LUI_THYROID_CANCER_CLUSTER_2	LUI_THYROID_CANCER_CLUSTER_2		43	0.480411	1.18901	0.164122	0.529454	1	4568	tags=26%, list=10%, signal=29%
REACTOME_MOLECULES_ASSOCIATED_WITH_ELASTIC_FIBRES	REACTOME_MOLECULES_ASSOCIATED_WITH_ELASTIC_FIBRES		38	0.497058	1.18811	0.176147	0.531723	1	3830	tags=26%, list=9%, signal=29%
HERNANDEZ_ABERRANT_MITOSIS_BY_DOCETACEL_2NM_UP	HERNANDEZ_ABERRANT_MITOSIS_BY_DOCETACEL_2NM_UP		73	0.445045	1.18681	0.149742	0.535417	1	6202	tags=37%, list=14%, signal=43%
ELLWOOD_MYC_TARGETS_DN	ELLWOOD_MYC_TARGETS_DN		42	0.484153	1.18677	0.172222	0.53482	1	7487	tags=52%, list=17%, signal=63%
SMIRNOV_CIRCULATING_ENDOTHELIOCYTES_IN_CANCER_UP	SMIRNOV_CIRCULATING_ENDOTHELIOCYTES_IN_CANCER_UP		157	0.399394	1.18638	0.0887097	0.535381	1	8113	tags=40%, list=19%, signal=49%
BIOCARTA_NFKB_PATHWAY	BIOCARTA_NFKB_PATHWAY		21	0.552705	1.18579	0.210432	0.536689	1	9424	tags=52%, list=22%, signal=67%
PID_INTEGRIN2_PATHWAY	PID_INTEGRIN2_PATHWAY		29	0.513716	1.18546	0.202226	0.537168	1	5693	tags=34%, list=13%, signal=40%
REACTOME_ASPARAGINE_N_LINKED_GLYCOSYLATION	REACTOME_ASPARAGINE_N_LINKED_GLYCOSYLATION		302	0.380044	1.18545	0.0514706	0.536476	1	8529	tags=39%, list=20%, signal=48%
REACTOME_DEATH_RECEPTOR_SIGNALLING	REACTOME_DEATH_RECEPTOR_SIGNALLING		141	0.407164	1.18536	0.089701	0.536081	1	8890	tags=43%, list=20%, signal=54%
DOANE_BREAST_CANCER_CLASSES_DN	DOANE_BREAST_CANCER_CLASSES_DN		32	0.514425	1.18524	0.210131	0.535803	1	3988	tags=34%, list=9%, signal=38%
LOPES_METHYLATED_IN_COLON_CANCER_UP	LOPES_METHYLATED_IN_COLON_CANCER_UP		28	0.527397	1.18384	0.212066	0.5399	1	5477	tags=36%, list=13%, signal=41%
DELACROIX_RAR_TARGETS_UP	DELACROIX_RAR_TARGETS_UP		48	0.474154	1.1834	0.178832	0.540638	1	7540	tags=48%, list=17%, signal=58%
SENESE_HDAC1_TARGETS_UP	SENESE_HDAC1_TARGETS_UP		446	0.369215	1.18337	0.0327869	0.540025	1	8069	tags=38%, list=18%, signal=46%
REACTOME_SYNTHESIS_OF_BILE_ACIDS_AND_BILE_SALTS	REACTOME_SYNTHESIS_OF_BILE_ACIDS_AND_BILE_SALTS		34	0.501399	1.18322	0.196226	0.539792	1	7998	tags=41%, list=18%, signal=50%
REACTOME_DIGESTION	REACTOME_DIGESTION		23	0.535784	1.18276	0.215867	0.540631	1	7956	tags=30%, list=18%, signal=37%
KEGG_STARCH_AND_SUCROSE_METABOLISM	KEGG_STARCH_AND_SUCROSE_METABOLISM		52	0.465224	1.18274	0.162706	0.539964	1	6354	tags=38%, list=15%, signal=45%
SMITH_TERT_TARGETS_UP	SMITH_TERT_TARGETS_UP		142	0.404751	1.18188	0.100159	0.542128	1	4543	tags=27%, list=10%, signal=30%
ZHAN_LATE_DIFFERENTIATION_GENES_DN	ZHAN_LATE_DIFFERENTIATION_GENES_DN		17	0.578949	1.18165	0.217472	0.542214	1	1275	tags=18%, list=3%, signal=18%
REACTOME_INTERFERON_ALPHA_BETA_SIGNALING	REACTOME_INTERFERON_ALPHA_BETA_SIGNALING		70	0.452855	1.18111	0.147887	0.543371	1	5910	tags=33%, list=14%, signal=38%
MATTHEWS_AP1_TARGETS	MATTHEWS_AP1_TARGETS		15	0.602078	1.18087	0.256513	0.543441	1	7040	tags=33%, list=16%, signal=40%
LIM_MAMMARY_STEM_CELL_DN	LIM_MAMMARY_STEM_CELL_DN		412	0.37126	1.18076	0.0502216	0.543116	1	9112	tags=41%, list=21%, signal=51%
PID_INTEGRIN3_PATHWAY	PID_INTEGRIN3_PATHWAY		43	0.47663	1.18075	0.181319	0.542437	1	7852	tags=51%, list=18%, signal=62%
KEGG_DORSO_VENTRAL_AXIS_FORMATION	KEGG_DORSO_VENTRAL_AXIS_FORMATION		24	0.542736	1.18054	0.212569	0.542475	1	1461	tags=17%, list=3%, signal=17%
LEE_LIVER_CANCER_CIPROFIBRATE_UP	LEE_LIVER_CANCER_CIPROFIBRATE_UP		60	0.458943	1.18051	0.188153	0.541854	1	7067	tags=37%, list=16%, signal=44%
FRIDMAN_SENESCENCE_UP	FRIDMAN_SENESCENCE_UP		77	0.440115	1.17992	0.171849	0.54323	1	9002	tags=47%, list=21%, signal=59%
KEGG_PROPANOATE_METABOLISM	KEGG_PROPANOATE_METABOLISM		32	0.49699	1.17986	0.191729	0.542754	1	8708	tags=53%, list=20%, signal=66%
REACTOME_DISEASES_ASSOCIATED_WITH_O_GLYCOSYLATION_OF_PROTEINS	REACTOME_DISEASES_ASSOCIATED_WITH_O_GLYCOSYLATION_OF_PROTEINS		68	0.449778	1.17904	0.167832	0.544737	1	4863	tags=25%, list=11%, signal=28%
BIOCARTA_PML_PATHWAY	BIOCARTA_PML_PATHWAY		17	0.587212	1.17872	0.245136	0.545141	1	7325	tags=59%, list=17%, signal=71%
KEGG_PROTEIN_EXPORT	KEGG_PROTEIN_EXPORT		23	0.540273	1.17852	0.227017	0.545084	1	3501	tags=35%, list=8%, signal=38%
YIH_RESPONSE_TO_ARSENITE_C1	YIH_RESPONSE_TO_ARSENITE_C1		22	0.543899	1.17824	0.242593	0.545378	1	4214	tags=45%, list=10%, signal=50%
AMIT_EGF_RESPONSE_240_MCF10A	AMIT_EGF_RESPONSE_240_MCF10A		21	0.556118	1.17794	0.194444	0.545693	1	4581	tags=38%, list=10%, signal=43%
WESTON_VEGFA_TARGETS_6HR	WESTON_VEGFA_TARGETS_6HR		54	0.467375	1.17788	0.190069	0.545187	1	4997	tags=30%, list=11%, signal=33%
SCHOEN_NFKB_SIGNALING	SCHOEN_NFKB_SIGNALING		34	0.507641	1.17776	0.192793	0.54489	1	3825	tags=35%, list=9%, signal=39%
ROPERO_HDAC2_TARGETS	ROPERO_HDAC2_TARGETS		109	0.42054	1.17755	0.119584	0.544872	1	8529	tags=39%, list=20%, signal=49%
REACTOME_FOXO_MEDIATED_TRANSCRIPTION_OF_OXIDATIVE_STRESS_METABOLIC_AND_NEURONAL_GENES	REACTOME_FOXO_MEDIATED_TRANSCRIPTION_OF_OXIDATIVE_STRESS_METABOLIC_AND_NEURONAL_GENES		30	0.513605	1.17673	0.192748	0.547036	1	6060	tags=27%, list=14%, signal=31%
GAVIN_FOXP3_TARGETS_CLUSTER_P2	GAVIN_FOXP3_TARGETS_CLUSTER_P2		76	0.43897	1.17668	0.150519	0.546499	1	8195	tags=42%, list=19%, signal=52%
BIDUS_METASTASIS_DN	BIDUS_METASTASIS_DN		150	0.399422	1.17596	0.126582	0.548207	1	6200	tags=27%, list=14%, signal=32%
HOLLERN_MICROACINAR_BREAST_TUMOR_DN	HOLLERN_MICROACINAR_BREAST_TUMOR_DN		15	0.589218	1.17565	0.253438	0.548612	1	8059	tags=53%, list=18%, signal=65%
REACTOME_SYNTHESIS_OF_PROSTAGLANDINS_PG_AND_THROMBOXANES_TX	REACTOME_SYNTHESIS_OF_PROSTAGLANDINS_PG_AND_THROMBOXANES_TX		15	0.586748	1.17551	0.247485	0.54838	1	2067	tags=20%, list=5%, signal=21%
GARY_CD5_TARGETS_UP	GARY_CD5_TARGETS_UP		460	0.366407	1.1749	0.0306122	0.549836	1	8012	tags=34%, list=18%, signal=42%
PID_TOLL_ENDOGENOUS_PATHWAY	PID_TOLL_ENDOGENOUS_PATHWAY		23	0.542783	1.17485	0.240076	0.549279	1	7053	tags=52%, list=16%, signal=62%
LINDSTEDT_DENDRITIC_CELL_MATURATION_D	LINDSTEDT_DENDRITIC_CELL_MATURATION_D		63	0.450113	1.17465	0.155052	0.549289	1	4583	tags=29%, list=10%, signal=32%
TAKEDA_TARGETS_OF_NUP98_HOXA9_FUSION_6HR_DN	TAKEDA_TARGETS_OF_NUP98_HOXA9_FUSION_6HR_DN		43	0.478384	1.17465	0.188482	0.548591	1	2338	tags=28%, list=5%, signal=29%
REACTOME_PD_1_SIGNALING	REACTOME_PD_1_SIGNALING		23	0.541102	1.17401	0.216981	0.550094	1	394	tags=13%, list=1%, signal=13%
REACTOME_TNF_RECEPTOR_SUPERFAMILY_TNFSF_MEMBERS_MEDIATING_NON_CANONICAL_NF_KB_PATHWAY	REACTOME_TNF_RECEPTOR_SUPERFAMILY_TNFSF_MEMBERS_MEDIATING_NON_CANONICAL_NF_KB_PATHWAY		17	0.573841	1.17379	0.233716	0.550098	1	7340	tags=35%, list=17%, signal=42%
LU_TUMOR_ENDOTHELIAL_MARKERS_UP	LU_TUMOR_ENDOTHELIAL_MARKERS_UP		22	0.543791	1.17354	0.249534	0.55021	1	4557	tags=36%, list=10%, signal=41%
OZEN_MIR125B1_TARGETS	OZEN_MIR125B1_TARGETS		21	0.553579	1.17319	0.232381	0.550706	1	8440	tags=57%, list=19%, signal=71%
CROONQUIST_NRAS_SIGNALING_UP	CROONQUIST_NRAS_SIGNALING_UP		39	0.489671	1.17311	0.205036	0.550241	1	5123	tags=33%, list=12%, signal=38%
EBAUER_TARGETS_OF_PAX3_FOXO1_FUSION_UP	EBAUER_TARGETS_OF_PAX3_FOXO1_FUSION_UP		191	0.390278	1.17298	0.107425	0.54998	1	7335	tags=31%, list=17%, signal=38%
MARTORIATI_MDM4_TARGETS_NEUROEPITHELIUM_UP	MARTORIATI_MDM4_TARGETS_NEUROEPITHELIUM_UP		175	0.396386	1.17297	0.0909091	0.54931	1	8079	tags=37%, list=18%, signal=45%
LINDSTEDT_DENDRITIC_CELL_MATURATION_C	LINDSTEDT_DENDRITIC_CELL_MATURATION_C		63	0.450911	1.17274	0.166372	0.549374	1	7118	tags=35%, list=16%, signal=42%
EPPERT_CE_HSC_LSC	EPPERT_CE_HSC_LSC		41	0.486857	1.17257	0.21223	0.54931	1	6929	tags=49%, list=16%, signal=58%
WEINMANN_ADAPTATION_TO_HYPOXIA_DN	WEINMANN_ADAPTATION_TO_HYPOXIA_DN		39	0.486752	1.17231	0.22575	0.549521	1	3597	tags=23%, list=8%, signal=25%
TAVOR_CEBPA_TARGETS_DN	TAVOR_CEBPA_TARGETS_DN		31	0.505163	1.17177	0.210425	0.550589	1	3028	tags=26%, list=7%, signal=28%
PILON_KLF1_TARGETS_UP	PILON_KLF1_TARGETS_UP		492	0.365042	1.17159	0.0461095	0.550514	1	8087	tags=34%, list=18%, signal=41%
CHYLA_CBFA2T3_TARGETS_UP	CHYLA_CBFA2T3_TARGETS_UP		379	0.369855	1.17127	0.056213	0.550912	1	8436	tags=38%, list=19%, signal=46%
MIKKELSEN_MCV6_LCP_WITH_H3K4ME3	MIKKELSEN_MCV6_LCP_WITH_H3K4ME3		161	0.397195	1.16987	0.106624	0.555006	1	8470	tags=39%, list=19%, signal=48%
BIOCARTA_LAIR_PATHWAY	BIOCARTA_LAIR_PATHWAY		17	0.567435	1.16876	0.237643	0.558231	1	5686	tags=53%, list=13%, signal=61%
DAWSON_METHYLATED_IN_LYMPHOMA_TCL1	DAWSON_METHYLATED_IN_LYMPHOMA_TCL1		56	0.454608	1.16833	0.180832	0.558978	1	7281	tags=36%, list=17%, signal=43%
BERTUCCI_MEDULLARY_VS_DUCTAL_BREAST_CANCER_DN	BERTUCCI_MEDULLARY_VS_DUCTAL_BREAST_CANCER_DN		174	0.391953	1.16831	0.116883	0.558332	1	7140	tags=33%, list=16%, signal=40%
BILBAN_B_CLL_LPL_DN	BILBAN_B_CLL_LPL_DN		41	0.481934	1.16797	0.221207	0.558728	1	6420	tags=34%, list=15%, signal=40%
GRAHAM_NORMAL_QUIESCENT_VS_NORMAL_DIVIDING_UP	GRAHAM_NORMAL_QUIESCENT_VS_NORMAL_DIVIDING_UP		60	0.454531	1.16792	0.18068	0.558211	1	7980	tags=35%, list=18%, signal=43%
HOOI_ST7_TARGETS_UP	HOOI_ST7_TARGETS_UP		91	0.424032	1.16734	0.155779	0.559409	1	3510	tags=27%, list=8%, signal=30%
LIANG_HEMATOPOIESIS_STEM_CELL_NUMBER_SMALL_VS_HUGE_DN	LIANG_HEMATOPOIESIS_STEM_CELL_NUMBER_SMALL_VS_HUGE_DN		33	0.499412	1.16717	0.209559	0.559315	1	3825	tags=30%, list=9%, signal=33%
WANG_THOC1_TARGETS_DN	WANG_THOC1_TARGETS_DN		20	0.555796	1.16716	0.258317	0.558665	1	5500	tags=40%, list=13%, signal=46%
MILI_PSEUDOPODIA	MILI_PSEUDOPODIA		50	0.464075	1.16695	0.204991	0.558717	1	3658	tags=26%, list=8%, signal=28%
ZHOU_TNF_SIGNALING_4HR	ZHOU_TNF_SIGNALING_4HR		53	0.455566	1.16694	0.170608	0.55804	1	5066	tags=36%, list=12%, signal=40%
SENESE_HDAC1_AND_HDAC2_TARGETS_UP	SENESE_HDAC1_AND_HDAC2_TARGETS_UP		240	0.382555	1.16694	0.0877193	0.557349	1	7497	tags=38%, list=17%, signal=45%
REACTOME_ANCHORING_FIBRIL_FORMATION	REACTOME_ANCHORING_FIBRIL_FORMATION		15	0.586316	1.16662	0.267717	0.557748	1	7852	tags=60%, list=18%, signal=73%
PETRETTO_CARDIAC_HYPERTROPHY	PETRETTO_CARDIAC_HYPERTROPHY		34	0.490728	1.16632	0.223247	0.558109	1	6964	tags=38%, list=16%, signal=45%
BACOLOD_RESISTANCE_TO_ALKYLATING_AGENTS_UP	BACOLOD_RESISTANCE_TO_ALKYLATING_AGENTS_UP		25	0.52909	1.1654	0.235075	0.56048	1	1097	tags=20%, list=3%, signal=21%
PURBEY_TARGETS_OF_CTBP1_NOT_SATB1_UP	PURBEY_TARGETS_OF_CTBP1_NOT_SATB1_UP		292	0.373717	1.16529	0.0787519	0.560148	1	8150	tags=36%, list=19%, signal=44%
REACTOME_ANTIMICROBIAL_PEPTIDES	REACTOME_ANTIMICROBIAL_PEPTIDES		96	0.421368	1.16477	0.148973	0.561191	1	6407	tags=18%, list=15%, signal=21%
TAKEDA_TARGETS_OF_NUP98_HOXA9_FUSION_16D_DN	TAKEDA_TARGETS_OF_NUP98_HOXA9_FUSION_16D_DN		125	0.411074	1.1647	0.146667	0.560762	1	8396	tags=38%, list=19%, signal=46%
LEI_MYB_TARGETS	LEI_MYB_TARGETS		318	0.373509	1.16454	0.0789866	0.560589	1	4214	tags=24%, list=10%, signal=26%
RIZ_ERYTHROID_DIFFERENTIATION_HEMGN	RIZ_ERYTHROID_DIFFERENTIATION_HEMGN		26	0.51717	1.16391	0.194853	0.562098	1	7473	tags=46%, list=17%, signal=56%
HOLLEMAN_ASPARAGINASE_RESISTANCE_ALL_DN	HOLLEMAN_ASPARAGINASE_RESISTANCE_ALL_DN		26	0.528115	1.16295	0.214953	0.564698	1	7758	tags=46%, list=18%, signal=56%
KOHOUTEK_CCNT1_TARGETS	KOHOUTEK_CCNT1_TARGETS		51	0.461416	1.16294	0.202226	0.564031	1	4536	tags=31%, list=10%, signal=35%
PAPASPYRIDONOS_UNSTABLE_ATEROSCLEROTIC_PLAQUE_DN	PAPASPYRIDONOS_UNSTABLE_ATEROSCLEROTIC_PLAQUE_DN		42	0.479065	1.16276	0.209434	0.564031	1	3022	tags=24%, list=7%, signal=26%
SCHUETZ_BREAST_CANCER_DUCTAL_INVASIVE_DN	SCHUETZ_BREAST_CANCER_DUCTAL_INVASIVE_DN		83	0.424695	1.16218	0.150729	0.565387	1	3613	tags=28%, list=8%, signal=30%
SPIRA_SMOKERS_LUNG_CANCER_UP	SPIRA_SMOKERS_LUNG_CANCER_UP		39	0.486495	1.1618	0.227188	0.566105	1	8726	tags=44%, list=20%, signal=54%
REACTOME_IRE1ALPHA_ACTIVATES_CHAPERONES	REACTOME_IRE1ALPHA_ACTIVATES_CHAPERONES		50	0.46939	1.1614	0.203636	0.566821	1	9910	tags=52%, list=23%, signal=67%
REACTOME_SIGNALING_BY_ERBB2_IN_CANCER	REACTOME_SIGNALING_BY_ERBB2_IN_CANCER		26	0.521368	1.16097	0.233141	0.567574	1	8914	tags=54%, list=20%, signal=68%
NAKAMURA_ADIPOGENESIS_EARLY_DN	NAKAMURA_ADIPOGENESIS_EARLY_DN		37	0.481262	1.16095	0.214789	0.566968	1	2429	tags=27%, list=6%, signal=29%
WOOD_EBV_EBNA1_TARGETS_UP	WOOD_EBV_EBNA1_TARGETS_UP		109	0.412899	1.16085	0.156766	0.566635	1	7226	tags=37%, list=17%, signal=44%
GREGORY_SYNTHETIC_LETHAL_WITH_IMATINIB	GREGORY_SYNTHETIC_LETHAL_WITH_IMATINIB		143	0.397143	1.16016	0.132107	0.568423	1	7847	tags=35%, list=18%, signal=42%
BURTON_ADIPOGENESIS_5	BURTON_ADIPOGENESIS_5		113	0.41026	1.16012	0.137631	0.567899	1	4612	tags=31%, list=11%, signal=35%
REACTOME_HS_GAG_BIOSYNTHESIS	REACTOME_HS_GAG_BIOSYNTHESIS		31	0.499575	1.16001	0.219282	0.567597	1	4383	tags=35%, list=10%, signal=39%
PACHER_TARGETS_OF_IGF1_AND_IGF2_UP	PACHER_TARGETS_OF_IGF1_AND_IGF2_UP		36	0.477314	1.15993	0.213084	0.567215	1	2372	tags=33%, list=5%, signal=35%
MIKKELSEN_MEF_LCP_WITH_H3K4ME3	MIKKELSEN_MEF_LCP_WITH_H3K4ME3		128	0.405287	1.15964	0.137031	0.567554	1	3882	tags=24%, list=9%, signal=27%
BOYAULT_LIVER_CANCER_SUBCLASS_G6_DN	BOYAULT_LIVER_CANCER_SUBCLASS_G6_DN		19	0.558216	1.15869	0.240283	0.570205	1	3524	tags=26%, list=8%, signal=29%
BOYLAN_MULTIPLE_MYELOMA_PCA1_UP	BOYLAN_MULTIPLE_MYELOMA_PCA1_UP		120	0.40667	1.15833	0.16609	0.570806	1	5278	tags=24%, list=12%, signal=27%
PASQUALUCCI_LYMPHOMA_BY_GC_STAGE_UP	PASQUALUCCI_LYMPHOMA_BY_GC_STAGE_UP		282	0.376045	1.15789	0.101382	0.571689	1	8215	tags=36%, list=19%, signal=44%
VALK_AML_CLUSTER_6	VALK_AML_CLUSTER_6		34	0.491954	1.15779	0.223827	0.571346	1	6111	tags=44%, list=14%, signal=51%
ZHAN_LATE_DIFFERENTIATION_GENES_UP	ZHAN_LATE_DIFFERENTIATION_GENES_UP		32	0.500084	1.15774	0.22449	0.57084	1	1969	tags=31%, list=5%, signal=33%
OSADA_ASCL1_TARGETS_UP	OSADA_ASCL1_TARGETS_UP		46	0.468496	1.1575	0.209647	0.570986	1	3693	tags=30%, list=8%, signal=33%
ACEVEDO_LIVER_CANCER_WITH_H3K9ME3_UP	ACEVEDO_LIVER_CANCER_WITH_H3K9ME3_UP		138	0.401259	1.15706	0.131621	0.571844	1	6265	tags=27%, list=14%, signal=31%
WIERENGA_STAT5A_TARGETS_UP	WIERENGA_STAT5A_TARGETS_UP		201	0.386026	1.15671	0.114105	0.572323	1	8012	tags=36%, list=18%, signal=44%
KEGG_ADHERENS_JUNCTION	KEGG_ADHERENS_JUNCTION		73	0.429495	1.15669	0.168142	0.571715	1	7584	tags=36%, list=17%, signal=43%
RIGGINS_TAMOXIFEN_RESISTANCE_DN	RIGGINS_TAMOXIFEN_RESISTANCE_DN		220	0.384334	1.15605	0.105341	0.573261	1	6313	tags=33%, list=14%, signal=39%
CHIBA_RESPONSE_TO_TSA_UP	CHIBA_RESPONSE_TO_TSA_UP		51	0.457268	1.1555	0.2282	0.574533	1	7481	tags=39%, list=17%, signal=47%
BIOCARTA_NUCLEARRS_PATHWAY	BIOCARTA_NUCLEARRS_PATHWAY		34	0.491169	1.15542	0.23166	0.574115	1	5477	tags=35%, list=13%, signal=40%
PID_FOXO_PATHWAY	PID_FOXO_PATHWAY		49	0.456862	1.15513	0.197133	0.574458	1	1758	tags=18%, list=4%, signal=19%
CHAUHAN_RESPONSE_TO_METHOXYESTRADIOL_DN	CHAUHAN_RESPONSE_TO_METHOXYESTRADIOL_DN		100	0.411581	1.15449	0.16179	0.576048	1	8257	tags=42%, list=19%, signal=52%
INGRAM_SHH_TARGETS_UP	INGRAM_SHH_TARGETS_UP		125	0.406079	1.15426	0.163907	0.576173	1	7086	tags=35%, list=16%, signal=42%
CHIANG_LIVER_CANCER_SUBCLASS_UNANNOTATED_UP	CHIANG_LIVER_CANCER_SUBCLASS_UNANNOTATED_UP		86	0.4266	1.15396	0.17851	0.57656	1	5165	tags=28%, list=12%, signal=32%
BURTON_ADIPOGENESIS_PEAK_AT_2HR	BURTON_ADIPOGENESIS_PEAK_AT_2HR		46	0.467206	1.15365	0.2	0.57693	1	7232	tags=43%, list=17%, signal=52%
REACTOME_RECEPTOR_TYPE_TYROSINE_PROTEIN_PHOSPHATASES	REACTOME_RECEPTOR_TYPE_TYROSINE_PROTEIN_PHOSPHATASES		20	0.552223	1.15325	0.253359	0.577703	1	4429	tags=35%, list=10%, signal=39%
REACTOME_INTERLEUKIN_10_SIGNALING	REACTOME_INTERLEUKIN_10_SIGNALING		46	0.468877	1.15323	0.214527	0.577108	1	5686	tags=26%, list=13%, signal=30%
REACTOME_BUDDING_AND_MATURATION_OF_HIV_VIRION	REACTOME_BUDDING_AND_MATURATION_OF_HIV_VIRION		28	0.515707	1.15288	0.233393	0.577641	1	8152	tags=54%, list=19%, signal=66%
CARD_MIR302A_TARGETS	CARD_MIR302A_TARGETS		77	0.431453	1.15243	0.179181	0.578552	1	7749	tags=45%, list=18%, signal=55%
REACTOME_COLLAGEN_FORMATION	REACTOME_COLLAGEN_FORMATION		90	0.420672	1.15237	0.168675	0.578036	1	8286	tags=44%, list=19%, signal=55%
REACTOME_ACTIVATED_NOTCH1_TRANSMITS_SIGNAL_TO_THE_NUCLEUS	REACTOME_ACTIVATED_NOTCH1_TRANSMITS_SIGNAL_TO_THE_NUCLEUS		31	0.504336	1.15222	0.238532	0.577878	1	8152	tags=52%, list=19%, signal=63%
CASTELLANO_NRAS_TARGETS_UP	CASTELLANO_NRAS_TARGETS_UP		71	0.428847	1.15182	0.188482	0.578536	1	7338	tags=41%, list=17%, signal=49%
VALK_AML_CLUSTER_9	VALK_AML_CLUSTER_9		35	0.487704	1.15137	0.246777	0.57943	1	5220	tags=34%, list=12%, signal=39%
VETTER_TARGETS_OF_PRKCA_AND_ETS1_DN	VETTER_TARGETS_OF_PRKCA_AND_ETS1_DN		16	0.575066	1.1511	0.274319	0.579697	1	8205	tags=44%, list=19%, signal=54%
STAMBOLSKY_RESPONSE_TO_VITAMIN_D3_DN	STAMBOLSKY_RESPONSE_TO_VITAMIN_D3_DN		25	0.533071	1.15102	0.272408	0.579295	1	7246	tags=56%, list=17%, signal=67%
NAKAJIMA_MAST_CELL	NAKAJIMA_MAST_CELL		46	0.469334	1.1508	0.221429	0.579379	1	2559	tags=13%, list=6%, signal=14%
REACTOME_CD209_DC_SIGN_SIGNALING	REACTOME_CD209_DC_SIGN_SIGNALING		21	0.542465	1.15073	0.226714	0.578958	1	10275	tags=57%, list=23%, signal=75%
NIKOLSKY_BREAST_CANCER_1Q21_AMPLICON	NIKOLSKY_BREAST_CANCER_1Q21_AMPLICON		38	0.485304	1.15061	0.228223	0.578673	1	8273	tags=47%, list=19%, signal=58%
REACTOME_COLLAGEN_DEGRADATION	REACTOME_COLLAGEN_DEGRADATION		64	0.437852	1.15042	0.184211	0.578652	1	8286	tags=41%, list=19%, signal=50%
LIN_TUMOR_ESCAPE_FROM_IMMUNE_ATTACK	LIN_TUMOR_ESCAPE_FROM_IMMUNE_ATTACK		20	0.53871	1.1503	0.253308	0.578381	1	1487	tags=15%, list=3%, signal=16%
BROWNE_HCMV_INFECTION_6HR_DN	BROWNE_HCMV_INFECTION_6HR_DN		164	0.394471	1.14863	0.140294	0.58353	1	8142	tags=38%, list=19%, signal=47%
PROVENZANI_METASTASIS_UP	PROVENZANI_METASTASIS_UP		194	0.382531	1.14822	0.1328	0.584291	1	8443	tags=38%, list=19%, signal=46%
WANG_BARRETTS_ESOPHAGUS_UP	WANG_BARRETTS_ESOPHAGUS_UP		52	0.450654	1.14812	0.222222	0.583962	1	7583	tags=40%, list=17%, signal=49%
LIU_SMARCA4_TARGETS	LIU_SMARCA4_TARGETS		51	0.456389	1.14792	0.195382	0.583932	1	3823	tags=24%, list=9%, signal=26%
REACTOME_EUKARYOTIC_TRANSLATION_INITIATION	REACTOME_EUKARYOTIC_TRANSLATION_INITIATION		120	0.400115	1.14776	0.168403	0.583845	1	8823	tags=40%, list=20%, signal=50%
CHESLER_BRAIN_HIGHEST_GENETIC_VARIANCE	CHESLER_BRAIN_HIGHEST_GENETIC_VARIANCE		37	0.484262	1.14714	0.223265	0.585246	1	7323	tags=41%, list=17%, signal=49%
GAUSSMANN_MLL_AF4_FUSION_TARGETS_E_DN	GAUSSMANN_MLL_AF4_FUSION_TARGETS_E_DN		22	0.532378	1.14682	0.269871	0.585725	1	8484	tags=59%, list=19%, signal=73%
NEWMAN_ERCC6_TARGETS_UP	NEWMAN_ERCC6_TARGETS_UP		24	0.529008	1.14679	0.257885	0.58513	1	6686	tags=50%, list=15%, signal=59%
YOSHIMURA_MAPK8_TARGETS_DN	YOSHIMURA_MAPK8_TARGETS_DN		358	0.365431	1.14651	0.0901034	0.585419	1	8088	tags=38%, list=18%, signal=46%
CHEN_LVAD_SUPPORT_OF_FAILING_HEART_DN	CHEN_LVAD_SUPPORT_OF_FAILING_HEART_DN		42	0.463018	1.14612	0.221416	0.58615	1	8129	tags=43%, list=19%, signal=53%
REACTOME_GLYCOGEN_STORAGE_DISEASES	REACTOME_GLYCOGEN_STORAGE_DISEASES		16	0.576776	1.14567	0.262327	0.587078	1	9020	tags=69%, list=21%, signal=87%
BIOCARTA_DEATH_PATHWAY	BIOCARTA_DEATH_PATHWAY		29	0.494958	1.14542	0.253571	0.587287	1	6246	tags=41%, list=14%, signal=48%
REACTOME_ER_TO_GOLGI_ANTEROGRADE_TRANSPORT	REACTOME_ER_TO_GOLGI_ANTEROGRADE_TRANSPORT		153	0.39038	1.14461	0.167464	0.589367	1	8529	tags=41%, list=20%, signal=50%
MULLIGHAN_MLL_SIGNATURE_1_DN	MULLIGHAN_MLL_SIGNATURE_1_DN		236	0.376718	1.14354	0.127925	0.592544	1	7281	tags=31%, list=17%, signal=37%
PID_A6B1_A6B4_INTEGRIN_PATHWAY	PID_A6B1_A6B4_INTEGRIN_PATHWAY		46	0.456838	1.14335	0.25045	0.592563	1	4230	tags=33%, list=10%, signal=36%
YAMAZAKI_TCEB3_TARGETS_UP	YAMAZAKI_TCEB3_TARGETS_UP		166	0.393168	1.14317	0.152756	0.59253	1	5500	tags=28%, list=13%, signal=32%
WESTON_VEGFA_TARGETS_3HR	WESTON_VEGFA_TARGETS_3HR		68	0.4295	1.14192	0.2038	0.596215	1	4997	tags=28%, list=11%, signal=31%
QUINTENS_EMBRYONIC_BRAIN_RESPONSE_TO_IR	QUINTENS_EMBRYONIC_BRAIN_RESPONSE_TO_IR		82	0.419737	1.14161	0.192568	0.596586	1	4623	tags=27%, list=11%, signal=30%
REACTOME_RHO_GTPASES_ACTIVATE_WASPS_AND_WAVES	REACTOME_RHO_GTPASES_ACTIVATE_WASPS_AND_WAVES		36	0.481006	1.14131	0.222222	0.596995	1	9192	tags=50%, list=21%, signal=63%
BEIER_GLIOMA_STEM_CELL_DN	BEIER_GLIOMA_STEM_CELL_DN		66	0.43351	1.14127	0.191919	0.596441	1	9127	tags=45%, list=21%, signal=57%
YAGI_AML_FAB_MARKERS	YAGI_AML_FAB_MARKERS		193	0.379552	1.14125	0.129231	0.595831	1	5181	tags=26%, list=12%, signal=29%
ZHANG_ANTIVIRAL_RESPONSE_TO_RIBAVIRIN_UP	ZHANG_ANTIVIRAL_RESPONSE_TO_RIBAVIRIN_UP		28	0.504904	1.14123	0.249541	0.595214	1	1704	tags=25%, list=4%, signal=26%
REACTOME_RHO_GTPASES_ACTIVATE_NADPH_OXIDASES	REACTOME_RHO_GTPASES_ACTIVATE_NADPH_OXIDASES		24	0.517475	1.14075	0.259843	0.596303	1	6855	tags=38%, list=16%, signal=44%
JIANG_HYPOXIA_NORMAL	JIANG_HYPOXIA_NORMAL		198	0.381896	1.14009	0.141975	0.597937	1	8521	tags=43%, list=19%, signal=54%
CONRAD_STEM_CELL	CONRAD_STEM_CELL		39	0.470129	1.13968	0.223986	0.598661	1	2131	tags=18%, list=5%, signal=19%
DAZARD_UV_RESPONSE_CLUSTER_G24	DAZARD_UV_RESPONSE_CLUSTER_G24		21	0.529857	1.13926	0.263941	0.599497	1	6374	tags=38%, list=15%, signal=45%
REACTOME_SIGNALING_BY_MET	REACTOME_SIGNALING_BY_MET		79	0.423095	1.13892	0.212625	0.600029	1	8192	tags=41%, list=19%, signal=50%
KAAB_HEART_ATRIUM_VS_VENTRICLE_DN	KAAB_HEART_ATRIUM_VS_VENTRICLE_DN		254	0.373131	1.13874	0.135093	0.599981	1	9410	tags=41%, list=22%, signal=52%
PID_ERBB1_INTERNALIZATION_PATHWAY	PID_ERBB1_INTERNALIZATION_PATHWAY		41	0.464546	1.13833	0.233766	0.600727	1	2083	tags=22%, list=5%, signal=23%
MUNSHI_MULTIPLE_MYELOMA_UP	MUNSHI_MULTIPLE_MYELOMA_UP		77	0.417916	1.13828	0.194396	0.600199	1	8112	tags=43%, list=19%, signal=53%
JECHLINGER_EPITHELIAL_TO_MESENCHYMAL_TRANSITION_UP	JECHLINGER_EPITHELIAL_TO_MESENCHYMAL_TRANSITION_UP		66	0.432561	1.13709	0.197898	0.603786	1	7242	tags=35%, list=17%, signal=42%
NIKOLSKY_BREAST_CANCER_19Q13.1_AMPLICON	NIKOLSKY_BREAST_CANCER_19Q13.1_AMPLICON		22	0.531822	1.13609	0.296161	0.606821	1	9721	tags=55%, list=22%, signal=70%
WANG_ESOPHAGUS_CANCER_VS_NORMAL_DN	WANG_ESOPHAGUS_CANCER_VS_NORMAL_DN		100	0.406067	1.1358	0.18638	0.607201	1	7473	tags=32%, list=17%, signal=39%
ENK_UV_RESPONSE_EPIDERMIS_UP	ENK_UV_RESPONSE_EPIDERMIS_UP		292	0.367045	1.13561	0.124812	0.607218	1	4034	tags=20%, list=9%, signal=22%
ALCALAY_AML_BY_NPM1_LOCALIZATION_UP	ALCALAY_AML_BY_NPM1_LOCALIZATION_UP		134	0.393674	1.13551	0.169205	0.606876	1	8055	tags=40%, list=18%, signal=48%
QI_PLASMACYTOMA_DN	QI_PLASMACYTOMA_DN		98	0.407096	1.13419	0.187826	0.610942	1	7777	tags=38%, list=18%, signal=46%
RAO_BOUND_BY_SALL4_ISOFORM_A	RAO_BOUND_BY_SALL4_ISOFORM_A		186	0.38163	1.13346	0.138978	0.612938	1	7773	tags=31%, list=18%, signal=37%
PAPASPYRIDONOS_UNSTABLE_ATEROSCLEROTIC_PLAQUE_UP	PAPASPYRIDONOS_UNSTABLE_ATEROSCLEROTIC_PLAQUE_UP		53	0.452526	1.13307	0.22913	0.613609	1	6690	tags=36%, list=15%, signal=42%
RODRIGUES_NTN1_TARGETS_DN	RODRIGUES_NTN1_TARGETS_DN		159	0.38384	1.13258	0.155887	0.614755	1	5551	tags=25%, list=13%, signal=29%
THEILGAARD_NEUTROPHIL_AT_SKIN_WOUND_UP	THEILGAARD_NEUTROPHIL_AT_SKIN_WOUND_UP		76	0.423615	1.13234	0.217014	0.614963	1	8053	tags=33%, list=18%, signal=40%
DASU_IL6_SIGNALING_SCAR_DN	DASU_IL6_SIGNALING_SCAR_DN		16	0.562907	1.13199	0.311594	0.615587	1	2045	tags=19%, list=5%, signal=20%
NICK_RESPONSE_TO_PROC_TREATMENT_DN	NICK_RESPONSE_TO_PROC_TREATMENT_DN		26	0.50203	1.13186	0.264151	0.615318	1	9622	tags=54%, list=22%, signal=69%
REACTOME_SYNTHESIS_OF_BILE_ACIDS_AND_BILE_SALTS_VIA_7ALPHA_HYDROXYCHOLESTEROL	REACTOME_SYNTHESIS_OF_BILE_ACIDS_AND_BILE_SALTS_VIA_7ALPHA_HYDROXYCHOLESTEROL		24	0.528917	1.1313	0.285981	0.616719	1	8864	tags=46%, list=20%, signal=57%
REACTOME_SYNTHESIS_SECRETION_AND_DEACYLATION_OF_GHRELIN	REACTOME_SYNTHESIS_SECRETION_AND_DEACYLATION_OF_GHRELIN		19	0.548381	1.13128	0.270955	0.616096	1	4640	tags=37%, list=11%, signal=41%
CAIRO_HEPATOBLASTOMA_DN	CAIRO_HEPATOBLASTOMA_DN		267	0.366807	1.1312	0.118936	0.615735	1	8725	tags=38%, list=20%, signal=47%
DIAZ_CHRONIC_MEYLOGENOUS_LEUKEMIA_DN	DIAZ_CHRONIC_MEYLOGENOUS_LEUKEMIA_DN		116	0.393396	1.13065	0.176667	0.617063	1	7847	tags=35%, list=18%, signal=43%
XU_CREBBP_TARGETS_DN	XU_CREBBP_TARGETS_DN		38	0.472868	1.13064	0.260638	0.616428	1	7783	tags=42%, list=18%, signal=51%
GARGALOVIC_RESPONSE_TO_OXIDIZED_PHOSPHOLIPIDS_MAGENTA_UP	GARGALOVIC_RESPONSE_TO_OXIDIZED_PHOSPHOLIPIDS_MAGENTA_UP		27	0.504585	1.13007	0.260073	0.617878	1	10392	tags=74%, list=24%, signal=97%
JISON_SICKLE_CELL_DISEASE_UP	JISON_SICKLE_CELL_DISEASE_UP		179	0.375985	1.13005	0.1472	0.617225	1	8083	tags=36%, list=18%, signal=44%
REACTOME_DISEASES_OF_GLYCOSYLATION	REACTOME_DISEASES_OF_GLYCOSYLATION		143	0.387805	1.12965	0.15683	0.618062	1	6661	tags=30%, list=15%, signal=35%
IVANOVA_HEMATOPOIESIS_MATURE_CELL	IVANOVA_HEMATOPOIESIS_MATURE_CELL		290	0.362839	1.12955	0.124444	0.617724	1	7657	tags=36%, list=18%, signal=43%
GARGALOVIC_RESPONSE_TO_OXIDIZED_PHOSPHOLIPIDS_BLUE_DN	GARGALOVIC_RESPONSE_TO_OXIDIZED_PHOSPHOLIPIDS_BLUE_DN		62	0.435505	1.12922	0.228319	0.61818	1	8398	tags=45%, list=19%, signal=56%
FIGUEROA_AML_METHYLATION_CLUSTER_7_UP	FIGUEROA_AML_METHYLATION_CLUSTER_7_UP		117	0.398127	1.12911	0.201022	0.617895	1	6928	tags=36%, list=16%, signal=43%
PID_IL12_STAT4_PATHWAY	PID_IL12_STAT4_PATHWAY		33	0.486074	1.12907	0.243292	0.617368	1	5306	tags=24%, list=12%, signal=28%
OISHI_CHOLANGIOMA_STEM_CELL_LIKE_UP	OISHI_CHOLANGIOMA_STEM_CELL_LIKE_UP		340	0.358202	1.12856	0.118871	0.618628	1	8453	tags=38%, list=19%, signal=47%
REACTOME_RESPONSE_OF_EIF2AK4_GCN2_TO_AMINO_ACID_DEFICIENCY	REACTOME_RESPONSE_OF_EIF2AK4_GCN2_TO_AMINO_ACID_DEFICIENCY		102	0.402436	1.12746	0.192434	0.62201	1	8823	tags=42%, list=20%, signal=53%
MAHAJAN_RESPONSE_TO_IL1A_UP	MAHAJAN_RESPONSE_TO_IL1A_UP		78	0.417859	1.12684	0.210801	0.623503	1	4009	tags=26%, list=9%, signal=28%
CHIBA_RESPONSE_TO_TSA	CHIBA_RESPONSE_TO_TSA		43	0.459646	1.12656	0.24515	0.623837	1	8921	tags=44%, list=20%, signal=55%
RODWELL_AGING_KIDNEY_NO_BLOOD_DN	RODWELL_AGING_KIDNEY_NO_BLOOD_DN		146	0.389174	1.12601	0.191489	0.625124	1	8827	tags=40%, list=20%, signal=50%
YU_MYC_TARGETS_DN	YU_MYC_TARGETS_DN		57	0.438029	1.12584	0.228464	0.62503	1	5255	tags=33%, list=12%, signal=38%
REACTOME_NUCLEOTIDE_BINDING_DOMAIN_LEUCINE_RICH_REPEAT_CONTAINING_RECEPTOR_NLR_SIGNALING_PATHWAYS	REACTOME_NUCLEOTIDE_BINDING_DOMAIN_LEUCINE_RICH_REPEAT_CONTAINING_RECEPTOR_NLR_SIGNALING_PATHWAYS		55	0.435115	1.12553	0.222597	0.625518	1	8277	tags=49%, list=19%, signal=60%
CHENG_RESPONSE_TO_NICKEL_ACETATE	CHENG_RESPONSE_TO_NICKEL_ACETATE		44	0.46189	1.12533	0.248214	0.625556	1	8341	tags=43%, list=19%, signal=53%
GAVIN_FOXP3_TARGETS_CLUSTER_P3	GAVIN_FOXP3_TARGETS_CLUSTER_P3		159	0.381554	1.12517	0.174757	0.625483	1	6802	tags=34%, list=16%, signal=40%
RAY_TUMORIGENESIS_BY_ERBB2_CDC25A_DN	RAY_TUMORIGENESIS_BY_ERBB2_CDC25A_DN		262	0.367284	1.12474	0.139357	0.626322	1	7857	tags=34%, list=18%, signal=41%
KIM_BIPOLAR_DISORDER_OLIGODENDROCYTE_DENSITY_CORR_DN	KIM_BIPOLAR_DISORDER_OLIGODENDROCYTE_DENSITY_CORR_DN		86	0.411624	1.12471	0.199307	0.625746	1	5979	tags=29%, list=14%, signal=34%
REACTOME_GAB1_SIGNALOSOME	REACTOME_GAB1_SIGNALOSOME		17	0.552154	1.12462	0.269784	0.625426	1	1197	tags=29%, list=3%, signal=30%
GRANDVAUX_IFN_RESPONSE_NOT_VIA_IRF3	GRANDVAUX_IFN_RESPONSE_NOT_VIA_IRF3		15	0.569792	1.1245	0.296089	0.62519	1	8913	tags=67%, list=20%, signal=84%
MURAKAMI_UV_RESPONSE_1HR_UP	MURAKAMI_UV_RESPONSE_1HR_UP		15	0.567348	1.12444	0.271805	0.624746	1	7156	tags=53%, list=16%, signal=64%
FLORIO_NEOCORTEX_BASAL_RADIAL_GLIA_UP	FLORIO_NEOCORTEX_BASAL_RADIAL_GLIA_UP		378	0.356137	1.12378	0.120244	0.626416	1	7402	tags=34%, list=17%, signal=40%
GAUSSMANN_MLL_AF4_FUSION_TARGETS_E_UP	GAUSSMANN_MLL_AF4_FUSION_TARGETS_E_UP		97	0.409526	1.1237	0.227353	0.626051	1	7190	tags=39%, list=16%, signal=47%
BERENJENO_TRANSFORMED_BY_RHOA_DN	BERENJENO_TRANSFORMED_BY_RHOA_DN		397	0.352803	1.12369	0.100145	0.625415	1	8920	tags=39%, list=20%, signal=49%
REACTOME_SRP_DEPENDENT_COTRANSLATIONAL_PROTEIN_TARGETING_TO_MEMBRANE	REACTOME_SRP_DEPENDENT_COTRANSLATIONAL_PROTEIN_TARGETING_TO_MEMBRANE		113	0.397703	1.12354	0.2032	0.625282	1	10335	tags=51%, list=24%, signal=67%
FLECHNER_PBL_KIDNEY_TRANSPLANT_REJECTED_VS_OK_DN	FLECHNER_PBL_KIDNEY_TRANSPLANT_REJECTED_VS_OK_DN		50	0.446206	1.12341	0.251786	0.625107	1	8235	tags=40%, list=19%, signal=49%
TURASHVILI_BREAST_DUCTAL_CARCINOMA_VS_DUCTAL_NORMAL_UP	TURASHVILI_BREAST_DUCTAL_CARCINOMA_VS_DUCTAL_NORMAL_UP		46	0.443642	1.12309	0.236615	0.625607	1	3597	tags=26%, list=8%, signal=28%
KEGG_SPHINGOLIPID_METABOLISM	KEGG_SPHINGOLIPID_METABOLISM		39	0.465831	1.12302	0.26742	0.625242	1	6355	tags=44%, list=15%, signal=51%
PEDERSEN_METASTASIS_BY_ERBB2_ISOFORM_6	PEDERSEN_METASTASIS_BY_ERBB2_ISOFORM_6		29	0.496372	1.12289	0.278195	0.62499	1	5529	tags=52%, list=13%, signal=59%
BENPORATH_ES_CORE_NINE_CORRELATED	BENPORATH_ES_CORE_NINE_CORRELATED		100	0.406246	1.12282	0.213542	0.624571	1	4543	tags=28%, list=10%, signal=31%
LAU_APOPTOSIS_CDKN2A_UP	LAU_APOPTOSIS_CDKN2A_UP		55	0.437528	1.12278	0.240143	0.624059	1	8057	tags=47%, list=18%, signal=58%
KYNG_ENVIRONMENTAL_STRESS_RESPONSE_NOT_BY_4NQO_IN_WS	KYNG_ENVIRONMENTAL_STRESS_RESPONSE_NOT_BY_4NQO_IN_WS		37	0.4582	1.1227	0.240076	0.6237	1	2074	tags=14%, list=5%, signal=14%
PID_BMP_PATHWAY	PID_BMP_PATHWAY		42	0.455571	1.12256	0.261649	0.623521	1	9140	tags=40%, list=21%, signal=51%
TCGA_GLIOBLASTOMA_COPY_NUMBER_UP	TCGA_GLIOBLASTOMA_COPY_NUMBER_UP		72	0.421529	1.12208	0.218472	0.624686	1	4697	tags=26%, list=11%, signal=30%
REACTOME_TGF_BETA_RECEPTOR_SIGNALING_ACTIVATES_SMADS	REACTOME_TGF_BETA_RECEPTOR_SIGNALING_ACTIVATES_SMADS		32	0.496847	1.12199	0.288428	0.624356	1	8450	tags=53%, list=19%, signal=66%
PID_CERAMIDE_PATHWAY	PID_CERAMIDE_PATHWAY		44	0.452116	1.12189	0.260563	0.624092	1	3358	tags=25%, list=8%, signal=27%
SCHLINGEMANN_SKIN_CARCINOGENESIS_TPA_UP	SCHLINGEMANN_SKIN_CARCINOGENESIS_TPA_UP		36	0.46928	1.12179	0.275801	0.623776	1	2620	tags=22%, list=6%, signal=24%
REACTOME_BMAL1_CLOCK_NPAS2_ACTIVATES_CIRCADIAN_GENE_EXPRESSION	REACTOME_BMAL1_CLOCK_NPAS2_ACTIVATES_CIRCADIAN_GENE_EXPRESSION		27	0.500742	1.12165	0.253759	0.623652	1	2670	tags=26%, list=6%, signal=28%
BARRIER_CANCER_RELAPSE_NORMAL_SAMPLE_UP	BARRIER_CANCER_RELAPSE_NORMAL_SAMPLE_UP		33	0.476904	1.12155	0.245931	0.62331	1	8266	tags=39%, list=19%, signal=49%
BEGUM_TARGETS_OF_PAX3_FOXO1_FUSION_UP	BEGUM_TARGETS_OF_PAX3_FOXO1_FUSION_UP		59	0.435161	1.12134	0.231884	0.623382	1	4761	tags=32%, list=11%, signal=36%
IWANAGA_CARCINOGENESIS_BY_KRAS_UP	IWANAGA_CARCINOGENESIS_BY_KRAS_UP		173	0.379374	1.12124	0.200653	0.623117	1	8468	tags=39%, list=19%, signal=48%
KIM_MYC_AMPLIFICATION_TARGETS_DN	KIM_MYC_AMPLIFICATION_TARGETS_DN		96	0.406503	1.12117	0.210084	0.622718	1	5517	tags=32%, list=13%, signal=37%
YANG_BREAST_CANCER_ESR1_LASER_DN	YANG_BREAST_CANCER_ESR1_LASER_DN		47	0.454048	1.12108	0.247273	0.622371	1	6726	tags=36%, list=15%, signal=43%
PID_AP1_PATHWAY	PID_AP1_PATHWAY		70	0.430829	1.12042	0.207836	0.6242	1	7648	tags=37%, list=17%, signal=45%
HOFMANN_MYELODYSPLASTIC_SYNDROM_LOW_RISK_DN	HOFMANN_MYELODYSPLASTIC_SYNDROM_LOW_RISK_DN		28	0.490599	1.12028	0.276896	0.624055	1	4996	tags=25%, list=11%, signal=28%
WALLACE_PROSTATE_CANCER_RACE_DN	WALLACE_PROSTATE_CANCER_RACE_DN		88	0.410197	1.12007	0.233857	0.624131	1	6819	tags=31%, list=16%, signal=36%
HUMMEL_BURKITTS_LYMPHOMA_DN	HUMMEL_BURKITTS_LYMPHOMA_DN		15	0.568776	1.11964	0.322097	0.625069	1	5577	tags=40%, list=13%, signal=46%
BILANGES_SERUM_SENSITIVE_VIA_TSC1	BILANGES_SERUM_SENSITIVE_VIA_TSC1		21	0.524738	1.1196	0.281437	0.624539	1	5376	tags=29%, list=12%, signal=33%
REACTOME_MET_ACTIVATES_PTK2_SIGNALING	REACTOME_MET_ACTIVATES_PTK2_SIGNALING		30	0.491964	1.11952	0.263462	0.624179	1	7833	tags=50%, list=18%, signal=61%
CHANDRAN_METASTASIS_UP	CHANDRAN_METASTASIS_UP		202	0.371693	1.1193	0.176752	0.624338	1	8870	tags=38%, list=20%, signal=47%
WALLACE_PROSTATE_CANCER_RACE_UP	WALLACE_PROSTATE_CANCER_RACE_UP		287	0.359505	1.11892	0.137462	0.625053	1	5933	tags=28%, list=14%, signal=32%
DAVICIONI_PAX_FOXO1_SIGNATURE_IN_ARMS_DN	DAVICIONI_PAX_FOXO1_SIGNATURE_IN_ARMS_DN		20	0.528756	1.11874	0.297297	0.625015	1	5742	tags=45%, list=13%, signal=52%
CHUNG_BLISTER_CYTOTOXICITY_DN	CHUNG_BLISTER_CYTOTOXICITY_DN		45	0.45192	1.11845	0.255396	0.625442	1	8515	tags=40%, list=19%, signal=50%
VALK_AML_CLUSTER_5	VALK_AML_CLUSTER_5		31	0.481736	1.11825	0.284133	0.625533	1	4282	tags=26%, list=10%, signal=29%
REACTOME_AUTOPHAGY	REACTOME_AUTOPHAGY		150	0.384532	1.11785	0.189189	0.626298	1	7103	tags=36%, list=16%, signal=43%
ROSS_ACUTE_MYELOID_LEUKEMIA_CBF	ROSS_ACUTE_MYELOID_LEUKEMIA_CBF		82	0.412149	1.11751	0.228571	0.626877	1	4737	tags=28%, list=11%, signal=31%
SEIDEN_ONCOGENESIS_BY_MET	SEIDEN_ONCOGENESIS_BY_MET		89	0.407982	1.11731	0.222621	0.626966	1	3976	tags=28%, list=9%, signal=31%
VANASSE_BCL2_TARGETS_DN	VANASSE_BCL2_TARGETS_DN		59	0.42877	1.11718	0.236111	0.626783	1	8411	tags=46%, list=19%, signal=57%
REACTOME_ION_TRANSPORT_BY_P_TYPE_ATPASES	REACTOME_ION_TRANSPORT_BY_P_TYPE_ATPASES		55	0.436288	1.11708	0.259717	0.626531	1	9302	tags=45%, list=21%, signal=58%
REACTOME_A_TETRASACCHARIDE_LINKER_SEQUENCE_IS_REQUIRED_FOR_GAG_SYNTHESIS	REACTOME_A_TETRASACCHARIDE_LINKER_SEQUENCE_IS_REQUIRED_FOR_GAG_SYNTHESIS		26	0.506514	1.11601	0.278598	0.629877	1	4997	tags=35%, list=11%, signal=39%
BYSTRYKH_HEMATOPOIESIS_STEM_CELL_SCP2_QTL_TRANS	BYSTRYKH_HEMATOPOIESIS_STEM_CELL_SCP2_QTL_TRANS		26	0.508985	1.11598	0.289225	0.62933	1	3145	tags=23%, list=7%, signal=25%
REACTOME_SIGNALING_BY_NOTCH1	REACTOME_SIGNALING_BY_NOTCH1		74	0.414997	1.11596	0.234266	0.628762	1	8152	tags=46%, list=19%, signal=56%
HOWLIN_CITED1_TARGETS_2_DN	HOWLIN_CITED1_TARGETS_2_DN		16	0.560729	1.11569	0.320611	0.629081	1	6178	tags=38%, list=14%, signal=44%
REACTOME_REGULATION_OF_GENE_EXPRESSION_IN_LATE_STAGE_BRANCHING_MORPHOGENESIS_PANCREATIC_BUD_PRECURSOR_CELLS	REACTOME_REGULATION_OF_GENE_EXPRESSION_IN_LATE_STAGE_BRANCHING_MORPHOGENESIS_PANCREATIC_BUD_PRECURSOR_CELLS		16	0.565235	1.11461	0.327684	0.632289	1	6487	tags=56%, list=15%, signal=66%
REACTOME_CELL_JUNCTION_ORGANIZATION	REACTOME_CELL_JUNCTION_ORGANIZATION		92	0.401635	1.11448	0.205433	0.632177	1	3788	tags=22%, list=9%, signal=24%
HOWLIN_CITED1_TARGETS_1_DN	HOWLIN_CITED1_TARGETS_1_DN		37	0.469414	1.11405	0.267986	0.633046	1	6676	tags=38%, list=15%, signal=45%
GUENTHER_GROWTH_SPHERICAL_VS_ADHERENT_DN	GUENTHER_GROWTH_SPHERICAL_VS_ADHERENT_DN		26	0.506149	1.11401	0.282332	0.632518	1	1885	tags=31%, list=4%, signal=32%
KEGG_TYROSINE_METABOLISM	KEGG_TYROSINE_METABOLISM		42	0.458637	1.11266	0.278182	0.636705	1	6302	tags=31%, list=14%, signal=36%
REACTOME_SHC_MEDIATED_CASCADE_FGFR3	REACTOME_SHC_MEDIATED_CASCADE_FGFR3		18	0.544959	1.11252	0.316505	0.636545	1	7713	tags=33%, list=18%, signal=40%
TURASHVILI_BREAST_LOBULAR_CARCINOMA_VS_DUCTAL_NORMAL_UP	TURASHVILI_BREAST_LOBULAR_CARCINOMA_VS_DUCTAL_NORMAL_UP		68	0.421753	1.11192	0.245734	0.638104	1	5457	tags=34%, list=12%, signal=39%
RICKMAN_HEAD_AND_NECK_CANCER_B	RICKMAN_HEAD_AND_NECK_CANCER_B		54	0.436975	1.11185	0.239051	0.637669	1	4995	tags=24%, list=11%, signal=27%
TSENG_IRS1_TARGETS_DN	TSENG_IRS1_TARGETS_DN		132	0.383589	1.11176	0.203226	0.637376	1	9915	tags=47%, list=23%, signal=61%
MEISSNER_NPC_HCP_WITH_H3K27ME3	MEISSNER_NPC_HCP_WITH_H3K27ME3		79	0.409652	1.1114	0.245409	0.638051	1	7288	tags=30%, list=17%, signal=36%
MONNIER_POSTRADIATION_TUMOR_ESCAPE_DN	MONNIER_POSTRADIATION_TUMOR_ESCAPE_DN		380	0.350015	1.11129	0.14497	0.637785	1	8113	tags=35%, list=19%, signal=43%
DAZARD_UV_RESPONSE_CLUSTER_G28	DAZARD_UV_RESPONSE_CLUSTER_G28		18	0.541731	1.11081	0.315175	0.638901	1	5753	tags=39%, list=13%, signal=45%
FINETTI_BREAST_CANCERS_KINOME_BLUE	FINETTI_BREAST_CANCERS_KINOME_BLUE		21	0.530749	1.11058	0.315693	0.639113	1	7226	tags=48%, list=17%, signal=57%
DORSEY_GAB2_TARGETS	DORSEY_GAB2_TARGETS		30	0.484719	1.11032	0.297753	0.639384	1	5624	tags=40%, list=13%, signal=46%
RODWELL_AGING_KIDNEY_UP	RODWELL_AGING_KIDNEY_UP		479	0.344687	1.11024	0.124138	0.639027	1	7590	tags=29%, list=17%, signal=34%
OSMAN_BLADDER_CANCER_DN	OSMAN_BLADDER_CANCER_DN		410	0.34951	1.1102	0.123529	0.638547	1	9133	tags=41%, list=21%, signal=51%
NAGASHIMA_EGF_SIGNALING_UP	NAGASHIMA_EGF_SIGNALING_UP		57	0.424682	1.10971	0.237847	0.639686	1	6950	tags=35%, list=16%, signal=42%
KEGG_PORPHYRIN_AND_CHLOROPHYLL_METABOLISM	KEGG_PORPHYRIN_AND_CHLOROPHYLL_METABOLISM		40	0.460842	1.10968	0.268102	0.639143	1	8082	tags=48%, list=18%, signal=58%
REACTOME_REGULATION_OF_BETA_CELL_DEVELOPMENT	REACTOME_REGULATION_OF_BETA_CELL_DEVELOPMENT		42	0.452106	1.10965	0.260952	0.63858	1	6487	tags=36%, list=15%, signal=42%
PID_RAS_PATHWAY	PID_RAS_PATHWAY		30	0.485463	1.10953	0.256554	0.638358	1	10703	tags=60%, list=24%, signal=79%
SMID_BREAST_CANCER_NORMAL_LIKE_UP	SMID_BREAST_CANCER_NORMAL_LIKE_UP		463	0.344365	1.10949	0.121951	0.637878	1	6991	tags=26%, list=16%, signal=31%
BASSO_CD40_SIGNALING_DN	BASSO_CD40_SIGNALING_DN		69	0.41189	1.10929	0.250929	0.637999	1	5331	tags=23%, list=12%, signal=26%
SWEET_KRAS_ONCOGENIC_SIGNATURE	SWEET_KRAS_ONCOGENIC_SIGNATURE		89	0.402785	1.10917	0.22629	0.637839	1	3602	tags=26%, list=8%, signal=28%
LI_WILMS_TUMOR_VS_FETAL_KIDNEY_1_UP	LI_WILMS_TUMOR_VS_FETAL_KIDNEY_1_UP		183	0.371884	1.10879	0.188103	0.638559	1	7931	tags=39%, list=18%, signal=47%
KEGG_RIG_I_LIKE_RECEPTOR_SIGNALING_PATHWAY	KEGG_RIG_I_LIKE_RECEPTOR_SIGNALING_PATHWAY		70	0.414037	1.10867	0.262609	0.638352	1	8277	tags=33%, list=19%, signal=40%
REACTOME_SPHINGOLIPID_METABOLISM	REACTOME_SPHINGOLIPID_METABOLISM		87	0.41132	1.10865	0.259582	0.637769	1	8206	tags=44%, list=19%, signal=54%
CUI_GLUCOSE_DEPRIVATION	CUI_GLUCOSE_DEPRIVATION		58	0.434043	1.10844	0.245	0.637922	1	3864	tags=26%, list=9%, signal=28%
REACTOME_INTERLEUKIN_6_FAMILY_SIGNALING	REACTOME_INTERLEUKIN_6_FAMILY_SIGNALING		24	0.503293	1.10822	0.282051	0.638131	1	2878	tags=33%, list=7%, signal=36%
WANG_RESPONSE_TO_BEXAROTENE_DN	WANG_RESPONSE_TO_BEXAROTENE_DN		27	0.494661	1.10811	0.324125	0.637896	1	8462	tags=52%, list=19%, signal=64%
YAMASHITA_LIVER_CANCER_STEM_CELL_UP	YAMASHITA_LIVER_CANCER_STEM_CELL_UP		47	0.447011	1.10794	0.268551	0.637897	1	7226	tags=36%, list=17%, signal=43%
CERVERA_SDHB_TARGETS_1_UP	CERVERA_SDHB_TARGETS_1_UP		118	0.391806	1.10775	0.225914	0.637999	1	6129	tags=34%, list=14%, signal=39%
AGUIRRE_PANCREATIC_CANCER_COPY_NUMBER_UP	AGUIRRE_PANCREATIC_CANCER_COPY_NUMBER_UP		299	0.355442	1.10762	0.160606	0.637795	1	8385	tags=42%, list=19%, signal=52%
REACTOME_ELASTIC_FIBRE_FORMATION	REACTOME_ELASTIC_FIBRE_FORMATION		45	0.452669	1.10734	0.273056	0.638166	1	5902	tags=33%, list=13%, signal=38%
LEE_TARGETS_OF_PTCH1_AND_SUFU_DN	LEE_TARGETS_OF_PTCH1_AND_SUFU_DN		87	0.402745	1.10695	0.22408	0.638954	1	6739	tags=33%, list=15%, signal=39%
PID_RAC1_PATHWAY	PID_RAC1_PATHWAY		54	0.437319	1.10678	0.27065	0.638952	1	7088	tags=43%, list=16%, signal=51%
CERVERA_SDHB_TARGETS_1_DN	CERVERA_SDHB_TARGETS_1_DN		35	0.471931	1.10644	0.290514	0.639607	1	7985	tags=46%, list=18%, signal=56%
LEIN_OLIGODENDROCYTE_MARKERS	LEIN_OLIGODENDROCYTE_MARKERS		76	0.415977	1.10629	0.25089	0.639509	1	8890	tags=43%, list=20%, signal=54%
SNIJDERS_AMPLIFIED_IN_HEAD_AND_NECK_TUMORS	SNIJDERS_AMPLIFIED_IN_HEAD_AND_NECK_TUMORS		37	0.453961	1.10603	0.264815	0.639843	1	8853	tags=54%, list=20%, signal=68%
HOLLERN_SOLID_NODULAR_BREAST_TUMOR_DN	HOLLERN_SOLID_NODULAR_BREAST_TUMOR_DN		30	0.486124	1.10545	0.293785	0.641317	1	8398	tags=53%, list=19%, signal=66%
BASSO_HAIRY_CELL_LEUKEMIA_UP	BASSO_HAIRY_CELL_LEUKEMIA_UP		78	0.408189	1.10517	0.239796	0.641669	1	6313	tags=31%, list=14%, signal=36%
WANG_RECURRENT_LIVER_CANCER_DN	WANG_RECURRENT_LIVER_CANCER_DN		16	0.544737	1.10481	0.304703	0.64238	1	8699	tags=38%, list=20%, signal=47%
REACTOME_VISUAL_PHOTOTRANSDUCTION	REACTOME_VISUAL_PHOTOTRANSDUCTION		100	0.398029	1.10468	0.239583	0.642234	1	6888	tags=32%, list=16%, signal=38%
REACTOME_SIGNALING_BY_EGFR_IN_CANCER	REACTOME_SIGNALING_BY_EGFR_IN_CANCER		25	0.5004	1.10442	0.310413	0.642573	1	9698	tags=64%, list=22%, signal=82%
LUI_THYROID_CANCER_CLUSTER_1	LUI_THYROID_CANCER_CLUSTER_1		51	0.443716	1.10392	0.295413	0.64366	1	3506	tags=25%, list=8%, signal=28%
NIKOLSKY_BREAST_CANCER_8P12_P11_AMPLICON	NIKOLSKY_BREAST_CANCER_8P12_P11_AMPLICON		56	0.429078	1.10365	0.267148	0.644012	1	9542	tags=46%, list=22%, signal=59%
KYNG_ENVIRONMENTAL_STRESS_RESPONSE_NOT_BY_GAMMA_IN_WS	KYNG_ENVIRONMENTAL_STRESS_RESPONSE_NOT_BY_GAMMA_IN_WS		31	0.479816	1.10328	0.305927	0.644765	1	2074	tags=19%, list=5%, signal=20%
LINDVALL_IMMORTALIZED_BY_TERT_DN	LINDVALL_IMMORTALIZED_BY_TERT_DN		73	0.415743	1.10258	0.258562	0.646701	1	4232	tags=27%, list=10%, signal=30%
TSAI_RESPONSE_TO_RADIATION_THERAPY	TSAI_RESPONSE_TO_RADIATION_THERAPY		32	0.476559	1.10257	0.306569	0.646068	1	7663	tags=50%, list=18%, signal=61%
REACTOME_SIGNALING_BY_BMP	REACTOME_SIGNALING_BY_BMP		28	0.484851	1.10216	0.294545	0.646888	1	9353	tags=43%, list=21%, signal=54%
REACTOME_TRIGLYCERIDE_METABOLISM	REACTOME_TRIGLYCERIDE_METABOLISM		38	0.463446	1.10192	0.290323	0.647138	1	7317	tags=37%, list=17%, signal=44%
REACTOME_DISEASES_OF_METABOLISM	REACTOME_DISEASES_OF_METABOLISM		246	0.36078	1.10187	0.185827	0.646676	1	8872	tags=39%, list=20%, signal=48%
VANHARANTA_UTERINE_FIBROID_DN	VANHARANTA_UTERINE_FIBROID_DN		67	0.418849	1.10148	0.251724	0.647489	1	7400	tags=40%, list=17%, signal=48%
DALESSIO_TSA_RESPONSE	DALESSIO_TSA_RESPONSE		24	0.500484	1.10133	0.297989	0.647357	1	5500	tags=38%, list=13%, signal=43%
BIOCARTA_NTHI_PATHWAY	BIOCARTA_NTHI_PATHWAY		23	0.50675	1.10118	0.315197	0.647229	1	11104	tags=61%, list=25%, signal=82%
CASORELLI_ACUTE_PROMYELOCYTIC_LEUKEMIA_UP	CASORELLI_ACUTE_PROMYELOCYTIC_LEUKEMIA_UP		160	0.373173	1.10096	0.220421	0.647437	1	2889	tags=20%, list=7%, signal=21%
BIOCARTA_RAC1_PATHWAY	BIOCARTA_RAC1_PATHWAY		21	0.514892	1.10077	0.323887	0.647511	1	4564	tags=33%, list=10%, signal=37%
ALONSO_METASTASIS_DN	ALONSO_METASTASIS_DN		26	0.497991	1.10056	0.298701	0.647627	1	7779	tags=46%, list=18%, signal=56%
MCMURRAY_TP53_HRAS_COOPERATION_RESPONSE_DN	MCMURRAY_TP53_HRAS_COOPERATION_RESPONSE_DN		67	0.42197	1.09989	0.279387	0.649395	1	7292	tags=46%, list=17%, signal=55%
REACTOME_NOD1_2_SIGNALING_PATHWAY	REACTOME_NOD1_2_SIGNALING_PATHWAY		36	0.466344	1.09985	0.298893	0.648916	1	8277	tags=53%, list=19%, signal=65%
KEGG_GLYCOLYSIS_GLUCONEOGENESIS	KEGG_GLYCOLYSIS_GLUCONEOGENESIS		62	0.427937	1.0996	0.266551	0.64918	1	8292	tags=37%, list=19%, signal=46%
BREDEMEYER_RAG_SIGNALING_VIA_ATM_NOT_VIA_NFKB_UP	BREDEMEYER_RAG_SIGNALING_VIA_ATM_NOT_VIA_NFKB_UP		52	0.431984	1.09905	0.275093	0.650539	1	8411	tags=50%, list=19%, signal=62%
TIEN_INTESTINE_PROBIOTICS_6HR_UP	TIEN_INTESTINE_PROBIOTICS_6HR_UP		50	0.439706	1.09878	0.285714	0.650899	1	9293	tags=40%, list=21%, signal=51%
KIM_WT1_TARGETS_8HR_UP	KIM_WT1_TARGETS_8HR_UP		166	0.369096	1.09864	0.201939	0.650811	1	8468	tags=37%, list=19%, signal=45%
KEGG_DRUG_METABOLISM_OTHER_ENZYMES	KEGG_DRUG_METABOLISM_OTHER_ENZYMES		51	0.435152	1.09863	0.282416	0.65022	1	6747	tags=39%, list=15%, signal=46%
DELLA_RESPONSE_TO_TSA_AND_BUTYRATE	DELLA_RESPONSE_TO_TSA_AND_BUTYRATE		21	0.509453	1.09814	0.32381	0.651416	1	4270	tags=38%, list=10%, signal=42%
ZHAN_MULTIPLE_MYELOMA_LB_UP	ZHAN_MULTIPLE_MYELOMA_LB_UP		46	0.44193	1.09792	0.262799	0.651503	1	4268	tags=33%, list=10%, signal=36%
KEGG_SMALL_CELL_LUNG_CANCER	KEGG_SMALL_CELL_LUNG_CANCER		84	0.405068	1.09734	0.257576	0.652959	1	8258	tags=43%, list=19%, signal=53%
PID_AR_TF_PATHWAY	PID_AR_TF_PATHWAY		53	0.431726	1.09676	0.295203	0.654348	1	8706	tags=45%, list=20%, signal=56%
ONDER_CDH1_TARGETS_2_UP	ONDER_CDH1_TARGETS_2_UP		253	0.358052	1.09674	0.196457	0.653787	1	7825	tags=36%, list=18%, signal=44%
IZADPANAH_STEM_CELL_ADIPOSE_VS_BONE_UP	IZADPANAH_STEM_CELL_ADIPOSE_VS_BONE_UP		127	0.382283	1.09604	0.228715	0.655753	1	4847	tags=23%, list=11%, signal=26%
REACTOME_IKK_COMPLEX_RECRUITMENT_MEDIATED_BY_RIP1	REACTOME_IKK_COMPLEX_RECRUITMENT_MEDIATED_BY_RIP1		23	0.51111	1.096	0.304505	0.655261	1	8505	tags=52%, list=19%, signal=65%
KUNINGER_IGF1_VS_PDGFB_TARGETS_UP	KUNINGER_IGF1_VS_PDGFB_TARGETS_UP		82	0.405008	1.09595	0.252595	0.654803	1	7835	tags=34%, list=18%, signal=42%
RAO_BOUND_BY_SALL4	RAO_BOUND_BY_SALL4		224	0.3618	1.0959	0.196486	0.654348	1	8127	tags=31%, list=19%, signal=38%
BILD_CTNNB1_ONCOGENIC_SIGNATURE	BILD_CTNNB1_ONCOGENIC_SIGNATURE		75	0.405436	1.09581	0.254647	0.654072	1	6778	tags=35%, list=15%, signal=41%
REACTOME_HEPARAN_SULFATE_HEPARIN_HS_GAG_METABOLISM	REACTOME_HEPARAN_SULFATE_HEPARIN_HS_GAG_METABOLISM		55	0.425372	1.09576	0.282828	0.65362	1	5513	tags=33%, list=13%, signal=37%
MIKKELSEN_MCV6_LCP_WITH_H3K27ME3	MIKKELSEN_MCV6_LCP_WITH_H3K27ME3		26	0.496521	1.09539	0.285975	0.654346	1	7163	tags=31%, list=16%, signal=37%
ACEVEDO_NORMAL_TISSUE_ADJACENT_TO_LIVER_TUMOR_UP	ACEVEDO_NORMAL_TISSUE_ADJACENT_TO_LIVER_TUMOR_UP		171	0.368544	1.09514	0.212219	0.65461	1	8359	tags=40%, list=19%, signal=50%
REACTOME_SIGNALING_BY_INTERLEUKINS	REACTOME_SIGNALING_BY_INTERLEUKINS		445	0.34178	1.09503	0.164006	0.654383	1	8277	tags=33%, list=19%, signal=40%
HERNANDEZ_MITOTIC_ARREST_BY_DOCETAXEL_1_UP	HERNANDEZ_MITOTIC_ARREST_BY_DOCETAXEL_1_UP		34	0.464408	1.09502	0.299115	0.653776	1	7870	tags=35%, list=18%, signal=43%
BIOCARTA_SPRY_PATHWAY	BIOCARTA_SPRY_PATHWAY		17	0.535972	1.09466	0.314176	0.654446	1	3994	tags=24%, list=9%, signal=26%
BECKER_TAMOXIFEN_RESISTANCE_DN	BECKER_TAMOXIFEN_RESISTANCE_DN		53	0.432014	1.09401	0.294314	0.656215	1	6337	tags=38%, list=14%, signal=44%
WELCSH_BRCA1_TARGETS_UP	WELCSH_BRCA1_TARGETS_UP		196	0.362705	1.09369	0.2144	0.656725	1	6964	tags=32%, list=16%, signal=37%
BIOCARTA_TFF_PATHWAY	BIOCARTA_TFF_PATHWAY		24	0.497255	1.09364	0.314066	0.65627	1	4270	tags=38%, list=10%, signal=42%
MORI_IMMATURE_B_LYMPHOCYTE_UP	MORI_IMMATURE_B_LYMPHOCYTE_UP		50	0.436763	1.09321	0.30127	0.657256	1	8377	tags=48%, list=19%, signal=59%
HALMOS_CEBPA_TARGETS_DN	HALMOS_CEBPA_TARGETS_DN		45	0.43813	1.09317	0.282609	0.656763	1	5651	tags=29%, list=13%, signal=33%
MIKKELSEN_NPC_ICP_WITH_H3K4ME3	MIKKELSEN_NPC_ICP_WITH_H3K4ME3		441	0.34362	1.09306	0.166432	0.656612	1	7710	tags=35%, list=18%, signal=42%
REACTOME_RETROGRADE_TRANSPORT_AT_THE_TRANS_GOLGI_NETWORK	REACTOME_RETROGRADE_TRANSPORT_AT_THE_TRANS_GOLGI_NETWORK		49	0.431851	1.09305	0.294964	0.656001	1	11023	tags=57%, list=25%, signal=76%
ICHIBA_GRAFT_VERSUS_HOST_DISEASE_D7_UP	ICHIBA_GRAFT_VERSUS_HOST_DISEASE_D7_UP		114	0.385758	1.09254	0.248252	0.657228	1	7455	tags=32%, list=17%, signal=38%
KAAB_HEART_ATRIUM_VS_VENTRICLE_UP	KAAB_HEART_ATRIUM_VS_VENTRICLE_UP		255	0.356181	1.09181	0.198128	0.659297	1	5224	tags=26%, list=12%, signal=30%
ZHANG_ANTIVIRAL_RESPONSE_TO_RIBAVIRIN_DN	ZHANG_ANTIVIRAL_RESPONSE_TO_RIBAVIRIN_DN		46	0.437584	1.09174	0.269841	0.658906	1	6279	tags=35%, list=14%, signal=41%
REACTOME_NOTCH3_ACTIVATION_AND_TRANSMISSION_OF_SIGNAL_TO_THE_NUCLEUS	REACTOME_NOTCH3_ACTIVATION_AND_TRANSMISSION_OF_SIGNAL_TO_THE_NUCLEUS		25	0.491684	1.09174	0.327619	0.658286	1	8152	tags=48%, list=19%, signal=59%
PID_ANGIOPOIETIN_RECEPTOR_PATHWAY	PID_ANGIOPOIETIN_RECEPTOR_PATHWAY		49	0.436556	1.09153	0.283333	0.658425	1	3657	tags=27%, list=8%, signal=29%
KEGG_NOD_LIKE_RECEPTOR_SIGNALING_PATHWAY	KEGG_NOD_LIKE_RECEPTOR_SIGNALING_PATHWAY		62	0.414063	1.0912	0.261231	0.659065	1	8358	tags=35%, list=19%, signal=44%
PID_AVB3_INTEGRIN_PATHWAY	PID_AVB3_INTEGRIN_PATHWAY		74	0.406551	1.09043	0.271215	0.66139	1	8286	tags=42%, list=19%, signal=52%
KYNG_DNA_DAMAGE_BY_GAMMA_RADIATION	KYNG_DNA_DAMAGE_BY_GAMMA_RADIATION		78	0.407094	1.09006	0.273043	0.662139	1	4672	tags=26%, list=11%, signal=29%
KYNG_DNA_DAMAGE_BY_4NQO	KYNG_DNA_DAMAGE_BY_4NQO		36	0.457675	1.09005	0.302682	0.661548	1	10160	tags=61%, list=23%, signal=80%
DURAND_STROMA_S_UP	DURAND_STROMA_S_UP		278	0.354188	1.08984	0.195008	0.661687	1	7006	tags=34%, list=16%, signal=40%
REACTOME_COLLAGEN_CHAIN_TRIMERIZATION	REACTOME_COLLAGEN_CHAIN_TRIMERIZATION		44	0.444709	1.08914	0.314338	0.663696	1	8286	tags=45%, list=19%, signal=56%
CHIARADONNA_NEOPLASTIC_TRANSFORMATION_KRAS_CDC25_UP	CHIARADONNA_NEOPLASTIC_TRANSFORMATION_KRAS_CDC25_UP		59	0.421702	1.08906	0.271777	0.663359	1	3988	tags=27%, list=9%, signal=30%
NIKOLSKY_OVERCONNECTED_IN_BREAST_CANCER	NIKOLSKY_OVERCONNECTED_IN_BREAST_CANCER		21	0.506692	1.08871	0.3049	0.663957	1	8601	tags=52%, list=20%, signal=65%
HAN_JNK_SINGALING_DN	HAN_JNK_SINGALING_DN		38	0.452997	1.08868	0.292829	0.663468	1	7207	tags=45%, list=16%, signal=54%
GRANDVAUX_IRF3_TARGETS_DN	GRANDVAUX_IRF3_TARGETS_DN		18	0.521846	1.08845	0.330882	0.663663	1	9112	tags=50%, list=21%, signal=63%
PID_HDAC_CLASSIII_PATHWAY	PID_HDAC_CLASSIII_PATHWAY		24	0.493432	1.08822	0.325411	0.663877	1	10426	tags=58%, list=24%, signal=77%
KEGG_COMPLEMENT_AND_COAGULATION_CASCADES	KEGG_COMPLEMENT_AND_COAGULATION_CASCADES		69	0.410791	1.08798	0.277586	0.6641	1	6190	tags=29%, list=14%, signal=34%
HOFFMANN_PRE_BI_TO_LARGE_PRE_BII_LYMPHOCYTE_UP	HOFFMANN_PRE_BI_TO_LARGE_PRE_BII_LYMPHOCYTE_UP		28	0.484723	1.08787	0.310606	0.663879	1	4055	tags=32%, list=9%, signal=35%
LENAOUR_DENDRITIC_CELL_MATURATION_UP	LENAOUR_DENDRITIC_CELL_MATURATION_UP		115	0.382375	1.08762	0.257426	0.664159	1	7763	tags=32%, list=18%, signal=39%
BIOCARTA_GSK3_PATHWAY	BIOCARTA_GSK3_PATHWAY		20	0.51656	1.0876	0.338583	0.663589	1	8928	tags=65%, list=20%, signal=82%
REACTOME_MITOCHONDRIAL_FATTY_ACID_BETA_OXIDATION	REACTOME_MITOCHONDRIAL_FATTY_ACID_BETA_OXIDATION		37	0.455887	1.08745	0.327206	0.663577	1	7805	tags=41%, list=18%, signal=49%
REACTOME_SIGNALING_BY_TGF_BETA_RECEPTOR_COMPLEX	REACTOME_SIGNALING_BY_TGF_BETA_RECEPTOR_COMPLEX		73	0.40907	1.08717	0.283451	0.663982	1	8505	tags=48%, list=19%, signal=59%
DOANE_BREAST_CANCER_CLASSES_UP	DOANE_BREAST_CANCER_CLASSES_UP		70	0.407572	1.08663	0.27957	0.665338	1	7699	tags=50%, list=18%, signal=61%
PID_TGFBR_PATHWAY	PID_TGFBR_PATHWAY		54	0.423521	1.08642	0.288462	0.665416	1	8025	tags=43%, list=18%, signal=52%
REACTOME_ANTIGEN_PRESENTATION_FOLDING_ASSEMBLY_AND_PEPTIDE_LOADING_OF_CLASS_I_MHC	REACTOME_ANTIGEN_PRESENTATION_FOLDING_ASSEMBLY_AND_PEPTIDE_LOADING_OF_CLASS_I_MHC		25	0.494162	1.08624	0.316574	0.665512	1	5198	tags=32%, list=12%, signal=36%
HESS_TARGETS_OF_HOXA9_AND_MEIS1_DN	HESS_TARGETS_OF_HOXA9_AND_MEIS1_DN		84	0.398616	1.0858	0.286927	0.666495	1	7426	tags=32%, list=17%, signal=39%
BIOCARTA_EIF_PATHWAY	BIOCARTA_EIF_PATHWAY		16	0.536169	1.08551	0.342256	0.666976	1	4566	tags=31%, list=10%, signal=35%
BURTON_ADIPOGENESIS_PEAK_AT_8HR	BURTON_ADIPOGENESIS_PEAK_AT_8HR		39	0.454222	1.08543	0.296642	0.666642	1	7841	tags=41%, list=18%, signal=50%
WANG_TARGETS_OF_MLL_CBP_FUSION_UP	WANG_TARGETS_OF_MLL_CBP_FUSION_UP		44	0.438147	1.08485	0.29517	0.668202	1	7053	tags=39%, list=16%, signal=46%
VANTVEER_BREAST_CANCER_METASTASIS_UP	VANTVEER_BREAST_CANCER_METASTASIS_UP		65	0.414424	1.08481	0.296429	0.667725	1	7743	tags=40%, list=18%, signal=49%
PETRETTO_HEART_MASS_QTL_CIS_UP	PETRETTO_HEART_MASS_QTL_CIS_UP		32	0.456224	1.08465	0.289773	0.667687	1	8077	tags=41%, list=18%, signal=50%
STEIN_ESRRA_TARGETS_UP	STEIN_ESRRA_TARGETS_UP		382	0.342857	1.08392	0.1994	0.669765	1	8840	tags=39%, list=20%, signal=48%
REACTOME_INTERLEUKIN_4_AND_INTERLEUKIN_13_SIGNALING	REACTOME_INTERLEUKIN_4_AND_INTERLEUKIN_13_SIGNALING		108	0.387294	1.0837	0.263245	0.669948	1	4583	tags=28%, list=10%, signal=31%
SHETH_LIVER_CANCER_VS_TXNIP_LOSS_PAM3	SHETH_LIVER_CANCER_VS_TXNIP_LOSS_PAM3		70	0.411041	1.08357	0.302655	0.6698	1	8332	tags=43%, list=19%, signal=53%
BILANGES_SERUM_AND_RAPAMYCIN_SENSITIVE_GENES	BILANGES_SERUM_AND_RAPAMYCIN_SENSITIVE_GENES		68	0.411778	1.08318	0.289753	0.670654	1	9155	tags=50%, list=21%, signal=63%
LANDIS_ERBB2_BREAST_TUMORS_65_UP	LANDIS_ERBB2_BREAST_TUMORS_65_UP		22	0.505909	1.08237	0.342806	0.673005	1	7822	tags=45%, list=18%, signal=55%
GENTILE_UV_HIGH_DOSE_DN	GENTILE_UV_HIGH_DOSE_DN		284	0.349872	1.08211	0.222749	0.673339	1	9116	tags=39%, list=21%, signal=49%
BIOCARTA_RELA_PATHWAY	BIOCARTA_RELA_PATHWAY		15	0.557776	1.08102	0.344196	0.676738	1	8755	tags=53%, list=20%, signal=67%
REACTOME_TRANS_GOLGI_NETWORK_VESICLE_BUDDING	REACTOME_TRANS_GOLGI_NETWORK_VESICLE_BUDDING		72	0.410021	1.08062	0.280961	0.677563	1	10787	tags=67%, list=25%, signal=88%
REACTOME_INTEGRIN_CELL_SURFACE_INTERACTIONS	REACTOME_INTEGRIN_CELL_SURFACE_INTERACTIONS		85	0.398469	1.08048	0.27563	0.677538	1	7852	tags=44%, list=18%, signal=53%
ONDER_CDH1_TARGETS_1_DN	ONDER_CDH1_TARGETS_1_DN		169	0.366046	1.08016	0.263502	0.678131	1	6668	tags=30%, list=15%, signal=35%
VALK_AML_CLUSTER_2	VALK_AML_CLUSTER_2		29	0.474443	1.08005	0.323268	0.677914	1	8281	tags=45%, list=19%, signal=55%
ABBUD_LIF_SIGNALING_1_UP	ABBUD_LIF_SIGNALING_1_UP		41	0.442207	1.07995	0.306422	0.677656	1	5693	tags=37%, list=13%, signal=42%
NAGASHIMA_NRG1_SIGNALING_DN	NAGASHIMA_NRG1_SIGNALING_DN		53	0.426744	1.07994	0.313485	0.67706	1	5168	tags=26%, list=12%, signal=30%
PID_HIV_NEF_PATHWAY	PID_HIV_NEF_PATHWAY		35	0.459535	1.07944	0.315094	0.678297	1	6246	tags=40%, list=14%, signal=47%
YAUCH_HEDGEHOG_SIGNALING_PARACRINE_UP	YAUCH_HEDGEHOG_SIGNALING_PARACRINE_UP		139	0.371443	1.07922	0.279605	0.678469	1	8614	tags=40%, list=20%, signal=49%
HUMMERICH_SKIN_CANCER_PROGRESSION_DN	HUMMERICH_SKIN_CANCER_PROGRESSION_DN		101	0.385719	1.07911	0.276042	0.678236	1	4542	tags=25%, list=10%, signal=28%
GERHOLD_ADIPOGENESIS_DN	GERHOLD_ADIPOGENESIS_DN		60	0.416318	1.07866	0.322357	0.679231	1	3639	tags=27%, list=8%, signal=29%
WIERENGA_STAT5A_TARGETS_GROUP2	WIERENGA_STAT5A_TARGETS_GROUP2		54	0.420979	1.07862	0.317324	0.678773	1	6648	tags=43%, list=15%, signal=50%
NABA_COLLAGENS	NABA_COLLAGENS		44	0.444709	1.07824	0.326715	0.679499	1	8286	tags=45%, list=19%, signal=56%
FORTSCHEGGER_PHF8_TARGETS_UP	FORTSCHEGGER_PHF8_TARGETS_UP		275	0.346182	1.07819	0.223724	0.679112	1	8990	tags=40%, list=21%, signal=50%
KEGG_TASTE_TRANSDUCTION	KEGG_TASTE_TRANSDUCTION		52	0.421669	1.07813	0.303351	0.678705	1	10950	tags=38%, list=25%, signal=51%
REACTOME_BLOOD_GROUP_SYSTEMS_BIOSYNTHESIS	REACTOME_BLOOD_GROUP_SYSTEMS_BIOSYNTHESIS		21	0.505356	1.078	0.328897	0.678578	1	3009	tags=29%, list=7%, signal=31%
REACTOME_KERATAN_SULFATE_KERATIN_METABOLISM	REACTOME_KERATAN_SULFATE_KERATIN_METABOLISM		34	0.457689	1.07786	0.334566	0.678486	1	3009	tags=24%, list=7%, signal=25%
KORKOLA_YOLK_SAC_TUMOR	KORKOLA_YOLK_SAC_TUMOR		65	0.413468	1.0778	0.289982	0.678086	1	7109	tags=38%, list=16%, signal=46%
ZHANG_GATA6_TARGETS_UP	ZHANG_GATA6_TARGETS_UP		15	0.542897	1.07773	0.384321	0.677734	1	1891	tags=33%, list=4%, signal=35%
XU_HGF_TARGETS_INDUCED_BY_AKT1_6HR	XU_HGF_TARGETS_INDUCED_BY_AKT1_6HR		18	0.523493	1.07766	0.35	0.677421	1	3365	tags=39%, list=8%, signal=42%
KLEIN_TARGETS_OF_BCR_ABL1_FUSION	KLEIN_TARGETS_OF_BCR_ABL1_FUSION		42	0.440902	1.0774	0.31769	0.677775	1	6359	tags=26%, list=15%, signal=31%
ADDYA_ERYTHROID_DIFFERENTIATION_BY_HEMIN	ADDYA_ERYTHROID_DIFFERENTIATION_BY_HEMIN		74	0.40826	1.07717	0.287648	0.677972	1	9757	tags=43%, list=22%, signal=56%
MURAKAMI_UV_RESPONSE_6HR_DN	MURAKAMI_UV_RESPONSE_6HR_DN		21	0.507831	1.07673	0.343689	0.679005	1	2574	tags=29%, list=6%, signal=30%
RICKMAN_METASTASIS_UP	RICKMAN_METASTASIS_UP		343	0.343883	1.0766	0.210682	0.678894	1	9018	tags=41%, list=21%, signal=52%
REACTOME_PHOSPHOLIPID_METABOLISM	REACTOME_PHOSPHOLIPID_METABOLISM		211	0.35902	1.07624	0.277259	0.679613	1	7393	tags=34%, list=17%, signal=41%
SHEPARD_CRUSH_AND_BURN_MUTANT_UP	SHEPARD_CRUSH_AND_BURN_MUTANT_UP		198	0.359619	1.07622	0.253165	0.679092	1	7564	tags=32%, list=17%, signal=39%
BOYAULT_LIVER_CANCER_SUBCLASS_G123_DN	BOYAULT_LIVER_CANCER_SUBCLASS_G123_DN		51	0.429722	1.07598	0.31295	0.679347	1	7998	tags=45%, list=18%, signal=55%
PETROVA_PROX1_TARGETS_DN	PETROVA_PROX1_TARGETS_DN		57	0.418645	1.07572	0.293245	0.679709	1	6271	tags=33%, list=14%, signal=39%
KIM_ALL_DISORDERS_CALB1_CORR_DN	KIM_ALL_DISORDERS_CALB1_CORR_DN		36	0.448618	1.0755	0.343013	0.679855	1	6696	tags=19%, list=15%, signal=23%
ASTON_MAJOR_DEPRESSIVE_DISORDER_DN	ASTON_MAJOR_DEPRESSIVE_DISORDER_DN		158	0.365006	1.07432	0.271722	0.683616	1	6294	tags=33%, list=14%, signal=38%
HOSHIDA_LIVER_CANCER_LATE_RECURRENCE_DN	HOSHIDA_LIVER_CANCER_LATE_RECURRENCE_DN		69	0.399162	1.07412	0.303136	0.683739	1	6717	tags=33%, list=15%, signal=39%
CLASPER_LYMPHATIC_VESSELS_DURING_METASTASIS_UP	CLASPER_LYMPHATIC_VESSELS_DURING_METASTASIS_UP		20	0.518492	1.07334	0.344954	0.685977	1	2897	tags=35%, list=7%, signal=37%
MADAN_DPPA4_TARGETS	MADAN_DPPA4_TARGETS		59	0.417198	1.07269	0.308411	0.687795	1	6295	tags=29%, list=14%, signal=34%
KEGG_VASOPRESSIN_REGULATED_WATER_REABSORPTION	KEGG_VASOPRESSIN_REGULATED_WATER_REABSORPTION		44	0.441737	1.0725	0.327402	0.687903	1	8205	tags=41%, list=19%, signal=50%
PID_INSULIN_GLUCOSE_PATHWAY	PID_INSULIN_GLUCOSE_PATHWAY		26	0.47897	1.07244	0.345283	0.687503	1	8706	tags=46%, list=20%, signal=58%
LI_ADIPOGENESIS_BY_ACTIVATED_PPARG	LI_ADIPOGENESIS_BY_ACTIVATED_PPARG		18	0.521903	1.07235	0.367505	0.687236	1	5747	tags=39%, list=13%, signal=45%
MCBRYAN_PUBERTAL_BREAST_6_7WK_DN	MCBRYAN_PUBERTAL_BREAST_6_7WK_DN		79	0.400215	1.07233	0.308208	0.686677	1	6178	tags=35%, list=14%, signal=41%
KYNG_RESPONSE_TO_H2O2	KYNG_RESPONSE_TO_H2O2		69	0.406545	1.07202	0.313894	0.68725	1	8798	tags=38%, list=20%, signal=47%
REACTOME_SIGNALING_BY_VEGF	REACTOME_SIGNALING_BY_VEGF		106	0.382885	1.07165	0.278146	0.68801	1	9278	tags=44%, list=21%, signal=56%
PID_ECADHERIN_STABILIZATION_PATHWAY	PID_ECADHERIN_STABILIZATION_PATHWAY		41	0.441398	1.07152	0.335766	0.687902	1	7707	tags=34%, list=18%, signal=41%
WANG_HCP_PROSTATE_CANCER	WANG_HCP_PROSTATE_CANCER		105	0.381775	1.07116	0.282496	0.68863	1	8718	tags=49%, list=20%, signal=61%
HILLION_HMGA1B_TARGETS	HILLION_HMGA1B_TARGETS		91	0.390479	1.0711	0.296552	0.688269	1	7927	tags=37%, list=18%, signal=46%
BOGNI_TREATMENT_RELATED_MYELOID_LEUKEMIA_DN	BOGNI_TREATMENT_RELATED_MYELOID_LEUKEMIA_DN		32	0.45992	1.07032	0.35175	0.690558	1	5174	tags=38%, list=12%, signal=43%
MISHRA_CARCINOMA_ASSOCIATED_FIBROBLAST_DN	MISHRA_CARCINOMA_ASSOCIATED_FIBROBLAST_DN		24	0.484993	1.0703	0.346084	0.690016	1	1353	tags=25%, list=3%, signal=26%
SESTO_RESPONSE_TO_UV_C4	SESTO_RESPONSE_TO_UV_C4		20	0.514601	1.07	0.345631	0.690508	1	3175	tags=35%, list=7%, signal=38%
BOYAULT_LIVER_CANCER_SUBCLASS_G1_UP	BOYAULT_LIVER_CANCER_SUBCLASS_G1_UP		114	0.381142	1.06956	0.272727	0.69151	1	9792	tags=46%, list=22%, signal=59%
ZHAN_MULTIPLE_MYELOMA_LB_DN	ZHAN_MULTIPLE_MYELOMA_LB_DN		38	0.449439	1.06914	0.327465	0.692424	1	3804	tags=34%, list=9%, signal=37%
REACTOME_ASSEMBLY_OF_COLLAGEN_FIBRILS_AND_OTHER_MULTIMERIC_STRUCTURES	REACTOME_ASSEMBLY_OF_COLLAGEN_FIBRILS_AND_OTHER_MULTIMERIC_STRUCTURES		61	0.414179	1.06906	0.312169	0.692125	1	8286	tags=46%, list=19%, signal=57%
GU_PDEF_TARGETS_UP	GU_PDEF_TARGETS_UP		71	0.399545	1.06899	0.310744	0.691773	1	8065	tags=42%, list=18%, signal=52%
REACTOME_SIGNALING_BY_PDGFR_IN_DISEASE	REACTOME_SIGNALING_BY_PDGFR_IN_DISEASE		20	0.500004	1.06884	0.352166	0.691709	1	5537	tags=35%, list=13%, signal=40%
WEINMANN_ADAPTATION_TO_HYPOXIA_UP	WEINMANN_ADAPTATION_TO_HYPOXIA_UP		27	0.471324	1.06864	0.322097	0.691845	1	5074	tags=22%, list=12%, signal=25%
GRUETZMANN_PANCREATIC_CANCER_UP	GRUETZMANN_PANCREATIC_CANCER_UP		354	0.337661	1.06814	0.234421	0.692982	1	8379	tags=35%, list=19%, signal=43%
REACTOME_METABOLIC_DISORDERS_OF_BIOLOGICAL_OXIDATION_ENZYMES	REACTOME_METABOLIC_DISORDERS_OF_BIOLOGICAL_OXIDATION_ENZYMES		36	0.451842	1.06792	0.342912	0.693173	1	3832	tags=28%, list=9%, signal=30%
PID_MYC_REPRESS_PATHWAY	PID_MYC_REPRESS_PATHWAY		63	0.412253	1.06765	0.306452	0.693538	1	8967	tags=46%, list=21%, signal=58%
KEGG_PHOSPHATIDYLINOSITOL_SIGNALING_SYSTEM	KEGG_PHOSPHATIDYLINOSITOL_SIGNALING_SYSTEM		76	0.397318	1.06762	0.3	0.693024	1	4412	tags=29%, list=10%, signal=32%
REACTOME_NOTCH2_ACTIVATION_AND_TRANSMISSION_OF_SIGNAL_TO_THE_NUCLEUS	REACTOME_NOTCH2_ACTIVATION_AND_TRANSMISSION_OF_SIGNAL_TO_THE_NUCLEUS		22	0.485536	1.06761	0.348399	0.692479	1	8152	tags=50%, list=19%, signal=61%
PEREZ_TP63_TARGETS	PEREZ_TP63_TARGETS		351	0.33835	1.06749	0.248175	0.692335	1	5285	tags=25%, list=12%, signal=28%
BROWNE_HCMV_INFECTION_6HR_UP	BROWNE_HCMV_INFECTION_6HR_UP		63	0.405743	1.06746	0.322878	0.691814	1	8098	tags=41%, list=19%, signal=51%
GAZDA_DIAMOND_BLACKFAN_ANEMIA_ERYTHROID_DN	GAZDA_DIAMOND_BLACKFAN_ANEMIA_ERYTHROID_DN		441	0.334606	1.06737	0.227468	0.691578	1	8210	tags=34%, list=19%, signal=41%
MIKKELSEN_MEF_ICP_WITH_H3K27ME3	MIKKELSEN_MEF_ICP_WITH_H3K27ME3		203	0.352541	1.06706	0.262321	0.692138	1	6880	tags=29%, list=16%, signal=34%
SPIELMAN_LYMPHOBLAST_EUROPEAN_VS_ASIAN_2FC_DN	SPIELMAN_LYMPHOBLAST_EUROPEAN_VS_ASIAN_2FC_DN		20	0.509505	1.06665	0.367424	0.693012	1	2651	tags=30%, list=6%, signal=32%
OSWALD_HEMATOPOIETIC_STEM_CELL_IN_COLLAGEN_GEL_DN	OSWALD_HEMATOPOIETIC_STEM_CELL_IN_COLLAGEN_GEL_DN		271	0.34527	1.06645	0.258929	0.693098	1	4222	tags=19%, list=10%, signal=21%
REACTOME_ZBP1_DAI_MEDIATED_INDUCTION_OF_TYPE_I_IFNS	REACTOME_ZBP1_DAI_MEDIATED_INDUCTION_OF_TYPE_I_IFNS		21	0.497153	1.06626	0.366355	0.69317	1	8386	tags=43%, list=19%, signal=53%
RIZ_ERYTHROID_DIFFERENTIATION_6HR	RIZ_ERYTHROID_DIFFERENTIATION_6HR		37	0.448426	1.06614	0.351255	0.693025	1	5955	tags=38%, list=14%, signal=44%
REACTOME_SYNTHESIS_OF_GLYCOSYLPHOSPHATIDYLINOSITOL_GPI	REACTOME_SYNTHESIS_OF_GLYCOSYLPHOSPHATIDYLINOSITOL_GPI		18	0.521867	1.06584	0.374088	0.693525	1	8453	tags=50%, list=19%, signal=62%
CAMPS_COLON_CANCER_COPY_NUMBER_DN	CAMPS_COLON_CANCER_COPY_NUMBER_DN		67	0.406729	1.06571	0.318505	0.693414	1	6327	tags=30%, list=14%, signal=35%
PEDERSEN_METASTASIS_BY_ERBB2_ISOFORM_7	PEDERSEN_METASTASIS_BY_ERBB2_ISOFORM_7		390	0.334728	1.06538	0.232996	0.694077	1	4667	tags=26%, list=11%, signal=29%
SESTO_RESPONSE_TO_UV_C5	SESTO_RESPONSE_TO_UV_C5		46	0.430794	1.06502	0.341284	0.694779	1	9378	tags=52%, list=21%, signal=66%
STAMBOLSKY_RESPONSE_TO_VITAMIN_D3_UP	STAMBOLSKY_RESPONSE_TO_VITAMIN_D3_UP		84	0.388561	1.06427	0.306087	0.696915	1	6279	tags=33%, list=14%, signal=39%
NABA_ECM_REGULATORS	NABA_ECM_REGULATORS		238	0.350193	1.06421	0.27874	0.696504	1	6190	tags=27%, list=14%, signal=31%
LANDIS_BREAST_CANCER_PROGRESSION_UP	LANDIS_BREAST_CANCER_PROGRESSION_UP		46	0.426504	1.06395	0.314019	0.696858	1	8133	tags=43%, list=19%, signal=53%
GUILLAUMOND_KLF10_TARGETS_DN	GUILLAUMOND_KLF10_TARGETS_DN		31	0.464513	1.0636	0.345018	0.697557	1	7456	tags=48%, list=17%, signal=58%
WIKMAN_ASBESTOS_LUNG_CANCER_DN	WIKMAN_ASBESTOS_LUNG_CANCER_DN		29	0.463848	1.06341	0.350187	0.697678	1	1511	tags=21%, list=3%, signal=21%
REACTOME_GLUCURONIDATION	REACTOME_GLUCURONIDATION		25	0.476905	1.06293	0.343915	0.698893	1	7121	tags=44%, list=16%, signal=53%
OSMAN_BLADDER_CANCER_UP	OSMAN_BLADDER_CANCER_UP		392	0.336251	1.06291	0.24184	0.698369	1	9080	tags=40%, list=21%, signal=50%
NOUZOVA_TRETINOIN_AND_H4_ACETYLATION	NOUZOVA_TRETINOIN_AND_H4_ACETYLATION		133	0.368806	1.06256	0.286408	0.699008	1	7895	tags=36%, list=18%, signal=44%
HAHTOLA_MYCOSIS_FUNGOIDES_SKIN_DN	HAHTOLA_MYCOSIS_FUNGOIDES_SKIN_DN		27	0.477931	1.06141	0.354049	0.702635	1	3823	tags=33%, list=9%, signal=37%
ONO_FOXP3_TARGETS_DN	ONO_FOXP3_TARGETS_DN		42	0.434109	1.06134	0.350719	0.702274	1	1700	tags=21%, list=4%, signal=22%
DIRMEIER_LMP1_RESPONSE_LATE_DN	DIRMEIER_LMP1_RESPONSE_LATE_DN		30	0.467816	1.06103	0.361062	0.702838	1	8428	tags=43%, list=19%, signal=54%
RASHI_RESPONSE_TO_IONIZING_RADIATION_1	RASHI_RESPONSE_TO_IONIZING_RADIATION_1		38	0.441574	1.06103	0.337413	0.702246	1	5100	tags=24%, list=12%, signal=27%
SCHAEFFER_PROSTATE_DEVELOPMENT_48HR_DN	SCHAEFFER_PROSTATE_DEVELOPMENT_48HR_DN		407	0.334107	1.0608	0.249296	0.702558	1	6745	tags=29%, list=15%, signal=34%
CHIANG_LIVER_CANCER_SUBCLASS_CTNNB1_UP	CHIANG_LIVER_CANCER_SUBCLASS_CTNNB1_UP		173	0.357247	1.06029	0.291874	0.703809	1	6362	tags=29%, list=15%, signal=34%
GROSS_HIF1A_TARGETS_DN	GROSS_HIF1A_TARGETS_DN		26	0.469925	1.06025	0.343396	0.703363	1	7455	tags=58%, list=17%, signal=70%
KATSANOU_ELAVL1_TARGETS_UP	KATSANOU_ELAVL1_TARGETS_UP		157	0.363149	1.05969	0.295455	0.704803	1	5718	tags=32%, list=13%, signal=37%
ZHAN_MULTIPLE_MYELOMA_CD1_AND_CD2_UP	ZHAN_MULTIPLE_MYELOMA_CD1_AND_CD2_UP		92	0.388556	1.05963	0.322917	0.704391	1	7292	tags=37%, list=17%, signal=44%
JAATINEN_HEMATOPOIETIC_STEM_CELL_UP	JAATINEN_HEMATOPOIETIC_STEM_CELL_UP		319	0.338365	1.05958	0.262997	0.703983	1	6740	tags=29%, list=15%, signal=34%
FINETTI_BREAST_CANCERS_KINOME_GRAY	FINETTI_BREAST_CANCERS_KINOME_GRAY		15	0.541077	1.05907	0.370742	0.705297	1	9195	tags=60%, list=21%, signal=76%
FOSTER_KDM1A_TARGETS_UP	FOSTER_KDM1A_TARGETS_UP		258	0.344764	1.05883	0.292868	0.705565	1	8268	tags=31%, list=19%, signal=38%
FIGUEROA_AML_METHYLATION_CLUSTER_4_UP	FIGUEROA_AML_METHYLATION_CLUSTER_4_UP		111	0.374472	1.05879	0.322061	0.705165	1	8062	tags=37%, list=18%, signal=45%
REACTOME_POST_TRANSLATIONAL_MODIFICATION_SYNTHESIS_OF_GPI_ANCHORED_PROTEINS	REACTOME_POST_TRANSLATIONAL_MODIFICATION_SYNTHESIS_OF_GPI_ANCHORED_PROTEINS		94	0.382805	1.05876	0.298635	0.704667	1	5846	tags=30%, list=13%, signal=34%
BONOME_OVARIAN_CANCER_POOR_SURVIVAL_UP	BONOME_OVARIAN_CANCER_POOR_SURVIVAL_UP		31	0.465674	1.0584	0.346903	0.70543	1	5131	tags=32%, list=12%, signal=37%
LEIN_NEURON_MARKERS	LEIN_NEURON_MARKERS		68	0.402307	1.05818	0.315596	0.705679	1	6486	tags=31%, list=15%, signal=36%
REACTOME_REGULATION_OF_LIPID_METABOLISM_BY_PPARALPHA	REACTOME_REGULATION_OF_LIPID_METABOLISM_BY_PPARALPHA		119	0.372132	1.05813	0.309603	0.705241	1	9153	tags=39%, list=21%, signal=50%
AMIT_EGF_RESPONSE_40_HELA	AMIT_EGF_RESPONSE_40_HELA		42	0.435845	1.05778	0.346429	0.705901	1	5082	tags=31%, list=12%, signal=35%
PID_REG_GR_PATHWAY	PID_REG_GR_PATHWAY		82	0.391241	1.05713	0.322414	0.707652	1	8967	tags=38%, list=21%, signal=47%
GAVIN_FOXP3_TARGETS_CLUSTER_P7	GAVIN_FOXP3_TARGETS_CLUSTER_P7		91	0.386189	1.05698	0.321117	0.707634	1	6359	tags=36%, list=15%, signal=42%
MIYAGAWA_TARGETS_OF_EWSR1_ETS_FUSIONS_UP	MIYAGAWA_TARGETS_OF_EWSR1_ETS_FUSIONS_UP		263	0.3391	1.05617	0.278287	0.709927	1	5529	tags=26%, list=13%, signal=29%
GERHOLD_ADIPOGENESIS_UP	GERHOLD_ADIPOGENESIS_UP		47	0.425928	1.05607	0.33935	0.709689	1	4482	tags=32%, list=10%, signal=36%
ZHAN_MULTIPLE_MYELOMA_CD1_DN	ZHAN_MULTIPLE_MYELOMA_CD1_DN		46	0.422418	1.05589	0.333333	0.709784	1	4354	tags=33%, list=10%, signal=36%
CHYLA_CBFA2T3_TARGETS_DN	CHYLA_CBFA2T3_TARGETS_DN		235	0.346102	1.05552	0.291734	0.710539	1	6230	tags=28%, list=14%, signal=33%
HOWLIN_CITED1_TARGETS_2_UP	HOWLIN_CITED1_TARGETS_2_UP		18	0.513144	1.05548	0.387218	0.710072	1	3510	tags=33%, list=8%, signal=36%
KEGG_GLYCEROPHOSPHOLIPID_METABOLISM	KEGG_GLYCEROPHOSPHOLIPID_METABOLISM		77	0.394257	1.05508	0.337955	0.710956	1	8503	tags=39%, list=19%, signal=48%
SCHAEFFER_PROSTATE_DEVELOPMENT_AND_CANCER_BOX4_DN	SCHAEFFER_PROSTATE_DEVELOPMENT_AND_CANCER_BOX4_DN		33	0.446482	1.0549	0.340502	0.711061	1	5151	tags=27%, list=12%, signal=31%
PARK_HSC_VS_MULTIPOTENT_PROGENITORS_DN	PARK_HSC_VS_MULTIPOTENT_PROGENITORS_DN		15	0.535713	1.05422	0.367537	0.712967	1	9092	tags=67%, list=21%, signal=84%
REACTOME_COLLAGEN_BIOSYNTHESIS_AND_MODIFYING_ENZYMES	REACTOME_COLLAGEN_BIOSYNTHESIS_AND_MODIFYING_ENZYMES		67	0.401661	1.05365	0.335165	0.71448	1	8286	tags=40%, list=19%, signal=50%
REACTOME_KERATAN_SULFATE_BIOSYNTHESIS	REACTOME_KERATAN_SULFATE_BIOSYNTHESIS		28	0.457987	1.05344	0.357006	0.714693	1	3009	tags=25%, list=7%, signal=27%
LEE_SP4_THYMOCYTE	LEE_SP4_THYMOCYTE		15	0.536966	1.05298	0.38247	0.715828	1	4043	tags=33%, list=9%, signal=37%
REACTOME_TOLL_LIKE_RECEPTOR_4_TLR4_CASCADE	REACTOME_TOLL_LIKE_RECEPTOR_4_TLR4_CASCADE		126	0.365729	1.05297	0.299835	0.715279	1	8755	tags=39%, list=20%, signal=48%
BROWNE_HCMV_INFECTION_1HR_DN	BROWNE_HCMV_INFECTION_1HR_DN		214	0.348896	1.05252	0.310789	0.716306	1	6282	tags=25%, list=14%, signal=29%
STREICHER_LSM1_TARGETS_UP	STREICHER_LSM1_TARGETS_UP		43	0.427261	1.05224	0.34767	0.716778	1	6390	tags=40%, list=15%, signal=46%
HATADA_METHYLATED_IN_LUNG_CANCER_UP	HATADA_METHYLATED_IN_LUNG_CANCER_UP		372	0.332232	1.05209	0.278184	0.7167	1	8213	tags=32%, list=19%, signal=39%
REACTOME_SYNTHESIS_OF_BILE_ACIDS_AND_BILE_SALTS_VIA_27_HYDROXYCHOLESTEROL	REACTOME_SYNTHESIS_OF_BILE_ACIDS_AND_BILE_SALTS_VIA_27_HYDROXYCHOLESTEROL		15	0.534996	1.05125	0.372047	0.719406	1	8864	tags=47%, list=20%, signal=59%
TURASHVILI_BREAST_CARCINOMA_DUCTAL_VS_LOBULAR_UP	TURASHVILI_BREAST_CARCINOMA_DUCTAL_VS_LOBULAR_UP		22	0.485166	1.05043	0.387337	0.721789	1	5578	tags=36%, list=13%, signal=42%
BONOME_OVARIAN_CANCER_SURVIVAL_OPTIMAL_DEBULKING	BONOME_OVARIAN_CANCER_SURVIVAL_OPTIMAL_DEBULKING		235	0.34452	1.05037	0.31388	0.72141	1	9529	tags=43%, list=22%, signal=54%
LIM_MAMMARY_STEM_CELL_UP	LIM_MAMMARY_STEM_CELL_UP		479	0.327246	1.0501	0.264993	0.721808	1	5570	tags=25%, list=13%, signal=28%
REACTOME_IMMUNOREGULATORY_INTERACTIONS_BETWEEN_A_LYMPHOID_AND_A_NON_LYMPHOID_CELL	REACTOME_IMMUNOREGULATORY_INTERACTIONS_BETWEEN_A_LYMPHOID_AND_A_NON_LYMPHOID_CELL		131	0.362864	1.04961	0.320405	0.723039	1	6198	tags=18%, list=14%, signal=20%
UEDA_PERIFERAL_CLOCK	UEDA_PERIFERAL_CLOCK		166	0.355118	1.04945	0.312092	0.723009	1	8455	tags=37%, list=19%, signal=45%
SWEET_KRAS_TARGETS_DN	SWEET_KRAS_TARGETS_DN		63	0.404962	1.04945	0.355124	0.722445	1	7405	tags=33%, list=17%, signal=40%
TSENG_ADIPOGENIC_POTENTIAL_UP	TSENG_ADIPOGENIC_POTENTIAL_UP		30	0.452934	1.04923	0.351201	0.722641	1	7553	tags=40%, list=17%, signal=48%
REACTOME_TOLL_LIKE_RECEPTOR_9_TLR9_CASCADE	REACTOME_TOLL_LIKE_RECEPTOR_9_TLR9_CASCADE		94	0.378904	1.04919	0.346939	0.722173	1	8601	tags=40%, list=20%, signal=50%
YAGI_AML_SURVIVAL	YAGI_AML_SURVIVAL		122	0.366879	1.04918	0.332186	0.721612	1	8671	tags=40%, list=20%, signal=50%
WAKABAYASHI_ADIPOGENESIS_PPARG_RXRA_BOUND_36HR	WAKABAYASHI_ADIPOGENESIS_PPARG_RXRA_BOUND_36HR		149	0.36447	1.04897	0.342444	0.721791	1	7569	tags=35%, list=17%, signal=42%
REACTOME_ATTENUATION_PHASE	REACTOME_ATTENUATION_PHASE		28	0.456104	1.04854	0.344828	0.722871	1	1330	tags=14%, list=3%, signal=15%
REACTOME_TIGHT_JUNCTION_INTERACTIONS	REACTOME_TIGHT_JUNCTION_INTERACTIONS		30	0.458846	1.04724	0.384058	0.727116	1	8014	tags=37%, list=18%, signal=45%
CHEN_LIVER_METABOLISM_QTL_CIS	CHEN_LIVER_METABOLISM_QTL_CIS		95	0.376311	1.0472	0.35034	0.72665	1	8023	tags=37%, list=18%, signal=45%
SERVITJA_ISLET_HNF1A_TARGETS_UP	SERVITJA_ISLET_HNF1A_TARGETS_UP		169	0.351837	1.04684	0.322933	0.727376	1	7207	tags=31%, list=16%, signal=37%
OKUMURA_INFLAMMATORY_RESPONSE_LPS	OKUMURA_INFLAMMATORY_RESPONSE_LPS		177	0.350889	1.04681	0.313409	0.726915	1	7872	tags=36%, list=18%, signal=44%
MILI_PSEUDOPODIA_CHEMOTAXIS_UP	MILI_PSEUDOPODIA_CHEMOTAXIS_UP		86	0.384474	1.04664	0.345299	0.726952	1	3798	tags=23%, list=9%, signal=25%
SHARMA_PILOCYTIC_ASTROCYTOMA_LOCATION_UP	SHARMA_PILOCYTIC_ASTROCYTOMA_LOCATION_UP		27	0.463147	1.04643	0.380282	0.727166	1	7860	tags=37%, list=18%, signal=45%
REACTOME_ANTIVIRAL_MECHANISM_BY_IFN_STIMULATED_GENES	REACTOME_ANTIVIRAL_MECHANISM_BY_IFN_STIMULATED_GENES		82	0.385828	1.04569	0.343206	0.729255	1	8766	tags=43%, list=20%, signal=53%
SASSON_RESPONSE_TO_FORSKOLIN_UP	SASSON_RESPONSE_TO_FORSKOLIN_UP		88	0.380685	1.04569	0.346831	0.728665	1	8401	tags=42%, list=19%, signal=52%
GUO_HEX_TARGETS_DN	GUO_HEX_TARGETS_DN		64	0.401498	1.04568	0.379613	0.728114	1	6335	tags=28%, list=14%, signal=33%
LI_PROSTATE_CANCER_EPIGENETIC	LI_PROSTATE_CANCER_EPIGENETIC		30	0.450795	1.04534	0.372913	0.728695	1	5505	tags=30%, list=13%, signal=34%
VECCHI_GASTRIC_CANCER_ADVANCED_VS_EARLY_UP	VECCHI_GASTRIC_CANCER_ADVANCED_VS_EARLY_UP		174	0.35039	1.04465	0.312195	0.73079	1	5097	tags=25%, list=12%, signal=29%
LEE_LIVER_CANCER_E2F1_UP	LEE_LIVER_CANCER_E2F1_UP		63	0.397995	1.04422	0.340909	0.731711	1	7896	tags=35%, list=18%, signal=43%
SHIN_B_CELL_LYMPHOMA_CLUSTER_7	SHIN_B_CELL_LYMPHOMA_CLUSTER_7		27	0.463549	1.04416	0.383178	0.731317	1	2921	tags=26%, list=7%, signal=28%
KEGG_JAK_STAT_SIGNALING_PATHWAY	KEGG_JAK_STAT_SIGNALING_PATHWAY		155	0.356805	1.04387	0.34635	0.731752	1	5932	tags=25%, list=14%, signal=29%
MCCLUNG_CREB1_TARGETS_DN	MCCLUNG_CREB1_TARGETS_DN		56	0.40437	1.04378	0.352313	0.731527	1	5284	tags=21%, list=12%, signal=24%
NUMATA_CSF3_SIGNALING_VIA_STAT3	NUMATA_CSF3_SIGNALING_VIA_STAT3		20	0.491868	1.0434	0.393258	0.732355	1	4875	tags=30%, list=11%, signal=34%
AMIT_EGF_RESPONSE_240_HELA	AMIT_EGF_RESPONSE_240_HELA		59	0.40481	1.04299	0.367596	0.733272	1	5645	tags=31%, list=13%, signal=35%
MARCHINI_TRABECTEDIN_RESISTANCE_DN	MARCHINI_TRABECTEDIN_RESISTANCE_DN		45	0.420985	1.04295	0.380035	0.732825	1	3887	tags=24%, list=9%, signal=27%
HELLER_HDAC_TARGETS_SILENCED_BY_METHYLATION_UP	HELLER_HDAC_TARGETS_SILENCED_BY_METHYLATION_UP		433	0.324847	1.04274	0.322388	0.733035	1	5297	tags=24%, list=12%, signal=28%
SMITH_LIVER_CANCER	SMITH_LIVER_CANCER		47	0.419193	1.04221	0.373162	0.734428	1	6561	tags=26%, list=15%, signal=30%
SASAI_RESISTANCE_TO_NEOPLASTIC_TRANSFROMATION	SASAI_RESISTANCE_TO_NEOPLASTIC_TRANSFROMATION		50	0.420077	1.04205	0.363636	0.734427	1	6562	tags=40%, list=15%, signal=47%
GAVIN_FOXP3_TARGETS_CLUSTER_P4	GAVIN_FOXP3_TARGETS_CLUSTER_P4		101	0.373605	1.0415	0.345324	0.735833	1	8411	tags=49%, list=19%, signal=60%
LEE_LIVER_CANCER_DENA_UP	LEE_LIVER_CANCER_DENA_UP		60	0.404356	1.04074	0.379371	0.73817	1	6628	tags=33%, list=15%, signal=39%
KYNG_DNA_DAMAGE_BY_UV	KYNG_DNA_DAMAGE_BY_UV		56	0.410685	1.04066	0.363636	0.737863	1	7232	tags=39%, list=17%, signal=47%
BIOCARTA_TNFR2_PATHWAY	BIOCARTA_TNFR2_PATHWAY		17	0.519248	1.0405	0.410882	0.737841	1	2702	tags=24%, list=6%, signal=25%
RASHI_RESPONSE_TO_IONIZING_RADIATION_4	RASHI_RESPONSE_TO_IONIZING_RADIATION_4		46	0.418637	1.04022	0.378284	0.738306	1	5395	tags=26%, list=12%, signal=30%
REACTOME_TNFS_BIND_THEIR_PHYSIOLOGICAL_RECEPTORS	REACTOME_TNFS_BIND_THEIR_PHYSIOLOGICAL_RECEPTORS		29	0.45195	1.04003	0.386861	0.738395	1	7559	tags=41%, list=17%, signal=50%
OSWALD_HEMATOPOIETIC_STEM_CELL_IN_COLLAGEN_GEL_UP	OSWALD_HEMATOPOIETIC_STEM_CELL_IN_COLLAGEN_GEL_UP		218	0.346501	1.03999	0.344186	0.737937	1	7797	tags=35%, list=18%, signal=42%
LIM_MAMMARY_LUMINAL_PROGENITOR_UP	LIM_MAMMARY_LUMINAL_PROGENITOR_UP		58	0.407764	1.03909	0.369912	0.740768	1	3936	tags=26%, list=9%, signal=28%
ACEVEDO_LIVER_CANCER_WITH_H3K27ME3_UP	ACEVEDO_LIVER_CANCER_WITH_H3K27ME3_UP		286	0.333865	1.03883	0.330303	0.741134	1	8248	tags=33%, list=19%, signal=40%
TARTE_PLASMA_CELL_VS_PLASMABLAST_UP	TARTE_PLASMA_CELL_VS_PLASMABLAST_UP		386	0.328665	1.0387	0.30848	0.740985	1	7786	tags=30%, list=18%, signal=36%
LINDGREN_BLADDER_CANCER_HIGH_RECURRENCE	LINDGREN_BLADDER_CANCER_HIGH_RECURRENCE		47	0.41712	1.03848	0.375451	0.741248	1	7488	tags=34%, list=17%, signal=41%
REACTOME_ACTIVATION_OF_THE_MRNA_UPON_BINDING_OF_THE_CAP_BINDING_COMPLEX_AND_EIFS_AND_SUBSEQUENT_BINDING_TO_43S	REACTOME_ACTIVATION_OF_THE_MRNA_UPON_BINDING_OF_THE_CAP_BINDING_COMPLEX_AND_EIFS_AND_SUBSEQUENT_BINDING_TO_43S		60	0.403301	1.03764	0.38587	0.743826	1	9117	tags=35%, list=21%, signal=44%
REACTOME_RAP1_SIGNALLING	REACTOME_RAP1_SIGNALLING		15	0.528564	1.03762	0.4	0.743281	1	5603	tags=40%, list=13%, signal=46%
REACTOME_ACTIVATION_OF_IRF3_IRF7_MEDIATED_BY_TBK1_IKK_EPSILON	REACTOME_ACTIVATION_OF_IRF3_IRF7_MEDIATED_BY_TBK1_IKK_EPSILON		17	0.507799	1.03727	0.4	0.743978	1	8386	tags=53%, list=19%, signal=65%
REACTOME_REGULATION_OF_INSULIN_LIKE_GROWTH_FACTOR_IGF_TRANSPORT_AND_UPTAKE_BY_INSULIN_LIKE_GROWTH_FACTOR_BINDING_PROTEINS_IGFBPS	REACTOME_REGULATION_OF_INSULIN_LIKE_GROWTH_FACTOR_IGF_TRANSPORT_AND_UPTAKE_BY_INSULIN_LIKE_GROWTH_FACTOR_BINDING_PROTEINS_IGFBPS		124	0.362763	1.0372	0.361156	0.743693	1	5284	tags=24%, list=12%, signal=27%
REACTOME_CLASS_C_3_METABOTROPIC_GLUTAMATE_PHEROMONE_RECEPTORS	REACTOME_CLASS_C_3_METABOTROPIC_GLUTAMATE_PHEROMONE_RECEPTORS		39	0.435567	1.03683	0.372913	0.744438	1	7254	tags=26%, list=17%, signal=31%
KEGG_HISTIDINE_METABOLISM	KEGG_HISTIDINE_METABOLISM		29	0.455149	1.03645	0.391555	0.745259	1	3114	tags=24%, list=7%, signal=26%
BRUINS_UVC_RESPONSE_VIA_TP53_GROUP_D	BRUINS_UVC_RESPONSE_VIA_TP53_GROUP_D		264	0.335454	1.03635	0.329738	0.745023	1	8379	tags=37%, list=19%, signal=45%
LEE_LIVER_CANCER_HEPATOBLAST	LEE_LIVER_CANCER_HEPATOBLAST		16	0.517785	1.03635	0.425532	0.744437	1	2897	tags=25%, list=7%, signal=27%
SCHLOSSER_SERUM_RESPONSE_UP	SCHLOSSER_SERUM_RESPONSE_UP		125	0.367546	1.03628	0.348837	0.744135	1	6274	tags=32%, list=14%, signal=37%
REACTOME_SIALIC_ACID_METABOLISM	REACTOME_SIALIC_ACID_METABOLISM		33	0.444883	1.03611	0.389286	0.744194	1	4711	tags=30%, list=11%, signal=34%
TAKADA_GASTRIC_CANCER_COPY_NUMBER_DN	TAKADA_GASTRIC_CANCER_COPY_NUMBER_DN		28	0.455242	1.03559	0.357532	0.745479	1	8878	tags=50%, list=20%, signal=63%
BIOCARTA_TOB1_PATHWAY	BIOCARTA_TOB1_PATHWAY		19	0.492109	1.03503	0.378026	0.746997	1	7663	tags=37%, list=18%, signal=45%
REACTOME_N_GLYCAN_ANTENNAE_ELONGATION	REACTOME_N_GLYCAN_ANTENNAE_ELONGATION		15	0.524981	1.03501	0.414201	0.746441	1	3794	tags=40%, list=9%, signal=44%
KIM_WT1_TARGETS_12HR_DN	KIM_WT1_TARGETS_12HR_DN		213	0.344004	1.03501	0.35313	0.745854	1	8771	tags=36%, list=20%, signal=45%
KOYAMA_SEMA3B_TARGETS_UP	KOYAMA_SEMA3B_TARGETS_UP		262	0.336285	1.0349	0.332326	0.745654	1	5220	tags=26%, list=12%, signal=30%
TURASHVILI_BREAST_DUCTAL_CARCINOMA_VS_LOBULAR_NORMAL_DN	TURASHVILI_BREAST_DUCTAL_CARCINOMA_VS_LOBULAR_NORMAL_DN		69	0.391886	1.0348	0.369309	0.745453	1	7619	tags=39%, list=17%, signal=47%
PID_VEGFR1_PATHWAY	PID_VEGFR1_PATHWAY		26	0.465984	1.03472	0.389397	0.745149	1	4482	tags=27%, list=10%, signal=30%
WENDT_COHESIN_TARGETS_UP	WENDT_COHESIN_TARGETS_UP		32	0.450794	1.03469	0.395349	0.744656	1	3019	tags=25%, list=7%, signal=27%
REACTOME_BASIGIN_INTERACTIONS	REACTOME_BASIGIN_INTERACTIONS		25	0.468108	1.03467	0.388258	0.744171	1	5394	tags=36%, list=12%, signal=41%
ROZANOV_MMP14_TARGETS_UP	ROZANOV_MMP14_TARGETS_UP		262	0.336622	1.03461	0.345257	0.743786	1	3258	tags=19%, list=7%, signal=20%
REACTOME_ER_QUALITY_CONTROL_COMPARTMENT_ERQC	REACTOME_ER_QUALITY_CONTROL_COMPARTMENT_ERQC		20	0.495182	1.03461	0.40367	0.743231	1	8152	tags=50%, list=19%, signal=61%
GARGALOVIC_RESPONSE_TO_OXIDIZED_PHOSPHOLIPIDS_RED_UP	GARGALOVIC_RESPONSE_TO_OXIDIZED_PHOSPHOLIPIDS_RED_UP		16	0.523889	1.03434	0.41989	0.743631	1	5155	tags=31%, list=12%, signal=35%
WILENSKY_RESPONSE_TO_DARAPLADIB	WILENSKY_RESPONSE_TO_DARAPLADIB		28	0.458256	1.03424	0.387037	0.743437	1	4934	tags=32%, list=11%, signal=36%
LU_EZH2_TARGETS_DN	LU_EZH2_TARGETS_DN		396	0.326429	1.03422	0.335832	0.742951	1	7332	tags=30%, list=17%, signal=35%
REACTOME_TRIGLYCERIDE_CATABOLISM	REACTOME_TRIGLYCERIDE_CATABOLISM		24	0.474901	1.03399	0.394584	0.743241	1	7317	tags=38%, list=17%, signal=45%
REACTOME_GOLGI_ASSOCIATED_VESICLE_BIOGENESIS	REACTOME_GOLGI_ASSOCIATED_VESICLE_BIOGENESIS		56	0.401953	1.0339	0.384071	0.742969	1	10787	tags=70%, list=25%, signal=92%
GARGALOVIC_RESPONSE_TO_OXIDIZED_PHOSPHOLIPIDS_BLACK_UP	GARGALOVIC_RESPONSE_TO_OXIDIZED_PHOSPHOLIPIDS_BLACK_UP		34	0.441389	1.03387	0.379433	0.742523	1	7307	tags=44%, list=17%, signal=53%
GENTILE_UV_RESPONSE_CLUSTER_D9	GENTILE_UV_RESPONSE_CLUSTER_D9		25	0.477973	1.03357	0.409174	0.743078	1	2359	tags=32%, list=5%, signal=34%
YAO_TEMPORAL_RESPONSE_TO_PROGESTERONE_CLUSTER_5	YAO_TEMPORAL_RESPONSE_TO_PROGESTERONE_CLUSTER_5		29	0.451503	1.03357	0.383486	0.742505	1	4482	tags=31%, list=10%, signal=35%
SMIRNOV_RESPONSE_TO_IR_2HR_DN	SMIRNOV_RESPONSE_TO_IR_2HR_DN		57	0.402823	1.03318	0.371795	0.74341	1	3486	tags=28%, list=8%, signal=30%
HAHTOLA_MYCOSIS_FUNGOIDES_DN	HAHTOLA_MYCOSIS_FUNGOIDES_DN		15	0.526784	1.0331	0.398422	0.74314	1	8012	tags=47%, list=18%, signal=57%
YANG_BREAST_CANCER_ESR1_DN	YANG_BREAST_CANCER_ESR1_DN		25	0.475402	1.03304	0.395393	0.742803	1	3781	tags=32%, list=9%, signal=35%
REACTOME_HDMS_DEMETHYLATE_HISTONES	REACTOME_HDMS_DEMETHYLATE_HISTONES		23	0.462826	1.03295	0.383743	0.742553	1	8093	tags=48%, list=19%, signal=59%
DARWICHE_PAPILLOMA_RISK_LOW_UP	DARWICHE_PAPILLOMA_RISK_LOW_UP		159	0.347377	1.03289	0.365854	0.742192	1	6356	tags=26%, list=15%, signal=31%
HILLION_HMGA1_TARGETS	HILLION_HMGA1_TARGETS		90	0.372862	1.03261	0.369492	0.742651	1	8906	tags=40%, list=20%, signal=50%
VALK_AML_CLUSTER_4	VALK_AML_CLUSTER_4		29	0.458313	1.03215	0.402135	0.743812	1	6486	tags=34%, list=15%, signal=40%
KEGG_STEROID_BIOSYNTHESIS	KEGG_STEROID_BIOSYNTHESIS		17	0.503515	1.03189	0.411985	0.744249	1	9311	tags=59%, list=21%, signal=75%
FARMER_BREAST_CANCER_BASAL_VS_LULMINAL	FARMER_BREAST_CANCER_BASAL_VS_LULMINAL		326	0.331963	1.03181	0.329927	0.743951	1	7824	tags=37%, list=18%, signal=44%
DOANE_BREAST_CANCER_ESR1_DN	DOANE_BREAST_CANCER_ESR1_DN		47	0.411513	1.03151	0.391791	0.744507	1	5686	tags=36%, list=13%, signal=42%
LEE_CALORIE_RESTRICTION_MUSCLE_DN	LEE_CALORIE_RESTRICTION_MUSCLE_DN		42	0.429281	1.03141	0.40293	0.744309	1	8195	tags=40%, list=19%, signal=50%
PID_ALK1_PATHWAY	PID_ALK1_PATHWAY		26	0.4653	1.03131	0.390566	0.744125	1	9064	tags=38%, list=21%, signal=48%
REACTOME_SIGNALING_BY_NOTCH4	REACTOME_SIGNALING_BY_NOTCH4		82	0.377897	1.0312	0.386207	0.743942	1	8152	tags=33%, list=19%, signal=40%
KAYO_AGING_MUSCLE_DN	KAYO_AGING_MUSCLE_DN		120	0.360625	1.03114	0.345238	0.743583	1	9077	tags=42%, list=21%, signal=52%
REACTOME_GLYCOGEN_METABOLISM	REACTOME_GLYCOGEN_METABOLISM		27	0.459746	1.03053	0.407749	0.745239	1	8152	tags=52%, list=19%, signal=64%
BAELDE_DIABETIC_NEPHROPATHY_UP	BAELDE_DIABETIC_NEPHROPATHY_UP		89	0.376387	1.03052	0.360738	0.74471	1	6052	tags=28%, list=14%, signal=33%
REACTOME_DIGESTION_AND_ABSORPTION	REACTOME_DIGESTION_AND_ABSORPTION		28	0.456796	1.03012	0.393881	0.745602	1	7956	tags=29%, list=18%, signal=35%
HADDAD_B_LYMPHOCYTE_PROGENITOR	HADDAD_B_LYMPHOCYTE_PROGENITOR		272	0.335805	1.0297	0.35545	0.746585	1	8419	tags=32%, list=19%, signal=39%
POMEROY_MEDULLOBLASTOMA_DESMOPLASIC_VS_CLASSIC_DN	POMEROY_MEDULLOBLASTOMA_DESMOPLASIC_VS_CLASSIC_DN		60	0.395414	1.02946	0.3821	0.746877	1	8187	tags=37%, list=19%, signal=45%
OLSSON_E2F3_TARGETS_UP	OLSSON_E2F3_TARGETS_UP		25	0.466531	1.02924	0.400742	0.747046	1	2249	tags=24%, list=5%, signal=25%
LEE_AGING_CEREBELLUM_UP	LEE_AGING_CEREBELLUM_UP		79	0.37817	1.02906	0.38206	0.747146	1	7742	tags=30%, list=18%, signal=37%
MIKKELSEN_MEF_LCP_WITH_H3K27ME3	MIKKELSEN_MEF_LCP_WITH_H3K27ME3		72	0.389279	1.02902	0.362543	0.746729	1	7558	tags=32%, list=17%, signal=39%
AMIT_SERUM_RESPONSE_480_MCF10A	AMIT_SERUM_RESPONSE_480_MCF10A		38	0.425786	1.02902	0.380228	0.746163	1	1621	tags=21%, list=4%, signal=22%
GUTIERREZ_MULTIPLE_MYELOMA_UP	GUTIERREZ_MULTIPLE_MYELOMA_UP		35	0.434562	1.02717	0.399306	0.752418	1	9534	tags=49%, list=22%, signal=62%
KEGG_TERPENOID_BACKBONE_BIOSYNTHESIS	KEGG_TERPENOID_BACKBONE_BIOSYNTHESIS		15	0.51598	1.02675	0.430255	0.753475	1	7537	tags=53%, list=17%, signal=64%
GENTILE_UV_HIGH_DOSE_UP	GENTILE_UV_HIGH_DOSE_UP		20	0.495647	1.02663	0.405204	0.753365	1	6640	tags=40%, list=15%, signal=47%
PID_SYNDECAN_3_PATHWAY	PID_SYNDECAN_3_PATHWAY		17	0.509333	1.02656	0.404215	0.753054	1	9799	tags=59%, list=22%, signal=76%
REACTOME_FORMATION_OF_ATP_BY_CHEMIOSMOTIC_COUPLING	REACTOME_FORMATION_OF_ATP_BY_CHEMIOSMOTIC_COUPLING		16	0.515412	1.02628	0.424188	0.753451	1	10179	tags=56%, list=23%, signal=73%
MIKKELSEN_ES_LCP_WITH_H3K4ME3	MIKKELSEN_ES_LCP_WITH_H3K4ME3		143	0.357869	1.02582	0.397727	0.754581	1	7821	tags=34%, list=18%, signal=41%
REACTOME_SIGNALING_BY_NOTCH1_PEST_DOMAIN_MUTANTS_IN_CANCER	REACTOME_SIGNALING_BY_NOTCH1_PEST_DOMAIN_MUTANTS_IN_CANCER		58	0.393516	1.02556	0.397504	0.755017	1	8152	tags=47%, list=19%, signal=57%
REACTOME_SEMAPHORIN_INTERACTIONS	REACTOME_SEMAPHORIN_INTERACTIONS		64	0.39197	1.02531	0.400691	0.755397	1	7189	tags=36%, list=16%, signal=43%
REACTOME_METABOLISM_OF_FAT_SOLUBLE_VITAMINS	REACTOME_METABOLISM_OF_FAT_SOLUBLE_VITAMINS		48	0.407526	1.02504	0.402504	0.755814	1	4383	tags=27%, list=10%, signal=30%
WIERENGA_STAT5A_TARGETS_GROUP1	WIERENGA_STAT5A_TARGETS_GROUP1		126	0.360724	1.02473	0.384863	0.75641	1	8724	tags=37%, list=20%, signal=46%
REACTOME_PROTEIN_LOCALIZATION	REACTOME_PROTEIN_LOCALIZATION		164	0.346458	1.02469	0.376689	0.755959	1	8707	tags=40%, list=20%, signal=49%
FIGUEROA_AML_METHYLATION_CLUSTER_3_UP	FIGUEROA_AML_METHYLATION_CLUSTER_3_UP		170	0.346227	1.02415	0.392508	0.757346	1	7192	tags=33%, list=16%, signal=39%
COATES_MACROPHAGE_M1_VS_M2_UP	COATES_MACROPHAGE_M1_VS_M2_UP		86	0.377861	1.0237	0.397527	0.758423	1	6640	tags=38%, list=15%, signal=45%
KEGG_INOSITOL_PHOSPHATE_METABOLISM	KEGG_INOSITOL_PHOSPHATE_METABOLISM		54	0.398367	1.02339	0.401739	0.75901	1	4412	tags=28%, list=10%, signal=31%
KEGG_TGF_BETA_SIGNALING_PATHWAY	KEGG_TGF_BETA_SIGNALING_PATHWAY		85	0.375458	1.02327	0.388788	0.758847	1	8312	tags=36%, list=19%, signal=45%
CHANGOLKAR_H2AFY_TARGETS_DN	CHANGOLKAR_H2AFY_TARGETS_DN		39	0.424405	1.02324	0.417423	0.758383	1	7872	tags=31%, list=18%, signal=37%
ICHIBA_GRAFT_VERSUS_HOST_DISEASE_35D_DN	ICHIBA_GRAFT_VERSUS_HOST_DISEASE_35D_DN		50	0.410721	1.02317	0.432916	0.758072	1	7524	tags=38%, list=17%, signal=46%
DELASERNA_MYOD_TARGETS_UP	DELASERNA_MYOD_TARGETS_UP		84	0.372461	1.023	0.395349	0.758123	1	4034	tags=23%, list=9%, signal=25%
HUTTMANN_B_CLL_POOR_SURVIVAL_UP	HUTTMANN_B_CLL_POOR_SURVIVAL_UP		272	0.332738	1.02287	0.379845	0.75803	1	9037	tags=36%, list=21%, signal=46%
REACTOME_EUKARYOTIC_TRANSLATION_ELONGATION	REACTOME_EUKARYOTIC_TRANSLATION_ELONGATION		94	0.366984	1.0226	0.404437	0.758492	1	8823	tags=40%, list=20%, signal=51%
GENTILE_UV_RESPONSE_CLUSTER_D5	GENTILE_UV_RESPONSE_CLUSTER_D5		36	0.428013	1.02217	0.386364	0.759513	1	9433	tags=50%, list=22%, signal=64%
DANG_MYC_TARGETS_DN	DANG_MYC_TARGETS_DN		31	0.442759	1.02205	0.404022	0.759342	1	5025	tags=32%, list=11%, signal=36%
SMID_BREAST_CANCER_RELAPSE_IN_LUNG_DN	SMID_BREAST_CANCER_RELAPSE_IN_LUNG_DN		38	0.424053	1.022	0.417122	0.758971	1	6942	tags=34%, list=16%, signal=41%
AMIT_SERUM_RESPONSE_40_MCF10A	AMIT_SERUM_RESPONSE_40_MCF10A		31	0.44174	1.02156	0.398198	0.760013	1	7426	tags=35%, list=17%, signal=43%
NIKOLSKY_BREAST_CANCER_6P24_P22_AMPLICON	NIKOLSKY_BREAST_CANCER_6P24_P22_AMPLICON		21	0.483279	1.02145	0.414	0.759854	1	3074	tags=24%, list=7%, signal=26%
RIGGI_EWING_SARCOMA_PROGENITOR_DN	RIGGI_EWING_SARCOMA_PROGENITOR_DN		194	0.339874	1.02092	0.393136	0.761202	1	5500	tags=28%, list=13%, signal=32%
LIAO_HAVE_SOX4_BINDING_SITES	LIAO_HAVE_SOX4_BINDING_SITES		40	0.421642	1.02085	0.425308	0.760908	1	2893	tags=33%, list=7%, signal=35%
RUAN_RESPONSE_TO_TROGLITAZONE_UP	RUAN_RESPONSE_TO_TROGLITAZONE_UP		24	0.464084	1.02057	0.388582	0.761371	1	2028	tags=21%, list=5%, signal=22%
LEIN_MEDULLA_MARKERS	LEIN_MEDULLA_MARKERS		85	0.376404	1.02048	0.38422	0.761145	1	7311	tags=39%, list=17%, signal=47%
DE_YY1_TARGETS_DN	DE_YY1_TARGETS_DN		93	0.36856	1.0204	0.409168	0.760821	1	9057	tags=44%, list=21%, signal=55%
REACTOME_NR1H2_AND_NR1H3_MEDIATED_SIGNALING	REACTOME_NR1H2_AND_NR1H3_MEDIATED_SIGNALING		47	0.407936	1.02036	0.40636	0.760406	1	8542	tags=43%, list=20%, signal=53%
KORKOLA_EMBRYONAL_CARCINOMA_UP	KORKOLA_EMBRYONAL_CARCINOMA_UP		42	0.417958	1.02035	0.400369	0.759904	1	9309	tags=50%, list=21%, signal=63%
PID_TRAIL_PATHWAY	PID_TRAIL_PATHWAY		28	0.456076	1.02022	0.429104	0.759799	1	4214	tags=36%, list=10%, signal=39%
MACLACHLAN_BRCA1_TARGETS_DN	MACLACHLAN_BRCA1_TARGETS_DN		16	0.517606	1.0202	0.416174	0.759329	1	2685	tags=25%, list=6%, signal=27%
STEIN_ESRRA_TARGETS_DN	STEIN_ESRRA_TARGETS_DN		103	0.362625	1.0201	0.388298	0.759118	1	7896	tags=37%, list=18%, signal=45%
BIOCARTA_VEGF_PATHWAY	BIOCARTA_VEGF_PATHWAY		27	0.454054	1.01982	0.417122	0.759525	1	4596	tags=30%, list=11%, signal=33%
PIEPOLI_LGI1_TARGETS_UP	PIEPOLI_LGI1_TARGETS_UP		17	0.51002	1.01978	0.428295	0.759111	1	7278	tags=35%, list=17%, signal=42%
KYNG_DNA_DAMAGE_BY_GAMMA_AND_UV_RADIATION	KYNG_DNA_DAMAGE_BY_GAMMA_AND_UV_RADIATION		80	0.37862	1.0197	0.384211	0.758867	1	6433	tags=28%, list=15%, signal=32%
LINDGREN_BLADDER_CANCER_CLUSTER_2B	LINDGREN_BLADDER_CANCER_CLUSTER_2B		386	0.318927	1.01929	0.36391	0.759847	1	7258	tags=30%, list=17%, signal=36%
CHIANG_LIVER_CANCER_SUBCLASS_POLYSOMY7_UP	CHIANG_LIVER_CANCER_SUBCLASS_POLYSOMY7_UP		76	0.3719	1.0191	0.40378	0.759953	1	9247	tags=43%, list=21%, signal=55%
CHEN_NEUROBLASTOMA_COPY_NUMBER_GAINS	CHEN_NEUROBLASTOMA_COPY_NUMBER_GAINS		50	0.406089	1.01907	0.411467	0.759485	1	3387	tags=22%, list=8%, signal=24%
SCHAEFFER_SOX9_TARGETS_IN_PROSTATE_DEVELOPMENT_UP	SCHAEFFER_SOX9_TARGETS_IN_PROSTATE_DEVELOPMENT_UP		21	0.470923	1.01901	0.412758	0.759109	1	8057	tags=52%, list=18%, signal=64%
IIZUKA_LIVER_CANCER_PROGRESSION_G2_G3_UP	IIZUKA_LIVER_CANCER_PROGRESSION_G2_G3_UP		27	0.458764	1.01893	0.424015	0.758874	1	7805	tags=41%, list=18%, signal=50%
MALTA_CURATED_STEMNESS_MARKERS	MALTA_CURATED_STEMNESS_MARKERS		21	0.479193	1.01878	0.41953	0.758884	1	1856	tags=33%, list=4%, signal=35%
SENESE_HDAC1_TARGETS_DN	SENESE_HDAC1_TARGETS_DN		262	0.332765	1.01867	0.397608	0.758707	1	4573	tags=23%, list=10%, signal=25%
MEISSNER_NPC_ICP_WITH_H3K4ME3	MEISSNER_NPC_ICP_WITH_H3K4ME3		19	0.487336	1.01845	0.417769	0.758969	1	9681	tags=58%, list=22%, signal=74%
KEGG_SNARE_INTERACTIONS_IN_VESICULAR_TRANSPORT	KEGG_SNARE_INTERACTIONS_IN_VESICULAR_TRANSPORT		38	0.422777	1.01828	0.421933	0.75904	1	8926	tags=47%, list=20%, signal=59%
BOYAULT_LIVER_CANCER_SUBCLASS_G1_DN	BOYAULT_LIVER_CANCER_SUBCLASS_G1_DN		40	0.419912	1.01799	0.414365	0.759541	1	7524	tags=48%, list=17%, signal=57%
BIOCARTA_MCALPAIN_PATHWAY	BIOCARTA_MCALPAIN_PATHWAY		19	0.492695	1.01785	0.410072	0.759472	1	3639	tags=26%, list=8%, signal=29%
HAN_JNK_SINGALING_UP	HAN_JNK_SINGALING_UP		34	0.428368	1.01742	0.42576	0.760438	1	6693	tags=38%, list=15%, signal=45%
MIKKELSEN_IPS_LCP_WITH_H3K4ME3	MIKKELSEN_IPS_LCP_WITH_H3K4ME3		173	0.345306	1.0171	0.391026	0.761073	1	7461	tags=34%, list=17%, signal=40%
JACKSON_DNMT1_TARGETS_UP	JACKSON_DNMT1_TARGETS_UP		83	0.373185	1.01636	0.391081	0.763227	1	8071	tags=42%, list=18%, signal=52%
WORSCHECH_TUMOR_EVASION_AND_TOLEROGENICITY_UP	WORSCHECH_TUMOR_EVASION_AND_TOLEROGENICITY_UP		32	0.437469	1.01613	0.416357	0.763509	1	1767	tags=16%, list=4%, signal=16%
GOLUB_ALL_VS_AML_DN	GOLUB_ALL_VS_AML_DN		23	0.468311	1.0159	0.436131	0.763784	1	8905	tags=43%, list=20%, signal=55%
BRUINS_UVC_RESPONSE_VIA_TP53_GROUP_C	BRUINS_UVC_RESPONSE_VIA_TP53_GROUP_C		86	0.370738	1.01586	0.392157	0.763376	1	5977	tags=28%, list=14%, signal=32%
GARGALOVIC_RESPONSE_TO_OXIDIZED_PHOSPHOLIPIDS_SALMON_DN	GARGALOVIC_RESPONSE_TO_OXIDIZED_PHOSPHOLIPIDS_SALMON_DN		15	0.523115	1.0155	0.438433	0.764096	1	8012	tags=60%, list=18%, signal=73%
ASTIER_INTEGRIN_SIGNALING	ASTIER_INTEGRIN_SIGNALING		56	0.396375	1.0155	0.391867	0.763534	1	7927	tags=41%, list=18%, signal=50%
JI_RESPONSE_TO_FSH_UP	JI_RESPONSE_TO_FSH_UP		66	0.386396	1.01532	0.434555	0.76363	1	9531	tags=58%, list=22%, signal=74%
CREIGHTON_ENDOCRINE_THERAPY_RESISTANCE_2	CREIGHTON_ENDOCRINE_THERAPY_RESISTANCE_2		453	0.314824	1.01455	0.410184	0.765976	1	7622	tags=32%, list=17%, signal=39%
SUZUKI_RESPONSE_TO_TSA_AND_DECITABINE_1B	SUZUKI_RESPONSE_TO_TSA_AND_DECITABINE_1B		17	0.492422	1.01418	0.414991	0.766788	1	7207	tags=35%, list=16%, signal=42%
VANHARANTA_UTERINE_FIBROID_WITH_7Q_DELETION_UP	VANHARANTA_UTERINE_FIBROID_WITH_7Q_DELETION_UP		66	0.388239	1.01413	0.400685	0.766418	1	5037	tags=26%, list=12%, signal=29%
REACTOME_PHASE_I_FUNCTIONALIZATION_OF_COMPOUNDS	REACTOME_PHASE_I_FUNCTIONALIZATION_OF_COMPOUNDS		105	0.361101	1.01398	0.419463	0.766434	1	9457	tags=36%, list=22%, signal=46%
IIZUKA_LIVER_CANCER_PROGRESSION_L1_G1_UP	IIZUKA_LIVER_CANCER_PROGRESSION_L1_G1_UP		20	0.484246	1.01378	0.405354	0.766609	1	618	tags=15%, list=1%, signal=15%
DACOSTA_UV_RESPONSE_VIA_ERCC3_COMMON_DN	DACOSTA_UV_RESPONSE_VIA_ERCC3_COMMON_DN		452	0.317278	1.01341	0.396576	0.767373	1	9420	tags=40%, list=22%, signal=51%
REACTOME_CELL_CELL_COMMUNICATION	REACTOME_CELL_CELL_COMMUNICATION		130	0.355572	1.01326	0.415693	0.767355	1	7405	tags=28%, list=17%, signal=34%
NAKAMURA_ADIPOGENESIS_LATE_UP	NAKAMURA_ADIPOGENESIS_LATE_UP		97	0.366833	1.01321	0.400668	0.767004	1	7907	tags=34%, list=18%, signal=41%
GAUSSMANN_MLL_AF4_FUSION_TARGETS_C_UP	GAUSSMANN_MLL_AF4_FUSION_TARGETS_C_UP		166	0.344793	1.01255	0.398042	0.768859	1	7341	tags=31%, list=17%, signal=37%
REACTOME_FATTY_ACID_METABOLISM	REACTOME_FATTY_ACID_METABOLISM		177	0.343173	1.01196	0.411402	0.770545	1	7923	tags=32%, list=18%, signal=38%
ZHENG_FOXP3_TARGETS_IN_THYMUS_UP	ZHENG_FOXP3_TARGETS_IN_THYMUS_UP		196	0.338088	1.0117	0.410982	0.7709	1	7508	tags=32%, list=17%, signal=38%
KAYO_CALORIE_RESTRICTION_MUSCLE_UP	KAYO_CALORIE_RESTRICTION_MUSCLE_UP		93	0.361669	1.01165	0.41046	0.770538	1	6483	tags=28%, list=15%, signal=33%
KYNG_DNA_DAMAGE_DN	KYNG_DNA_DAMAGE_DN		184	0.340971	1.01152	0.407407	0.77043	1	7648	tags=32%, list=17%, signal=39%
PID_IL12_2PATHWAY	PID_IL12_2PATHWAY		63	0.387421	1.01147	0.417241	0.770074	1	3825	tags=22%, list=9%, signal=24%
YAGI_AML_WITH_INV_16_TRANSLOCATION	YAGI_AML_WITH_INV_16_TRANSLOCATION		406	0.318806	1.01095	0.398352	0.771458	1	7390	tags=29%, list=17%, signal=34%
BAE_BRCA1_TARGETS_UP	BAE_BRCA1_TARGETS_UP		70	0.380091	1.01075	0.405872	0.771675	1	9199	tags=51%, list=21%, signal=65%
CERVERA_SDHB_TARGETS_2	CERVERA_SDHB_TARGETS_2		114	0.355361	1.01015	0.427609	0.773348	1	3331	tags=22%, list=8%, signal=24%
GRAHAM_CML_QUIESCENT_VS_NORMAL_DIVIDING_UP	GRAHAM_CML_QUIESCENT_VS_NORMAL_DIVIDING_UP		56	0.389789	1.00995	0.398246	0.773505	1	5686	tags=27%, list=13%, signal=31%
REACTOME_GENE_AND_PROTEIN_EXPRESSION_BY_JAK_STAT_SIGNALING_AFTER_INTERLEUKIN_12_STIMULATION	REACTOME_GENE_AND_PROTEIN_EXPRESSION_BY_JAK_STAT_SIGNALING_AFTER_INTERLEUKIN_12_STIMULATION		38	0.41883	1.00992	0.434944	0.773063	1	6563	tags=39%, list=15%, signal=46%
CHIBA_RESPONSE_TO_TSA_DN	CHIBA_RESPONSE_TO_TSA_DN		21	0.474245	1.00932	0.439479	0.774805	1	2520	tags=24%, list=6%, signal=25%
NEWMAN_ERCC6_TARGETS_DN	NEWMAN_ERCC6_TARGETS_DN		39	0.419522	1.00901	0.432384	0.775418	1	4551	tags=31%, list=10%, signal=34%
AMIT_EGF_RESPONSE_480_MCF10A	AMIT_EGF_RESPONSE_480_MCF10A		43	0.411158	1.00855	0.428829	0.776599	1	8484	tags=44%, list=19%, signal=55%
REACTOME_BIOLOGICAL_OXIDATIONS	REACTOME_BIOLOGICAL_OXIDATIONS		221	0.332022	1.0082	0.407121	0.777305	1	8915	tags=34%, list=20%, signal=42%
DAVICIONI_MOLECULAR_ARMS_VS_ERMS_DN	DAVICIONI_MOLECULAR_ARMS_VS_ERMS_DN		179	0.341926	1.008	0.433058	0.777465	1	6704	tags=31%, list=15%, signal=37%
KEGG_PATHWAYS_IN_CANCER	KEGG_PATHWAYS_IN_CANCER		325	0.322075	1.00791	0.412294	0.777201	1	8086	tags=33%, list=18%, signal=40%
HOFMANN_MYELODYSPLASTIC_SYNDROM_RISK_UP	HOFMANN_MYELODYSPLASTIC_SYNDROM_RISK_UP		23	0.467596	1.00787	0.451128	0.7768	1	5020	tags=26%, list=11%, signal=29%
RIGGI_EWING_SARCOMA_PROGENITOR_UP	RIGGI_EWING_SARCOMA_PROGENITOR_UP		424	0.317034	1.00773	0.413074	0.776752	1	7207	tags=32%, list=16%, signal=37%
SASSON_RESPONSE_TO_GONADOTROPHINS_DN	SASSON_RESPONSE_TO_GONADOTROPHINS_DN		86	0.371999	1.00717	0.420875	0.778218	1	6446	tags=34%, list=15%, signal=39%
ZIRN_TRETINOIN_RESPONSE_WT1_UP	ZIRN_TRETINOIN_RESPONSE_WT1_UP		23	0.471597	1.00676	0.44697	0.779204	1	6810	tags=43%, list=16%, signal=51%
WONG_ENDMETRIUM_CANCER_UP	WONG_ENDMETRIUM_CANCER_UP		25	0.45617	1.00671	0.417266	0.778843	1	6125	tags=40%, list=14%, signal=46%
REACTOME_PHASE_II_CONJUGATION_OF_COMPOUNDS	REACTOME_PHASE_II_CONJUGATION_OF_COMPOUNDS		109	0.356303	1.00642	0.41443	0.779326	1	8022	tags=36%, list=18%, signal=44%
DITTMER_PTHLH_TARGETS_UP	DITTMER_PTHLH_TARGETS_UP		110	0.355268	1.00639	0.452459	0.778896	1	4005	tags=23%, list=9%, signal=25%
PID_ERB_GENOMIC_PATHWAY	PID_ERB_GENOMIC_PATHWAY		15	0.509548	1.00632	0.446729	0.778592	1	9116	tags=53%, list=21%, signal=67%
BILD_SRC_ONCOGENIC_SIGNATURE	BILD_SRC_ONCOGENIC_SIGNATURE		57	0.392739	1.00581	0.42328	0.779875	1	8129	tags=42%, list=19%, signal=52%
NIKOLSKY_BREAST_CANCER_17Q11_Q21_AMPLICON	NIKOLSKY_BREAST_CANCER_17Q11_Q21_AMPLICON		132	0.347327	1.00573	0.425566	0.779594	1	7556	tags=30%, list=17%, signal=36%
ENK_UV_RESPONSE_KERATINOCYTE_DN	ENK_UV_RESPONSE_KERATINOCYTE_DN		475	0.312979	1.00565	0.420144	0.779344	1	9124	tags=38%, list=21%, signal=48%
REACTOME_GLYCOSAMINOGLYCAN_METABOLISM	REACTOME_GLYCOSAMINOGLYCAN_METABOLISM		124	0.347016	1.00553	0.435644	0.779238	1	8022	tags=35%, list=18%, signal=42%
CAIRO_HEPATOBLASTOMA_UP	CAIRO_HEPATOBLASTOMA_UP		210	0.332987	1.00539	0.41791	0.779168	1	8240	tags=37%, list=19%, signal=46%
CAIRO_LIVER_DEVELOPMENT_UP	CAIRO_LIVER_DEVELOPMENT_UP		165	0.341853	1.00535	0.439324	0.778741	1	6566	tags=30%, list=15%, signal=36%
GAUSSMANN_MLL_AF4_FUSION_TARGETS_G_UP	GAUSSMANN_MLL_AF4_FUSION_TARGETS_G_UP		242	0.329038	1.00535	0.446372	0.778195	1	4507	tags=20%, list=10%, signal=22%
NAKAYAMA_SOFT_TISSUE_TUMORS_PCA2_DN	NAKAYAMA_SOFT_TISSUE_TUMORS_PCA2_DN		81	0.371366	1.00526	0.414763	0.777905	1	7395	tags=36%, list=17%, signal=43%
REACTOME_SMOOTH_MUSCLE_CONTRACTION	REACTOME_SMOOTH_MUSCLE_CONTRACTION		38	0.421268	1.00497	0.44523	0.778459	1	2520	tags=24%, list=6%, signal=25%
REACTOME_TERMINATION_OF_O_GLYCAN_BIOSYNTHESIS	REACTOME_TERMINATION_OF_O_GLYCAN_BIOSYNTHESIS		23	0.466429	1.00436	0.441989	0.780147	1	8557	tags=43%, list=20%, signal=54%
STEARMAN_LUNG_CANCER_EARLY_VS_LATE_UP	STEARMAN_LUNG_CANCER_EARLY_VS_LATE_UP		125	0.346185	1.00395	0.432886	0.7811	1	8671	tags=36%, list=20%, signal=45%
DARWICHE_PAPILLOMA_RISK_HIGH_UP	DARWICHE_PAPILLOMA_RISK_HIGH_UP		146	0.344605	1.00368	0.433498	0.781485	1	6356	tags=25%, list=15%, signal=30%
DAIRKEE_CANCER_PRONE_RESPONSE_E2	DAIRKEE_CANCER_PRONE_RESPONSE_E2		28	0.445254	1.00361	0.441341	0.781185	1	4631	tags=29%, list=11%, signal=32%
BIOCARTA_EGF_PATHWAY	BIOCARTA_EGF_PATHWAY		27	0.446207	1.00338	0.439771	0.7815	1	2472	tags=26%, list=6%, signal=27%
BROWNE_HCMV_INFECTION_24HR_UP	BROWNE_HCMV_INFECTION_24HR_UP		146	0.344091	1.00328	0.436333	0.781322	1	6648	tags=30%, list=15%, signal=35%
PID_NFKAPPAB_CANONICAL_PATHWAY	PID_NFKAPPAB_CANONICAL_PATHWAY		23	0.464945	1.0032	0.435514	0.781066	1	8505	tags=52%, list=19%, signal=65%
REACTOME_BETA_DEFENSINS	REACTOME_BETA_DEFENSINS		41	0.41554	1.0025	0.441281	0.783055	1	5851	tags=10%, list=13%, signal=11%
VERHAAK_GLIOBLASTOMA_CLASSICAL	VERHAAK_GLIOBLASTOMA_CLASSICAL		160	0.342747	1.00238	0.441368	0.782939	1	8054	tags=34%, list=18%, signal=41%
IZADPANAH_STEM_CELL_ADIPOSE_VS_BONE_DN	IZADPANAH_STEM_CELL_ADIPOSE_VS_BONE_DN		107	0.358106	1.00108	0.425225	0.787175	1	6874	tags=33%, list=16%, signal=39%
DUAN_PRDM5_TARGETS	DUAN_PRDM5_TARGETS		76	0.369705	1.001	0.447788	0.786918	1	7531	tags=39%, list=17%, signal=48%
DAZARD_RESPONSE_TO_UV_NHEK_UP	DAZARD_RESPONSE_TO_UV_NHEK_UP		212	0.333402	1.00056	0.425633	0.787969	1	5966	tags=26%, list=14%, signal=30%
SIMBULAN_PARP1_TARGETS_UP	SIMBULAN_PARP1_TARGETS_UP		30	0.428916	1.0005	0.443414	0.787638	1	4433	tags=33%, list=10%, signal=37%
NABA_ECM_AFFILIATED	NABA_ECM_AFFILIATED		170	0.339182	1.00047	0.432	0.787175	1	6273	tags=26%, list=14%, signal=30%
KEGG_HEMATOPOIETIC_CELL_LINEAGE	KEGG_HEMATOPOIETIC_CELL_LINEAGE		87	0.363772	1.00047	0.446488	0.786625	1	7419	tags=29%, list=17%, signal=35%
CAFFAREL_RESPONSE_TO_THC_24HR_5_UP	CAFFAREL_RESPONSE_TO_THC_24HR_5_UP		32	0.434291	1.0002	0.435805	0.787058	1	8934	tags=56%, list=20%, signal=71%
REACTOME_NICOTINATE_METABOLISM	REACTOME_NICOTINATE_METABOLISM		31	0.431681	1.00004	0.443203	0.787117	1	9386	tags=45%, list=21%, signal=57%
KEGG_BUTANOATE_METABOLISM	KEGG_BUTANOATE_METABOLISM		34	0.420587	0.999566	0.451677	0.788266	1	8946	tags=53%, list=20%, signal=67%
ZHAN_MULTIPLE_MYELOMA_MS_UP	ZHAN_MULTIPLE_MYELOMA_MS_UP		49	0.394334	0.999514	0.459165	0.787897	1	8136	tags=43%, list=19%, signal=53%
ICHIBA_GRAFT_VERSUS_HOST_DISEASE_35D_UP	ICHIBA_GRAFT_VERSUS_HOST_DISEASE_35D_UP		143	0.342351	0.999036	0.456053	0.789121	1	8206	tags=32%, list=19%, signal=39%
FERRANDO_T_ALL_WITH_MLL_ENL_FUSION_UP	FERRANDO_T_ALL_WITH_MLL_ENL_FUSION_UP		88	0.367497	0.998516	0.442539	0.790398	1	7266	tags=33%, list=17%, signal=39%
HU_GENOTOXIC_DAMAGE_24HR	HU_GENOTOXIC_DAMAGE_24HR		31	0.428676	0.998221	0.454376	0.790921	1	6527	tags=35%, list=15%, signal=42%
KARLSSON_TGFB1_TARGETS_DN	KARLSSON_TGFB1_TARGETS_DN		191	0.333005	0.998168	0.461049	0.790565	1	4568	tags=23%, list=10%, signal=26%
FLECHNER_BIOPSY_KIDNEY_TRANSPLANT_REJECTED_VS_OK_UP	FLECHNER_BIOPSY_KIDNEY_TRANSPLANT_REJECTED_VS_OK_UP		86	0.363931	0.998112	0.448217	0.790216	1	8036	tags=35%, list=18%, signal=43%
YAGI_AML_WITH_T_9_11_TRANSLOCATION	YAGI_AML_WITH_T_9_11_TRANSLOCATION		129	0.349742	0.997416	0.441128	0.79227	1	9189	tags=40%, list=21%, signal=50%
REACTOME_ANTIGEN_PROCESSING_CROSS_PRESENTATION	REACTOME_ANTIGEN_PROCESSING_CROSS_PRESENTATION		99	0.355614	0.997313	0.433333	0.792086	1	8268	tags=32%, list=19%, signal=40%
HSIAO_LIVER_SPECIFIC_GENES	HSIAO_LIVER_SPECIFIC_GENES		249	0.326684	0.997209	0.458457	0.791903	1	7743	tags=31%, list=18%, signal=37%
WANG_RESPONSE_TO_ANDROGEN_UP	WANG_RESPONSE_TO_ANDROGEN_UP		27	0.445088	0.996928	0.44084	0.792372	1	9173	tags=48%, list=21%, signal=61%
XU_HGF_SIGNALING_NOT_VIA_AKT1_6HR	XU_HGF_SIGNALING_NOT_VIA_AKT1_6HR		25	0.449777	0.996906	0.437613	0.791892	1	4213	tags=28%, list=10%, signal=31%
KAYO_AGING_MUSCLE_UP	KAYO_AGING_MUSCLE_UP		237	0.32683	0.9969	0.463224	0.791365	1	7627	tags=30%, list=17%, signal=36%
ZHAN_MULTIPLE_MYELOMA_CD1_AND_CD2_DN	ZHAN_MULTIPLE_MYELOMA_CD1_AND_CD2_DN		53	0.389487	0.996742	0.462107	0.791372	1	4173	tags=23%, list=10%, signal=25%
REACTOME_RAB_GEFS_EXCHANGE_GTP_FOR_GDP_ON_RABS	REACTOME_RAB_GEFS_EXCHANGE_GTP_FOR_GDP_ON_RABS		88	0.363969	0.996716	0.430357	0.790923	1	8094	tags=39%, list=19%, signal=47%
GRUETZMANN_PANCREATIC_CANCER_DN	GRUETZMANN_PANCREATIC_CANCER_DN		199	0.333898	0.996477	0.476874	0.791274	1	8948	tags=37%, list=20%, signal=46%
BROWNE_HCMV_INFECTION_48HR_DN	BROWNE_HCMV_INFECTION_48HR_DN		476	0.310975	0.996364	0.452693	0.791119	1	7373	tags=28%, list=17%, signal=34%
ZHAN_V2_LATE_DIFFERENTIATION_GENES	ZHAN_V2_LATE_DIFFERENTIATION_GENES		41	0.410784	0.996154	0.448529	0.791376	1	3252	tags=27%, list=7%, signal=29%
KUROZUMI_RESPONSE_TO_ONCOCYTIC_VIRUS_AND_CYCLIC_RGD	KUROZUMI_RESPONSE_TO_ONCOCYTIC_VIRUS_AND_CYCLIC_RGD		20	0.481587	0.99585	0.462385	0.791928	1	4561	tags=20%, list=10%, signal=22%
BERENJENO_TRANSFORMED_BY_RHOA_FOREVER_UP	BERENJENO_TRANSFORMED_BY_RHOA_FOREVER_UP		21	0.47433	0.99563	0.434535	0.792159	1	1387	tags=24%, list=3%, signal=25%
VANOEVELEN_MYOGENESIS_SIN3A_TARGETS	VANOEVELEN_MYOGENESIS_SIN3A_TARGETS		220	0.329149	0.994959	0.462025	0.793997	1	7365	tags=31%, list=17%, signal=38%
JOSEPH_RESPONSE_TO_SODIUM_BUTYRATE_UP	JOSEPH_RESPONSE_TO_SODIUM_BUTYRATE_UP		31	0.433489	0.994907	0.460432	0.793627	1	5747	tags=35%, list=13%, signal=41%
WINTER_HYPOXIA_DN	WINTER_HYPOXIA_DN		50	0.3953	0.994862	0.440708	0.793257	1	6991	tags=32%, list=16%, signal=38%
BRUNO_HEMATOPOIESIS	BRUNO_HEMATOPOIESIS		64	0.375738	0.994635	0.460573	0.79358	1	5517	tags=30%, list=13%, signal=34%
REACTOME_SYNTHESIS_OF_SUBSTRATES_IN_N_GLYCAN_BIOSYTHESIS	REACTOME_SYNTHESIS_OF_SUBSTRATES_IN_N_GLYCAN_BIOSYTHESIS		63	0.380036	0.994332	0.45641	0.794129	1	3794	tags=24%, list=9%, signal=26%
REACTOME_SYNDECAN_INTERACTIONS	REACTOME_SYNDECAN_INTERACTIONS		27	0.437992	0.994257	0.452794	0.793849	1	7833	tags=44%, list=18%, signal=54%
QI_PLASMACYTOMA_UP	QI_PLASMACYTOMA_UP		254	0.325118	0.994026	0.445483	0.794137	1	7396	tags=30%, list=17%, signal=36%
REACTOME_CHOLESTEROL_BIOSYNTHESIS	REACTOME_CHOLESTEROL_BIOSYNTHESIS		25	0.453035	0.993855	0.476459	0.794168	1	8640	tags=52%, list=20%, signal=65%
BERTUCCI_INVASIVE_CARCINOMA_DUCTAL_VS_LOBULAR_DN	BERTUCCI_INVASIVE_CARCINOMA_DUCTAL_VS_LOBULAR_DN		45	0.403208	0.993665	0.445826	0.794341	1	6637	tags=38%, list=15%, signal=44%
ZIRN_TRETINOIN_RESPONSE_UP	ZIRN_TRETINOIN_RESPONSE_UP		20	0.463871	0.993201	0.464627	0.795471	1	8372	tags=35%, list=19%, signal=43%
SCHEIDEREIT_IKK_INTERACTING_PROTEINS	SCHEIDEREIT_IKK_INTERACTING_PROTEINS		50	0.394276	0.993064	0.438938	0.795391	1	8184	tags=42%, list=19%, signal=52%
NABA_BASEMENT_MEMBRANES	NABA_BASEMENT_MEMBRANES		40	0.416638	0.992766	0.458484	0.795906	1	4383	tags=38%, list=10%, signal=42%
DAZARD_RESPONSE_TO_UV_NHEK_DN	DAZARD_RESPONSE_TO_UV_NHEK_DN		292	0.321255	0.992155	0.490076	0.797567	1	9156	tags=41%, list=21%, signal=51%
MCBRYAN_PUBERTAL_BREAST_6_7WK_UP	MCBRYAN_PUBERTAL_BREAST_6_7WK_UP		189	0.333004	0.991922	0.472269	0.797877	1	8856	tags=42%, list=20%, signal=53%
REACTOME_MITOCHONDRIAL_TRNA_AMINOACYLATION	REACTOME_MITOCHONDRIAL_TRNA_AMINOACYLATION		18	0.479577	0.991649	0.454376	0.798341	1	6474	tags=44%, list=15%, signal=52%
LEE_LIVER_CANCER_CIPROFIBRATE_DN	LEE_LIVER_CANCER_CIPROFIBRATE_DN		66	0.373642	0.991448	0.462069	0.798537	1	7524	tags=32%, list=17%, signal=38%
TURASHVILI_BREAST_DUCTAL_CARCINOMA_VS_LOBULAR_NORMAL_UP	TURASHVILI_BREAST_DUCTAL_CARCINOMA_VS_LOBULAR_NORMAL_UP		73	0.373692	0.991325	0.476277	0.798425	1	2315	tags=19%, list=5%, signal=20%
REACTOME_ORGANIC_CATION_ANION_ZWITTERION_TRANSPORT	REACTOME_ORGANIC_CATION_ANION_ZWITTERION_TRANSPORT		15	0.510584	0.991226	0.479008	0.79823	1	4344	tags=40%, list=10%, signal=44%
RATTENBACHER_BOUND_BY_CELF1	RATTENBACHER_BOUND_BY_CELF1		420	0.311883	0.991031	0.468481	0.798393	1	8285	tags=35%, list=19%, signal=42%
KUNINGER_IGF1_VS_PDGFB_TARGETS_DN	KUNINGER_IGF1_VS_PDGFB_TARGETS_DN		46	0.397901	0.990927	0.446886	0.798226	1	2665	tags=20%, list=6%, signal=21%
GENTILE_UV_RESPONSE_CLUSTER_D4	GENTILE_UV_RESPONSE_CLUSTER_D4		54	0.390871	0.990358	0.46422	0.799745	1	3330	tags=22%, list=8%, signal=24%
BOYLAN_MULTIPLE_MYELOMA_PCA3_DN	BOYLAN_MULTIPLE_MYELOMA_PCA3_DN		66	0.373214	0.99033	0.492119	0.799305	1	9085	tags=42%, list=21%, signal=53%
LASTOWSKA_NEUROBLASTOMA_COPY_NUMBER_UP	LASTOWSKA_NEUROBLASTOMA_COPY_NUMBER_UP		183	0.334275	0.990246	0.463054	0.799065	1	9018	tags=42%, list=21%, signal=53%
YAGI_AML_WITH_T_8_21_TRANSLOCATION	YAGI_AML_WITH_T_8_21_TRANSLOCATION		366	0.313438	0.990242	0.484627	0.798539	1	5497	tags=23%, list=13%, signal=26%
BROWNE_HCMV_INFECTION_18HR_DN	BROWNE_HCMV_INFECTION_18HR_DN		180	0.333746	0.990195	0.488294	0.798165	1	6721	tags=26%, list=15%, signal=30%
REACTOME_CRMPS_IN_SEMA3A_SIGNALING	REACTOME_CRMPS_IN_SEMA3A_SIGNALING		16	0.506404	0.98978	0.474806	0.799194	1	1885	tags=31%, list=4%, signal=33%
KYNG_DNA_DAMAGE_BY_4NQO_OR_GAMMA_RADIATION	KYNG_DNA_DAMAGE_BY_4NQO_OR_GAMMA_RADIATION		15	0.507839	0.989603	0.44	0.799281	1	6281	tags=40%, list=14%, signal=47%
KANG_IMMORTALIZED_BY_TERT_UP	KANG_IMMORTALIZED_BY_TERT_UP		88	0.364646	0.989468	0.46831	0.79921	1	8609	tags=41%, list=20%, signal=51%
PEREZ_TP53_AND_TP63_TARGETS	PEREZ_TP53_AND_TP63_TARGETS		206	0.326226	0.989231	0.459502	0.799531	1	5285	tags=24%, list=12%, signal=27%
SHETH_LIVER_CANCER_VS_TXNIP_LOSS_PAM1	SHETH_LIVER_CANCER_VS_TXNIP_LOSS_PAM1		250	0.322001	0.989062	0.484076	0.799557	1	8597	tags=37%, list=20%, signal=46%
CHNG_MULTIPLE_MYELOMA_HYPERPLOID_UP	CHNG_MULTIPLE_MYELOMA_HYPERPLOID_UP		52	0.387489	0.98883	0.464351	0.79988	1	9432	tags=44%, list=22%, signal=56%
BROWNE_HCMV_INFECTION_20HR_DN	BROWNE_HCMV_INFECTION_20HR_DN		99	0.355888	0.988741	0.457655	0.79965	1	7663	tags=40%, list=18%, signal=49%
PURBEY_TARGETS_OF_CTBP1_NOT_SATB1_DN	PURBEY_TARGETS_OF_CTBP1_NOT_SATB1_DN		403	0.30843	0.988663	0.47813	0.79939	1	8146	tags=30%, list=19%, signal=37%
WEST_ADRENOCORTICAL_CARCINOMA_VS_ADENOMA_DN	WEST_ADRENOCORTICAL_CARCINOMA_VS_ADENOMA_DN		25	0.441946	0.988552	0.482042	0.79922	1	9054	tags=32%, list=21%, signal=40%
PASQUALUCCI_LYMPHOMA_BY_GC_STAGE_DN	PASQUALUCCI_LYMPHOMA_BY_GC_STAGE_DN		166	0.335267	0.988547	0.47191	0.79869	1	7187	tags=31%, list=16%, signal=37%
PLASARI_TGFB1_TARGETS_1HR_UP	PLASARI_TGFB1_TARGETS_1HR_UP		33	0.429025	0.988243	0.475712	0.799256	1	4568	tags=27%, list=10%, signal=30%
BORCZUK_MALIGNANT_MESOTHELIOMA_DN	BORCZUK_MALIGNANT_MESOTHELIOMA_DN		101	0.351923	0.987547	0.47927	0.801245	1	7109	tags=31%, list=16%, signal=37%
GOTZMANN_EPITHELIAL_TO_MESENCHYMAL_TRANSITION_UP	GOTZMANN_EPITHELIAL_TO_MESENCHYMAL_TRANSITION_UP		69	0.371832	0.987397	0.47695	0.801257	1	7340	tags=38%, list=17%, signal=45%
BENPORATH_NOS_TARGETS	BENPORATH_NOS_TARGETS		177	0.33351	0.986944	0.491339	0.802274	1	4730	tags=23%, list=11%, signal=26%
DARWICHE_SQUAMOUS_CELL_CARCINOMA_UP	DARWICHE_SQUAMOUS_CELL_CARCINOMA_UP		146	0.341692	0.986711	0.4992	0.802614	1	6356	tags=26%, list=15%, signal=30%
LEE_NEURAL_CREST_STEM_CELL_UP	LEE_NEURAL_CREST_STEM_CELL_UP		146	0.341531	0.986552	0.470492	0.80264	1	7554	tags=33%, list=17%, signal=40%
BOCHKIS_FOXA2_TARGETS	BOCHKIS_FOXA2_TARGETS		424	0.309254	0.986303	0.52071	0.803037	1	8839	tags=34%, list=20%, signal=42%
REACTOME_TNFR2_NON_CANONICAL_NF_KB_PATHWAY	REACTOME_TNFR2_NON_CANONICAL_NF_KB_PATHWAY		101	0.350269	0.986244	0.461672	0.80271	1	8152	tags=32%, list=19%, signal=39%
SMID_BREAST_CANCER_LUMINAL_A_UP	SMID_BREAST_CANCER_LUMINAL_A_UP		85	0.362044	0.986206	0.479574	0.802303	1	7395	tags=36%, list=17%, signal=44%
PARK_APL_PATHOGENESIS_DN	PARK_APL_PATHOGENESIS_DN		48	0.395612	0.985969	0.467714	0.802636	1	6855	tags=35%, list=16%, signal=42%
CHEBOTAEV_GR_TARGETS_UP	CHEBOTAEV_GR_TARGETS_UP		76	0.364194	0.985863	0.473404	0.802456	1	5543	tags=30%, list=13%, signal=35%
HOFFMANN_PRE_BI_TO_LARGE_PRE_BII_LYMPHOCYTE_DN	HOFFMANN_PRE_BI_TO_LARGE_PRE_BII_LYMPHOCYTE_DN		73	0.368234	0.985647	0.460069	0.802681	1	5585	tags=34%, list=13%, signal=39%
VART_KSHV_INFECTION_ANGIOGENIC_MARKERS_UP	VART_KSHV_INFECTION_ANGIOGENIC_MARKERS_UP		162	0.336471	0.985157	0.484553	0.80394	1	4672	tags=22%, list=11%, signal=24%
SHEPARD_BMYB_MORPHOLINO_UP	SHEPARD_BMYB_MORPHOLINO_UP		209	0.323722	0.985097	0.466346	0.803609	1	4997	tags=21%, list=11%, signal=23%
MARZEC_IL2_SIGNALING_UP	MARZEC_IL2_SIGNALING_UP		114	0.349735	0.984711	0.500821	0.804469	1	8057	tags=36%, list=18%, signal=44%
MAHAJAN_RESPONSE_TO_IL1A_DN	MAHAJAN_RESPONSE_TO_IL1A_DN		70	0.371278	0.983896	0.461676	0.806861	1	3182	tags=21%, list=7%, signal=23%
BIOCARTA_P53HYPOXIA_PATHWAY	BIOCARTA_P53HYPOXIA_PATHWAY		21	0.463623	0.983858	0.465909	0.806469	1	1317	tags=24%, list=3%, signal=25%
LEE_TARGETS_OF_PTCH1_AND_SUFU_UP	LEE_TARGETS_OF_PTCH1_AND_SUFU_UP		56	0.380997	0.983604	0.482821	0.806842	1	3809	tags=23%, list=9%, signal=25%
ZHENG_FOXP3_TARGETS_IN_T_LYMPHOCYTE_DN	ZHENG_FOXP3_TARGETS_IN_T_LYMPHOCYTE_DN		39	0.411182	0.983407	0.472727	0.806974	1	8210	tags=51%, list=19%, signal=63%
REACTOME_INTERLEUKIN_2_FAMILY_SIGNALING	REACTOME_INTERLEUKIN_2_FAMILY_SIGNALING		44	0.398855	0.983006	0.447323	0.807916	1	4231	tags=27%, list=10%, signal=30%
PID_AJDISS_2PATHWAY	PID_AJDISS_2PATHWAY		48	0.394292	0.982998	0.477941	0.807404	1	7266	tags=33%, list=17%, signal=40%
LI_CISPLATIN_RESISTANCE_DN	LI_CISPLATIN_RESISTANCE_DN		33	0.424782	0.982725	0.474074	0.807864	1	8074	tags=45%, list=18%, signal=56%
DEMAGALHAES_AGING_DN	DEMAGALHAES_AGING_DN		16	0.489181	0.982717	0.45735	0.807361	1	8775	tags=56%, list=20%, signal=70%
HOELZEL_NF1_TARGETS_DN	HOELZEL_NF1_TARGETS_DN		118	0.34309	0.982646	0.471304	0.807074	1	5512	tags=31%, list=13%, signal=35%
REACTOME_P75NTR_SIGNALS_VIA_NF_KB	REACTOME_P75NTR_SIGNALS_VIA_NF_KB		16	0.487054	0.982293	0.47025	0.807802	1	8866	tags=69%, list=20%, signal=86%
MARCHINI_TRABECTEDIN_RESISTANCE_UP	MARCHINI_TRABECTEDIN_RESISTANCE_UP		20	0.458554	0.981797	0.448463	0.809094	1	4192	tags=35%, list=10%, signal=39%
OUELLET_CULTURED_OVARIAN_CANCER_INVASIVE_VS_LMP_UP	OUELLET_CULTURED_OVARIAN_CANCER_INVASIVE_VS_LMP_UP		68	0.36893	0.981672	0.47973	0.809014	1	3249	tags=19%, list=7%, signal=21%
MEISSNER_NPC_HCP_WITH_H3K4ME2	MEISSNER_NPC_HCP_WITH_H3K4ME2		485	0.305526	0.98145	0.546392	0.809275	1	6737	tags=27%, list=15%, signal=32%
CHESLER_BRAIN_QTL_CIS	CHESLER_BRAIN_QTL_CIS		72	0.369294	0.981059	0.484321	0.810099	1	3592	tags=24%, list=8%, signal=26%
PECE_MAMMARY_STEM_CELL_UP	PECE_MAMMARY_STEM_CELL_UP		135	0.339223	0.980995	0.496753	0.809779	1	8215	tags=35%, list=19%, signal=43%
RIZ_ERYTHROID_DIFFERENTIATION_APOBEC2	RIZ_ERYTHROID_DIFFERENTIATION_APOBEC2		25	0.441159	0.980945	0.464015	0.809421	1	5801	tags=32%, list=13%, signal=37%
CHIANG_LIVER_CANCER_SUBCLASS_PROLIFERATION_DN	CHIANG_LIVER_CANCER_SUBCLASS_PROLIFERATION_DN		178	0.331443	0.980806	0.496753	0.809358	1	7204	tags=30%, list=16%, signal=36%
REACTOME_NOTCH_HLH_TRANSCRIPTION_PATHWAY	REACTOME_NOTCH_HLH_TRANSCRIPTION_PATHWAY		28	0.430394	0.980444	0.491194	0.810101	1	7224	tags=46%, list=17%, signal=56%
BOYAULT_LIVER_CANCER_SUBCLASS_G12_UP	BOYAULT_LIVER_CANCER_SUBCLASS_G12_UP		39	0.405434	0.980349	0.458029	0.809864	1	8734	tags=49%, list=20%, signal=61%
MOREAUX_MULTIPLE_MYELOMA_BY_TACI_UP	MOREAUX_MULTIPLE_MYELOMA_BY_TACI_UP		365	0.309393	0.980109	0.519824	0.810212	1	7396	tags=28%, list=17%, signal=34%
YAO_TEMPORAL_RESPONSE_TO_PROGESTERONE_CLUSTER_4	YAO_TEMPORAL_RESPONSE_TO_PROGESTERONE_CLUSTER_4		15	0.501254	0.980079	0.488753	0.809781	1	7572	tags=40%, list=17%, signal=48%
LEE_AGING_MUSCLE_UP	LEE_AGING_MUSCLE_UP		37	0.411689	0.979541	0.473404	0.811205	1	3584	tags=24%, list=8%, signal=26%
MCCABE_BOUND_BY_HOXC6	MCCABE_BOUND_BY_HOXC6		449	0.304108	0.979428	0.531792	0.81108	1	8172	tags=30%, list=19%, signal=36%
HAMAI_APOPTOSIS_VIA_TRAIL_DN	HAMAI_APOPTOSIS_VIA_TRAIL_DN		196	0.327701	0.979032	0.477237	0.811966	1	6602	tags=29%, list=15%, signal=34%
REACTOME_NCAM1_INTERACTIONS	REACTOME_NCAM1_INTERACTIONS		42	0.402623	0.978891	0.497326	0.811933	1	8262	tags=50%, list=19%, signal=62%
RORIE_TARGETS_OF_EWSR1_FLI1_FUSION_UP	RORIE_TARGETS_OF_EWSR1_FLI1_FUSION_UP		28	0.432424	0.97885	0.477314	0.811561	1	4634	tags=25%, list=11%, signal=28%
BLALOCK_ALZHEIMERS_DISEASE_INCIPIENT_UP	BLALOCK_ALZHEIMERS_DISEASE_INCIPIENT_UP		379	0.308193	0.978809	0.514837	0.811185	1	8021	tags=33%, list=18%, signal=40%
REACTOME_SHC_MEDIATED_CASCADE_FGFR4	REACTOME_SHC_MEDIATED_CASCADE_FGFR4		20	0.469835	0.97792	0.490637	0.813885	1	7713	tags=30%, list=18%, signal=36%
GARGALOVIC_RESPONSE_TO_OXIDIZED_PHOSPHOLIPIDS_GREEN_UP	GARGALOVIC_RESPONSE_TO_OXIDIZED_PHOSPHOLIPIDS_GREEN_UP		26	0.435439	0.977881	0.47541	0.813488	1	6311	tags=42%, list=14%, signal=49%
REACTOME_LATE_ENDOSOMAL_MICROAUTOPHAGY	REACTOME_LATE_ENDOSOMAL_MICROAUTOPHAGY		34	0.412774	0.977649	0.478947	0.813777	1	8152	tags=47%, list=19%, signal=58%
NAKAMURA_CANCER_MICROENVIRONMENT_UP	NAKAMURA_CANCER_MICROENVIRONMENT_UP		27	0.435889	0.977315	0.450094	0.814442	1	3597	tags=22%, list=8%, signal=24%
SCHMIDT_POR_TARGETS_IN_LIMB_BUD_UP	SCHMIDT_POR_TARGETS_IN_LIMB_BUD_UP		27	0.436391	0.977177	0.489908	0.814413	1	9311	tags=56%, list=21%, signal=71%
BROWNE_HCMV_INFECTION_1HR_UP	BROWNE_HCMV_INFECTION_1HR_UP		52	0.385418	0.977166	0.48532	0.813915	1	7291	tags=35%, list=17%, signal=41%
PID_INTEGRIN_CS_PATHWAY	PID_INTEGRIN_CS_PATHWAY		26	0.442407	0.976699	0.492701	0.815078	1	7833	tags=54%, list=18%, signal=66%
REACTOME_C_TYPE_LECTIN_RECEPTORS_CLRS	REACTOME_C_TYPE_LECTIN_RECEPTORS_CLRS		140	0.336659	0.976571	0.495033	0.815005	1	8258	tags=30%, list=19%, signal=37%
ANDERSEN_LIVER_CANCER_KRT19_UP	ANDERSEN_LIVER_CANCER_KRT19_UP		35	0.415589	0.976554	0.476277	0.814528	1	6628	tags=26%, list=15%, signal=30%
STARK_PREFRONTAL_CORTEX_22Q11_DELETION_UP	STARK_PREFRONTAL_CORTEX_22Q11_DELETION_UP		196	0.326125	0.976552	0.498344	0.813999	1	8061	tags=35%, list=18%, signal=43%
TIAN_TNF_SIGNALING_NOT_VIA_NFKB	TIAN_TNF_SIGNALING_NOT_VIA_NFKB		22	0.457471	0.976164	0.495292	0.814816	1	6883	tags=36%, list=16%, signal=43%
REACTOME_G_ALPHA_Q_SIGNALLING_EVENTS	REACTOME_G_ALPHA_Q_SIGNALLING_EVENTS		216	0.323737	0.97561	0.509174	0.816248	1	7215	tags=25%, list=16%, signal=30%
KEGG_FOCAL_ADHESION	KEGG_FOCAL_ADHESION		199	0.322427	0.97531	0.51424	0.816803	1	7088	tags=29%, list=16%, signal=35%
KLEIN_PRIMARY_EFFUSION_LYMPHOMA_UP	KLEIN_PRIMARY_EFFUSION_LYMPHOMA_UP		49	0.389276	0.97495	0.4947	0.817553	1	4482	tags=29%, list=10%, signal=32%
HOSHIDA_LIVER_CANCER_SUBCLASS_S2	HOSHIDA_LIVER_CANCER_SUBCLASS_S2		114	0.343847	0.973975	0.501712	0.820465	1	8770	tags=41%, list=20%, signal=51%
SUZUKI_AMPLIFIED_IN_ORAL_CANCER	SUZUKI_AMPLIFIED_IN_ORAL_CANCER		16	0.482335	0.973685	0.499029	0.820982	1	354	tags=13%, list=1%, signal=13%
ZHAN_MULTIPLE_MYELOMA_HP_UP	ZHAN_MULTIPLE_MYELOMA_HP_UP		48	0.390452	0.973545	0.491228	0.820885	1	5548	tags=35%, list=13%, signal=41%
BIOCARTA_CD40_PATHWAY	BIOCARTA_CD40_PATHWAY		15	0.500266	0.973395	0.515094	0.820899	1	455	tags=13%, list=1%, signal=13%
BURTON_ADIPOGENESIS_11	BURTON_ADIPOGENESIS_11		49	0.387094	0.973171	0.504604	0.821136	1	3608	tags=27%, list=8%, signal=29%
REACTOME_TRANSLATION	REACTOME_TRANSLATION		275	0.315015	0.9729	0.547504	0.821596	1	9175	tags=40%, list=21%, signal=50%
REACTOME_FATTY_ACIDS	REACTOME_FATTY_ACIDS		15	0.49973	0.972678	0.483516	0.821851	1	1488	tags=13%, list=3%, signal=14%
DAZARD_UV_RESPONSE_CLUSTER_G1	DAZARD_UV_RESPONSE_CLUSTER_G1		61	0.377033	0.972332	0.502627	0.822548	1	7979	tags=39%, list=18%, signal=48%
MIKKELSEN_NPC_HCP_WITH_H3K27ME3	MIKKELSEN_NPC_HCP_WITH_H3K27ME3		343	0.310678	0.97215	0.548851	0.822666	1	8610	tags=33%, list=20%, signal=41%
JECHLINGER_EPITHELIAL_TO_MESENCHYMAL_TRANSITION_DN	JECHLINGER_EPITHELIAL_TO_MESENCHYMAL_TRANSITION_DN		58	0.380614	0.971761	0.525483	0.82349	1	4568	tags=24%, list=10%, signal=27%
REACTOME_INTERLEUKIN_12_FAMILY_SIGNALING	REACTOME_INTERLEUKIN_12_FAMILY_SIGNALING		57	0.377173	0.971501	0.510274	0.823892	1	6563	tags=33%, list=15%, signal=39%
BARRIER_CANCER_RELAPSE_TUMOR_SAMPLE_UP	BARRIER_CANCER_RELAPSE_TUMOR_SAMPLE_UP		15	0.48929	0.971433	0.487379	0.823617	1	8209	tags=40%, list=19%, signal=49%
JAERVINEN_AMPLIFIED_IN_LARYNGEAL_CANCER	JAERVINEN_AMPLIFIED_IN_LARYNGEAL_CANCER		40	0.399647	0.971327	0.51259	0.82346	1	9361	tags=45%, list=21%, signal=57%
JOHNSTONE_PARVB_TARGETS_2_DN	JOHNSTONE_PARVB_TARGETS_2_DN		341	0.309514	0.971254	0.532544	0.823187	1	8656	tags=38%, list=20%, signal=46%
SCHAEFFER_PROSTATE_DEVELOPMENT_6HR_DN	SCHAEFFER_PROSTATE_DEVELOPMENT_6HR_DN		453	0.303113	0.970962	0.573034	0.823695	1	8159	tags=30%, list=19%, signal=37%
DEMAGALHAES_AGING_UP	DEMAGALHAES_AGING_UP		53	0.380499	0.970908	0.473958	0.823373	1	6703	tags=26%, list=15%, signal=31%
REACTOME_ION_CHANNEL_TRANSPORT	REACTOME_ION_CHANNEL_TRANSPORT		183	0.326408	0.970567	0.52439	0.824016	1	8209	tags=36%, list=19%, signal=44%
REACTOME_BIOSYNTHESIS_OF_SPECIALIZED_PRORESOLVING_MEDIATORS_SPMS	REACTOME_BIOSYNTHESIS_OF_SPECIALIZED_PRORESOLVING_MEDIATORS_SPMS		19	0.467006	0.970256	0.493433	0.824601	1	4308	tags=26%, list=10%, signal=29%
BERENJENO_ROCK_SIGNALING_NOT_VIA_RHOA_UP	BERENJENO_ROCK_SIGNALING_NOT_VIA_RHOA_UP		29	0.427093	0.97014	0.486535	0.824455	1	5457	tags=28%, list=12%, signal=31%
PID_HDAC_CLASSI_PATHWAY	PID_HDAC_CLASSI_PATHWAY		66	0.364285	0.969579	0.493507	0.825961	1	3238	tags=24%, list=7%, signal=26%
NAKAMURA_ADIPOGENESIS_EARLY_UP	NAKAMURA_ADIPOGENESIS_EARLY_UP		61	0.377919	0.969563	0.532847	0.825485	1	7918	tags=38%, list=18%, signal=46%
KEGG_REGULATION_OF_ACTIN_CYTOSKELETON	KEGG_REGULATION_OF_ACTIN_CYTOSKELETON		212	0.32109	0.969299	0.511218	0.825867	1	7833	tags=33%, list=18%, signal=41%
BRACHAT_RESPONSE_TO_METHOTREXATE_DN	BRACHAT_RESPONSE_TO_METHOTREXATE_DN		26	0.43762	0.969055	0.491525	0.82616	1	2746	tags=27%, list=6%, signal=29%
WANG_ESOPHAGUS_CANCER_VS_NORMAL_UP	WANG_ESOPHAGUS_CANCER_VS_NORMAL_UP		119	0.342283	0.968694	0.512605	0.826897	1	7207	tags=35%, list=16%, signal=42%
OHGUCHI_LIVER_HNF4A_TARGETS_DN	OHGUCHI_LIVER_HNF4A_TARGETS_DN		165	0.325887	0.968585	0.531949	0.826757	1	6496	tags=28%, list=15%, signal=33%
LEIN_PONS_MARKERS	LEIN_PONS_MARKERS		91	0.353897	0.968487	0.537133	0.826576	1	7090	tags=35%, list=16%, signal=42%
NAKAMURA_ADIPOGENESIS_LATE_DN	NAKAMURA_ADIPOGENESIS_LATE_DN		36	0.413901	0.968468	0.527174	0.826115	1	5094	tags=31%, list=12%, signal=35%
HAHTOLA_MYCOSIS_FUNGOIDES_UP	HAHTOLA_MYCOSIS_FUNGOIDES_UP		15	0.496269	0.968281	0.495108	0.826256	1	792	tags=20%, list=2%, signal=20%
REACTOME_DISEASES_ASSOCIATED_WITH_GLYCOSAMINOGLYCAN_METABOLISM	REACTOME_DISEASES_ASSOCIATED_WITH_GLYCOSAMINOGLYCAN_METABOLISM		41	0.395952	0.966946	0.5386	0.83061	1	5820	tags=32%, list=13%, signal=37%
HATADA_METHYLATED_IN_LUNG_CANCER_DN	HATADA_METHYLATED_IN_LUNG_CANCER_DN		35	0.405416	0.966701	0.491589	0.831005	1	2890	tags=17%, list=7%, signal=18%
LUCAS_HNF4A_TARGETS_UP	LUCAS_HNF4A_TARGETS_UP		58	0.376632	0.966562	0.504554	0.830943	1	4552	tags=29%, list=10%, signal=33%
LU_AGING_BRAIN_DN	LU_AGING_BRAIN_DN		152	0.329868	0.966456	0.547049	0.830808	1	9278	tags=39%, list=21%, signal=49%
MARTIN_NFKB_TARGETS_UP	MARTIN_NFKB_TARGETS_UP		44	0.389786	0.965974	0.486159	0.831972	1	4812	tags=30%, list=11%, signal=33%
SHIN_B_CELL_LYMPHOMA_CLUSTER_9	SHIN_B_CELL_LYMPHOMA_CLUSTER_9		19	0.466191	0.965815	0.50969	0.831979	1	1988	tags=26%, list=5%, signal=28%
PLASARI_TGFB1_SIGNALING_VIA_NFIC_10HR_UP	PLASARI_TGFB1_SIGNALING_VIA_NFIC_10HR_UP		57	0.375565	0.965691	0.502645	0.831891	1	4422	tags=28%, list=10%, signal=31%
PID_P38_MKK3_6PATHWAY	PID_P38_MKK3_6PATHWAY		26	0.431899	0.96561	0.501799	0.83164	1	8851	tags=46%, list=20%, signal=58%
REACTOME_BIOSYNTHESIS_OF_THE_N_GLYCAN_PRECURSOR_DOLICHOL_LIPID_LINKED_OLIGOSACCHARIDE_LLO_AND_TRANSFER_TO_A_NASCENT_PROTEIN	REACTOME_BIOSYNTHESIS_OF_THE_N_GLYCAN_PRECURSOR_DOLICHOL_LIPID_LINKED_OLIGOSACCHARIDE_LLO_AND_TRANSFER_TO_A_NASCENT_PROTEIN		78	0.35992	0.965295	0.520661	0.832251	1	7528	tags=32%, list=17%, signal=39%
HOSHIDA_LIVER_CANCER_SUBCLASS_S3	HOSHIDA_LIVER_CANCER_SUBCLASS_S3		266	0.310579	0.965264	0.54908	0.831834	1	7805	tags=32%, list=18%, signal=39%
PID_SYNDECAN_1_PATHWAY	PID_SYNDECAN_1_PATHWAY		46	0.386176	0.964612	0.51167	0.83365	1	8286	tags=37%, list=19%, signal=46%
SHI_SPARC_TARGETS_UP	SHI_SPARC_TARGETS_UP		24	0.447805	0.964599	0.500921	0.833164	1	9599	tags=58%, list=22%, signal=75%
HAHTOLA_MYCOSIS_FUNGOIDES_SKIN_UP	HAHTOLA_MYCOSIS_FUNGOIDES_SKIN_UP		175	0.323903	0.964382	0.54054	0.833411	1	8248	tags=33%, list=19%, signal=41%
TOMLINS_PROSTATE_CANCER_DN	TOMLINS_PROSTATE_CANCER_DN		39	0.405147	0.964035	0.522222	0.834079	1	7258	tags=49%, list=17%, signal=58%
WIELAND_UP_BY_HBV_INFECTION	WIELAND_UP_BY_HBV_INFECTION		98	0.350615	0.963554	0.535406	0.835265	1	6703	tags=27%, list=15%, signal=31%
GRESHOCK_CANCER_COPY_NUMBER_UP	GRESHOCK_CANCER_COPY_NUMBER_UP		320	0.306318	0.96302	0.565217	0.836676	1	7648	tags=32%, list=17%, signal=38%
WANG_ADIPOGENIC_GENES_REPRESSED_BY_SIRT1	WANG_ADIPOGENIC_GENES_REPRESSED_BY_SIRT1		28	0.427518	0.962861	0.504638	0.836697	1	6170	tags=32%, list=14%, signal=37%
HOSHIDA_LIVER_CANCER_SURVIVAL_UP	HOSHIDA_LIVER_CANCER_SURVIVAL_UP		73	0.360655	0.96281	0.507993	0.83635	1	6562	tags=33%, list=15%, signal=39%
REACTOME_EGFR_DOWNREGULATION	REACTOME_EGFR_DOWNREGULATION		31	0.416253	0.962744	0.506239	0.836043	1	9170	tags=55%, list=21%, signal=69%
PYEON_CANCER_HEAD_AND_NECK_VS_CERVICAL_DN	PYEON_CANCER_HEAD_AND_NECK_VS_CERVICAL_DN		29	0.419333	0.962514	0.516981	0.836349	1	6865	tags=31%, list=16%, signal=37%
LEE_METASTASIS_AND_ALTERNATIVE_SPLICING_UP	LEE_METASTASIS_AND_ALTERNATIVE_SPLICING_UP		74	0.359806	0.962497	0.52196	0.835876	1	7006	tags=36%, list=16%, signal=43%
GENTILE_UV_RESPONSE_CLUSTER_D2	GENTILE_UV_RESPONSE_CLUSTER_D2		37	0.401904	0.962417	0.500914	0.835639	1	4568	tags=24%, list=10%, signal=27%
BIOCARTA_CASPASE_PATHWAY	BIOCARTA_CASPASE_PATHWAY		22	0.451508	0.962214	0.498141	0.835816	1	8511	tags=59%, list=19%, signal=73%
SANA_RESPONSE_TO_IFNG_DN	SANA_RESPONSE_TO_IFNG_DN		85	0.350896	0.961886	0.529307	0.836467	1	2620	tags=16%, list=6%, signal=17%
YAUCH_HEDGEHOG_SIGNALING_PARACRINE_DN	YAUCH_HEDGEHOG_SIGNALING_PARACRINE_DN		252	0.312968	0.96174	0.578778	0.836445	1	7593	tags=29%, list=17%, signal=35%
REACTOME_RIP_MEDIATED_NFKB_ACTIVATION_VIA_ZBP1	REACTOME_RIP_MEDIATED_NFKB_ACTIVATION_VIA_ZBP1		17	0.469918	0.961664	0.506641	0.836158	1	9529	tags=47%, list=22%, signal=60%
CHNG_MULTIPLE_MYELOMA_HYPERPLOID_DN	CHNG_MULTIPLE_MYELOMA_HYPERPLOID_DN		30	0.418292	0.961208	0.511364	0.837218	1	8461	tags=43%, list=19%, signal=54%
YAGI_AML_WITH_11Q23_REARRANGED	YAGI_AML_WITH_11Q23_REARRANGED		340	0.308121	0.961143	0.590062	0.836908	1	7724	tags=32%, list=18%, signal=38%
GAZDA_DIAMOND_BLACKFAN_ANEMIA_ERYTHROID_UP	GAZDA_DIAMOND_BLACKFAN_ANEMIA_ERYTHROID_UP		26	0.430839	0.960792	0.484064	0.837635	1	6090	tags=31%, list=14%, signal=36%
PID_ARF_3PATHWAY	PID_ARF_3PATHWAY		19	0.459349	0.960577	0.517172	0.837862	1	9478	tags=58%, list=22%, signal=74%
PID_IL6_7_PATHWAY	PID_IL6_7_PATHWAY		47	0.38485	0.960495	0.507169	0.837631	1	3252	tags=28%, list=7%, signal=30%
WOOD_EBV_EBNA1_TARGETS_DN	WOOD_EBV_EBNA1_TARGETS_DN		47	0.383471	0.960329	0.514019	0.83768	1	3620	tags=21%, list=8%, signal=23%
REACTOME_REGULATION_OF_CHOLESTEROL_BIOSYNTHESIS_BY_SREBP_SREBF	REACTOME_REGULATION_OF_CHOLESTEROL_BIOSYNTHESIS_BY_SREBP_SREBF		55	0.382093	0.960226	0.536842	0.837522	1	8699	tags=40%, list=20%, signal=50%
HELLER_HDAC_TARGETS_UP	HELLER_HDAC_TARGETS_UP		291	0.309993	0.960026	0.5875	0.83773	1	6745	tags=29%, list=15%, signal=33%
LIEN_BREAST_CARCINOMA_METAPLASTIC_VS_DUCTAL_UP	LIEN_BREAST_CARCINOMA_METAPLASTIC_VS_DUCTAL_UP		83	0.352243	0.959925	0.528674	0.837562	1	7169	tags=33%, list=16%, signal=39%
YAO_TEMPORAL_RESPONSE_TO_PROGESTERONE_CLUSTER_8	YAO_TEMPORAL_RESPONSE_TO_PROGESTERONE_CLUSTER_8		50	0.386766	0.959272	0.522769	0.839333	1	5159	tags=28%, list=12%, signal=32%
PELLICCIOTTA_HDAC_IN_ANTIGEN_PRESENTATION_UP	PELLICCIOTTA_HDAC_IN_ANTIGEN_PRESENTATION_UP		64	0.371199	0.959239	0.519231	0.838927	1	8112	tags=39%, list=19%, signal=48%
GOLDRATH_IMMUNE_MEMORY	GOLDRATH_IMMUNE_MEMORY		64	0.36385	0.958879	0.536673	0.839678	1	3394	tags=28%, list=8%, signal=30%
GENTLES_LEUKEMIC_STEM_CELL_UP	GENTLES_LEUKEMIC_STEM_CELL_UP		29	0.424648	0.95886	0.546618	0.839214	1	6039	tags=38%, list=14%, signal=44%
POS_HISTAMINE_RESPONSE_NETWORK	POS_HISTAMINE_RESPONSE_NETWORK		30	0.418444	0.958663	0.508507	0.839354	1	8100	tags=40%, list=19%, signal=49%
YEGNASUBRAMANIAN_PROSTATE_CANCER	YEGNASUBRAMANIAN_PROSTATE_CANCER		134	0.335736	0.958048	0.580268	0.841065	1	6116	tags=27%, list=14%, signal=31%
CHENG_IMPRINTED_BY_ESTRADIOL	CHENG_IMPRINTED_BY_ESTRADIOL		109	0.340371	0.957754	0.513957	0.841571	1	8427	tags=39%, list=19%, signal=48%
REACTOME_METABOLISM_OF_CARBOHYDRATES	REACTOME_METABOLISM_OF_CARBOHYDRATES		293	0.309453	0.9574	0.586687	0.842294	1	8022	tags=32%, list=18%, signal=39%
LU_TUMOR_ANGIOGENESIS_UP	LU_TUMOR_ANGIOGENESIS_UP		25	0.427816	0.957383	0.502722	0.841825	1	4482	tags=28%, list=10%, signal=31%
SANDERSON_PPARA_TARGETS	SANDERSON_PPARA_TARGETS		15	0.495951	0.957373	0.533708	0.841342	1	4955	tags=47%, list=11%, signal=53%
JOHANSSON_BRAIN_CANCER_EARLY_VS_LATE_DN	JOHANSSON_BRAIN_CANCER_EARLY_VS_LATE_DN		40	0.397011	0.956998	0.517691	0.842114	1	2173	tags=15%, list=5%, signal=16%
BROWNE_HCMV_INFECTION_12HR_UP	BROWNE_HCMV_INFECTION_12HR_UP		113	0.339853	0.95698	0.548281	0.841653	1	7833	tags=37%, list=18%, signal=45%
AUNG_GASTRIC_CANCER	AUNG_GASTRIC_CANCER		51	0.377302	0.956979	0.5189	0.841131	1	2191	tags=16%, list=5%, signal=16%
TONKS_TARGETS_OF_RUNX1_RUNX1T1_FUSION_ERYTHROCYTE_DN	TONKS_TARGETS_OF_RUNX1_RUNX1T1_FUSION_ERYTHROCYTE_DN		18	0.459902	0.956931	0.522059	0.840771	1	2252	tags=22%, list=5%, signal=23%
COATES_MACROPHAGE_M1_VS_M2_DN	COATES_MACROPHAGE_M1_VS_M2_DN		81	0.355098	0.956483	0.538462	0.841795	1	8597	tags=41%, list=20%, signal=51%
KYNG_WERNER_SYNDROM_UP	KYNG_WERNER_SYNDROM_UP		15	0.478032	0.956454	0.507843	0.841387	1	8934	tags=60%, list=20%, signal=75%
DAVICIONI_PAX_FOXO1_SIGNATURE_IN_ARMS_UP	DAVICIONI_PAX_FOXO1_SIGNATURE_IN_ARMS_UP		59	0.365777	0.956394	0.540338	0.841103	1	6874	tags=39%, list=16%, signal=46%
BYSTRYKH_HEMATOPOIESIS_STEM_CELL_QTL_CIS	BYSTRYKH_HEMATOPOIESIS_STEM_CELL_QTL_CIS		131	0.333668	0.956331	0.549593	0.840796	1	9322	tags=40%, list=21%, signal=50%
CROONQUIST_NRAS_VS_STROMAL_STIMULATION_UP	CROONQUIST_NRAS_VS_STROMAL_STIMULATION_UP		39	0.402146	0.95608	0.521257	0.841119	1	8749	tags=41%, list=20%, signal=51%
SHIPP_DLBCL_CURED_VS_FATAL_DN	SHIPP_DLBCL_CURED_VS_FATAL_DN		43	0.390455	0.956046	0.528716	0.840715	1	9350	tags=49%, list=21%, signal=62%
KYNG_RESPONSE_TO_H2O2_VIA_ERCC6	KYNG_RESPONSE_TO_H2O2_VIA_ERCC6		17	0.472939	0.956045	0.520522	0.840198	1	10348	tags=59%, list=24%, signal=77%
KIM_MYCN_AMPLIFICATION_TARGETS_UP	KIM_MYCN_AMPLIFICATION_TARGETS_UP		92	0.344993	0.955747	0.549915	0.8407	1	5592	tags=27%, list=13%, signal=31%
AZARE_STAT3_TARGETS	AZARE_STAT3_TARGETS		24	0.438977	0.955613	0.509652	0.840645	1	7508	tags=50%, list=17%, signal=60%
WENG_POR_TARGETS_LIVER_UP	WENG_POR_TARGETS_LIVER_UP		42	0.389817	0.955081	0.50991	0.841966	1	10497	tags=55%, list=24%, signal=72%
BIOCARTA_41BB_PATHWAY	BIOCARTA_41BB_PATHWAY		18	0.463063	0.954763	0.509294	0.842554	1	8601	tags=44%, list=20%, signal=55%
ZHU_CMV_8_HR_DN	ZHU_CMV_8_HR_DN		49	0.380006	0.954642	0.536101	0.842443	1	8511	tags=41%, list=19%, signal=51%
MCBRYAN_PUBERTAL_BREAST_5_6WK_DN	MCBRYAN_PUBERTAL_BREAST_5_6WK_DN		129	0.33411	0.954515	0.547782	0.84235	1	7916	tags=36%, list=18%, signal=43%
SENGUPTA_EBNA1_ANTICORRELATED	SENGUPTA_EBNA1_ANTICORRELATED		155	0.326247	0.953749	0.578778	0.844515	1	7866	tags=31%, list=18%, signal=38%
WAKABAYASHI_ADIPOGENESIS_PPARG_RXRA_BOUND_WITH_H4K20ME1_MARK	WAKABAYASHI_ADIPOGENESIS_PPARG_RXRA_BOUND_WITH_H4K20ME1_MARK		146	0.321523	0.953725	0.583904	0.844067	1	4360	tags=22%, list=10%, signal=24%
BIOCARTA_ARAP_PATHWAY	BIOCARTA_ARAP_PATHWAY		17	0.46266	0.953455	0.51462	0.844453	1	9478	tags=71%, list=22%, signal=90%
KEGG_ENDOCYTOSIS	KEGG_ENDOCYTOSIS		181	0.32021	0.953019	0.570458	0.845449	1	8258	tags=34%, list=19%, signal=41%
MORI_SMALL_PRE_BII_LYMPHOCYTE_UP	MORI_SMALL_PRE_BII_LYMPHOCYTE_UP		76	0.353578	0.952977	0.518325	0.845075	1	8658	tags=43%, list=20%, signal=54%
WU_SILENCED_BY_METHYLATION_IN_BLADDER_CANCER	WU_SILENCED_BY_METHYLATION_IN_BLADDER_CANCER		52	0.376899	0.952764	0.531532	0.845293	1	6394	tags=40%, list=15%, signal=47%
REACTOME_SELENOAMINO_ACID_METABOLISM	REACTOME_SELENOAMINO_ACID_METABOLISM		109	0.33819	0.952731	0.555738	0.844894	1	8823	tags=38%, list=20%, signal=47%
MARTENS_BOUND_BY_PML_RARA_FUSION	MARTENS_BOUND_BY_PML_RARA_FUSION		449	0.296086	0.952324	0.660511	0.845845	1	6922	tags=27%, list=16%, signal=32%
REACTOME_TOLL_LIKE_RECEPTOR_TLR1_TLR2_CASCADE	REACTOME_TOLL_LIKE_RECEPTOR_TLR1_TLR2_CASCADE		96	0.341821	0.952061	0.574539	0.846278	1	8336	tags=36%, list=19%, signal=45%
BOYLAN_MULTIPLE_MYELOMA_D_UP	BOYLAN_MULTIPLE_MYELOMA_D_UP		89	0.346155	0.951997	0.57094	0.845982	1	4623	tags=26%, list=11%, signal=29%
LU_TUMOR_VASCULATURE_UP	LU_TUMOR_VASCULATURE_UP		29	0.419635	0.951876	0.517179	0.845916	1	5027	tags=34%, list=11%, signal=39%
REACTOME_DEFENSINS	REACTOME_DEFENSINS		51	0.380587	0.951623	0.531579	0.846276	1	6407	tags=10%, list=15%, signal=11%
REACTOME_CHEMOKINE_RECEPTORS_BIND_CHEMOKINES	REACTOME_CHEMOKINE_RECEPTORS_BIND_CHEMOKINES		58	0.368198	0.951597	0.533095	0.845854	1	5686	tags=24%, list=13%, signal=28%
WANG_LMO4_TARGETS_DN	WANG_LMO4_TARGETS_DN		352	0.304601	0.951472	0.619327	0.845772	1	8132	tags=32%, list=19%, signal=39%
BERTUCCI_MEDULLARY_VS_DUCTAL_BREAST_CANCER_UP	BERTUCCI_MEDULLARY_VS_DUCTAL_BREAST_CANCER_UP		202	0.314435	0.951324	0.590615	0.845763	1	4244	tags=24%, list=10%, signal=26%
MARTORIATI_MDM4_TARGETS_NEUROEPITHELIUM_DN	MARTORIATI_MDM4_TARGETS_NEUROEPITHELIUM_DN		159	0.325242	0.951091	0.573482	0.846044	1	5158	tags=21%, list=12%, signal=24%
BIOCARTA_MITOCHONDRIA_PATHWAY	BIOCARTA_MITOCHONDRIA_PATHWAY		19	0.453823	0.951041	0.5	0.845722	1	6246	tags=42%, list=14%, signal=49%
WORSCHECH_TUMOR_REJECTION_UP	WORSCHECH_TUMOR_REJECTION_UP		60	0.363541	0.950772	0.558394	0.846125	1	7559	tags=25%, list=17%, signal=30%
REACTOME_PCP_CE_PATHWAY	REACTOME_PCP_CE_PATHWAY		92	0.347638	0.950473	0.564767	0.846617	1	9716	tags=42%, list=22%, signal=54%
BURTON_ADIPOGENESIS_8	BURTON_ADIPOGENESIS_8		78	0.356621	0.949879	0.543672	0.84817	1	4046	tags=23%, list=9%, signal=25%
KEGG_RIBOSOME	KEGG_RIBOSOME		87	0.349795	0.949788	0.557265	0.847962	1	8823	tags=40%, list=20%, signal=50%
BOYLAN_MULTIPLE_MYELOMA_D_CLUSTER_DN	BOYLAN_MULTIPLE_MYELOMA_D_CLUSTER_DN		35	0.403121	0.949052	0.539855	0.850064	1	8057	tags=46%, list=18%, signal=56%
KASLER_HDAC7_TARGETS_2_DN	KASLER_HDAC7_TARGETS_2_DN		30	0.422415	0.947708	0.526119	0.854347	1	4482	tags=30%, list=10%, signal=33%
BRUINS_UVC_RESPONSE_MIDDLE	BRUINS_UVC_RESPONSE_MIDDLE		96	0.341522	0.947259	0.543046	0.855347	1	8474	tags=41%, list=19%, signal=50%
REACTOME_GENERATION_OF_SECOND_MESSENGER_MOLECULES	REACTOME_GENERATION_OF_SECOND_MESSENGER_MOLECULES		34	0.403475	0.947122	0.53886	0.855309	1	2245	tags=12%, list=5%, signal=12%
MARSON_FOXP3_CORE_DIRECT_TARGETS	MARSON_FOXP3_CORE_DIRECT_TARGETS		18	0.462023	0.946919	0.530165	0.855472	1	5624	tags=44%, list=13%, signal=51%
REACTOME_CLASS_I_MHC_MEDIATED_ANTIGEN_PROCESSING_PRESENTATION	REACTOME_CLASS_I_MHC_MEDIATED_ANTIGEN_PROCESSING_PRESENTATION		370	0.300357	0.946803	0.651267	0.855365	1	8183	tags=33%, list=19%, signal=41%
REACTOME_SIGNALING_BY_NOTCH1_HD_DOMAIN_MUTANTS_IN_CANCER	REACTOME_SIGNALING_BY_NOTCH1_HD_DOMAIN_MUTANTS_IN_CANCER		15	0.473147	0.946677	0.526126	0.855262	1	8152	tags=60%, list=19%, signal=74%
SANSOM_APC_TARGETS_DN	SANSOM_APC_TARGETS_DN		340	0.301871	0.946088	0.631111	0.856783	1	8461	tags=33%, list=19%, signal=41%
SABATES_COLORECTAL_ADENOMA_SIZE_UP	SABATES_COLORECTAL_ADENOMA_SIZE_UP		23	0.443428	0.945896	0.525292	0.85691	1	1814	tags=17%, list=4%, signal=18%
KEGG_TRYPTOPHAN_METABOLISM	KEGG_TRYPTOPHAN_METABOLISM		39	0.390594	0.945576	0.5375	0.857464	1	9654	tags=49%, list=22%, signal=62%
GRYDER_PAX3FOXO1_ENHANCERS_KO_DOWN	GRYDER_PAX3FOXO1_ENHANCERS_KO_DOWN		436	0.294437	0.945108	0.669162	0.85856	1	6912	tags=28%, list=16%, signal=32%
WANG_SMARCE1_TARGETS_DN	WANG_SMARCE1_TARGETS_DN		381	0.297485	0.944685	0.648199	0.859518	1	7805	tags=30%, list=18%, signal=36%
DARWICHE_PAPILLOMA_PROGRESSION_RISK	DARWICHE_PAPILLOMA_PROGRESSION_RISK		74	0.351457	0.944649	0.56457	0.85913	1	9552	tags=42%, list=22%, signal=54%
REACTOME_SLC_MEDIATED_TRANSMEMBRANE_TRANSPORT	REACTOME_SLC_MEDIATED_TRANSMEMBRANE_TRANSPORT		250	0.306666	0.944312	0.629575	0.859774	1	8999	tags=38%, list=21%, signal=48%
ZWANG_EGF_INTERVAL_UP	ZWANG_EGF_INTERVAL_UP		98	0.339305	0.944202	0.576013	0.859633	1	8841	tags=34%, list=20%, signal=42%
GARGALOVIC_RESPONSE_TO_OXIDIZED_PHOSPHOLIPIDS_GREEN_DN	GARGALOVIC_RESPONSE_TO_OXIDIZED_PHOSPHOLIPIDS_GREEN_DN		23	0.433318	0.944093	0.532946	0.859483	1	4050	tags=26%, list=9%, signal=29%
BERNARD_PPAPDC1B_TARGETS_DN	BERNARD_PPAPDC1B_TARGETS_DN		56	0.366847	0.944064	0.556364	0.859068	1	2784	tags=21%, list=6%, signal=23%
DAVICIONI_MOLECULAR_ARMS_VS_ERMS_UP	DAVICIONI_MOLECULAR_ARMS_VS_ERMS_UP		335	0.301664	0.943964	0.653092	0.858915	1	8868	tags=38%, list=20%, signal=48%
DORN_ADENOVIRUS_INFECTION_12HR_DN	DORN_ADENOVIRUS_INFECTION_12HR_DN		30	0.41077	0.94337	0.555773	0.86038	1	9550	tags=50%, list=22%, signal=64%
CHIANG_LIVER_CANCER_SUBCLASS_INTERFERON_DN	CHIANG_LIVER_CANCER_SUBCLASS_INTERFERON_DN		52	0.371855	0.943183	0.55595	0.860517	1	8493	tags=37%, list=19%, signal=45%
REACTOME_RAB_REGULATION_OF_TRAFFICKING	REACTOME_RAB_REGULATION_OF_TRAFFICKING		120	0.332184	0.942333	0.6	0.863014	1	8702	tags=38%, list=20%, signal=48%
LI_WILMS_TUMOR_VS_FETAL_KIDNEY_2_DN	LI_WILMS_TUMOR_VS_FETAL_KIDNEY_2_DN		49	0.378063	0.9423	0.535211	0.862604	1	4482	tags=29%, list=10%, signal=32%
GAZDA_DIAMOND_BLACKFAN_ANEMIA_MYELOID_UP	GAZDA_DIAMOND_BLACKFAN_ANEMIA_MYELOID_UP		30	0.409873	0.942223	0.517891	0.86236	1	8993	tags=50%, list=21%, signal=63%
SHETH_LIVER_CANCER_VS_TXNIP_LOSS_PAM5	SHETH_LIVER_CANCER_VS_TXNIP_LOSS_PAM5		106	0.336113	0.941582	0.581475	0.86406	1	5248	tags=24%, list=12%, signal=27%
WESTON_VEGFA_TARGETS_12HR	WESTON_VEGFA_TARGETS_12HR		30	0.410648	0.941433	0.53777	0.864077	1	6256	tags=33%, list=14%, signal=39%
GABRIELY_MIR21_TARGETS	GABRIELY_MIR21_TARGETS		289	0.300153	0.941369	0.657975	0.863796	1	8474	tags=36%, list=19%, signal=44%
VALK_AML_WITH_FLT3_ITD	VALK_AML_WITH_FLT3_ITD		40	0.391431	0.941303	0.558011	0.863474	1	7852	tags=38%, list=18%, signal=46%
RIGGINS_TAMOXIFEN_RESISTANCE_UP	RIGGINS_TAMOXIFEN_RESISTANCE_UP		64	0.361267	0.940438	0.559292	0.866004	1	3147	tags=27%, list=7%, signal=29%
PID_MTOR_4PATHWAY	PID_MTOR_4PATHWAY		69	0.355865	0.940186	0.551418	0.866352	1	6855	tags=30%, list=16%, signal=36%
WIERENGA_STAT5A_TARGETS_DN	WIERENGA_STAT5A_TARGETS_DN		191	0.316007	0.939961	0.629808	0.866605	1	7679	tags=31%, list=18%, signal=38%
PID_IL27_PATHWAY	PID_IL27_PATHWAY		26	0.425426	0.939836	0.556213	0.866505	1	3434	tags=27%, list=8%, signal=29%
REACTOME_PERK_REGULATES_GENE_EXPRESSION	REACTOME_PERK_REGULATES_GENE_EXPRESSION		32	0.405512	0.939826	0.567718	0.866028	1	4294	tags=31%, list=10%, signal=35%
FIGUEROA_AML_METHYLATION_CLUSTER_2_UP	FIGUEROA_AML_METHYLATION_CLUSTER_2_UP		54	0.364878	0.939822	0.565812	0.865522	1	5403	tags=28%, list=12%, signal=32%
REACTOME_IRON_UPTAKE_AND_TRANSPORT	REACTOME_IRON_UPTAKE_AND_TRANSPORT		58	0.368469	0.939791	0.570423	0.865118	1	8341	tags=45%, list=19%, signal=55%
REACTOME_NR1H3_NR1H2_REGULATE_GENE_EXPRESSION_LINKED_TO_CHOLESTEROL_TRANSPORT_AND_EFFLUX	REACTOME_NR1H3_NR1H2_REGULATE_GENE_EXPRESSION_LINKED_TO_CHOLESTEROL_TRANSPORT_AND_EFFLUX		37	0.396834	0.939714	0.546112	0.864861	1	8542	tags=43%, list=20%, signal=54%
KEGG_APOPTOSIS	KEGG_APOPTOSIS		86	0.347839	0.93953	0.592657	0.865001	1	5497	tags=27%, list=13%, signal=31%
HORTON_SREBF_TARGETS	HORTON_SREBF_TARGETS		24	0.432273	0.939496	0.529307	0.864612	1	9866	tags=54%, list=23%, signal=70%
NAKAYAMA_SOFT_TISSUE_TUMORS_PCA1_UP	NAKAYAMA_SOFT_TISSUE_TUMORS_PCA1_UP		76	0.352618	0.939496	0.583765	0.864097	1	4988	tags=20%, list=11%, signal=22%
DUNNE_TARGETS_OF_AML1_MTG8_FUSION_DN	DUNNE_TARGETS_OF_AML1_MTG8_FUSION_DN		19	0.457277	0.939483	0.544776	0.86362	1	7281	tags=53%, list=17%, signal=63%
HANN_RESISTANCE_TO_BCL2_INHIBITOR_DN	HANN_RESISTANCE_TO_BCL2_INHIBITOR_DN		48	0.375468	0.937648	0.563406	0.869404	1	5692	tags=35%, list=13%, signal=41%
REACTOME_CLASS_A_1_RHODOPSIN_LIKE_RECEPTORS	REACTOME_CLASS_A_1_RHODOPSIN_LIKE_RECEPTORS		331	0.299885	0.937393	0.679412	0.869762	1	6231	tags=21%, list=14%, signal=25%
WATANABE_RECTAL_CANCER_RADIOTHERAPY_RESPONSIVE_UP	WATANABE_RECTAL_CANCER_RADIOTHERAPY_RESPONSIVE_UP		108	0.336303	0.936948	0.599018	0.870747	1	9697	tags=47%, list=22%, signal=61%
MACLACHLAN_BRCA1_TARGETS_UP	MACLACHLAN_BRCA1_TARGETS_UP		20	0.449713	0.936022	0.574861	0.873449	1	1922	tags=25%, list=4%, signal=26%
PID_P75_NTR_PATHWAY	PID_P75_NTR_PATHWAY		68	0.357796	0.935703	0.595356	0.874022	1	5199	tags=34%, list=12%, signal=38%
BOYLAN_MULTIPLE_MYELOMA_C_DN	BOYLAN_MULTIPLE_MYELOMA_C_DN		58	0.363547	0.935673	0.565674	0.873598	1	8635	tags=43%, list=20%, signal=54%
NIKOLSKY_BREAST_CANCER_11Q12_Q14_AMPLICON	NIKOLSKY_BREAST_CANCER_11Q12_Q14_AMPLICON		157	0.320495	0.935661	0.618574	0.873138	1	8927	tags=34%, list=20%, signal=43%
ZHAN_MULTIPLE_MYELOMA_MS_DN	ZHAN_MULTIPLE_MYELOMA_MS_DN		45	0.373375	0.935114	0.55615	0.874583	1	8903	tags=42%, list=20%, signal=53%
PID_LYMPH_ANGIOGENESIS_PATHWAY	PID_LYMPH_ANGIOGENESIS_PATHWAY		25	0.426002	0.934907	0.569091	0.874775	1	8967	tags=52%, list=21%, signal=65%
WANG_NEOPLASTIC_TRANSFORMATION_BY_CCND1_MYC	WANG_NEOPLASTIC_TRANSFORMATION_BY_CCND1_MYC		22	0.432009	0.934573	0.568015	0.875358	1	4134	tags=32%, list=9%, signal=35%
REACTOME_PEPTIDE_LIGAND_BINDING_RECEPTORS	REACTOME_PEPTIDE_LIGAND_BINDING_RECEPTORS		198	0.311145	0.934313	0.666142	0.875718	1	7502	tags=23%, list=17%, signal=27%
HOEBEKE_LYMPHOID_STEM_CELL_UP	HOEBEKE_LYMPHOID_STEM_CELL_UP		95	0.34163	0.933531	0.618333	0.877957	1	1887	tags=14%, list=4%, signal=14%
BYSTRYKH_HEMATOPOIESIS_STEM_CELL_AND_BRAIN_QTL_TRANS	BYSTRYKH_HEMATOPOIESIS_STEM_CELL_AND_BRAIN_QTL_TRANS		157	0.317347	0.933493	0.623377	0.877554	1	8644	tags=33%, list=20%, signal=41%
WINNEPENNINCKX_MELANOMA_METASTASIS_DN	WINNEPENNINCKX_MELANOMA_METASTASIS_DN		45	0.378018	0.932643	0.572233	0.879915	1	8516	tags=38%, list=19%, signal=47%
REACTOME_HSF1_DEPENDENT_TRANSACTIVATION	REACTOME_HSF1_DEPENDENT_TRANSACTIVATION		38	0.388984	0.932617	0.56654	0.879485	1	9091	tags=34%, list=21%, signal=43%
REACTOME_SMAD2_SMAD3_SMAD4_HETEROTRIMER_REGULATES_TRANSCRIPTION	REACTOME_SMAD2_SMAD3_SMAD4_HETEROTRIMER_REGULATES_TRANSCRIPTION		32	0.395569	0.932465	0.558095	0.879464	1	8152	tags=50%, list=19%, signal=61%
REACTOME_MYD88_INDEPENDENT_TLR4_CASCADE	REACTOME_MYD88_INDEPENDENT_TLR4_CASCADE		97	0.337144	0.932461	0.597884	0.87896	1	8755	tags=37%, list=20%, signal=46%
NIKOLSKY_BREAST_CANCER_15Q26_AMPLICON	NIKOLSKY_BREAST_CANCER_15Q26_AMPLICON		21	0.437174	0.932029	0.547349	0.879916	1	516	tags=14%, list=1%, signal=14%
REACTOME_SIGNALING_BY_ERBB2	REACTOME_SIGNALING_BY_ERBB2		50	0.371029	0.931848	0.598513	0.880023	1	8468	tags=44%, list=19%, signal=55%
MCCLUNG_COCAIN_REWARD_4WK	MCCLUNG_COCAIN_REWARD_4WK		72	0.351855	0.931809	0.565674	0.879638	1	2879	tags=18%, list=7%, signal=19%
SMID_BREAST_CANCER_RELAPSE_IN_LUNG_UP	SMID_BREAST_CANCER_RELAPSE_IN_LUNG_UP		22	0.431265	0.93179	0.54943	0.879173	1	5066	tags=27%, list=12%, signal=31%
MATTHEWS_SKIN_CARCINOGENESIS_VIA_JUN	MATTHEWS_SKIN_CARCINOGENESIS_VIA_JUN		15	0.479982	0.931631	0.55268	0.879198	1	3006	tags=27%, list=7%, signal=29%
RICKMAN_TUMOR_DIFFERENTIATED_WELL_VS_MODERATELY_DN	RICKMAN_TUMOR_DIFFERENTIATED_WELL_VS_MODERATELY_DN		109	0.332564	0.931377	0.587219	0.879543	1	2418	tags=17%, list=6%, signal=18%
WANG_LMO4_TARGETS_UP	WANG_LMO4_TARGETS_UP		355	0.295771	0.931328	0.704246	0.879187	1	4564	tags=21%, list=10%, signal=24%
BLALOCK_ALZHEIMERS_DISEASE_INCIPIENT_DN	BLALOCK_ALZHEIMERS_DISEASE_INCIPIENT_DN		164	0.315709	0.931308	0.637705	0.878745	1	8212	tags=34%, list=19%, signal=42%
BIOCARTA_TID_PATHWAY	BIOCARTA_TID_PATHWAY		19	0.449462	0.93118	0.56167	0.878651	1	8053	tags=47%, list=18%, signal=58%
YIH_RESPONSE_TO_ARSENITE_C4	YIH_RESPONSE_TO_ARSENITE_C4		17	0.466549	0.930979	0.551913	0.878827	1	5686	tags=41%, list=13%, signal=47%
SHIN_B_CELL_LYMPHOMA_CLUSTER_2	SHIN_B_CELL_LYMPHOMA_CLUSTER_2		31	0.407089	0.930587	0.564394	0.879665	1	3825	tags=29%, list=9%, signal=32%
KUMAR_PATHOGEN_LOAD_BY_MACROPHAGES	KUMAR_PATHOGEN_LOAD_BY_MACROPHAGES		269	0.300692	0.930534	0.693846	0.87935	1	7860	tags=31%, list=18%, signal=38%
REACTOME_PROGRAMMED_CELL_DEATH	REACTOME_PROGRAMMED_CELL_DEATH		174	0.31095	0.930296	0.659271	0.879651	1	8597	tags=36%, list=20%, signal=45%
REACTOME_DOWNREGULATION_OF_ERBB2_SIGNALING	REACTOME_DOWNREGULATION_OF_ERBB2_SIGNALING		29	0.405129	0.930066	0.583636	0.879931	1	9298	tags=59%, list=21%, signal=74%
REACTOME_OTHER_INTERLEUKIN_SIGNALING	REACTOME_OTHER_INTERLEUKIN_SIGNALING		24	0.42861	0.929992	0.604356	0.879678	1	8475	tags=46%, list=19%, signal=57%
HUNSBERGER_EXERCISE_REGULATED_GENES	HUNSBERGER_EXERCISE_REGULATED_GENES		31	0.400283	0.929973	0.571688	0.879239	1	2771	tags=19%, list=6%, signal=21%
IWANAGA_CARCINOGENESIS_BY_KRAS_DN	IWANAGA_CARCINOGENESIS_BY_KRAS_DN		120	0.328685	0.929707	0.636213	0.879641	1	3862	tags=19%, list=9%, signal=21%
WANG_LSD1_TARGETS_DN	WANG_LSD1_TARGETS_DN		37	0.388265	0.92918	0.586271	0.880953	1	5052	tags=32%, list=12%, signal=37%
GAUSSMANN_MLL_AF4_FUSION_TARGETS_A_DN	GAUSSMANN_MLL_AF4_FUSION_TARGETS_A_DN		94	0.333748	0.929161	0.614841	0.88049	1	4588	tags=28%, list=10%, signal=31%
YORDY_RECIPROCAL_REGULATION_BY_ETS1_AND_SP100_UP	YORDY_RECIPROCAL_REGULATION_BY_ETS1_AND_SP100_UP		23	0.431914	0.929084	0.56926	0.880231	1	10153	tags=57%, list=23%, signal=74%
BIOCARTA_CTLA4_PATHWAY	BIOCARTA_CTLA4_PATHWAY		22	0.43526	0.929027	0.587912	0.879904	1	754	tags=14%, list=2%, signal=14%
COWLING_MYCN_TARGETS	COWLING_MYCN_TARGETS		43	0.372519	0.928318	0.604693	0.881874	1	4523	tags=19%, list=10%, signal=21%
NAM_FXYD5_TARGETS_DN	NAM_FXYD5_TARGETS_DN		18	0.443916	0.927796	0.556604	0.883107	1	3013	tags=28%, list=7%, signal=30%
KANNAN_TP53_TARGETS_DN	KANNAN_TP53_TARGETS_DN		22	0.431256	0.92767	0.581028	0.883039	1	2359	tags=27%, list=5%, signal=29%
ROVERSI_GLIOMA_LOH_REGIONS	ROVERSI_GLIOMA_LOH_REGIONS		44	0.377219	0.927398	0.573034	0.883465	1	6899	tags=39%, list=16%, signal=46%
KEGG_NITROGEN_METABOLISM	KEGG_NITROGEN_METABOLISM		23	0.43076	0.927301	0.563241	0.883299	1	7487	tags=48%, list=17%, signal=58%
ABE_VEGFA_TARGETS_2HR	ABE_VEGFA_TARGETS_2HR		34	0.399962	0.927176	0.582734	0.883223	1	4964	tags=26%, list=11%, signal=30%
MARIADASON_RESPONSE_TO_CURCUMIN_SULINDAC_5	MARIADASON_RESPONSE_TO_CURCUMIN_SULINDAC_5		22	0.434972	0.926635	0.568401	0.88454	1	6619	tags=41%, list=15%, signal=48%
REACTOME_MUSCLE_CONTRACTION	REACTOME_MUSCLE_CONTRACTION		205	0.306376	0.926605	0.669919	0.88413	1	9250	tags=38%, list=21%, signal=48%
BURTON_ADIPOGENESIS_6	BURTON_ADIPOGENESIS_6		186	0.30897	0.925992	0.662921	0.885664	1	4110	tags=18%, list=9%, signal=20%
ROSS_AML_WITH_AML1_ETO_FUSION	ROSS_AML_WITH_AML1_ETO_FUSION		74	0.346448	0.925617	0.563356	0.886411	1	5203	tags=24%, list=12%, signal=28%
REACTOME_CELLULAR_RESPONSE_TO_HYPOXIA	REACTOME_CELLULAR_RESPONSE_TO_HYPOXIA		75	0.346023	0.925502	0.621575	0.886274	1	10009	tags=40%, list=23%, signal=52%
LEE_CALORIE_RESTRICTION_NEOCORTEX_UP	LEE_CALORIE_RESTRICTION_NEOCORTEX_UP		67	0.353099	0.925358	0.609236	0.88625	1	5832	tags=25%, list=13%, signal=29%
BIOCARTA_INTRINSIC_PATHWAY	BIOCARTA_INTRINSIC_PATHWAY		23	0.437058	0.925321	0.569811	0.885858	1	7852	tags=43%, list=18%, signal=53%
MELLMAN_TUT1_TARGETS_DN	MELLMAN_TUT1_TARGETS_DN		47	0.374084	0.925068	0.587629	0.886197	1	5521	tags=34%, list=13%, signal=39%
PID_FAK_PATHWAY	PID_FAK_PATHWAY		59	0.358521	0.924753	0.576182	0.886779	1	2472	tags=15%, list=6%, signal=16%
GENTILE_RESPONSE_CLUSTER_D3	GENTILE_RESPONSE_CLUSTER_D3		53	0.363287	0.924371	0.587413	0.887575	1	9530	tags=47%, list=22%, signal=60%
DELACROIX_RAR_BOUND_ES	DELACROIX_RAR_BOUND_ES		459	0.289044	0.923874	0.772664	0.88874	1	7805	tags=29%, list=18%, signal=35%
ACOSTA_PROLIFERATION_INDEPENDENT_MYC_TARGETS_DN	ACOSTA_PROLIFERATION_INDEPENDENT_MYC_TARGETS_DN		116	0.324688	0.922778	0.657686	0.891945	1	7228	tags=34%, list=17%, signal=40%
SHETH_LIVER_CANCER_VS_TXNIP_LOSS_PAM4	SHETH_LIVER_CANCER_VS_TXNIP_LOSS_PAM4		279	0.29999	0.9226	0.72814	0.892037	1	6280	tags=26%, list=14%, signal=30%
PID_CASPASE_PATHWAY	PID_CASPASE_PATHWAY		51	0.36377	0.922591	0.589928	0.891552	1	6246	tags=35%, list=14%, signal=41%
ONO_AML1_TARGETS_DN	ONO_AML1_TARGETS_DN		40	0.387789	0.921898	0.595027	0.893391	1	1448	tags=18%, list=3%, signal=18%
FAELT_B_CLL_WITH_VH_REARRANGEMENTS_UP	FAELT_B_CLL_WITH_VH_REARRANGEMENTS_UP		48	0.368999	0.921795	0.569288	0.893213	1	5066	tags=25%, list=12%, signal=28%
ALFANO_MYC_TARGETS	ALFANO_MYC_TARGETS		238	0.301104	0.921771	0.734059	0.892776	1	4643	tags=24%, list=11%, signal=26%
SCHWAB_TARGETS_OF_BMYB_POLYMORPHIC_VARIANTS_DN	SCHWAB_TARGETS_OF_BMYB_POLYMORPHIC_VARIANTS_DN		16	0.461975	0.920334	0.590822	0.897107	1	4177	tags=25%, list=10%, signal=28%
ZHANG_BREAST_CANCER_PROGENITORS_DN	ZHANG_BREAST_CANCER_PROGENITORS_DN		135	0.321311	0.92031	0.669611	0.896679	1	8407	tags=39%, list=19%, signal=48%
HOSHIDA_LIVER_CANCER_SUBCLASS_S1	HOSHIDA_LIVER_CANCER_SUBCLASS_S1		234	0.304501	0.920144	0.678407	0.896705	1	8411	tags=33%, list=19%, signal=41%
REACTOME_GPCR_LIGAND_BINDING	REACTOME_GPCR_LIGAND_BINDING		463	0.285672	0.920032	0.791842	0.896575	1	7502	tags=24%, list=17%, signal=29%
REACTOME_SIGNALING_BY_PTK6	REACTOME_SIGNALING_BY_PTK6		54	0.360073	0.919948	0.607843	0.896344	1	9057	tags=48%, list=21%, signal=61%
MATTIOLI_MULTIPLE_MYELOMA_WITH_14Q32_TRANSLOCATIONS	MATTIOLI_MULTIPLE_MYELOMA_WITH_14Q32_TRANSLOCATIONS		37	0.38059	0.91979	0.59612	0.896344	1	7648	tags=41%, list=17%, signal=49%
PARENT_MTOR_SIGNALING_DN	PARENT_MTOR_SIGNALING_DN		43	0.380572	0.919751	0.597826	0.895961	1	4482	tags=28%, list=10%, signal=31%
MARSON_FOXP3_TARGETS_DN	MARSON_FOXP3_TARGETS_DN		54	0.361408	0.919709	0.610714	0.895589	1	5645	tags=31%, list=13%, signal=36%
TONKS_TARGETS_OF_RUNX1_RUNX1T1_FUSION_HSC_DN	TONKS_TARGETS_OF_RUNX1_RUNX1T1_FUSION_HSC_DN		189	0.307101	0.919537	0.695935	0.895649	1	4282	tags=18%, list=10%, signal=20%
MIKKELSEN_NPC_HCP_WITH_H3K4ME3_AND_H3K27ME3	MIKKELSEN_NPC_HCP_WITH_H3K4ME3_AND_H3K27ME3		210	0.304834	0.919373	0.712144	0.89567	1	6736	tags=27%, list=15%, signal=32%
REACTOME_CYTOCHROME_P450_ARRANGED_BY_SUBSTRATE_TYPE	REACTOME_CYTOCHROME_P450_ARRANGED_BY_SUBSTRATE_TYPE		65	0.34695	0.919167	0.623568	0.895858	1	9457	tags=38%, list=22%, signal=49%
FARMER_BREAST_CANCER_APOCRINE_VS_LUMINAL	FARMER_BREAST_CANCER_APOCRINE_VS_LUMINAL		326	0.294226	0.919089	0.751488	0.895602	1	8710	tags=37%, list=20%, signal=46%
MORI_PLASMA_CELL_DN	MORI_PLASMA_CELL_DN		36	0.387999	0.918648	0.584973	0.896598	1	9590	tags=36%, list=22%, signal=46%
REACTOME_ENDOSOMAL_SORTING_COMPLEX_REQUIRED_FOR_TRANSPORT_ESCRT	REACTOME_ENDOSOMAL_SORTING_COMPLEX_REQUIRED_FOR_TRANSPORT_ESCRT		31	0.400344	0.918226	0.616756	0.897479	1	8152	tags=42%, list=19%, signal=52%
HOFMANN_MYELODYSPLASTIC_SYNDROM_LOW_RISK_UP	HOFMANN_MYELODYSPLASTIC_SYNDROM_LOW_RISK_UP		21	0.428215	0.917694	0.571963	0.898688	1	8258	tags=48%, list=19%, signal=59%
ROESSLER_LIVER_CANCER_METASTASIS_DN	ROESSLER_LIVER_CANCER_METASTASIS_DN		51	0.359069	0.917454	0.618557	0.898961	1	8421	tags=41%, list=19%, signal=51%
WEBER_METHYLATED_HCP_IN_SPERM_DN	WEBER_METHYLATED_HCP_IN_SPERM_DN		29	0.404766	0.917297	0.596262	0.898999	1	7444	tags=34%, list=17%, signal=42%
WOO_LIVER_CANCER_RECURRENCE_DN	WOO_LIVER_CANCER_RECURRENCE_DN		78	0.34183	0.917064	0.627517	0.899279	1	7035	tags=31%, list=16%, signal=37%
PID_RXR_VDR_PATHWAY	PID_RXR_VDR_PATHWAY		26	0.409466	0.91706	0.585454	0.89878	1	1833	tags=15%, list=4%, signal=16%
ZHAN_MULTIPLE_MYELOMA_MF_UP	ZHAN_MULTIPLE_MYELOMA_MF_UP		47	0.369141	0.917038	0.62037	0.898348	1	4198	tags=28%, list=10%, signal=31%
JIANG_HYPOXIA_CANCER	JIANG_HYPOXIA_CANCER		58	0.35337	0.916333	0.618705	0.900165	1	7545	tags=34%, list=17%, signal=42%
TRAYNOR_RETT_SYNDROM_DN	TRAYNOR_RETT_SYNDROM_DN		15	0.463019	0.916326	0.563745	0.899676	1	1663	tags=27%, list=4%, signal=28%
REACTOME_NONSENSE_MEDIATED_DECAY_NMD	REACTOME_NONSENSE_MEDIATED_DECAY_NMD		116	0.323238	0.915979	0.664975	0.900322	1	8823	tags=38%, list=20%, signal=47%
KYNG_NORMAL_AGING_UP	KYNG_NORMAL_AGING_UP		15	0.459147	0.91578	0.56213	0.900461	1	7833	tags=60%, list=18%, signal=73%
WU_HBX_TARGETS_1_UP	WU_HBX_TARGETS_1_UP		15	0.463079	0.915599	0.564612	0.900546	1	4205	tags=33%, list=10%, signal=37%
PETRETTO_HEART_MASS_QTL_CIS_DN	PETRETTO_HEART_MASS_QTL_CIS_DN		25	0.416039	0.915516	0.590164	0.90032	1	3637	tags=20%, list=8%, signal=22%
REACTOME_GLYCOGEN_BREAKDOWN_GLYCOGENOLYSIS	REACTOME_GLYCOGEN_BREAKDOWN_GLYCOGENOLYSIS		15	0.466248	0.915285	0.570858	0.900568	1	5558	tags=40%, list=13%, signal=46%
MILI_PSEUDOPODIA_CHEMOTAXIS_DN	MILI_PSEUDOPODIA_CHEMOTAXIS_DN		422	0.287981	0.914921	0.788235	0.901292	1	8032	tags=30%, list=18%, signal=37%
LANDIS_BREAST_CANCER_PROGRESSION_DN	LANDIS_BREAST_CANCER_PROGRESSION_DN		72	0.345692	0.914479	0.654804	0.902277	1	2550	tags=21%, list=6%, signal=22%
BIOCARTA_RACCYCD_PATHWAY	BIOCARTA_RACCYCD_PATHWAY		26	0.410886	0.914257	0.59745	0.902533	1	2083	tags=23%, list=5%, signal=24%
PID_RHOA_PATHWAY	PID_RHOA_PATHWAY		45	0.366615	0.913571	0.623636	0.904333	1	9158	tags=40%, list=21%, signal=51%
BROWNE_HCMV_INFECTION_14HR_DN	BROWNE_HCMV_INFECTION_14HR_DN		286	0.295109	0.913555	0.76227	0.903878	1	7333	tags=29%, list=17%, signal=35%
XU_RESPONSE_TO_TRETINOIN_AND_NSC682994_UP	XU_RESPONSE_TO_TRETINOIN_AND_NSC682994_UP		15	0.468445	0.913114	0.590741	0.904833	1	2594	tags=33%, list=6%, signal=35%
PID_WNT_NONCANONICAL_PATHWAY	PID_WNT_NONCANONICAL_PATHWAY		32	0.393794	0.912796	0.590074	0.905415	1	7283	tags=34%, list=17%, signal=41%
HOLLEMAN_VINCRISTINE_RESISTANCE_ALL_UP	HOLLEMAN_VINCRISTINE_RESISTANCE_ALL_UP		27	0.408322	0.912552	0.591797	0.905709	1	8466	tags=37%, list=19%, signal=46%
PID_DELTA_NP63_PATHWAY	PID_DELTA_NP63_PATHWAY		47	0.369569	0.912464	0.604824	0.905506	1	6374	tags=34%, list=15%, signal=40%
SMID_BREAST_CANCER_RELAPSE_IN_BONE_UP	SMID_BREAST_CANCER_RELAPSE_IN_BONE_UP		98	0.328129	0.912431	0.662867	0.905091	1	7226	tags=39%, list=17%, signal=46%
LEE_LIVER_CANCER_SURVIVAL_DN	LEE_LIVER_CANCER_SURVIVAL_DN		174	0.306084	0.912395	0.713386	0.904694	1	7979	tags=32%, list=18%, signal=39%
NUTT_GBM_VS_AO_GLIOMA_DN	NUTT_GBM_VS_AO_GLIOMA_DN		45	0.369795	0.912356	0.587387	0.904317	1	8465	tags=47%, list=19%, signal=58%
AGUIRRE_PANCREATIC_CANCER_COPY_NUMBER_DN	AGUIRRE_PANCREATIC_CANCER_COPY_NUMBER_DN		235	0.299482	0.912354	0.744113	0.903818	1	8075	tags=32%, list=18%, signal=39%
REACTOME_ATF4_ACTIVATES_GENES_IN_RESPONSE_TO_ENDOPLASMIC_RETICULUM_STRESS	REACTOME_ATF4_ACTIVATES_GENES_IN_RESPONSE_TO_ENDOPLASMIC_RETICULUM_STRESS		27	0.408332	0.911951	0.59415	0.904664	1	4294	tags=33%, list=10%, signal=37%
BILBAN_B_CLL_LPL_UP	BILBAN_B_CLL_LPL_UP		62	0.352111	0.911661	0.631035	0.905129	1	2053	tags=18%, list=5%, signal=19%
REACTOME_TRANSPORT_OF_INORGANIC_CATIONS_ANIONS_AND_AMINO_ACIDS_OLIGOPEPTIDES	REACTOME_TRANSPORT_OF_INORGANIC_CATIONS_ANIONS_AND_AMINO_ACIDS_OLIGOPEPTIDES		106	0.32437	0.911179	0.704745	0.906246	1	7818	tags=33%, list=18%, signal=40%
WANG_CLASSIC_ADIPOGENIC_TARGETS_OF_PPARG	WANG_CLASSIC_ADIPOGENIC_TARGETS_OF_PPARG		27	0.413472	0.911169	0.598131	0.905771	1	7067	tags=37%, list=16%, signal=44%
REACTOME_HSF1_ACTIVATION	REACTOME_HSF1_ACTIVATION		31	0.401286	0.911142	0.616216	0.90535	1	2690	tags=16%, list=6%, signal=17%
KUMAR_TARGETS_OF_MLL_AF9_FUSION	KUMAR_TARGETS_OF_MLL_AF9_FUSION		399	0.286749	0.911026	0.8159	0.905227	1	7824	tags=29%, list=18%, signal=34%
WENG_POR_DOSAGE	WENG_POR_DOSAGE		24	0.411897	0.910569	0.613208	0.906173	1	5718	tags=33%, list=13%, signal=38%
WOO_LIVER_CANCER_RECURRENCE_UP	WOO_LIVER_CANCER_RECURRENCE_UP		103	0.3233	0.910532	0.675347	0.905786	1	7509	tags=33%, list=17%, signal=40%
SHETH_LIVER_CANCER_VS_TXNIP_LOSS_PAM6	SHETH_LIVER_CANCER_VS_TXNIP_LOSS_PAM6		53	0.361319	0.910334	0.59965	0.905943	1	3500	tags=19%, list=8%, signal=20%
KYNG_ENVIRONMENTAL_STRESS_RESPONSE_UP	KYNG_ENVIRONMENTAL_STRESS_RESPONSE_UP		53	0.357801	0.91011	0.623693	0.906174	1	3620	tags=21%, list=8%, signal=23%
ZHAN_MULTIPLE_MYELOMA_SPIKED	ZHAN_MULTIPLE_MYELOMA_SPIKED		24	0.416409	0.909922	0.586142	0.906295	1	7648	tags=46%, list=17%, signal=56%
BEIER_GLIOMA_STEM_CELL_UP	BEIER_GLIOMA_STEM_CELL_UP		40	0.378181	0.909829	0.604779	0.906121	1	8033	tags=45%, list=18%, signal=55%
TONKS_TARGETS_OF_RUNX1_RUNX1T1_FUSION_MONOCYTE_UP	TONKS_TARGETS_OF_RUNX1_RUNX1T1_FUSION_MONOCYTE_UP		202	0.304493	0.909654	0.73913	0.906209	1	2913	tags=17%, list=7%, signal=18%
PID_HIF1A_PATHWAY	PID_HIF1A_PATHWAY		19	0.439227	0.909642	0.6	0.90574	1	8212	tags=47%, list=19%, signal=58%
RODRIGUES_NTN1_TARGETS_UP	RODRIGUES_NTN1_TARGETS_UP		17	0.44663	0.908953	0.574597	0.907531	1	4272	tags=41%, list=10%, signal=46%
PODAR_RESPONSE_TO_ADAPHOSTIN_DN	PODAR_RESPONSE_TO_ADAPHOSTIN_DN		18	0.443189	0.908837	0.57326	0.907397	1	9530	tags=56%, list=22%, signal=71%
REACTOME_RAB_GERANYLGERANYLATION	REACTOME_RAB_GERANYLGERANYLATION		65	0.346045	0.908728	0.662566	0.907251	1	8521	tags=38%, list=19%, signal=48%
REACTOME_NEGATIVE_REGULATION_OF_MAPK_PATHWAY	REACTOME_NEGATIVE_REGULATION_OF_MAPK_PATHWAY		40	0.386518	0.908704	0.611429	0.90683	1	5537	tags=30%, list=13%, signal=34%
REACTOME_CHONDROITIN_SULFATE_DERMATAN_SULFATE_METABOLISM	REACTOME_CHONDROITIN_SULFATE_DERMATAN_SULFATE_METABOLISM		50	0.361447	0.908528	0.611016	0.906898	1	8247	tags=38%, list=19%, signal=47%
TERAMOTO_OPN_TARGETS_CLUSTER_6	TERAMOTO_OPN_TARGETS_CLUSTER_6		26	0.406948	0.908331	0.59612	0.907032	1	6383	tags=31%, list=15%, signal=36%
SCIAN_INVERSED_TARGETS_OF_TP53_AND_TP73_DN	SCIAN_INVERSED_TARGETS_OF_TP53_AND_TP73_DN		30	0.397321	0.908161	0.598553	0.907099	1	2755	tags=23%, list=6%, signal=25%
REACTOME_TICAM1_RIP1_MEDIATED_IKK_COMPLEX_RECRUITMENT	REACTOME_TICAM1_RIP1_MEDIATED_IKK_COMPLEX_RECRUITMENT		19	0.432837	0.908139	0.593066	0.906667	1	8505	tags=53%, list=19%, signal=65%
REACTOME_NOTCH1_INTRACELLULAR_DOMAIN_REGULATES_TRANSCRIPTION	REACTOME_NOTCH1_INTRACELLULAR_DOMAIN_REGULATES_TRANSCRIPTION		48	0.360146	0.90764	0.633452	0.907794	1	8152	tags=46%, list=19%, signal=56%
GAUSSMANN_MLL_AF4_FUSION_TARGETS_A_UP	GAUSSMANN_MLL_AF4_FUSION_TARGETS_A_UP		194	0.303295	0.907541	0.756711	0.907617	1	6520	tags=24%, list=15%, signal=28%
MOOTHA_GLYCOGEN_METABOLISM	MOOTHA_GLYCOGEN_METABOLISM		21	0.418461	0.90725	0.588571	0.908052	1	6060	tags=38%, list=14%, signal=44%
BURTON_ADIPOGENESIS_2	BURTON_ADIPOGENESIS_2		71	0.339646	0.907117	0.638699	0.907971	1	7841	tags=41%, list=18%, signal=50%
TAVAZOIE_METASTASIS	TAVAZOIE_METASTASIS		103	0.322837	0.906533	0.695793	0.909348	1	7258	tags=29%, list=17%, signal=35%
WATANABE_ULCERATIVE_COLITIS_WITH_CANCER_UP	WATANABE_ULCERATIVE_COLITIS_WITH_CANCER_UP		19	0.4417	0.906462	0.566604	0.909087	1	6132	tags=37%, list=14%, signal=43%
BIOCARTA_AKT_PATHWAY	BIOCARTA_AKT_PATHWAY		22	0.425155	0.906444	0.593511	0.908636	1	4380	tags=27%, list=10%, signal=30%
DAZARD_UV_RESPONSE_CLUSTER_G6	DAZARD_UV_RESPONSE_CLUSTER_G6		139	0.316657	0.906151	0.694772	0.909071	1	8729	tags=42%, list=20%, signal=52%
MORI_MATURE_B_LYMPHOCYTE_UP	MORI_MATURE_B_LYMPHOCYTE_UP		92	0.327833	0.906072	0.67953	0.908831	1	9120	tags=43%, list=21%, signal=55%
PID_ARF6_DOWNSTREAM_PATHWAY	PID_ARF6_DOWNSTREAM_PATHWAY		15	0.457911	0.905987	0.59605	0.908611	1	6033	tags=40%, list=14%, signal=46%
ZHAN_MULTIPLE_MYELOMA_MF_DN	ZHAN_MULTIPLE_MYELOMA_MF_DN		42	0.368461	0.905307	0.625442	0.910289	1	6855	tags=38%, list=16%, signal=45%
REACTOME_SEMA3A_PAK_DEPENDENT_AXON_REPULSION	REACTOME_SEMA3A_PAK_DEPENDENT_AXON_REPULSION		16	0.457678	0.905106	0.599244	0.910438	1	1885	tags=25%, list=4%, signal=26%
MURAKAMI_UV_RESPONSE_24HR	MURAKAMI_UV_RESPONSE_24HR		20	0.430139	0.904821	0.6171	0.910884	1	2574	tags=20%, list=6%, signal=21%
REACTOME_ASYMMETRIC_LOCALIZATION_OF_PCP_PROTEINS	REACTOME_ASYMMETRIC_LOCALIZATION_OF_PCP_PROTEINS		64	0.343692	0.904647	0.653061	0.910934	1	9716	tags=42%, list=22%, signal=54%
BIOCARTA_CYTOKINE_PATHWAY	BIOCARTA_CYTOKINE_PATHWAY		19	0.433241	0.904456	0.609709	0.911027	1	5686	tags=26%, list=13%, signal=30%
MARTINEZ_RESPONSE_TO_TRABECTEDIN	MARTINEZ_RESPONSE_TO_TRABECTEDIN		50	0.357813	0.903711	0.629174	0.913023	1	6033	tags=36%, list=14%, signal=42%
KEGG_ASCORBATE_AND_ALDARATE_METABOLISM	KEGG_ASCORBATE_AND_ALDARATE_METABOLISM		25	0.417851	0.903662	0.620141	0.912677	1	6354	tags=40%, list=15%, signal=47%
REACTOME_REGULATION_OF_EXPRESSION_OF_SLITS_AND_ROBOS	REACTOME_REGULATION_OF_EXPRESSION_OF_SLITS_AND_ROBOS		172	0.303546	0.903598	0.7456	0.912398	1	10009	tags=40%, list=23%, signal=51%
REACTOME_O_GLYCOSYLATION_OF_TSR_DOMAIN_CONTAINING_PROTEINS	REACTOME_O_GLYCOSYLATION_OF_TSR_DOMAIN_CONTAINING_PROTEINS		39	0.373745	0.90329	0.616216	0.912904	1	4635	tags=23%, list=11%, signal=26%
CEBALLOS_TARGETS_OF_TP53_AND_MYC_DN	CEBALLOS_TARGETS_OF_TP53_AND_MYC_DN		34	0.383675	0.902945	0.632432	0.913538	1	2224	tags=21%, list=5%, signal=22%
MIKKELSEN_IPS_ICP_WITH_H3K4ME3_AND_H327ME3	MIKKELSEN_IPS_ICP_WITH_H3K4ME3_AND_H327ME3		123	0.31939	0.902928	0.700326	0.913099	1	8644	tags=36%, list=20%, signal=44%
ZHOU_INFLAMMATORY_RESPONSE_FIMA_DN	ZHOU_INFLAMMATORY_RESPONSE_FIMA_DN		273	0.292196	0.902288	0.797546	0.914674	1	4662	tags=19%, list=11%, signal=21%
REACTOME_DISEASES_OF_CARBOHYDRATE_METABOLISM	REACTOME_DISEASES_OF_CARBOHYDRATE_METABOLISM		34	0.383684	0.902002	0.618794	0.915072	1	8152	tags=47%, list=19%, signal=58%
REACTOME_FGFR1_MUTANT_RECEPTOR_ACTIVATION	REACTOME_FGFR1_MUTANT_RECEPTOR_ACTIVATION		31	0.389453	0.901977	0.624278	0.914658	1	4468	tags=32%, list=10%, signal=36%
REACTOME_CELL_CELL_JUNCTION_ORGANIZATION	REACTOME_CELL_CELL_JUNCTION_ORGANIZATION		65	0.342445	0.901471	0.655046	0.915847	1	7405	tags=28%, list=17%, signal=33%
KONDO_PROSTATE_CANCER_WITH_H3K27ME3	KONDO_PROSTATE_CANCER_WITH_H3K27ME3		193	0.303435	0.90133	0.748377	0.915783	1	8883	tags=25%, list=20%, signal=32%
ZAMORA_NOS2_TARGETS_UP	ZAMORA_NOS2_TARGETS_UP		51	0.35277	0.901154	0.640221	0.915872	1	4503	tags=27%, list=10%, signal=31%
SHEDDEN_LUNG_CANCER_GOOD_SURVIVAL_A5	SHEDDEN_LUNG_CANCER_GOOD_SURVIVAL_A5		69	0.339026	0.900362	0.651943	0.91796	1	8440	tags=41%, list=19%, signal=50%
LANDIS_ERBB2_BREAST_TUMORS_324_DN	LANDIS_ERBB2_BREAST_TUMORS_324_DN		151	0.308422	0.900301	0.723301	0.917657	1	7090	tags=29%, list=16%, signal=35%
HOFFMANN_SMALL_PRE_BII_TO_IMMATURE_B_LYMPHOCYTE_UP	HOFFMANN_SMALL_PRE_BII_TO_IMMATURE_B_LYMPHOCYTE_UP		64	0.345953	0.900298	0.646643	0.91716	1	8355	tags=34%, list=19%, signal=42%
REACTOME_NRIF_SIGNALS_CELL_DEATH_FROM_THE_NUCLEUS	REACTOME_NRIF_SIGNALS_CELL_DEATH_FROM_THE_NUCLEUS		16	0.444512	0.900058	0.611111	0.917417	1	9310	tags=63%, list=21%, signal=79%
MORI_LARGE_PRE_BII_LYMPHOCYTE_DN	MORI_LARGE_PRE_BII_LYMPHOCYTE_DN		59	0.348225	0.899986	0.657627	0.917147	1	8355	tags=41%, list=19%, signal=50%
BROWNE_HCMV_INFECTION_4HR_DN	BROWNE_HCMV_INFECTION_4HR_DN		250	0.292445	0.899797	0.789557	0.917264	1	8430	tags=32%, list=19%, signal=40%
BRIDEAU_IMPRINTED_GENES	BRIDEAU_IMPRINTED_GENES		66	0.340734	0.899557	0.661792	0.917554	1	2424	tags=17%, list=6%, signal=18%
LE_EGR2_TARGETS_DN	LE_EGR2_TARGETS_DN		106	0.318168	0.899197	0.710098	0.918183	1	3839	tags=21%, list=9%, signal=23%
SMITH_TERT_TARGETS_DN	SMITH_TERT_TARGETS_DN		87	0.332166	0.899167	0.687063	0.917786	1	9067	tags=44%, list=21%, signal=55%
DING_LUNG_CANCER_MUTATED_SIGNIFICANTLY	DING_LUNG_CANCER_MUTATED_SIGNIFICANTLY		26	0.398308	0.899107	0.629151	0.917477	1	7595	tags=42%, list=17%, signal=51%
REACTOME_CELLULAR_HEXOSE_TRANSPORT	REACTOME_CELLULAR_HEXOSE_TRANSPORT		21	0.424663	0.898936	0.616142	0.917527	1	4979	tags=33%, list=11%, signal=38%
HUMMERICH_MALIGNANT_SKIN_TUMOR_DN	HUMMERICH_MALIGNANT_SKIN_TUMOR_DN		20	0.422384	0.898743	0.62069	0.917663	1	11069	tags=45%, list=25%, signal=60%
MEISSNER_NPC_HCP_WITH_H3K4ME2_AND_H3K27ME3	MEISSNER_NPC_HCP_WITH_H3K4ME2_AND_H3K27ME3		349	0.285117	0.89863	0.852071	0.917543	1	7532	tags=28%, list=17%, signal=34%
YAO_HOXA10_TARGETS_VIA_PROGESTERONE_DN	YAO_HOXA10_TARGETS_VIA_PROGESTERONE_DN		19	0.433096	0.898473	0.611418	0.917547	1	3658	tags=26%, list=8%, signal=29%
WANG_BARRETTS_ESOPHAGUS_AND_ESOPHAGUS_CANCER_UP	WANG_BARRETTS_ESOPHAGUS_AND_ESOPHAGUS_CANCER_UP		26	0.399563	0.898078	0.618497	0.918352	1	3954	tags=23%, list=9%, signal=25%
KARLSSON_TGFB1_TARGETS_UP	KARLSSON_TGFB1_TARGETS_UP		121	0.315396	0.897807	0.72028	0.918762	1	4558	tags=22%, list=10%, signal=25%
BIOCARTA_P38MAPK_PATHWAY	BIOCARTA_P38MAPK_PATHWAY		36	0.375788	0.897638	0.634508	0.918796	1	6275	tags=25%, list=14%, signal=29%
KIM_MYC_AMPLIFICATION_TARGETS_UP	KIM_MYC_AMPLIFICATION_TARGETS_UP		199	0.300018	0.897612	0.764214	0.918392	1	9188	tags=38%, list=21%, signal=47%
BILD_MYC_ONCOGENIC_SIGNATURE	BILD_MYC_ONCOGENIC_SIGNATURE		206	0.296796	0.897598	0.773096	0.917942	1	7352	tags=29%, list=17%, signal=34%
PID_P38_ALPHA_BETA_PATHWAY	PID_P38_ALPHA_BETA_PATHWAY		30	0.389561	0.897541	0.640794	0.91764	1	8819	tags=40%, list=20%, signal=50%
ZHAN_V1_LATE_DIFFERENTIATION_GENES_UP	ZHAN_V1_LATE_DIFFERENTIATION_GENES_UP		33	0.385234	0.897057	0.641879	0.918689	1	9161	tags=58%, list=21%, signal=73%
NADLER_OBESITY_UP	NADLER_OBESITY_UP		59	0.346678	0.897042	0.673721	0.918241	1	6703	tags=29%, list=15%, signal=34%
REACTOME_UPTAKE_AND_ACTIONS_OF_BACTERIAL_TOXINS	REACTOME_UPTAKE_AND_ACTIONS_OF_BACTERIAL_TOXINS		29	0.396604	0.896451	0.604317	0.91966	1	10453	tags=59%, list=24%, signal=77%
KEGG_FC_GAMMA_R_MEDIATED_PHAGOCYTOSIS	KEGG_FC_GAMMA_R_MEDIATED_PHAGOCYTOSIS		96	0.32697	0.896226	0.723104	0.919896	1	8860	tags=41%, list=20%, signal=51%
DACOSTA_ERCC3_ALLELE_XPCS_VS_TTD_UP	DACOSTA_ERCC3_ALLELE_XPCS_VS_TTD_UP		28	0.393349	0.896165	0.615385	0.919591	1	4433	tags=32%, list=10%, signal=36%
VANHARANTA_UTERINE_FIBROID_UP	VANHARANTA_UTERINE_FIBROID_UP		44	0.362682	0.896017	0.66108	0.919555	1	5226	tags=20%, list=12%, signal=23%
KYNG_WERNER_SYNDROM_AND_NORMAL_AGING_UP	KYNG_WERNER_SYNDROM_AND_NORMAL_AGING_UP		80	0.333349	0.895983	0.700173	0.919157	1	6753	tags=31%, list=15%, signal=37%
TOOKER_GEMCITABINE_RESISTANCE_UP	TOOKER_GEMCITABINE_RESISTANCE_UP		80	0.332897	0.895936	0.70318	0.918819	1	8131	tags=35%, list=19%, signal=43%
CORRE_MULTIPLE_MYELOMA_UP	CORRE_MULTIPLE_MYELOMA_UP		75	0.334242	0.895924	0.695205	0.918369	1	6301	tags=31%, list=14%, signal=36%
LEE_LIVER_CANCER_MYC_TGFA_UP	LEE_LIVER_CANCER_MYC_TGFA_UP		61	0.347057	0.895399	0.667774	0.919552	1	4676	tags=21%, list=11%, signal=24%
REACTOME_MAPK6_MAPK4_SIGNALING	REACTOME_MAPK6_MAPK4_SIGNALING		93	0.32805	0.895337	0.696517	0.919265	1	10068	tags=39%, list=23%, signal=50%
VALK_AML_WITH_CEBPA	VALK_AML_WITH_CEBPA		35	0.382766	0.895286	0.650089	0.918937	1	6790	tags=37%, list=16%, signal=44%
HSIAO_HOUSEKEEPING_GENES	HSIAO_HOUSEKEEPING_GENES		387	0.284144	0.894817	0.852555	0.919921	1	8906	tags=34%, list=20%, signal=42%
CASORELLI_APL_SECONDARY_VS_DE_NOVO_UP	CASORELLI_APL_SECONDARY_VS_DE_NOVO_UP		39	0.379868	0.893409	0.643527	0.923774	1	9679	tags=54%, list=22%, signal=69%
MULLIGHAN_NPM1_SIGNATURE_3_UP	MULLIGHAN_NPM1_SIGNATURE_3_UP		327	0.285252	0.89316	0.85208	0.924059	1	4847	tags=20%, list=11%, signal=22%
SHIN_B_CELL_LYMPHOMA_CLUSTER_3	SHIN_B_CELL_LYMPHOMA_CLUSTER_3		28	0.398802	0.892826	0.630561	0.924593	1	8065	tags=43%, list=18%, signal=53%
BROWNE_HCMV_INFECTION_4HR_UP	BROWNE_HCMV_INFECTION_4HR_UP		50	0.353261	0.892604	0.678445	0.924783	1	7006	tags=40%, list=16%, signal=48%
BALDWIN_PRKCI_TARGETS_UP	BALDWIN_PRKCI_TARGETS_UP		40	0.364786	0.892444	0.632058	0.924808	1	4341	tags=25%, list=10%, signal=28%
REACTOME_RAF_INDEPENDENT_MAPK1_3_ACTIVATION	REACTOME_RAF_INDEPENDENT_MAPK1_3_ACTIVATION		23	0.423676	0.89242	0.645714	0.924377	1	2878	tags=30%, list=7%, signal=33%
JISON_SICKLE_CELL_DISEASE_DN	JISON_SICKLE_CELL_DISEASE_DN		184	0.298275	0.892414	0.80937	0.923903	1	9622	tags=41%, list=22%, signal=52%
KEGG_MTOR_SIGNALING_PATHWAY	KEGG_MTOR_SIGNALING_PATHWAY		51	0.350368	0.892023	0.66782	0.924617	1	4566	tags=24%, list=10%, signal=26%
RICKMAN_HEAD_AND_NECK_CANCER_A	RICKMAN_HEAD_AND_NECK_CANCER_A		102	0.317141	0.89159	0.726316	0.925499	1	7149	tags=32%, list=16%, signal=39%
REACTOME_INTERLEUKIN_12_SIGNALING	REACTOME_INTERLEUKIN_12_SIGNALING		47	0.354418	0.890794	0.650735	0.927545	1	6563	tags=34%, list=15%, signal=40%
REACTOME_RESPIRATORY_ELECTRON_TRANSPORT_ATP_SYNTHESIS_BY_CHEMIOSMOTIC_COUPLING_AND_HEAT_PRODUCTION_BY_UNCOUPLING_PROTEINS	REACTOME_RESPIRATORY_ELECTRON_TRANSPORT_ATP_SYNTHESIS_BY_CHEMIOSMOTIC_COUPLING_AND_HEAT_PRODUCTION_BY_UNCOUPLING_PROTEINS		112	0.315297	0.890712	0.726368	0.9273	1	9200	tags=42%, list=21%, signal=53%
CERIBELLI_GENES_INACTIVE_AND_BOUND_BY_NFY	CERIBELLI_GENES_INACTIVE_AND_BOUND_BY_NFY		38	0.367412	0.890695	0.655536	0.926852	1	1816	tags=13%, list=4%, signal=14%
HOWLIN_CITED1_TARGETS_1_UP	HOWLIN_CITED1_TARGETS_1_UP		35	0.375438	0.889988	0.650943	0.928547	1	8836	tags=49%, list=20%, signal=61%
REACTOME_REGULATION_OF_RUNX1_EXPRESSION_AND_ACTIVITY	REACTOME_REGULATION_OF_RUNX1_EXPRESSION_AND_ACTIVITY		17	0.434266	0.889891	0.606742	0.928361	1	7648	tags=47%, list=17%, signal=57%
REACTOME_NUCLEAR_RECEPTOR_TRANSCRIPTION_PATHWAY	REACTOME_NUCLEAR_RECEPTOR_TRANSCRIPTION_PATHWAY		53	0.351222	0.889737	0.696095	0.928353	1	5477	tags=25%, list=13%, signal=28%
KEGG_PPAR_SIGNALING_PATHWAY	KEGG_PPAR_SIGNALING_PATHWAY		69	0.338373	0.889617	0.691002	0.928244	1	7190	tags=29%, list=16%, signal=35%
MEISSNER_NPC_HCP_WITH_H3K4ME3_AND_H3K27ME3	MEISSNER_NPC_HCP_WITH_H3K4ME3_AND_H3K27ME3		143	0.304761	0.889214	0.771704	0.929025	1	3664	tags=20%, list=8%, signal=22%
BENPORATH_OCT4_TARGETS	BENPORATH_OCT4_TARGETS		286	0.284016	0.889114	0.869432	0.928863	1	8562	tags=33%, list=20%, signal=41%
SMID_BREAST_CANCER_RELAPSE_IN_BRAIN_DN	SMID_BREAST_CANCER_RELAPSE_IN_BRAIN_DN		80	0.329979	0.888585	0.712146	0.930007	1	6355	tags=31%, list=15%, signal=36%
APPEL_IMATINIB_RESPONSE	APPEL_IMATINIB_RESPONSE		33	0.387991	0.88846	0.619134	0.929936	1	1615	tags=12%, list=4%, signal=13%
REACTOME_TAK1_ACTIVATES_NFKB_BY_PHOSPHORYLATION_AND_ACTIVATION_OF_IKKS_COMPLEX	REACTOME_TAK1_ACTIVATES_NFKB_BY_PHOSPHORYLATION_AND_ACTIVATION_OF_IKKS_COMPLEX		32	0.384332	0.888361	0.640741	0.929742	1	8336	tags=47%, list=19%, signal=58%
PID_ERBB1_DOWNSTREAM_PATHWAY	PID_ERBB1_DOWNSTREAM_PATHWAY		105	0.319768	0.888073	0.741497	0.930147	1	7081	tags=29%, list=16%, signal=34%
XU_GH1_EXOGENOUS_TARGETS_DN	XU_GH1_EXOGENOUS_TARGETS_DN		104	0.317288	0.887887	0.738487	0.930239	1	8319	tags=30%, list=19%, signal=37%
FERREIRA_EWINGS_SARCOMA_UNSTABLE_VS_STABLE_DN	FERREIRA_EWINGS_SARCOMA_UNSTABLE_VS_STABLE_DN		96	0.321057	0.887521	0.735495	0.930917	1	8754	tags=33%, list=20%, signal=42%
LANDIS_ERBB2_BREAST_TUMORS_324_UP	LANDIS_ERBB2_BREAST_TUMORS_324_UP		151	0.304109	0.887063	0.774038	0.931842	1	8321	tags=36%, list=19%, signal=44%
KEGG_ERBB_SIGNALING_PATHWAY	KEGG_ERBB_SIGNALING_PATHWAY		87	0.325554	0.886941	0.719355	0.93175	1	7034	tags=28%, list=16%, signal=33%
COLIN_PILOCYTIC_ASTROCYTOMA_VS_GLIOBLASTOMA_UP	COLIN_PILOCYTIC_ASTROCYTOMA_VS_GLIOBLASTOMA_UP		34	0.384933	0.886413	0.668508	0.932966	1	7117	tags=41%, list=16%, signal=49%
PID_SYNDECAN_2_PATHWAY	PID_SYNDECAN_2_PATHWAY		33	0.376229	0.88633	0.661765	0.932711	1	8281	tags=39%, list=19%, signal=49%
MCCABE_HOXC6_TARGETS_DN	MCCABE_HOXC6_TARGETS_DN		21	0.40943	0.886135	0.625	0.932797	1	8562	tags=48%, list=20%, signal=59%
SARTIPY_NORMAL_AT_INSULIN_RESISTANCE_UP	SARTIPY_NORMAL_AT_INSULIN_RESISTANCE_UP		30	0.383684	0.885964	0.644195	0.932825	1	4375	tags=27%, list=10%, signal=30%
BIOCARTA_HIVNEF_PATHWAY	BIOCARTA_HIVNEF_PATHWAY		56	0.345823	0.884797	0.667257	0.935859	1	9424	tags=50%, list=22%, signal=64%
SCHLESINGER_METHYLATED_DE_NOVO_IN_CANCER	SCHLESINGER_METHYLATED_DE_NOVO_IN_CANCER		88	0.322411	0.884616	0.718543	0.93589	1	4143	tags=23%, list=9%, signal=25%
REACTOME_P75_NTR_RECEPTOR_MEDIATED_SIGNALLING	REACTOME_P75_NTR_RECEPTOR_MEDIATED_SIGNALLING		97	0.319799	0.884453	0.728333	0.935888	1	8890	tags=40%, list=20%, signal=50%
OUILLETTE_CLL_13Q14_DELETION_DN	OUILLETTE_CLL_13Q14_DELETION_DN		56	0.348422	0.884403	0.686486	0.935544	1	1107	tags=13%, list=3%, signal=13%
MORI_PLASMA_CELL_UP	MORI_PLASMA_CELL_UP		52	0.351564	0.88433	0.7	0.93529	1	7608	tags=37%, list=17%, signal=44%
GARGALOVIC_RESPONSE_TO_OXIDIZED_PHOSPHOLIPIDS_GREY_DN	GARGALOVIC_RESPONSE_TO_OXIDIZED_PHOSPHOLIPIDS_GREY_DN		78	0.328627	0.884211	0.734134	0.935173	1	8749	tags=40%, list=20%, signal=50%
VANLOO_SP3_TARGETS_DN	VANLOO_SP3_TARGETS_DN		89	0.323829	0.884127	0.73064	0.934936	1	9720	tags=44%, list=22%, signal=56%
REACTOME_TRAF6_MEDIATED_IRF7_ACTIVATION	REACTOME_TRAF6_MEDIATED_IRF7_ACTIVATION		29	0.39175	0.883773	0.642612	0.935532	1	5932	tags=24%, list=14%, signal=28%
REACTOME_DISEASES_ASSOCIATED_WITH_N_GLYCOSYLATION_OF_PROTEINS	REACTOME_DISEASES_ASSOCIATED_WITH_N_GLYCOSYLATION_OF_PROTEINS		17	0.434358	0.883499	0.642722	0.935882	1	8731	tags=47%, list=20%, signal=59%
REACTOME_METABOLISM_OF_VITAMINS_AND_COFACTORS	REACTOME_METABOLISM_OF_VITAMINS_AND_COFACTORS		189	0.294947	0.883463	0.832512	0.935505	1	9386	tags=39%, list=21%, signal=50%
REACTOME_SIGNALING_BY_RETINOIC_ACID	REACTOME_SIGNALING_BY_RETINOIC_ACID		43	0.358593	0.883436	0.656085	0.935093	1	5477	tags=30%, list=13%, signal=35%
REACTOME_REGULATION_OF_SIGNALING_BY_CBL	REACTOME_REGULATION_OF_SIGNALING_BY_CBL		22	0.407415	0.882945	0.645833	0.936103	1	8674	tags=50%, list=20%, signal=62%
BURTON_ADIPOGENESIS_9	BURTON_ADIPOGENESIS_9		82	0.327733	0.882869	0.697521	0.935822	1	4539	tags=21%, list=10%, signal=23%
KEGG_ARRHYTHMOGENIC_RIGHT_VENTRICULAR_CARDIOMYOPATHY_ARVC	KEGG_ARRHYTHMOGENIC_RIGHT_VENTRICULAR_CARDIOMYOPATHY_ARVC		74	0.328416	0.882826	0.702521	0.935461	1	7278	tags=34%, list=17%, signal=40%
KEGG_MAPK_SIGNALING_PATHWAY	KEGG_MAPK_SIGNALING_PATHWAY		267	0.286696	0.882811	0.851133	0.93502	1	7411	tags=26%, list=17%, signal=31%
ROY_WOUND_BLOOD_VESSEL_UP	ROY_WOUND_BLOOD_VESSEL_UP		50	0.348722	0.881991	0.69573	0.936987	1	4765	tags=26%, list=11%, signal=29%
HADDAD_T_LYMPHOCYTE_AND_NK_PROGENITOR_UP	HADDAD_T_LYMPHOCYTE_AND_NK_PROGENITOR_UP		81	0.323355	0.881644	0.722704	0.937581	1	6390	tags=28%, list=15%, signal=33%
DITTMER_PTHLH_TARGETS_DN	DITTMER_PTHLH_TARGETS_DN		70	0.33403	0.881436	0.687063	0.937749	1	8996	tags=44%, list=21%, signal=56%
PID_FAS_PATHWAY	PID_FAS_PATHWAY		38	0.366047	0.881144	0.67033	0.938136	1	6275	tags=34%, list=14%, signal=40%
LEE_LIVER_CANCER_DENA_DN	LEE_LIVER_CANCER_DENA_DN		74	0.33001	0.881142	0.715532	0.937647	1	7524	tags=30%, list=17%, signal=36%
REACTOME_CARDIAC_CONDUCTION	REACTOME_CARDIAC_CONDUCTION		137	0.305311	0.88094	0.792545	0.937774	1	9250	tags=39%, list=21%, signal=50%
PID_IL23_PATHWAY	PID_IL23_PATHWAY		37	0.368007	0.880273	0.663653	0.939305	1	3434	tags=22%, list=8%, signal=23%
PID_TCPTP_PATHWAY	PID_TCPTP_PATHWAY		42	0.360466	0.879857	0.655417	0.940102	1	4482	tags=29%, list=10%, signal=32%
MIKKELSEN_IPS_WITH_HCP_H3K27ME3	MIKKELSEN_IPS_WITH_HCP_H3K27ME3		103	0.314024	0.879742	0.736487	0.939993	1	6830	tags=25%, list=16%, signal=30%
MIKKELSEN_ES_HCP_WITH_H3K27ME3	MIKKELSEN_ES_HCP_WITH_H3K27ME3		40	0.362415	0.879606	0.661792	0.939902	1	5800	tags=25%, list=13%, signal=29%
GRAESSMANN_APOPTOSIS_BY_SERUM_DEPRIVATION_DN	GRAESSMANN_APOPTOSIS_BY_SERUM_DEPRIVATION_DN		235	0.289007	0.878858	0.859112	0.941726	1	8172	tags=34%, list=19%, signal=41%
CAVARD_LIVER_CANCER_MALIGNANT_VS_BENIGN	CAVARD_LIVER_CANCER_MALIGNANT_VS_BENIGN		32	0.373606	0.878744	0.649254	0.941572	1	9291	tags=44%, list=21%, signal=56%
REACTOME_TOLL_LIKE_RECEPTOR_10_TLR10_CASCADE	REACTOME_TOLL_LIKE_RECEPTOR_10_TLR10_CASCADE		83	0.327322	0.87814	0.712766	0.94296	1	8336	tags=36%, list=19%, signal=45%
REACTOME_ARACHIDONIC_ACID_METABOLISM	REACTOME_ARACHIDONIC_ACID_METABOLISM		59	0.342192	0.877906	0.717314	0.943142	1	10142	tags=41%, list=23%, signal=53%
SMIRNOV_RESPONSE_TO_IR_6HR_DN	SMIRNOV_RESPONSE_TO_IR_6HR_DN		112	0.310954	0.877879	0.773519	0.942736	1	5645	tags=27%, list=13%, signal=31%
MULLIGHAN_MLL_SIGNATURE_1_UP	MULLIGHAN_MLL_SIGNATURE_1_UP		379	0.277549	0.877653	0.920236	0.942931	1	7104	tags=26%, list=16%, signal=30%
REACTOME_TRANSCRIPTIONAL_ACTIVITY_OF_SMAD2_SMAD3_SMAD4_HETEROTRIMER	REACTOME_TRANSCRIPTIONAL_ACTIVITY_OF_SMAD2_SMAD3_SMAD4_HETEROTRIMER		44	0.355658	0.877581	0.691743	0.942664	1	8505	tags=48%, list=19%, signal=59%
PID_P38_ALPHA_BETA_DOWNSTREAM_PATHWAY	PID_P38_ALPHA_BETA_DOWNSTREAM_PATHWAY		38	0.3664	0.87732	0.660746	0.942941	1	10460	tags=61%, list=24%, signal=79%
BROWNE_HCMV_INFECTION_14HR_UP	BROWNE_HCMV_INFECTION_14HR_UP		153	0.298675	0.876107	0.822186	0.946072	1	5140	tags=21%, list=12%, signal=24%
SIG_PIP3_SIGNALING_IN_B_LYMPHOCYTES	SIG_PIP3_SIGNALING_IN_B_LYMPHOCYTES		36	0.369506	0.876049	0.6814	0.945749	1	4687	tags=25%, list=11%, signal=28%
REACTOME_CLATHRIN_MEDIATED_ENDOCYTOSIS	REACTOME_CLATHRIN_MEDIATED_ENDOCYTOSIS		145	0.299581	0.875748	0.800333	0.946156	1	8998	tags=40%, list=21%, signal=50%
CHIARADONNA_NEOPLASTIC_TRANSFORMATION_CDC25_UP	CHIARADONNA_NEOPLASTIC_TRANSFORMATION_CDC25_UP		122	0.305825	0.875634	0.796639	0.946024	1	7456	tags=32%, list=17%, signal=38%
BILANGES_SERUM_RESPONSE_TRANSLATION	BILANGES_SERUM_RESPONSE_TRANSLATION		34	0.371131	0.875449	0.679856	0.946069	1	8823	tags=41%, list=20%, signal=52%
LIAN_NEUTROPHIL_GRANULE_CONSTITUENTS	LIAN_NEUTROPHIL_GRANULE_CONSTITUENTS		25	0.397021	0.875439	0.649635	0.945609	1	7426	tags=40%, list=17%, signal=48%
KEGG_CALCIUM_SIGNALING_PATHWAY	KEGG_CALCIUM_SIGNALING_PATHWAY		177	0.296159	0.87464	0.804724	0.947493	1	7278	tags=29%, list=17%, signal=34%
MARTIN_INTERACT_WITH_HDAC	MARTIN_INTERACT_WITH_HDAC		39	0.359647	0.874529	0.699809	0.947326	1	1286	tags=13%, list=3%, signal=13%
REACTOME_COPI_MEDIATED_ANTEROGRADE_TRANSPORT	REACTOME_COPI_MEDIATED_ANTEROGRADE_TRANSPORT		100	0.312913	0.874145	0.777027	0.947971	1	8529	tags=36%, list=20%, signal=45%
LIN_NPAS4_TARGETS_UP	LIN_NPAS4_TARGETS_UP		167	0.297372	0.873809	0.832781	0.948484	1	8783	tags=38%, list=20%, signal=47%
PID_ECADHERIN_NASCENT_AJ_PATHWAY	PID_ECADHERIN_NASCENT_AJ_PATHWAY		39	0.361473	0.873324	0.691042	0.949418	1	8853	tags=46%, list=20%, signal=58%
SOTIRIOU_BREAST_CANCER_GRADE_1_VS_3_DN	SOTIRIOU_BREAST_CANCER_GRADE_1_VS_3_DN		52	0.347857	0.873101	0.730983	0.949601	1	7857	tags=35%, list=18%, signal=42%
MIDORIKAWA_AMPLIFIED_IN_LIVER_CANCER	MIDORIKAWA_AMPLIFIED_IN_LIVER_CANCER		55	0.342582	0.873099	0.725807	0.949115	1	7556	tags=36%, list=17%, signal=44%
DIRMEIER_LMP1_RESPONSE_LATE_UP	DIRMEIER_LMP1_RESPONSE_LATE_UP		53	0.342266	0.872845	0.729524	0.9494	1	4561	tags=25%, list=10%, signal=27%
REACTOME_SLC_TRANSPORTER_DISORDERS	REACTOME_SLC_TRANSPORTER_DISORDERS		99	0.310275	0.872829	0.774138	0.948955	1	4102	tags=19%, list=9%, signal=21%
PASINI_SUZ12_TARGETS_UP	PASINI_SUZ12_TARGETS_UP		110	0.309528	0.872777	0.792869	0.94863	1	5865	tags=23%, list=13%, signal=26%
SA_TRKA_RECEPTOR	SA_TRKA_RECEPTOR		17	0.438193	0.872706	0.658252	0.948363	1	4617	tags=29%, list=11%, signal=33%
SHETH_LIVER_CANCER_VS_TXNIP_LOSS_PAM2	SHETH_LIVER_CANCER_VS_TXNIP_LOSS_PAM2		163	0.297694	0.872659	0.824013	0.948023	1	7652	tags=33%, list=17%, signal=40%
REACTOME_REGULATION_OF_GENE_EXPRESSION_IN_BETA_CELLS	REACTOME_REGULATION_OF_GENE_EXPRESSION_IN_BETA_CELLS		21	0.40486	0.872526	0.658301	0.947913	1	5801	tags=24%, list=13%, signal=27%
PARK_HSC_MARKERS	PARK_HSC_MARKERS		44	0.352319	0.872476	0.69287	0.947572	1	9057	tags=39%, list=21%, signal=49%
YAO_TEMPORAL_RESPONSE_TO_PROGESTERONE_CLUSTER_12	YAO_TEMPORAL_RESPONSE_TO_PROGESTERONE_CLUSTER_12		77	0.330487	0.872414	0.750877	0.947276	1	6693	tags=32%, list=15%, signal=38%
CHICAS_RB1_TARGETS_LOW_SERUM	CHICAS_RB1_TARGETS_LOW_SERUM		101	0.316244	0.872322	0.769497	0.94706	1	8153	tags=32%, list=19%, signal=39%
BIOCARTA_ECM_PATHWAY	BIOCARTA_ECM_PATHWAY		19	0.418765	0.872187	0.634952	0.94698	1	4270	tags=32%, list=10%, signal=35%
REACTOME_ION_HOMEOSTASIS	REACTOME_ION_HOMEOSTASIS		54	0.341696	0.871795	0.73822	0.947618	1	9250	tags=41%, list=21%, signal=52%
PID_P73PATHWAY	PID_P73PATHWAY		79	0.324996	0.871605	0.739703	0.94767	1	7267	tags=33%, list=17%, signal=39%
REACTOME_ACYL_CHAIN_REMODELLING_OF_PE	REACTOME_ACYL_CHAIN_REMODELLING_OF_PE		29	0.383445	0.871594	0.663082	0.947218	1	4669	tags=24%, list=11%, signal=27%
NAKAMURA_METASTASIS_MODEL_DN	NAKAMURA_METASTASIS_MODEL_DN		43	0.352951	0.871444	0.690941	0.947181	1	2377	tags=19%, list=5%, signal=20%
REACTOME_TRANSCRIPTIONAL_REGULATION_OF_WHITE_ADIPOCYTE_DIFFERENTIATION	REACTOME_TRANSCRIPTIONAL_REGULATION_OF_WHITE_ADIPOCYTE_DIFFERENTIATION		84	0.320026	0.871299	0.756345	0.947142	1	8451	tags=32%, list=19%, signal=40%
REACTOME_SUMOYLATION_OF_TRANSCRIPTION_FACTORS	REACTOME_SUMOYLATION_OF_TRANSCRIPTION_FACTORS		20	0.419185	0.871209	0.614203	0.946915	1	8520	tags=40%, list=19%, signal=50%
CHIARETTI_T_ALL_REFRACTORY_TO_THERAPY	CHIARETTI_T_ALL_REFRACTORY_TO_THERAPY		27	0.384354	0.870873	0.658363	0.947431	1	6420	tags=44%, list=15%, signal=52%
IWANAGA_CARCINOGENESIS_BY_KRAS_PTEN_UP	IWANAGA_CARCINOGENESIS_BY_KRAS_PTEN_UP		191	0.292806	0.870305	0.856209	0.948626	1	8094	tags=32%, list=19%, signal=39%
KEGG_THYROID_CANCER	KEGG_THYROID_CANCER		29	0.380432	0.869915	0.661626	0.949206	1	7648	tags=45%, list=17%, signal=54%
SCHAEFFER_PROSTATE_DEVELOPMENT_12HR_DN	SCHAEFFER_PROSTATE_DEVELOPMENT_12HR_DN		54	0.341213	0.869868	0.715315	0.948855	1	6247	tags=28%, list=14%, signal=32%
KEGG_GLYCOSAMINOGLYCAN_DEGRADATION	KEGG_GLYCOSAMINOGLYCAN_DEGRADATION		21	0.408592	0.869764	0.659011	0.948655	1	6353	tags=38%, list=15%, signal=45%
BOSCO_TH1_CYTOTOXIC_MODULE	BOSCO_TH1_CYTOTOXIC_MODULE		114	0.306725	0.869295	0.792487	0.949523	1	6855	tags=27%, list=16%, signal=32%
MARZEC_IL2_SIGNALING_DN	MARZEC_IL2_SIGNALING_DN		36	0.366951	0.868673	0.666052	0.95089	1	6743	tags=39%, list=15%, signal=46%
YAO_HOXA10_TARGETS_VIA_PROGESTERONE_UP	YAO_HOXA10_TARGETS_VIA_PROGESTERONE_UP		79	0.324709	0.868557	0.774958	0.950727	1	5837	tags=28%, list=13%, signal=32%
UEDA_CENTRAL_CLOCK	UEDA_CENTRAL_CLOCK		88	0.316861	0.868359	0.785844	0.950804	1	6057	tags=28%, list=14%, signal=33%
ZHAN_MULTIPLE_MYELOMA_CD1_VS_CD2_UP	ZHAN_MULTIPLE_MYELOMA_CD1_VS_CD2_UP		66	0.3303	0.868027	0.717206	0.951307	1	1834	tags=17%, list=4%, signal=17%
HONMA_DOCETAXEL_RESISTANCE	HONMA_DOCETAXEL_RESISTANCE		35	0.368672	0.867603	0.706439	0.952046	1	8112	tags=37%, list=19%, signal=46%
RUAN_RESPONSE_TO_TNF_DN	RUAN_RESPONSE_TO_TNF_DN		78	0.319834	0.867484	0.742215	0.951901	1	8146	tags=29%, list=19%, signal=36%
REACTOME_OVARIAN_TUMOR_DOMAIN_PROTEASES	REACTOME_OVARIAN_TUMOR_DOMAIN_PROTEASES		38	0.364153	0.867232	0.702703	0.952113	1	8258	tags=39%, list=19%, signal=49%
BIOCARTA_RHO_PATHWAY	BIOCARTA_RHO_PATHWAY		21	0.407838	0.867095	0.662214	0.952044	1	6816	tags=38%, list=16%, signal=45%
PUIFFE_INVASION_INHIBITED_BY_ASCITES_DN	PUIFFE_INVASION_INHIBITED_BY_ASCITES_DN		146	0.300483	0.867035	0.813758	0.951744	1	8640	tags=35%, list=20%, signal=43%
REACTOME_TRAF6_MEDIATED_NF_KB_ACTIVATION	REACTOME_TRAF6_MEDIATED_NF_KB_ACTIVATION		24	0.39967	0.866916	0.664207	0.951591	1	8336	tags=38%, list=19%, signal=46%
TOOKER_GEMCITABINE_RESISTANCE_DN	TOOKER_GEMCITABINE_RESISTANCE_DN		120	0.305604	0.866853	0.792869	0.951298	1	8775	tags=38%, list=20%, signal=47%
VALK_AML_CLUSTER_3	VALK_AML_CLUSTER_3		34	0.37523	0.866808	0.692727	0.95094	1	1993	tags=21%, list=5%, signal=22%
SASSON_RESPONSE_TO_GONADOTROPHINS_UP	SASSON_RESPONSE_TO_GONADOTROPHINS_UP		86	0.316884	0.866091	0.770408	0.952514	1	8401	tags=36%, list=19%, signal=45%
REACTOME_THE_CITRIC_ACID_TCA_CYCLE_AND_RESPIRATORY_ELECTRON_TRANSPORT	REACTOME_THE_CITRIC_ACID_TCA_CYCLE_AND_RESPIRATORY_ELECTRON_TRANSPORT		163	0.29595	0.865961	0.844444	0.952423	1	9200	tags=40%, list=21%, signal=51%
REACTOME_FERTILIZATION	REACTOME_FERTILIZATION		26	0.382871	0.865784	0.70412	0.952415	1	4195	tags=19%, list=10%, signal=21%
RICKMAN_HEAD_AND_NECK_CANCER_F	RICKMAN_HEAD_AND_NECK_CANCER_F		55	0.341051	0.865626	0.757685	0.952364	1	9516	tags=42%, list=22%, signal=53%
ACEVEDO_LIVER_CANCER_WITH_H3K27ME3_DN	ACEVEDO_LIVER_CANCER_WITH_H3K27ME3_DN		183	0.286161	0.865458	0.904065	0.952353	1	7626	tags=31%, list=17%, signal=37%
BRUINS_UVC_RESPONSE_EARLY_LATE	BRUINS_UVC_RESPONSE_EARLY_LATE		307	0.277408	0.865039	0.944969	0.95307	1	8081	tags=32%, list=18%, signal=38%
LEE_RECENT_THYMIC_EMIGRANT	LEE_RECENT_THYMIC_EMIGRANT		225	0.284413	0.865035	0.899083	0.9526	1	9127	tags=38%, list=21%, signal=47%
MCDOWELL_ACUTE_LUNG_INJURY_DN	MCDOWELL_ACUTE_LUNG_INJURY_DN		46	0.351601	0.864868	0.713249	0.952577	1	9460	tags=46%, list=22%, signal=58%
REACTOME_UB_SPECIFIC_PROCESSING_PROTEASES	REACTOME_UB_SPECIFIC_PROCESSING_PROTEASES		186	0.290908	0.864535	0.865625	0.953037	1	8258	tags=27%, list=19%, signal=34%
ZHONG_SECRETOME_OF_LUNG_CANCER_AND_MACROPHAGE	ZHONG_SECRETOME_OF_LUNG_CANCER_AND_MACROPHAGE		76	0.323067	0.864172	0.778512	0.953554	1	7289	tags=32%, list=17%, signal=38%
SILIGAN_TARGETS_OF_EWS_FLI1_FUSION_UP	SILIGAN_TARGETS_OF_EWS_FLI1_FUSION_UP		15	0.436709	0.864094	0.643785	0.953289	1	7289	tags=47%, list=17%, signal=56%
MARIADASON_REGULATED_BY_HISTONE_ACETYLATION_DN	MARIADASON_REGULATED_BY_HISTONE_ACETYLATION_DN		41	0.35443	0.864083	0.714035	0.952842	1	3009	tags=20%, list=7%, signal=21%
TUOMISTO_TUMOR_SUPPRESSION_BY_COL13A1_UP	TUOMISTO_TUMOR_SUPPRESSION_BY_COL13A1_UP		22	0.396963	0.863111	0.669866	0.955087	1	2766	tags=18%, list=6%, signal=19%
WIERENGA_PML_INTERACTOME	WIERENGA_PML_INTERACTOME		41	0.358098	0.862869	0.703041	0.955243	1	9405	tags=41%, list=22%, signal=53%
REACTOME_PHOSPHOLIPASE_C_MEDIATED_CASCADE_FGFR4	REACTOME_PHOSPHOLIPASE_C_MEDIATED_CASCADE_FGFR4		15	0.445506	0.862867	0.663534	0.954771	1	7713	tags=33%, list=18%, signal=40%
FINETTI_BREAST_CANCER_KINOME_GREEN	FINETTI_BREAST_CANCER_KINOME_GREEN		16	0.430184	0.862735	0.671937	0.954654	1	9633	tags=56%, list=22%, signal=72%
LEIN_ASTROCYTE_MARKERS	LEIN_ASTROCYTE_MARKERS		43	0.35998	0.862627	0.731397	0.954474	1	6117	tags=23%, list=14%, signal=27%
WEIGEL_OXIDATIVE_STRESS_RESPONSE	WEIGEL_OXIDATIVE_STRESS_RESPONSE		33	0.371094	0.862423	0.675182	0.95451	1	5505	tags=36%, list=13%, signal=42%
PID_SMAD2_3NUCLEAR_PATHWAY	PID_SMAD2_3NUCLEAR_PATHWAY		81	0.321096	0.861964	0.793761	0.95532	1	7481	tags=31%, list=17%, signal=37%
REACTOME_DEADENYLATION_OF_MRNA	REACTOME_DEADENYLATION_OF_MRNA		25	0.389818	0.861417	0.669742	0.956363	1	6379	tags=44%, list=15%, signal=51%
REACTOME_PEPTIDE_HORMONE_METABOLISM	REACTOME_PEPTIDE_HORMONE_METABOLISM		90	0.317631	0.861306	0.750825	0.956179	1	5034	tags=22%, list=12%, signal=25%
REACTOME_CLASS_I_PEROXISOMAL_MEMBRANE_PROTEIN_IMPORT	REACTOME_CLASS_I_PEROXISOMAL_MEMBRANE_PROTEIN_IMPORT		20	0.40774	0.861245	0.666041	0.955855	1	5908	tags=35%, list=14%, signal=40%
HUI_MAPK14_TARGETS_UP	HUI_MAPK14_TARGETS_UP		18	0.42122	0.861141	0.650709	0.955667	1	3781	tags=28%, list=9%, signal=30%
OHGUCHI_LIVER_HNF4A_TARGETS_UP	OHGUCHI_LIVER_HNF4A_TARGETS_UP		50	0.337223	0.860726	0.726449	0.956335	1	7124	tags=32%, list=16%, signal=38%
REACTOME_TIE2_SIGNALING	REACTOME_TIE2_SIGNALING		18	0.41338	0.860515	0.64717	0.956447	1	5537	tags=28%, list=13%, signal=32%
REACTOME_SUMOYLATION_OF_INTRACELLULAR_RECEPTORS	REACTOME_SUMOYLATION_OF_INTRACELLULAR_RECEPTORS		30	0.379477	0.860459	0.666667	0.956104	1	3157	tags=17%, list=7%, signal=18%
[truncated: 512 more rows]

## Sheet: C2_Curated_REST
NAME	GS<br> follow link to MSigDB	GS DETAILS	SIZE	ES	NES	NOM p-val	FDR q-val	FWER p-val	RANK AT MAX	LEADING EDGE
DUTERTRE_ESTRADIOL_RESPONSE_24HR_UP	DUTERTRE_ESTRADIOL_RESPONSE_24HR_UP	Details ...	320	-0.73146	-2.39162	0	0	0	4438	tags=62%, list=10%, signal=68%
ROSTY_CERVICAL_CANCER_PROLIFERATION_CLUSTER	ROSTY_CERVICAL_CANCER_PROLIFERATION_CLUSTER	Details ...	138	-0.778325	-2.36856	0	0	0	4808	tags=67%, list=11%, signal=75%
SOTIRIOU_BREAST_CANCER_GRADE_1_VS_3_UP	SOTIRIOU_BREAST_CANCER_GRADE_1_VS_3_UP	Details ...	150	-0.774394	-2.35008	0	0	0	5474	tags=68%, list=13%, signal=77%
KANG_DOXORUBICIN_RESISTANCE_UP	KANG_DOXORUBICIN_RESISTANCE_UP	Details ...	54	-0.846155	-2.23914	0	0	0	3483	tags=76%, list=8%, signal=82%
CROONQUIST_IL6_DEPRIVATION_DN	CROONQUIST_IL6_DEPRIVATION_DN	Details ...	94	-0.738311	-2.15357	0	0	0	5001	tags=63%, list=11%, signal=71%
KONG_E2F3_TARGETS	KONG_E2F3_TARGETS	Details ...	94	-0.746493	-2.13372	0	0	0	4808	tags=62%, list=11%, signal=69%
FLORIO_NEOCORTEX_BASAL_RADIAL_GLIA_DN	FLORIO_NEOCORTEX_BASAL_RADIAL_GLIA_DN	Details ...	189	-0.675255	-2.12665	0	0	0	4831	tags=59%, list=11%, signal=66%
CROONQUIST_NRAS_SIGNALING_DN	CROONQUIST_NRAS_SIGNALING_DN	Details ...	69	-0.775705	-2.11531	0	0.000115	0.001	4813	tags=67%, list=11%, signal=75%
ZHAN_MULTIPLE_MYELOMA_PR_UP	ZHAN_MULTIPLE_MYELOMA_PR_UP	Details ...	46	-0.82095	-2.09788	0	0.000102	0.001	5091	tags=74%, list=12%, signal=84%
FUJII_YBX1_TARGETS_DN	FUJII_YBX1_TARGETS_DN	Details ...	191	-0.65552	-2.06014	0	9.19e-05	0.001	5373	tags=53%, list=12%, signal=60%
HOFFMANN_LARGE_TO_SMALL_PRE_BII_LYMPHOCYTE_UP	HOFFMANN_LARGE_TO_SMALL_PRE_BII_LYMPHOCYTE_UP	Details ...	150	-0.675738	-2.05634	0	0.000165	0.002	5001	tags=55%, list=11%, signal=62%
WHITEFORD_PEDIATRIC_CANCER_MARKERS	WHITEFORD_PEDIATRIC_CANCER_MARKERS	Details ...	114	-0.688191	-2.04477	0	0.0003	0.004	4808	tags=54%, list=11%, signal=61%
MORI_IMMATURE_B_LYMPHOCYTE_DN	MORI_IMMATURE_B_LYMPHOCYTE_DN	Details ...	88	-0.711883	-2.04239	0	0.000277	0.004	5001	tags=64%, list=11%, signal=72%
KOBAYASHI_EGFR_SIGNALING_24HR_DN	KOBAYASHI_EGFR_SIGNALING_24HR_DN	Details ...	249	-0.631593	-2.02785	0	0.000257	0.004	4921	tags=54%, list=11%, signal=61%
LEE_EARLY_T_LYMPHOCYTE_UP	LEE_EARLY_T_LYMPHOCYTE_UP	Details ...	108	-0.689088	-2.02019	0	0.00024	0.004	4808	tags=55%, list=11%, signal=61%
REN_BOUND_BY_E2F	REN_BOUND_BY_E2F	Details ...	55	-0.770568	-2.01858	0	0.000225	0.004	4390	tags=56%, list=10%, signal=63%
MORI_LARGE_PRE_BII_LYMPHOCYTE_UP	MORI_LARGE_PRE_BII_LYMPHOCYTE_UP	Details ...	84	-0.706686	-1.99955	0	0.000423	0.008	5468	tags=63%, list=13%, signal=72%
FRASOR_RESPONSE_TO_SERM_OR_FULVESTRANT_DN	FRASOR_RESPONSE_TO_SERM_OR_FULVESTRANT_DN	Details ...	48	-0.770357	-1.98967	0	0.000648	0.013	5373	tags=69%, list=12%, signal=78%
PUJANA_XPRSS_INT_NETWORK	PUJANA_XPRSS_INT_NETWORK	Details ...	167	-0.624675	-1.94751	0	0.00141431	0.03	5373	tags=47%, list=12%, signal=53%
ISHIDA_E2F_TARGETS	ISHIDA_E2F_TARGETS	Details ...	51	-0.745604	-1.92971	0	0.00196805	0.043	4398	tags=63%, list=10%, signal=70%
REACTOME_AURKA_ACTIVATION_BY_TPX2	REACTOME_AURKA_ACTIVATION_BY_TPX2		72	-0.691346	-1.92113	0	0.00237968	0.054	5274	tags=50%, list=12%, signal=57%
PUJANA_BREAST_CANCER_WITH_BRCA1_MUTATED_UP	PUJANA_BREAST_CANCER_WITH_BRCA1_MUTATED_UP		57	-0.727379	-1.91543	0	0.00263856	0.062	6598	tags=68%, list=15%, signal=80%
FARMER_BREAST_CANCER_CLUSTER_2	FARMER_BREAST_CANCER_CLUSTER_2		33	-0.805594	-1.91426	0	0.00256256	0.063	5042	tags=76%, list=12%, signal=86%
ZHOU_CELL_CYCLE_GENES_IN_IR_RESPONSE_24HR	ZHOU_CELL_CYCLE_GENES_IN_IR_RESPONSE_24HR		124	-0.645713	-1.90549	0	0.00294275	0.076	5039	tags=59%, list=12%, signal=66%
WHITFIELD_CELL_CYCLE_G2	WHITFIELD_CELL_CYCLE_G2		167	-0.615491	-1.90434	0	0.00286017	0.077	4764	tags=46%, list=11%, signal=51%
ZHOU_CELL_CYCLE_GENES_IN_IR_RESPONSE_6HR	ZHOU_CELL_CYCLE_GENES_IN_IR_RESPONSE_6HR		83	-0.683085	-1.90422	0	0.00275016	0.077	5373	tags=58%, list=12%, signal=66%
GRAHAM_CML_DIVIDING_VS_NORMAL_QUIESCENT_UP	GRAHAM_CML_DIVIDING_VS_NORMAL_QUIESCENT_UP		181	-0.605849	-1.89821	0	0.00297965	0.086	4837	tags=48%, list=11%, signal=53%
MARKEY_RB1_ACUTE_LOF_UP	MARKEY_RB1_ACUTE_LOF_UP		232	-0.59119	-1.8976	0	0.00293886	0.088	6670	tags=50%, list=15%, signal=59%
ODONNELL_TFRC_TARGETS_DN	ODONNELL_TFRC_TARGETS_DN		134	-0.634482	-1.8961	0	0.00305417	0.095	4857	tags=44%, list=11%, signal=49%
NIKOLSKY_BREAST_CANCER_5P15_AMPLICON	NIKOLSKY_BREAST_CANCER_5P15_AMPLICON		26	-0.82489	-1.89535	0	0.00301189	0.097	4433	tags=62%, list=10%, signal=68%
PUJANA_BRCA_CENTERED_NETWORK	PUJANA_BRCA_CENTERED_NETWORK		116	-0.64372	-1.87857	0	0.00410076	0.132	4390	tags=45%, list=10%, signal=50%
BURTON_ADIPOGENESIS_PEAK_AT_16HR	BURTON_ADIPOGENESIS_PEAK_AT_16HR		40	-0.740638	-1.87373	0	0.00431297	0.141	5618	tags=55%, list=13%, signal=63%
MANALO_HYPOXIA_DN	MANALO_HYPOXIA_DN		287	-0.568346	-1.86631	0	0.00477512	0.159	7103	tags=48%, list=16%, signal=57%
REACTOME_MITOTIC_PROMETAPHASE	REACTOME_MITOTIC_PROMETAPHASE		202	-0.598303	-1.8651	0	0.00473925	0.163	4859	tags=44%, list=11%, signal=49%
REACTOME_RECRUITMENT_OF_MITOTIC_CENTROSOME_PROTEINS_AND_COMPLEXES	REACTOME_RECRUITMENT_OF_MITOTIC_CENTROSOME_PROTEINS_AND_COMPLEXES		81	-0.659135	-1.86456	0	0.00460385	0.163	5274	tags=49%, list=12%, signal=56%
GRAHAM_NORMAL_QUIESCENT_VS_NORMAL_DIVIDING_DN	GRAHAM_NORMAL_QUIESCENT_VS_NORMAL_DIVIDING_DN		89	-0.651231	-1.85188	0	0.00581565	0.209	5373	tags=56%, list=12%, signal=64%
SHEDDEN_LUNG_CANCER_POOR_SURVIVAL_A6	SHEDDEN_LUNG_CANCER_POOR_SURVIVAL_A6		449	-0.548619	-1.84568	0	0.00631046	0.227	5039	tags=44%, list=12%, signal=50%
PID_AURORA_B_PATHWAY	PID_AURORA_B_PATHWAY		39	-0.738243	-1.84504	0	0.00619148	0.229	4948	tags=62%, list=11%, signal=69%
CHEMNITZ_RESPONSE_TO_PROSTAGLANDIN_E2_UP	CHEMNITZ_RESPONSE_TO_PROSTAGLANDIN_E2_UP		147	-0.599561	-1.84449	0	0.00614839	0.232	6643	tags=50%, list=15%, signal=58%
REICHERT_MITOSIS_LIN9_TARGETS	REICHERT_MITOSIS_LIN9_TARGETS		27	-0.80859	-1.84257	0.00224215	0.00637334	0.244	3059	tags=63%, list=7%, signal=68%
GAVIN_FOXP3_TARGETS_CLUSTER_P6	GAVIN_FOXP3_TARGETS_CLUSTER_P6		90	-0.647852	-1.83523	0	0.00709082	0.276	4710	tags=52%, list=11%, signal=58%
RHODES_UNDIFFERENTIATED_CANCER	RHODES_UNDIFFERENTIATED_CANCER		66	-0.674156	-1.82593	0	0.0081985	0.318	5430	tags=56%, list=12%, signal=64%
REACTOME_CHROMOSOME_MAINTENANCE	REACTOME_CHROMOSOME_MAINTENANCE		71	-0.660269	-1.82345	0	0.00825795	0.328	3850	tags=45%, list=9%, signal=49%
SARRIO_EPITHELIAL_MESENCHYMAL_TRANSITION_UP	SARRIO_EPITHELIAL_MESENCHYMAL_TRANSITION_UP		175	-0.584965	-1.81454	0	0.00979433	0.385	4362	tags=43%, list=10%, signal=47%
REACTOME_RESOLUTION_OF_SISTER_CHROMATID_COHESION	REACTOME_RESOLUTION_OF_SISTER_CHROMATID_COHESION		125	-0.606212	-1.81246	0	0.0099132	0.394	7398	tags=52%, list=17%, signal=62%
FISCHER_G2_M_CELL_CYCLE	FISCHER_G2_M_CELL_CYCLE		233	-0.561748	-1.8066	0	0.0107314	0.427	5254	tags=48%, list=12%, signal=54%
KEGG_DNA_REPLICATION	KEGG_DNA_REPLICATION		36	-0.72922	-1.79164	0	0.0141275	0.532	5601	tags=61%, list=13%, signal=70%
LY_AGING_MIDDLE_DN	LY_AGING_MIDDLE_DN		15	-0.884332	-1.79161	0.00208768	0.0138332	0.532	2687	tags=80%, list=6%, signal=85%
PID_ATR_PATHWAY	PID_ATR_PATHWAY		39	-0.724279	-1.7909	0	0.0137718	0.537	4262	tags=59%, list=10%, signal=65%
REACTOME_CELL_CYCLE_MITOTIC	REACTOME_CELL_CYCLE_MITOTIC		498	-0.522631	-1.78714	0	0.0142118	0.556	4903	tags=37%, list=11%, signal=42%
REACTOME_REGULATION_OF_PLK1_ACTIVITY_AT_G2_M_TRANSITION	REACTOME_REGULATION_OF_PLK1_ACTIVITY_AT_G2_M_TRANSITION		87	-0.635025	-1.78666	0	0.014003	0.56	5274	tags=44%, list=12%, signal=50%
BLUM_RESPONSE_TO_SALIRASIB_DN	BLUM_RESPONSE_TO_SALIRASIB_DN		338	-0.540511	-1.78549	0	0.0140769	0.566	4768	tags=43%, list=11%, signal=47%
ODONNELL_TARGETS_OF_MYC_AND_TFRC_DN	ODONNELL_TARGETS_OF_MYC_AND_TFRC_DN		47	-0.688972	-1.78415	0	0.0140822	0.576	3075	tags=43%, list=7%, signal=46%
TOYOTA_TARGETS_OF_MIR34B_AND_MIR34C	TOYOTA_TARGETS_OF_MIR34B_AND_MIR34C		451	-0.532569	-1.78229	0	0.0143505	0.589	6497	tags=42%, list=15%, signal=49%
REACTOME_RECRUITMENT_OF_NUMA_TO_MITOTIC_CENTROSOMES	REACTOME_RECRUITMENT_OF_NUMA_TO_MITOTIC_CENTROSOMES		94	-0.618796	-1.77538	0	0.0159145	0.638	10317	tags=66%, list=24%, signal=86%
REACTOME_HOMOLOGY_DIRECTED_REPAIR	REACTOME_HOMOLOGY_DIRECTED_REPAIR		104	-0.609524	-1.77412	0	0.0159673	0.643	5809	tags=49%, list=13%, signal=56%
WINNEPENNINCKX_MELANOMA_METASTASIS_UP	WINNEPENNINCKX_MELANOMA_METASTASIS_UP		159	-0.573725	-1.7678	0	0.0172574	0.675	7121	tags=55%, list=16%, signal=66%
BENPORATH_PROLIFERATION	BENPORATH_PROLIFERATION		144	-0.588225	-1.76655	0	0.0173915	0.685	4849	tags=47%, list=11%, signal=53%
YU_MYC_TARGETS_UP	YU_MYC_TARGETS_UP		43	-0.697135	-1.76621	0.00230415	0.0171875	0.687	4596	tags=53%, list=11%, signal=60%
BURTON_ADIPOGENESIS_3	BURTON_ADIPOGENESIS_3		93	-0.620017	-1.76517	0	0.0171385	0.693	4808	tags=51%, list=11%, signal=57%
PID_FANCONI_PATHWAY	PID_FANCONI_PATHWAY		46	-0.675219	-1.7494	0	0.0211376	0.764	5740	tags=61%, list=13%, signal=70%
PUJANA_BRCA2_PCC_NETWORK	PUJANA_BRCA2_PCC_NETWORK		419	-0.524596	-1.74873	0	0.0211582	0.772	5373	tags=40%, list=12%, signal=45%
REACTOME_RESOLUTION_OF_D_LOOP_STRUCTURES	REACTOME_RESOLUTION_OF_D_LOOP_STRUCTURES		34	-0.715332	-1.74685	0	0.0213606	0.782	5809	tags=62%, list=13%, signal=71%
REACTOME_MITOTIC_SPINDLE_CHECKPOINT	REACTOME_MITOTIC_SPINDLE_CHECKPOINT		110	-0.595412	-1.7462	0	0.021208	0.786	7353	tags=51%, list=17%, signal=61%
WILLIAMS_ESR1_TARGETS_UP	WILLIAMS_ESR1_TARGETS_UP		26	-0.763575	-1.74409	0.0021978	0.0214165	0.793	5726	tags=81%, list=13%, signal=93%
MASSARWEH_TAMOXIFEN_RESISTANCE_DN	MASSARWEH_TAMOXIFEN_RESISTANCE_DN		252	-0.541628	-1.74127	0	0.0218643	0.803	4584	tags=39%, list=10%, signal=44%
WU_APOPTOSIS_BY_CDKN1A_VIA_TP53	WU_APOPTOSIS_BY_CDKN1A_VIA_TP53		52	-0.671666	-1.74031	0.0046083	0.0217239	0.808	5373	tags=56%, list=12%, signal=64%
GARGALOVIC_RESPONSE_TO_OXIDIZED_PHOSPHOLIPIDS_TURQUOISE_DN	GARGALOVIC_RESPONSE_TO_OXIDIZED_PHOSPHOLIPIDS_TURQUOISE_DN		56	-0.647792	-1.73773	0	0.022566	0.826	5335	tags=63%, list=12%, signal=71%
REACTOME_HDR_THROUGH_HOMOLOGOUS_RECOMBINATION_HRR	REACTOME_HDR_THROUGH_HOMOLOGOUS_RECOMBINATION_HRR		67	-0.637878	-1.73515	0	0.0234067	0.838	5809	tags=52%, list=13%, signal=60%
REACTOME_CELL_CYCLE_CHECKPOINTS	REACTOME_CELL_CYCLE_CHECKPOINTS		257	-0.535998	-1.73261	0	0.0238363	0.846	7121	tags=44%, list=16%, signal=52%
TANG_SENESCENCE_TP53_TARGETS_DN	TANG_SENESCENCE_TP53_TARGETS_DN		55	-0.657885	-1.73023	0	0.0244217	0.854	3172	tags=55%, list=7%, signal=59%
RUIZ_TNC_TARGETS_DN	RUIZ_TNC_TARGETS_DN		141	-0.57026	-1.72833	0	0.0247914	0.862	5809	tags=53%, list=13%, signal=61%
LI_WILMS_TUMOR_VS_FETAL_KIDNEY_1_DN	LI_WILMS_TUMOR_VS_FETAL_KIDNEY_1_DN		159	-0.558596	-1.72327	0	0.0262483	0.884	4808	tags=47%, list=11%, signal=53%
REACTOME_HOMOLOGOUS_DNA_PAIRING_AND_STRAND_EXCHANGE	REACTOME_HOMOLOGOUS_DNA_PAIRING_AND_STRAND_EXCHANGE		42	-0.683443	-1.7117	0	0.0309639	0.919	5809	tags=57%, list=13%, signal=66%
KAUFFMANN_MELANOMA_RELAPSE_UP	KAUFFMANN_MELANOMA_RELAPSE_UP		61	-0.637637	-1.71065	0.00225734	0.03103	0.921	6618	tags=51%, list=15%, signal=60%
KAMMINGA_EZH2_TARGETS	KAMMINGA_EZH2_TARGETS		40	-0.68796	-1.70968	0.00208768	0.0309748	0.924	4672	tags=52%, list=11%, signal=59%
SONG_TARGETS_OF_IE86_CMV_PROTEIN	SONG_TARGETS_OF_IE86_CMV_PROTEIN		54	-0.646583	-1.70954	0	0.0306308	0.924	4833	tags=50%, list=11%, signal=56%
REACTOME_RHO_GTPASES_ACTIVATE_FORMINS	REACTOME_RHO_GTPASES_ACTIVATE_FORMINS		139	-0.566175	-1.70306	0	0.0334713	0.939	7398	tags=50%, list=17%, signal=60%
REACTOME_DEPOSITION_OF_NEW_CENPA_CONTAINING_NUCLEOSOMES_AT_THE_CENTROMERE	REACTOME_DEPOSITION_OF_NEW_CENPA_CONTAINING_NUCLEOSOMES_AT_THE_CENTROMERE		28	-0.729307	-1.69894	0.00643777	0.0348297	0.948	4621	tags=54%, list=11%, signal=60%
MORI_PRE_BI_LYMPHOCYTE_UP	MORI_PRE_BI_LYMPHOCYTE_UP		78	-0.614802	-1.69799	0.00234742	0.0346968	0.953	5467	tags=59%, list=13%, signal=67%
VERNELL_RETINOBLASTOMA_PATHWAY_UP	VERNELL_RETINOBLASTOMA_PATHWAY_UP		70	-0.608967	-1.68934	0.00227273	0.0384952	0.963	6109	tags=54%, list=14%, signal=63%
HORIUCHI_WTAP_TARGETS_DN	HORIUCHI_WTAP_TARGETS_DN		309	-0.518425	-1.68719	0	0.0392484	0.966	6463	tags=50%, list=15%, signal=58%
REACTOME_DNA_DOUBLE_STRAND_BREAK_REPAIR	REACTOME_DNA_DOUBLE_STRAND_BREAK_REPAIR		132	-0.557882	-1.6847	0	0.0401787	0.971	5809	tags=45%, list=13%, signal=51%
FOURNIER_ACINAR_DEVELOPMENT_LATE_2	FOURNIER_ACINAR_DEVELOPMENT_LATE_2		279	-0.521218	-1.68444	0	0.0398283	0.971	7084	tags=49%, list=16%, signal=59%
LE_EGR2_TARGETS_UP	LE_EGR2_TARGETS_UP		107	-0.573498	-1.68374	0	0.0397602	0.975	4398	tags=43%, list=10%, signal=48%
FINETTI_BREAST_CANCER_KINOME_RED	FINETTI_BREAST_CANCER_KINOME_RED		16	-0.823909	-1.6817	0.0150538	0.0404117	0.977	4544	tags=81%, list=10%, signal=91%
NIKOLSKY_BREAST_CANCER_16P13_AMPLICON	NIKOLSKY_BREAST_CANCER_16P13_AMPLICON		116	-0.566985	-1.67916	0	0.0411889	0.982	10789	tags=65%, list=25%, signal=86%
MISSIAGLIA_REGULATED_BY_METHYLATION_DN	MISSIAGLIA_REGULATED_BY_METHYLATION_DN		117	-0.571726	-1.67738	0	0.0417857	0.984	6618	tags=55%, list=15%, signal=64%
MITSIADES_RESPONSE_TO_APLIDIN_DN	MITSIADES_RESPONSE_TO_APLIDIN_DN		247	-0.519774	-1.67738	0	0.0413264	0.984	4813	tags=40%, list=11%, signal=45%
REACTOME_M_PHASE	REACTOME_M_PHASE		354	-0.502069	-1.67681	0	0.0411945	0.984	4903	tags=36%, list=11%, signal=40%
BIOCARTA_ATRBRCA_PATHWAY	BIOCARTA_ATRBRCA_PATHWAY		22	-0.756299	-1.67384	0.00430107	0.0423623	0.985	2900	tags=50%, list=7%, signal=54%
EGUCHI_CELL_CYCLE_RB1_TARGETS	EGUCHI_CELL_CYCLE_RB1_TARGETS		22	-0.761552	-1.66565	0.00851064	0.046884	0.993	5373	tags=64%, list=12%, signal=73%
REACTOME_RESOLUTION_OF_D_LOOP_STRUCTURES_THROUGH_SYNTHESIS_DEPENDENT_STRAND_ANNEALING_SDSA	REACTOME_RESOLUTION_OF_D_LOOP_STRUCTURES_THROUGH_SYNTHESIS_DEPENDENT_STRAND_ANNEALING_SDSA		26	-0.725685	-1.66539	0.00631579	0.0465043	0.994	5809	tags=62%, list=13%, signal=71%
REACTOME_ACTIVATION_OF_ATR_IN_RESPONSE_TO_REPLICATION_STRESS	REACTOME_ACTIVATION_OF_ATR_IN_RESPONSE_TO_REPLICATION_STRESS		37	-0.671237	-1.66501	0	0.0461815	0.994	6618	tags=59%, list=15%, signal=70%
FERREIRA_EWINGS_SARCOMA_UNSTABLE_VS_STABLE_UP	FERREIRA_EWINGS_SARCOMA_UNSTABLE_VS_STABLE_UP		162	-0.543585	-1.66432	0	0.0461002	0.995	4808	tags=41%, list=11%, signal=46%
BIDUS_METASTASIS_UP	BIDUS_METASTASIS_UP		214	-0.525739	-1.6627	0	0.0466275	0.995	6461	tags=42%, list=15%, signal=49%
CUI_TCF21_TARGETS_2_UP	CUI_TCF21_TARGETS_2_UP		425	-0.496565	-1.6618	0	0.0468212	0.995	7051	tags=49%, list=16%, signal=58%
REACTOME_G2_M_DNA_DAMAGE_CHECKPOINT	REACTOME_G2_M_DNA_DAMAGE_CHECKPOINT		61	-0.626278	-1.65992	0	0.0476159	0.996	6478	tags=49%, list=15%, signal=58%
MOLENAAR_TARGETS_OF_CCND1_AND_CDK4_DN	MOLENAAR_TARGETS_OF_CCND1_AND_CDK4_DN		58	-0.616684	-1.65821	0	0.0481629	0.997	2905	tags=52%, list=7%, signal=55%
MATZUK_MEIOTIC_AND_DNA_REPAIR	MATZUK_MEIOTIC_AND_DNA_REPAIR		39	-0.674575	-1.65769	0	0.0479865	0.998	4487	tags=41%, list=10%, signal=46%
GREENBAUM_E2A_TARGETS_UP	GREENBAUM_E2A_TARGETS_UP		29	-0.717095	-1.65588	0.00221239	0.0486648	0.998	4557	tags=62%, list=10%, signal=69%
WHITFIELD_CELL_CYCLE_G2_M	WHITFIELD_CELL_CYCLE_G2_M		201	-0.528947	-1.65464	0	0.0486781	0.998	5254	tags=42%, list=12%, signal=48%
PID_ATM_PATHWAY	PID_ATM_PATHWAY		33	-0.685912	-1.64993	0.00856531	0.0511022	0.998	6098	tags=52%, list=14%, signal=60%
REACTOME_ANCHORING_OF_THE_BASAL_BODY_TO_THE_PLASMA_MEMBRANE	REACTOME_ANCHORING_OF_THE_BASAL_BODY_TO_THE_PLASMA_MEMBRANE		97	-0.569817	-1.64972	0	0.0507657	0.998	5274	tags=41%, list=12%, signal=47%
DUTERTRE_ESTRADIOL_RESPONSE_6HR_UP	DUTERTRE_ESTRADIOL_RESPONSE_6HR_UP		225	-0.51789	-1.64916	0	0.0507258	0.998	7118	tags=49%, list=16%, signal=58%
WHITFIELD_CELL_CYCLE_LITERATURE	WHITFIELD_CELL_CYCLE_LITERATURE		44	-0.654326	-1.64815	0	0.0509236	0.998	3172	tags=55%, list=7%, signal=59%
REACTOME_MITOTIC_G2_G2_M_PHASES	REACTOME_MITOTIC_G2_G2_M_PHASES		199	-0.523925	-1.64282	0	0.0538552	1	10617	tags=57%, list=24%, signal=75%
PYEON_HPV_POSITIVE_TUMORS_UP	PYEON_HPV_POSITIVE_TUMORS_UP		98	-0.563866	-1.6399	0	0.0555027	1	7117	tags=50%, list=16%, signal=60%
WONG_EMBRYONIC_STEM_CELL_CORE	WONG_EMBRYONIC_STEM_CELL_CORE		332	-0.495495	-1.63789	0	0.0565528	1	5070	tags=38%, list=12%, signal=42%
NADERI_BREAST_CANCER_PROGNOSIS_UP	NADERI_BREAST_CANCER_PROGNOSIS_UP		51	-0.626981	-1.63686	0.00221239	0.0567057	1	9411	tags=69%, list=22%, signal=87%
PID_PLK1_PATHWAY	PID_PLK1_PATHWAY		46	-0.632487	-1.63684	0.00892857	0.0562191	1	3689	tags=41%, list=8%, signal=45%
REACTOME_DNA_STRAND_ELONGATION	REACTOME_DNA_STRAND_ELONGATION		32	-0.686568	-1.63547	0.00665188	0.0567555	1	6618	tags=63%, list=15%, signal=74%
WAKASUGI_HAVE_ZNF143_BINDING_SITES	WAKASUGI_HAVE_ZNF143_BINDING_SITES		54	-0.612653	-1.63524	0	0.0564268	1	4842	tags=41%, list=11%, signal=46%
REACTOME_SEPARATION_OF_SISTER_CHROMATIDS	REACTOME_SEPARATION_OF_SISTER_CHROMATIDS		189	-0.523281	-1.63495	0	0.0561675	1	10587	tags=58%, list=24%, signal=76%
FURUKAWA_DUSP6_TARGETS_PCI35_DN	FURUKAWA_DUSP6_TARGETS_PCI35_DN		72	-0.594054	-1.63375	0	0.0564239	1	6614	tags=54%, list=15%, signal=64%
SCIAN_CELL_CYCLE_TARGETS_OF_TP53_AND_TP73_DN	SCIAN_CELL_CYCLE_TARGETS_OF_TP53_AND_TP73_DN		22	-0.746567	-1.63181	0.006	0.0571265	1	3027	tags=59%, list=7%, signal=63%
LY_AGING_PREMATURE_DN	LY_AGING_PREMATURE_DN		29	-0.703682	-1.62889	0.00426439	0.058618	1	7051	tags=66%, list=16%, signal=78%
REACTOME_HDR_THROUGH_SINGLE_STRAND_ANNEALING_SSA	REACTOME_HDR_THROUGH_SINGLE_STRAND_ANNEALING_SSA		37	-0.659623	-1.62543	0.00215517	0.0608866	1	7062	tags=59%, list=16%, signal=71%
BASAKI_YBX1_TARGETS_UP	BASAKI_YBX1_TARGETS_UP		286	-0.500044	-1.62239	0	0.062588	1	4921	tags=42%, list=11%, signal=47%
REACTOME_ACTIVATION_OF_THE_PRE_REPLICATIVE_COMPLEX	REACTOME_ACTIVATION_OF_THE_PRE_REPLICATIVE_COMPLEX		33	-0.691757	-1.6222	0.00448431	0.0622528	1	6618	tags=55%, list=15%, signal=64%
GEORGES_CELL_CYCLE_MIR192_TARGETS	GEORGES_CELL_CYCLE_MIR192_TARGETS		62	-0.604264	-1.61516	0.00244499	0.0671091	1	5373	tags=50%, list=12%, signal=57%
LI_WILMS_TUMOR_ANAPLASTIC_UP	LI_WILMS_TUMOR_ANAPLASTIC_UP		17	-0.778385	-1.6118	0.0107759	0.0695546	1	4398	tags=65%, list=10%, signal=72%
KAUFFMANN_DNA_REPAIR_GENES	KAUFFMANN_DNA_REPAIR_GENES		228	-0.507438	-1.6109	0	0.0696227	1	4914	tags=37%, list=11%, signal=41%
REACTOME_POLYMERASE_SWITCHING_ON_THE_C_STRAND_OF_THE_TELOMERE	REACTOME_POLYMERASE_SWITCHING_ON_THE_C_STRAND_OF_THE_TELOMERE		17	-0.774655	-1.60941	0.012766	0.0704539	1	3483	tags=59%, list=8%, signal=64%
REACTOME_TELOMERE_C_STRAND_LAGGING_STRAND_SYNTHESIS	REACTOME_TELOMERE_C_STRAND_LAGGING_STRAND_SYNTHESIS		28	-0.696769	-1.60464	0.0149573	0.0735897	1	3727	tags=54%, list=9%, signal=59%
REACTOME_MITOTIC_METAPHASE_AND_ANAPHASE	REACTOME_MITOTIC_METAPHASE_AND_ANAPHASE		234	-0.500388	-1.60128	0	0.0757399	1	9108	tags=49%, list=21%, signal=62%
REACTOME_LAGGING_STRAND_SYNTHESIS	REACTOME_LAGGING_STRAND_SYNTHESIS		20	-0.754898	-1.60004	0.0113122	0.0761216	1	3727	tags=60%, list=9%, signal=66%
LINDGREN_BLADDER_CANCER_CLUSTER_3_UP	LINDGREN_BLADDER_CANCER_CLUSTER_3_UP		320	-0.489077	-1.59529	0	0.0800293	1	4808	tags=37%, list=11%, signal=41%
REACTOME_G2_M_CHECKPOINTS	REACTOME_G2_M_CHECKPOINTS		134	-0.522481	-1.5779	0.00257069	0.0956884	1	9279	tags=48%, list=21%, signal=60%
VILLANUEVA_LIVER_CANCER_KRT19_UP	VILLANUEVA_LIVER_CANCER_KRT19_UP		169	-0.506117	-1.57415	0	0.0985212	1	4808	tags=40%, list=11%, signal=44%
ABRAMSON_INTERACT_WITH_AIRE	ABRAMSON_INTERACT_WITH_AIRE		41	-0.630266	-1.57262	0.00867679	0.0994624	1	7121	tags=54%, list=16%, signal=64%
MUELLER_PLURINET	MUELLER_PLURINET		298	-0.477501	-1.57143	0	0.100048	1	5091	tags=37%, list=12%, signal=41%
REACTOME_TELOMERE_MAINTENANCE	REACTOME_TELOMERE_MAINTENANCE		44	-0.616813	-1.56184	0.0046729	0.109739	1	3727	tags=41%, list=9%, signal=45%
REACTOME_PROCESSING_OF_DNA_DOUBLE_STRAND_BREAK_ENDS	REACTOME_PROCESSING_OF_DNA_DOUBLE_STRAND_BREAK_ENDS		64	-0.574022	-1.56164	0.00462963	0.109192	1	4520	tags=41%, list=10%, signal=45%
KEGG_HOMOLOGOUS_RECOMBINATION	KEGG_HOMOLOGOUS_RECOMBINATION		28	-0.672988	-1.56149	0.0212314	0.108543	1	2829	tags=46%, list=6%, signal=50%
BIOCARTA_ERYTH_PATHWAY	BIOCARTA_ERYTH_PATHWAY		15	-0.772182	-1.55745	0.0104603	0.112498	1	8043	tags=53%, list=18%, signal=65%
REACTOME_MEIOTIC_RECOMBINATION	REACTOME_MEIOTIC_RECOMBINATION		26	-0.673261	-1.55538	0.0135135	0.113694	1	4094	tags=38%, list=9%, signal=42%
REACTOME_RESOLUTION_OF_AP_SITES_VIA_THE_MULTIPLE_NUCLEOTIDE_PATCH_REPLACEMENT_PATHWAY	REACTOME_RESOLUTION_OF_AP_SITES_VIA_THE_MULTIPLE_NUCLEOTIDE_PATCH_REPLACEMENT_PATHWAY		25	-0.686501	-1.55174	0.0126316	0.117084	1	4161	tags=56%, list=10%, signal=62%
REACTOME_G_PROTEIN_ACTIVATION	REACTOME_G_PROTEIN_ACTIVATION		28	-0.663257	-1.55048	0.0131868	0.117702	1	6248	tags=36%, list=14%, signal=42%
BOYLAN_MULTIPLE_MYELOMA_C_CLUSTER_UP	BOYLAN_MULTIPLE_MYELOMA_C_CLUSTER_UP		36	-0.628822	-1.54982	0.0169492	0.117577	1	10515	tags=61%, list=24%, signal=80%
REACTOME_ACTIVATION_OF_BAD_AND_TRANSLOCATION_TO_MITOCHONDRIA	REACTOME_ACTIVATION_OF_BAD_AND_TRANSLOCATION_TO_MITOCHONDRIA		15	-0.776206	-1.54901	0.0261438	0.117707	1	6387	tags=53%, list=15%, signal=62%
GARCIA_TARGETS_OF_FLI1_AND_DAX1_DN	GARCIA_TARGETS_OF_FLI1_AND_DAX1_DN		160	-0.504209	-1.54729	0	0.118861	1	4537	tags=34%, list=10%, signal=38%
STEIN_ESR1_TARGETS	STEIN_ESR1_TARGETS		82	-0.549623	-1.54708	0.00228311	0.118325	1	4430	tags=41%, list=10%, signal=46%
FAELT_B_CLL_WITH_VH3_21_UP	FAELT_B_CLL_WITH_VH3_21_UP		43	-0.615985	-1.5453	0.00428265	0.119334	1	9739	tags=74%, list=22%, signal=96%
HU_GENOTOXIC_DAMAGE_4HR	HU_GENOTOXIC_DAMAGE_4HR		32	-0.647261	-1.54458	0.00879121	0.119388	1	5641	tags=53%, list=13%, signal=61%
CAFFAREL_RESPONSE_TO_THC_DN	CAFFAREL_RESPONSE_TO_THC_DN		31	-0.639087	-1.54409	0.0170576	0.119288	1	10325	tags=71%, list=24%, signal=93%
REACTOME_DNA_REPAIR	REACTOME_DNA_REPAIR		285	-0.474673	-1.54328	0	0.119364	1	7062	tags=39%, list=16%, signal=46%
OUYANG_PROSTATE_CANCER_PROGRESSION_DN	OUYANG_PROSTATE_CANCER_PROGRESSION_DN		20	-0.701857	-1.5409	0.0356394	0.121331	1	4925	tags=60%, list=11%, signal=68%
REACTOME_EXTENSION_OF_TELOMERES	REACTOME_EXTENSION_OF_TELOMERES		44	-0.616813	-1.53985	0.00672646	0.121813	1	3727	tags=41%, list=9%, signal=45%
REACTOME_PROCESSIVE_SYNTHESIS_ON_THE_LAGGING_STRAND	REACTOME_PROCESSIVE_SYNTHESIS_ON_THE_LAGGING_STRAND		15	-0.754417	-1.53826	0.0295983	0.123023	1	3727	tags=53%, list=9%, signal=58%
BURTON_ADIPOGENESIS_PEAK_AT_24HR	BURTON_ADIPOGENESIS_PEAK_AT_24HR		44	-0.605249	-1.5382	0.0110619	0.122303	1	4764	tags=52%, list=11%, signal=59%
BIOCARTA_MPR_PATHWAY	BIOCARTA_MPR_PATHWAY		21	-0.702031	-1.5368	0.0290456	0.122912	1	4837	tags=48%, list=11%, signal=54%
CHIANG_LIVER_CANCER_SUBCLASS_PROLIFERATION_UP	CHIANG_LIVER_CANCER_SUBCLASS_PROLIFERATION_UP		173	-0.495617	-1.53365	0	0.125952	1	4612	tags=41%, list=11%, signal=46%
KAUFFMANN_DNA_REPLICATION_GENES	KAUFFMANN_DNA_REPLICATION_GENES		146	-0.502839	-1.52392	0	0.13654	1	10185	tags=53%, list=23%, signal=69%
STEIN_ESRRA_TARGETS_RESPONSIVE_TO_ESTROGEN_DN	STEIN_ESRRA_TARGETS_RESPONSIVE_TO_ESTROGEN_DN		41	-0.618174	-1.5228	0.00683371	0.137142	1	4430	tags=44%, list=10%, signal=49%
VECCHI_GASTRIC_CANCER_EARLY_UP	VECCHI_GASTRIC_CANCER_EARLY_UP		430	-0.454984	-1.52243	0	0.136744	1	5033	tags=40%, list=12%, signal=45%
BIOCARTA_PGC1A_PATHWAY	BIOCARTA_PGC1A_PATHWAY		15	-0.757009	-1.52015	0.0366599	0.138656	1	5028	tags=53%, list=11%, signal=60%
LY_AGING_OLD_DN	LY_AGING_OLD_DN		54	-0.572864	-1.51988	0.00470588	0.138078	1	5166	tags=52%, list=12%, signal=59%
LOPEZ_MBD_TARGETS_IMPRINTED_AND_X_LINKED	LOPEZ_MBD_TARGETS_IMPRINTED_AND_X_LINKED		17	-0.725498	-1.51891	0.027897	0.138447	1	7280	tags=59%, list=17%, signal=71%
NAKAYAMA_SOFT_TISSUE_TUMORS_PCA2_UP	NAKAYAMA_SOFT_TISSUE_TUMORS_PCA2_UP		89	-0.535234	-1.51692	0.00236967	0.140161	1	4808	tags=51%, list=11%, signal=57%
WEST_ADRENOCORTICAL_TUMOR_MARKERS_UP	WEST_ADRENOCORTICAL_TUMOR_MARKERS_UP		22	-0.686867	-1.51466	0.022869	0.14208	1	4544	tags=64%, list=10%, signal=71%
LINDVALL_IMMORTALIZED_BY_TERT_UP	LINDVALL_IMMORTALIZED_BY_TERT_UP		69	-0.548715	-1.51119	0.0043573	0.145986	1	7112	tags=46%, list=16%, signal=55%
CREIGHTON_ENDOCRINE_THERAPY_RESISTANCE_4	CREIGHTON_ENDOCRINE_THERAPY_RESISTANCE_4		303	-0.459185	-1.50808	0	0.149231	1	5167	tags=36%, list=12%, signal=40%
FERRANDO_T_ALL_WITH_MLL_ENL_FUSION_DN	FERRANDO_T_ALL_WITH_MLL_ENL_FUSION_DN		87	-0.53087	-1.50762	0.00524934	0.148987	1	10017	tags=56%, list=23%, signal=73%
WANG_RESPONSE_TO_BEXAROTENE_UP	WANG_RESPONSE_TO_BEXAROTENE_UP		34	-0.62906	-1.50664	0.0159453	0.149463	1	4526	tags=44%, list=10%, signal=49%
PID_FOXM1_PATHWAY	PID_FOXM1_PATHWAY		39	-0.598551	-1.50494	0.0198676	0.150785	1	9279	tags=69%, list=21%, signal=88%
ALCALAY_AML_BY_NPM1_LOCALIZATION_DN	ALCALAY_AML_BY_NPM1_LOCALIZATION_DN		185	-0.484021	-1.50399	0	0.151243	1	7941	tags=50%, list=18%, signal=61%
REACTOME_G_PROTEIN_BETA_GAMMA_SIGNALLING	REACTOME_G_PROTEIN_BETA_GAMMA_SIGNALLING		32	-0.62435	-1.50193	0.0230415	0.153071	1	11041	tags=63%, list=25%, signal=84%
VANTVEER_BREAST_CANCER_METASTASIS_DN	VANTVEER_BREAST_CANCER_METASTASIS_DN		131	-0.502339	-1.49864	0	0.156781	1	6466	tags=48%, list=15%, signal=56%
SHEPARD_BMYB_TARGETS	SHEPARD_BMYB_TARGETS		76	-0.538499	-1.49719	0.00674157	0.157924	1	3647	tags=37%, list=8%, signal=40%
KEGG_PROGESTERONE_MEDIATED_OOCYTE_MATURATION	KEGG_PROGESTERONE_MEDIATED_OOCYTE_MATURATION		85	-0.523938	-1.49613	0.00997506	0.158483	1	6591	tags=44%, list=15%, signal=51%
REACTOME_CYCLIN_A_B1_B2_ASSOCIATED_EVENTS_DURING_G2_M_TRANSITION	REACTOME_CYCLIN_A_B1_B2_ASSOCIATED_EVENTS_DURING_G2_M_TRANSITION		25	-0.657618	-1.49483	0.0307692	0.159507	1	4813	tags=48%, list=11%, signal=54%
REACTOME_DNA_REPLICATION	REACTOME_DNA_REPLICATION		127	-0.503564	-1.49284	0.00253165	0.161362	1	6149	tags=35%, list=14%, signal=41%
NIKOLSKY_BREAST_CANCER_21Q22_AMPLICON	NIKOLSKY_BREAST_CANCER_21Q22_AMPLICON		16	-0.729027	-1.49233	0.0431965	0.161113	1	8710	tags=81%, list=20%, signal=101%
CONCANNON_APOPTOSIS_BY_EPOXOMICIN_DN	CONCANNON_APOPTOSIS_BY_EPOXOMICIN_DN		169	-0.480185	-1.48999	0.00271739	0.163548	1	4981	tags=33%, list=11%, signal=37%
MORI_EMU_MYC_LYMPHOMA_BY_ONSET_TIME_UP	MORI_EMU_MYC_LYMPHOMA_BY_ONSET_TIME_UP		110	-0.507312	-1.48998	0.00755667	0.162629	1	9199	tags=55%, list=21%, signal=69%
KEGG_BASE_EXCISION_REPAIR	KEGG_BASE_EXCISION_REPAIR		33	-0.604315	-1.48507	0.0260304	0.16836	1	4728	tags=39%, list=11%, signal=44%
REACTOME_PCNA_DEPENDENT_LONG_PATCH_BASE_EXCISION_REPAIR	REACTOME_PCNA_DEPENDENT_LONG_PATCH_BASE_EXCISION_REPAIR		21	-0.685829	-1.48461	0.0384615	0.168032	1	3727	tags=52%, list=9%, signal=57%
SU_TESTIS	SU_TESTIS		80	-0.525374	-1.48311	0.00921659	0.169249	1	8261	tags=48%, list=19%, signal=58%
GENTLES_LEUKEMIC_STEM_CELL_DN	GENTLES_LEUKEMIC_STEM_CELL_DN		19	-0.695597	-1.48217	0.0305677	0.169644	1	7343	tags=58%, list=17%, signal=70%
WHITFIELD_CELL_CYCLE_S	WHITFIELD_CELL_CYCLE_S		146	-0.485567	-1.47667	0	0.176603	1	4762	tags=37%, list=11%, signal=41%
REACTOME_TRANSCRIPTIONAL_REGULATION_BY_E2F6	REACTOME_TRANSCRIPTIONAL_REGULATION_BY_E2F6		34	-0.608081	-1.47558	0.0237581	0.177289	1	9777	tags=56%, list=22%, signal=72%
REACTOME_OPIOID_SIGNALLING	REACTOME_OPIOID_SIGNALLING		90	-0.515669	-1.47535	0.00452489	0.176734	1	7445	tags=42%, list=17%, signal=51%
SANSOM_APC_TARGETS_REQUIRE_MYC	SANSOM_APC_TARGETS_REQUIRE_MYC		221	-0.463395	-1.4733	0	0.178644	1	6627	tags=40%, list=15%, signal=47%
REACTOME_ADRENALINE_NORADRENALINE_INHIBITS_INSULIN_SECRETION	REACTOME_ADRENALINE_NORADRENALINE_INHIBITS_INSULIN_SECRETION		28	-0.641111	-1.47187	0.020316	0.180109	1	3770	tags=32%, list=9%, signal=35%
SMID_BREAST_CANCER_LUMINAL_B_UP	SMID_BREAST_CANCER_LUMINAL_B_UP		168	-0.479592	-1.47082	0	0.180705	1	5033	tags=34%, list=12%, signal=38%
BENPORATH_ES_1	BENPORATH_ES_1		376	-0.437684	-1.4687	0	0.18295	1	5039	tags=36%, list=12%, signal=40%
REACTOME_POSITIVE_EPIGENETIC_REGULATION_OF_RRNA_EXPRESSION	REACTOME_POSITIVE_EPIGENETIC_REGULATION_OF_RRNA_EXPRESSION		46	-0.58206	-1.4683	0.0223714	0.182543	1	4518	tags=39%, list=10%, signal=44%
REACTOME_MECP2_REGULATES_NEURONAL_RECEPTORS_AND_CHANNELS	REACTOME_MECP2_REGULATES_NEURONAL_RECEPTORS_AND_CHANNELS		18	-0.699889	-1.46501	0.0568182	0.186731	1	6466	tags=50%, list=15%, signal=59%
BIOCARTA_GPCR_PATHWAY	BIOCARTA_GPCR_PATHWAY		30	-0.619467	-1.46301	0.0349345	0.188749	1	5431	tags=47%, list=12%, signal=53%
REACTOME_MEIOSIS	REACTOME_MEIOSIS		58	-0.540065	-1.46109	0.0141844	0.190792	1	6436	tags=36%, list=15%, signal=42%
PETROVA_PROX1_TARGETS_UP	PETROVA_PROX1_TARGETS_UP		25	-0.653584	-1.46035	0.0423163	0.190827	1	5373	tags=56%, list=12%, signal=64%
REACTOME_GABA_B_RECEPTOR_ACTIVATION	REACTOME_GABA_B_RECEPTOR_ACTIVATION		43	-0.582316	-1.4601	0.0247191	0.190274	1	8797	tags=51%, list=20%, signal=64%
PID_BARD1_PATHWAY	PID_BARD1_PATHWAY		29	-0.624485	-1.45736	0.0299786	0.193518	1	6622	tags=52%, list=15%, signal=61%
ELVIDGE_HYPOXIA_DN	ELVIDGE_HYPOXIA_DN		147	-0.47795	-1.45655	0	0.193804	1	7035	tags=41%, list=16%, signal=49%
MOREIRA_RESPONSE_TO_TSA_UP	MOREIRA_RESPONSE_TO_TSA_UP		27	-0.62383	-1.45571	0.0321199	0.194271	1	9548	tags=56%, list=22%, signal=71%
AFFAR_YY1_TARGETS_DN	AFFAR_YY1_TARGETS_DN		247	-0.453763	-1.45199	0	0.199294	1	5033	tags=36%, list=12%, signal=40%
RAMASWAMY_METASTASIS_UP	RAMASWAMY_METASTASIS_UP		66	-0.539013	-1.44371	0.0219512	0.212389	1	9950	tags=58%, list=23%, signal=74%
REACTOME_RESOLUTION_OF_ABASIC_SITES_AP_SITES	REACTOME_RESOLUTION_OF_ABASIC_SITES_AP_SITES		38	-0.581268	-1.4437	0.0320513	0.211349	1	4728	tags=42%, list=11%, signal=47%
BIOCARTA_BAD_PATHWAY	BIOCARTA_BAD_PATHWAY		25	-0.621093	-1.4393	0.0541667	0.217818	1	4837	tags=44%, list=11%, signal=49%
REACTOME_G_BETA_GAMMA_SIGNALLING_THROUGH_CDC42	REACTOME_G_BETA_GAMMA_SIGNALLING_THROUGH_CDC42		20	-0.665426	-1.43896	0.0541126	0.217326	1	10681	tags=60%, list=24%, signal=79%
PAL_PRMT5_TARGETS_UP	PAL_PRMT5_TARGETS_UP		201	-0.45472	-1.43534	0	0.222407	1	5493	tags=37%, list=13%, signal=42%
ZHANG_BREAST_CANCER_PROGENITORS_UP	ZHANG_BREAST_CANCER_PROGENITORS_UP		429	-0.424553	-1.43249	0	0.226565	1	6649	tags=36%, list=15%, signal=42%
REACTOME_GAP_FILLING_DNA_REPAIR_SYNTHESIS_AND_LIGATION_IN_GG_NER	REACTOME_GAP_FILLING_DNA_REPAIR_SYNTHESIS_AND_LIGATION_IN_GG_NER		25	-0.624779	-1.4314	0.0474041	0.227269	1	4728	tags=52%, list=11%, signal=58%
REACTOME_E2F_MEDIATED_REGULATION_OF_DNA_REPLICATION	REACTOME_E2F_MEDIATED_REGULATION_OF_DNA_REPLICATION		22	-0.640246	-1.42989	0.0557851	0.228855	1	6149	tags=45%, list=14%, signal=53%
ZHENG_GLIOBLASTOMA_PLASTICITY_UP	ZHENG_GLIOBLASTOMA_PLASTICITY_UP		248	-0.444142	-1.42949	0.00273973	0.228384	1	4713	tags=36%, list=11%, signal=40%
REACTOME_POST_CHAPERONIN_TUBULIN_FOLDING_PATHWAY	REACTOME_POST_CHAPERONIN_TUBULIN_FOLDING_PATHWAY		23	-0.6309	-1.42768	0.0611354	0.230482	1	7398	tags=52%, list=17%, signal=63%
REACTOME_NEGATIVE_REGULATION_OF_NMDA_RECEPTOR_MEDIATED_NEURONAL_TRANSMISSION	REACTOME_NEGATIVE_REGULATION_OF_NMDA_RECEPTOR_MEDIATED_NEURONAL_TRANSMISSION		21	-0.645114	-1.42334	0.0529661	0.237157	1	5295	tags=43%, list=12%, signal=49%
WANG_RESPONSE_TO_GSK3_INHIBITOR_SB216763_DN	WANG_RESPONSE_TO_GSK3_INHIBITOR_SB216763_DN		356	-0.43278	-1.41943	0	0.243471	1	6643	tags=37%, list=15%, signal=43%
KEGG_MISMATCH_REPAIR	KEGG_MISMATCH_REPAIR		23	-0.638723	-1.41816	0.0462185	0.244687	1	4485	tags=48%, list=10%, signal=53%
REACTOME_INWARDLY_RECTIFYING_K_CHANNELS	REACTOME_INWARDLY_RECTIFYING_K_CHANNELS		35	-0.577841	-1.41596	0.0441501	0.247566	1	8797	tags=46%, list=20%, signal=57%
KEGG_OOCYTE_MEIOSIS	KEGG_OOCYTE_MEIOSIS		112	-0.477806	-1.41531	0.00484261	0.247643	1	9400	tags=51%, list=21%, signal=65%
REACTOME_EPIGENETIC_REGULATION_OF_GENE_EXPRESSION	REACTOME_EPIGENETIC_REGULATION_OF_GENE_EXPRESSION		88	-0.495548	-1.41481	0.0171569	0.247368	1	4795	tags=31%, list=11%, signal=34%
WANG_METASTASIS_OF_BREAST_CANCER_ESR1_UP	WANG_METASTASIS_OF_BREAST_CANCER_ESR1_UP		20	-0.646774	-1.41311	0.0659575	0.249497	1	4398	tags=40%, list=10%, signal=44%
REACTOME_NEGATIVE_EPIGENETIC_REGULATION_OF_RRNA_EXPRESSION	REACTOME_NEGATIVE_EPIGENETIC_REGULATION_OF_RRNA_EXPRESSION		49	-0.550139	-1.41297	0.0303738	0.248548	1	6806	tags=37%, list=16%, signal=43%
ELVIDGE_HIF1A_AND_HIF2A_TARGETS_UP	ELVIDGE_HIF1A_AND_HIF2A_TARGETS_UP		41	-0.555942	-1.41287	0.0344086	0.247589	1	10771	tags=68%, list=25%, signal=91%
REACTOME_S_PHASE	REACTOME_S_PHASE		161	-0.454131	-1.41231	0	0.247423	1	5468	tags=33%, list=13%, signal=37%
REACTOME_BASE_EXCISION_REPAIR	REACTOME_BASE_EXCISION_REPAIR		45	-0.54922	-1.41204	0.0306604	0.246756	1	4728	tags=40%, list=11%, signal=45%
NIKOLSKY_BREAST_CANCER_7P22_AMPLICON	NIKOLSKY_BREAST_CANCER_7P22_AMPLICON		38	-0.573805	-1.41118	0.0633803	0.247296	1	6477	tags=66%, list=15%, signal=77%
PID_AURORA_A_PATHWAY	PID_AURORA_A_PATHWAY		31	-0.591755	-1.4075	0.0550847	0.253345	1	4859	tags=48%, list=11%, signal=54%
PUJANA_BREAST_CANCER_LIT_INT_NETWORK	PUJANA_BREAST_CANCER_LIT_INT_NETWORK		100	-0.491813	-1.40646	0.010101	0.254026	1	4485	tags=39%, list=10%, signal=43%
PID_TELOMERASE_PATHWAY	PID_TELOMERASE_PATHWAY		67	-0.511124	-1.40583	0.0143541	0.254107	1	7118	tags=45%, list=16%, signal=53%
BENPORATH_ES_2	BENPORATH_ES_2		40	-0.558303	-1.40479	0.0336323	0.255016	1	7745	tags=48%, list=18%, signal=58%
REACTOME_COOPERATION_OF_PDCL_PHLP1_AND_TRIC_CCT_IN_G_PROTEIN_BETA_FOLDING	REACTOME_COOPERATION_OF_PDCL_PHLP1_AND_TRIC_CCT_IN_G_PROTEIN_BETA_FOLDING		42	-0.563666	-1.40461	0.0389908	0.254212	1	3770	tags=26%, list=9%, signal=29%
REACTOME_DARPP_32_EVENTS	REACTOME_DARPP_32_EVENTS		24	-0.618612	-1.40321	0.0535714	0.255848	1	9688	tags=67%, list=22%, signal=86%
REACTOME_INTEGRATION_OF_ENERGY_METABOLISM	REACTOME_INTEGRATION_OF_ENERGY_METABOLISM		108	-0.481768	-1.40137	0.0121655	0.258216	1	6591	tags=36%, list=15%, signal=42%
BOYAULT_LIVER_CANCER_SUBCLASS_G23_UP	BOYAULT_LIVER_CANCER_SUBCLASS_G23_UP		51	-0.541763	-1.40064	0.0286344	0.258453	1	5373	tags=39%, list=12%, signal=45%
REACTOME_INHIBITION_OF_THE_PROTEOLYTIC_ACTIVITY_OF_APC_C_REQUIRED_FOR_THE_ONSET_OF_ANAPHASE_BY_MITOTIC_SPINDLE_CHECKPOINT_COMPONENTS	REACTOME_INHIBITION_OF_THE_PROTEOLYTIC_ACTIVITY_OF_APC_C_REQUIRED_FOR_THE_ONSET_OF_ANAPHASE_BY_MITOTIC_SPINDLE_CHECKPOINT_COMPONENTS		20	-0.65529	-1.39329	0.0669456	0.271894	1	5722	tags=55%, list=13%, signal=63%
STEIN_ESTROGEN_RESPONSE_NOT_VIA_ESRRA	STEIN_ESTROGEN_RESPONSE_NOT_VIA_ESRRA		18	-0.65437	-1.3866	0.0851064	0.284265	1	4318	tags=50%, list=10%, signal=55%
PETROVA_ENDOTHELIUM_LYMPHATIC_VS_BLOOD_UP	PETROVA_ENDOTHELIUM_LYMPHATIC_VS_BLOOD_UP		130	-0.457184	-1.38643	0.0100503	0.283452	1	3689	tags=33%, list=8%, signal=36%
REACTOME_KINESINS	REACTOME_KINESINS		60	-0.514735	-1.38512	0.0184332	0.284901	1	4716	tags=33%, list=11%, signal=37%
LINDGREN_BLADDER_CANCER_CLUSTER_1_DN	LINDGREN_BLADDER_CANCER_CLUSTER_1_DN		373	-0.417703	-1.38365	0	0.286706	1	4808	tags=32%, list=11%, signal=36%
REACTOME_G_ALPHA_Z_SIGNALLING_EVENTS	REACTOME_G_ALPHA_Z_SIGNALLING_EVENTS		48	-0.537263	-1.38245	0.0234542	0.288032	1	4612	tags=33%, list=11%, signal=37%
REACTOME_G1_S_SPECIFIC_TRANSCRIPTION	REACTOME_G1_S_SPECIFIC_TRANSCRIPTION		29	-0.588518	-1.3799	0.056872	0.292252	1	3756	tags=48%, list=9%, signal=53%
ELVIDGE_HIF1A_TARGETS_UP	ELVIDGE_HIF1A_TARGETS_UP		67	-0.509236	-1.37962	0.0200445	0.291541	1	6581	tags=42%, list=15%, signal=49%
BIOCARTA_NOS1_PATHWAY	BIOCARTA_NOS1_PATHWAY		21	-0.636432	-1.37811	0.0705128	0.293483	1	5028	tags=48%, list=11%, signal=54%
REACTOME_G_BETA_GAMMA_SIGNALLING_THROUGH_PI3KGAMMA	REACTOME_G_BETA_GAMMA_SIGNALLING_THROUGH_PI3KGAMMA		25	-0.602056	-1.37808	0.0732218	0.292321	1	11041	tags=56%, list=25%, signal=75%
REACTOME_NONHOMOLOGOUS_END_JOINING_NHEJ	REACTOME_NONHOMOLOGOUS_END_JOINING_NHEJ		35	-0.560815	-1.37784	0.0515021	0.291621	1	2952	tags=31%, list=7%, signal=34%
REACTOME_RHO_GTPASES_ACTIVATE_CIT	REACTOME_RHO_GTPASES_ACTIVATE_CIT		19	-0.649941	-1.37676	0.0745614	0.292648	1	1699	tags=26%, list=4%, signal=27%
REACTOME_PRESYNAPTIC_FUNCTION_OF_KAINATE_RECEPTORS	REACTOME_PRESYNAPTIC_FUNCTION_OF_KAINATE_RECEPTORS		21	-0.629316	-1.37389	0.0843621	0.297678	1	10681	tags=57%, list=24%, signal=76%
LIU_LIVER_CANCER	LIU_LIVER_CANCER		34	-0.567909	-1.37302	0.0765864	0.29827	1	5237	tags=35%, list=12%, signal=40%
SHEPARD_CRUSH_AND_BURN_MUTANT_DN	SHEPARD_CRUSH_AND_BURN_MUTANT_DN		189	-0.432469	-1.37222	0	0.298739	1	3789	tags=31%, list=9%, signal=34%
REACTOME_APC_C_MEDIATED_DEGRADATION_OF_CELL_CYCLE_PROTEINS	REACTOME_APC_C_MEDIATED_DEGRADATION_OF_CELL_CYCLE_PROTEINS		86	-0.48059	-1.37044	0.0194647	0.301369	1	10545	tags=53%, list=24%, signal=70%
CHICAS_RB1_TARGETS_GROWING	CHICAS_RB1_TARGETS_GROWING		243	-0.428215	-1.36997	0	0.301037	1	4740	tags=35%, list=11%, signal=39%
WANG_CISPLATIN_RESPONSE_AND_XPC_UP	WANG_CISPLATIN_RESPONSE_AND_XPC_UP		181	-0.436015	-1.36767	0	0.305071	1	5318	tags=30%, list=12%, signal=34%
MOREAUX_B_LYMPHOCYTE_MATURATION_BY_TACI_DN	MOREAUX_B_LYMPHOCYTE_MATURATION_BY_TACI_DN		75	-0.494024	-1.36747	0.0364078	0.304248	1	4538	tags=35%, list=10%, signal=39%
STAEGE_EWING_FAMILY_TUMOR	STAEGE_EWING_FAMILY_TUMOR		32	-0.568001	-1.36696	0.0622318	0.304148	1	7848	tags=47%, list=18%, signal=57%
REACTOME_ADP_SIGNALLING_THROUGH_P2Y_PURINOCEPTOR_12	REACTOME_ADP_SIGNALLING_THROUGH_P2Y_PURINOCEPTOR_12		22	-0.622888	-1.36641	0.0878378	0.304136	1	8797	tags=45%, list=20%, signal=57%
REACTOME_RHO_GTPASE_EFFECTORS	REACTOME_RHO_GTPASE_EFFECTORS		263	-0.419695	-1.36576	0	0.304395	1	7129	tags=38%, list=16%, signal=45%
FERRANDO_HOX11_NEIGHBORS	FERRANDO_HOX11_NEIGHBORS		23	-0.612767	-1.36533	0.0757576	0.304088	1	2413	tags=43%, list=6%, signal=46%
WELCSH_BRCA1_TARGETS_DN	WELCSH_BRCA1_TARGETS_DN		137	-0.451102	-1.36483	0.00771208	0.303925	1	10663	tags=55%, list=24%, signal=72%
FISCHER_G1_S_CELL_CYCLE	FISCHER_G1_S_CELL_CYCLE		183	-0.43465	-1.36414	0.00804289	0.304191	1	5635	tags=36%, list=13%, signal=41%
REACTOME_ACTIVATION_OF_KAINATE_RECEPTORS_UPON_GLUTAMATE_BINDING	REACTOME_ACTIVATION_OF_KAINATE_RECEPTORS_UPON_GLUTAMATE_BINDING		30	-0.581674	-1.36387	0.0665281	0.303674	1	10856	tags=57%, list=25%, signal=75%
REACTOME_REGULATION_OF_INSULIN_SECRETION	REACTOME_REGULATION_OF_INSULIN_SECRETION		78	-0.489815	-1.36062	0.0302326	0.309782	1	6516	tags=37%, list=15%, signal=44%
REACTOME_PKMTS_METHYLATE_HISTONE_LYSINES	REACTOME_PKMTS_METHYLATE_HISTONE_LYSINES		44	-0.534105	-1.35999	0.0623557	0.310034	1	4980	tags=30%, list=11%, signal=33%
GROSS_HYPOXIA_VIA_ELK3_UP	GROSS_HYPOXIA_VIA_ELK3_UP		206	-0.428371	-1.35358	0.00262467	0.323298	1	4718	tags=33%, list=11%, signal=37%
REACTOME_APC_CDC20_MEDIATED_DEGRADATION_OF_NEK2A	REACTOME_APC_CDC20_MEDIATED_DEGRADATION_OF_NEK2A		25	-0.589322	-1.35298	0.0925926	0.323579	1	5722	tags=48%, list=13%, signal=55%
REACTOME_SIGNAL_AMPLIFICATION	REACTOME_SIGNAL_AMPLIFICATION		33	-0.560277	-1.35293	0.0720524	0.322425	1	4158	tags=33%, list=10%, signal=37%
REACTOME_GABA_RECEPTOR_ACTIVATION	REACTOME_GABA_RECEPTOR_ACTIVATION		60	-0.498776	-1.35261	0.0388769	0.321864	1	8886	tags=47%, list=20%, signal=58%
NAKAMURA_CANCER_MICROENVIRONMENT_DN	NAKAMURA_CANCER_MICROENVIRONMENT_DN		42	-0.539666	-1.35127	0.049569	0.323699	1	4768	tags=52%, list=11%, signal=59%
MARKEY_RB1_CHRONIC_LOF_UP	MARKEY_RB1_CHRONIC_LOF_UP		111	-0.460233	-1.3512	0.00968523	0.322613	1	2886	tags=32%, list=7%, signal=35%
GAL_LEUKEMIC_STEM_CELL_DN	GAL_LEUKEMIC_STEM_CELL_DN		229	-0.422398	-1.35023	0.00265957	0.323613	1	5007	tags=32%, list=11%, signal=36%
LE_NEURONAL_DIFFERENTIATION_DN	LE_NEURONAL_DIFFERENTIATION_DN		19	-0.631476	-1.34656	0.0978261	0.331096	1	3172	tags=63%, list=7%, signal=68%
REACTOME_CILIUM_ASSEMBLY	REACTOME_CILIUM_ASSEMBLY		201	-0.428313	-1.34582	0.00755667	0.331533	1	6586	tags=36%, list=15%, signal=43%
REACTOME_GLUCAGON_TYPE_LIGAND_RECEPTORS	REACTOME_GLUCAGON_TYPE_LIGAND_RECEPTORS		33	-0.54863	-1.34339	0.0666667	0.336091	1	8797	tags=39%, list=20%, signal=49%
REACTOME_B_WICH_COMPLEX_POSITIVELY_REGULATES_RRNA_EXPRESSION	REACTOME_B_WICH_COMPLEX_POSITIVELY_REGULATES_RRNA_EXPRESSION		31	-0.574233	-1.34285	0.0714286	0.336033	1	4518	tags=39%, list=10%, signal=43%
HOLLEMAN_ASPARAGINASE_RESISTANCE_ALL_UP	HOLLEMAN_ASPARAGINASE_RESISTANCE_ALL_UP		23	-0.611376	-1.34181	0.0947867	0.337077	1	7493	tags=39%, list=17%, signal=47%
REACTOME_MITOTIC_G1_PHASE_AND_G1_S_TRANSITION	REACTOME_MITOTIC_G1_PHASE_AND_G1_S_TRANSITION		149	-0.43889	-1.34009	0.0127551	0.339916	1	4362	tags=28%, list=10%, signal=30%
REACTOME_CREB1_PHOSPHORYLATION_THROUGH_NMDA_RECEPTOR_MEDIATED_ACTIVATION_OF_RAS_SIGNALING	REACTOME_CREB1_PHOSPHORYLATION_THROUGH_NMDA_RECEPTOR_MEDIATED_ACTIVATION_OF_RAS_SIGNALING		28	-0.575921	-1.34002	0.0596026	0.338846	1	8774	tags=50%, list=20%, signal=63%
PEART_HDAC_PROLIFERATION_CLUSTER_DN	PEART_HDAC_PROLIFERATION_CLUSTER_DN		74	-0.485562	-1.3382	0.0434783	0.341836	1	4728	tags=35%, list=11%, signal=39%
XU_HGF_SIGNALING_NOT_VIA_AKT1_48HR_DN	XU_HGF_SIGNALING_NOT_VIA_AKT1_48HR_DN		19	-0.622964	-1.33612	0.103297	0.345821	1	8332	tags=58%, list=19%, signal=71%
KEGG_CELL_CYCLE	KEGG_CELL_CYCLE		124	-0.446588	-1.33462	0.019802	0.348198	1	5740	tags=37%, list=13%, signal=43%
VANTVEER_BREAST_CANCER_POOR_PROGNOSIS	VANTVEER_BREAST_CANCER_POOR_PROGNOSIS		59	-0.493786	-1.33147	0.040724	0.354454	1	4096	tags=36%, list=9%, signal=39%
REACTOME_RNA_POLYMERASE_I_TRANSCRIPTION_INITIATION	REACTOME_RNA_POLYMERASE_I_TRANSCRIPTION_INITIATION		47	-0.524248	-1.32889	0.062645	0.359494	1	4795	tags=34%, list=11%, signal=38%
REACTOME_DNA_REPLICATION_PRE_INITIATION	REACTOME_DNA_REPLICATION_PRE_INITIATION		85	-0.4731	-1.32642	0.0328283	0.363973	1	10545	tags=48%, list=24%, signal=63%
PID_AR_NONGENOMIC_PATHWAY	PID_AR_NONGENOMIC_PATHWAY		31	-0.551893	-1.32611	0.0790598	0.363332	1	5325	tags=42%, list=12%, signal=48%
RHEIN_ALL_GLUCOCORTICOID_THERAPY_DN	RHEIN_ALL_GLUCOCORTICOID_THERAPY_DN		364	-0.396784	-1.32115	0.00323625	0.374849	1	6696	tags=38%, list=15%, signal=44%
SENGUPTA_NASOPHARYNGEAL_CARCINOMA_UP	SENGUPTA_NASOPHARYNGEAL_CARCINOMA_UP		301	-0.402866	-1.32051	0.00573066	0.375081	1	4808	tags=31%, list=11%, signal=35%
DANG_MYC_TARGETS_UP	DANG_MYC_TARGETS_UP		128	-0.437727	-1.31763	0.0186667	0.381024	1	4018	tags=27%, list=9%, signal=29%
PID_HEDGEHOG_GLI_PATHWAY	PID_HEDGEHOG_GLI_PATHWAY		48	-0.502966	-1.31635	0.0629067	0.382922	1	10334	tags=56%, list=24%, signal=74%
REACTOME_TRANSCRIPTION_COUPLED_NUCLEOTIDE_EXCISION_REPAIR_TC_NER	REACTOME_TRANSCRIPTION_COUPLED_NUCLEOTIDE_EXCISION_REPAIR_TC_NER		78	-0.469484	-1.31582	0.0488998	0.382999	1	6989	tags=37%, list=16%, signal=44%
REACTOME_PROCESSING_OF_CAPPED_INTRON_CONTAINING_PRE_MRNA	REACTOME_PROCESSING_OF_CAPPED_INTRON_CONTAINING_PRE_MRNA		242	-0.413585	-1.31508	0.00522193	0.383504	1	10576	tags=50%, list=24%, signal=66%
HUANG_DASATINIB_RESISTANCE_DN	HUANG_DASATINIB_RESISTANCE_DN		69	-0.477927	-1.31457	0.0456731	0.383434	1	5629	tags=36%, list=13%, signal=42%
REACTOME_THROMBOXANE_SIGNALLING_THROUGH_TP_RECEPTOR	REACTOME_THROMBOXANE_SIGNALLING_THROUGH_TP_RECEPTOR		24	-0.585443	-1.31454	0.126609	0.382156	1	3770	tags=29%, list=9%, signal=32%
GAUSSMANN_MLL_AF4_FUSION_TARGETS_G_DN	GAUSSMANN_MLL_AF4_FUSION_TARGETS_G_DN		34	-0.549396	-1.31394	0.0820734	0.382308	1	6503	tags=44%, list=15%, signal=52%
SPIELMAN_LYMPHOBLAST_EUROPEAN_VS_ASIAN_UP	SPIELMAN_LYMPHOBLAST_EUROPEAN_VS_ASIAN_UP		480	-0.387312	-1.31391	0	0.381074	1	6669	tags=32%, list=15%, signal=37%
MOHANKUMAR_HOXA1_TARGETS_UP	MOHANKUMAR_HOXA1_TARGETS_UP		405	-0.392215	-1.31216	0	0.384353	1	5778	tags=32%, list=13%, signal=36%
REACTOME_DUAL_INCISION_IN_GG_NER	REACTOME_DUAL_INCISION_IN_GG_NER		41	-0.521518	-1.31009	0.091314	0.388426	1	4795	tags=37%, list=11%, signal=41%
REACTOME_PROSTACYCLIN_SIGNALLING_THROUGH_PROSTACYCLIN_RECEPTOR	REACTOME_PROSTACYCLIN_SIGNALLING_THROUGH_PROSTACYCLIN_RECEPTOR		19	-0.628914	-1.30944	0.119205	0.388793	1	10681	tags=47%, list=24%, signal=63%
YU_BAP1_TARGETS	YU_BAP1_TARGETS		29	-0.567499	-1.30882	0.105376	0.389173	1	4713	tags=38%, list=11%, signal=42%
KARAKAS_TGFB1_SIGNALING	KARAKAS_TGFB1_SIGNALING		18	-0.630854	-1.30876	0.110187	0.387959	1	4552	tags=44%, list=10%, signal=50%
ICHIBA_GRAFT_VERSUS_HOST_DISEASE_D7_DN	ICHIBA_GRAFT_VERSUS_HOST_DISEASE_D7_DN		44	-0.511954	-1.30755	0.08125	0.389914	1	4194	tags=30%, list=10%, signal=33%
REACTOME_ERCC6_CSB_AND_EHMT2_G9A_POSITIVELY_REGULATE_RRNA_EXPRESSION	REACTOME_ERCC6_CSB_AND_EHMT2_G9A_POSITIVELY_REGULATE_RRNA_EXPRESSION		16	-0.637138	-1.30706	0.141434	0.389844	1	4078	tags=44%, list=9%, signal=48%
REACTOME_SIGNALING_BY_HIPPO	REACTOME_SIGNALING_BY_HIPPO		20	-0.600277	-1.3041	0.116773	0.396229	1	9290	tags=75%, list=21%, signal=95%
SCHLESINGER_H3K27ME3_IN_NORMAL_AND_METHYLATED_IN_CANCER	SCHLESINGER_H3K27ME3_IN_NORMAL_AND_METHYLATED_IN_CANCER		28	-0.558172	-1.30399	0.0969163	0.395122	1	8291	tags=57%, list=19%, signal=70%
REACTOME_INITIATION_OF_NUCLEAR_ENVELOPE_NE_REFORMATION	REACTOME_INITIATION_OF_NUCLEAR_ENVELOPE_NE_REFORMATION		19	-0.611237	-1.30326	0.118681	0.395711	1	9031	tags=63%, list=21%, signal=80%
REACTOME_THROMBIN_SIGNALLING_THROUGH_PROTEINASE_ACTIVATED_RECEPTORS_PARS	REACTOME_THROMBIN_SIGNALLING_THROUGH_PROTEINASE_ACTIVATED_RECEPTORS_PARS		32	-0.546647	-1.3032	0.0954447	0.394518	1	4529	tags=31%, list=10%, signal=35%
CHEN_ETV5_TARGETS_TESTIS	CHEN_ETV5_TARGETS_TESTIS		25	-0.566556	-1.3027	0.109705	0.394488	1	5706	tags=36%, list=13%, signal=41%
REACTOME_POLO_LIKE_KINASE_MEDIATED_EVENTS	REACTOME_POLO_LIKE_KINASE_MEDIATED_EVENTS		16	-0.645884	-1.30258	0.126338	0.393507	1	6101	tags=56%, list=14%, signal=65%
PID_ILK_PATHWAY	PID_ILK_PATHWAY		45	-0.512606	-1.30095	0.0762527	0.396379	1	7129	tags=44%, list=16%, signal=53%
PRAMOONJAGO_SOX4_TARGETS_DN	PRAMOONJAGO_SOX4_TARGETS_DN		49	-0.502691	-1.30018	0.0858469	0.397078	1	6542	tags=53%, list=15%, signal=62%
SIMBULAN_PARP1_TARGETS_DN	SIMBULAN_PARP1_TARGETS_DN		16	-0.636623	-1.29931	0.12043	0.398227	1	9844	tags=88%, list=23%, signal=113%
REACTOME_MRNA_SPLICING	REACTOME_MRNA_SPLICING		188	-0.416369	-1.29832	0.0131926	0.399527	1	11216	tags=56%, list=26%, signal=76%
LI_WILMS_TUMOR_VS_FETAL_KIDNEY_2_UP	LI_WILMS_TUMOR_VS_FETAL_KIDNEY_2_UP		28	-0.559025	-1.29825	0.0945055	0.39836	1	9800	tags=68%, list=22%, signal=87%
GOLDRATH_ANTIGEN_RESPONSE	GOLDRATH_ANTIGEN_RESPONSE		352	-0.393528	-1.29556	0.00301205	0.404091	1	4398	tags=30%, list=10%, signal=33%
REACTOME_REGULATION_OF_TP53_ACTIVITY_THROUGH_PHOSPHORYLATION	REACTOME_REGULATION_OF_TP53_ACTIVITY_THROUGH_PHOSPHORYLATION		92	-0.446232	-1.29543	0.0403023	0.403141	1	5331	tags=35%, list=12%, signal=40%
BOYAULT_LIVER_CANCER_SUBCLASS_G3_UP	BOYAULT_LIVER_CANCER_SUBCLASS_G3_UP		188	-0.410294	-1.29334	0.0300546	0.407356	1	4775	tags=31%, list=11%, signal=34%
COLDREN_GEFITINIB_RESISTANCE_UP	COLDREN_GEFITINIB_RESISTANCE_UP		84	-0.457498	-1.29269	0.0652174	0.407991	1	5759	tags=44%, list=13%, signal=51%
GRADE_COLON_AND_RECTAL_CANCER_UP	GRADE_COLON_AND_RECTAL_CANCER_UP		281	-0.398407	-1.28822	0.00638978	0.419035	1	5203	tags=35%, list=12%, signal=39%
REACTOME_PHOSPHORYLATION_OF_THE_APC_C	REACTOME_PHOSPHORYLATION_OF_THE_APC_C		19	-0.602668	-1.28354	0.151448	0.431044	1	5722	tags=47%, list=13%, signal=54%
PID_ENDOTHELIN_PATHWAY	PID_ENDOTHELIN_PATHWAY		63	-0.471545	-1.28045	0.0570175	0.438206	1	5325	tags=38%, list=12%, signal=43%
CROONQUIST_NRAS_VS_STROMAL_STIMULATION_DN	CROONQUIST_NRAS_VS_STROMAL_STIMULATION_DN		94	-0.446683	-1.27852	0.0438799	0.442373	1	4362	tags=35%, list=10%, signal=39%
LANDIS_ERBB2_BREAST_PRENEOPLASTIC_UP	LANDIS_ERBB2_BREAST_PRENEOPLASTIC_UP		19	-0.608327	-1.27735	0.127615	0.444233	1	6202	tags=53%, list=14%, signal=61%
ANDERSEN_CHOLANGIOCARCINOMA_CLASS1	ANDERSEN_CHOLANGIOCARCINOMA_CLASS1		60	-0.480278	-1.2769	0.0797266	0.444086	1	4831	tags=28%, list=11%, signal=32%
WEST_ADRENOCORTICAL_TUMOR_UP	WEST_ADRENOCORTICAL_TUMOR_UP		291	-0.394441	-1.27653	0.0139665	0.443682	1	4642	tags=30%, list=11%, signal=33%
BIOCARTA_CCR5_PATHWAY	BIOCARTA_CCR5_PATHWAY		17	-0.613447	-1.27418	0.16122	0.449006	1	3434	tags=35%, list=8%, signal=38%
CHOW_RASSF1_TARGETS_UP	CHOW_RASSF1_TARGETS_UP		26	-0.559029	-1.27271	0.13969	0.451969	1	6670	tags=54%, list=15%, signal=63%
AMBROSINI_FLAVOPIRIDOL_TREATMENT_TP53	AMBROSINI_FLAVOPIRIDOL_TREATMENT_TP53		108	-0.435061	-1.27129	0.0531401	0.454746	1	3235	tags=29%, list=7%, signal=31%
GAZIN_EPIGENETIC_SILENCING_BY_KRAS	GAZIN_EPIGENETIC_SILENCING_BY_KRAS		25	-0.553018	-1.26913	0.122581	0.459821	1	2097	tags=24%, list=5%, signal=25%
REACTOME_SIGNALING_BY_RHO_GTPASES	REACTOME_SIGNALING_BY_RHO_GTPASES		392	-0.381533	-1.269	0.00996678	0.458739	1	6663	tags=36%, list=15%, signal=42%
DEBOSSCHER_NFKB_TARGETS_REPRESSED_BY_GLUCOCORTICOIDS	DEBOSSCHER_NFKB_TARGETS_REPRESSED_BY_GLUCOCORTICOIDS		20	-0.578732	-1.26801	0.140787	0.460296	1	8124	tags=40%, list=19%, signal=49%
SANSOM_APC_MYC_TARGETS	SANSOM_APC_MYC_TARGETS		235	-0.397187	-1.26619	0.0109589	0.464362	1	6627	tags=36%, list=15%, signal=42%
SHIPP_DLBCL_VS_FOLLICULAR_LYMPHOMA_UP	SHIPP_DLBCL_VS_FOLLICULAR_LYMPHOMA_UP		45	-0.496904	-1.26536	0.0936073	0.465426	1	4808	tags=38%, list=11%, signal=42%
BURTON_ADIPOGENESIS_4	BURTON_ADIPOGENESIS_4		44	-0.494008	-1.26523	0.0877944	0.464312	1	5587	tags=39%, list=13%, signal=44%
REACTOME_SIGNALING_BY_FGFR	REACTOME_SIGNALING_BY_FGFR		87	-0.448486	-1.26484	0.0659091	0.464095	1	5133	tags=29%, list=12%, signal=32%
PYEON_CANCER_HEAD_AND_NECK_VS_CERVICAL_UP	PYEON_CANCER_HEAD_AND_NECK_VS_CERVICAL_UP		190	-0.40645	-1.26346	0.0322581	0.46688	1	6666	tags=36%, list=15%, signal=42%
PUIFFE_INVASION_INHIBITED_BY_ASCITES_UP	PUIFFE_INVASION_INHIBITED_BY_ASCITES_UP		75	-0.449214	-1.26217	0.0469484	0.469464	1	4398	tags=35%, list=10%, signal=38%
GRAHAM_CML_QUIESCENT_VS_NORMAL_QUIESCENT_UP	GRAHAM_CML_QUIESCENT_VS_NORMAL_QUIESCENT_UP		91	-0.438188	-1.26178	0.0595238	0.469166	1	4837	tags=35%, list=11%, signal=39%
BIOCARTA_BARRESTIN_SRC_PATHWAY	BIOCARTA_BARRESTIN_SRC_PATHWAY		17	-0.608031	-1.25847	0.161157	0.477653	1	5489	tags=47%, list=13%, signal=54%
POMEROY_MEDULLOBLASTOMA_PROGNOSIS_DN	POMEROY_MEDULLOBLASTOMA_PROGNOSIS_DN		43	-0.49783	-1.25832	0.121593	0.4766	1	6101	tags=37%, list=14%, signal=43%
REACTOME_REPRODUCTION	REACTOME_REPRODUCTION		84	-0.444974	-1.25747	0.0831296	0.477935	1	6449	tags=31%, list=15%, signal=36%
REACTOME_SYNAPTIC_ADHESION_LIKE_MOLECULES	REACTOME_SYNAPTIC_ADHESION_LIKE_MOLECULES		21	-0.576207	-1.25706	0.14959	0.477799	1	10284	tags=67%, list=24%, signal=87%
REACTOME_RNA_POLYMERASE_I_PROMOTER_ESCAPE	REACTOME_RNA_POLYMERASE_I_PROMOTER_ESCAPE		31	-0.531681	-1.25679	0.135776	0.477173	1	6806	tags=35%, list=16%, signal=42%
TARTE_PLASMA_CELL_VS_PLASMABLAST_DN	TARTE_PLASMA_CELL_VS_PLASMABLAST_DN		301	-0.386046	-1.25398	0.015528	0.484365	1	5298	tags=29%, list=12%, signal=33%
WHITEHURST_PACLITAXEL_SENSITIVITY	WHITEHURST_PACLITAXEL_SENSITIVITY		38	-0.507906	-1.25388	0.11465	0.483231	1	8229	tags=50%, list=19%, signal=62%
REACTOME_MISMATCH_REPAIR	REACTOME_MISMATCH_REPAIR		15	-0.627599	-1.25379	0.169102	0.482114	1	4485	tags=47%, list=10%, signal=52%
REACTOME_DEPOLYMERISATION_OF_THE_NUCLEAR_LAMINA	REACTOME_DEPOLYMERISATION_OF_THE_NUCLEAR_LAMINA		15	-0.634382	-1.25131	0.161074	0.488093	1	599	tags=27%, list=1%, signal=27%
REACTOME_REGULATION_OF_TP53_ACTIVITY	REACTOME_REGULATION_OF_TP53_ACTIVITY		160	-0.408076	-1.2513	0.038961	0.486657	1	5473	tags=33%, list=13%, signal=37%
REACTOME_G0_AND_EARLY_G1	REACTOME_G0_AND_EARLY_G1		27	-0.540498	-1.24899	0.152125	0.492161	1	3756	tags=41%, list=9%, signal=45%
PID_S1P_S1P3_PATHWAY	PID_S1P_S1P3_PATHWAY		29	-0.53117	-1.24727	0.14442	0.496063	1	4529	tags=41%, list=10%, signal=46%
REACTOME_NEGATIVE_REGULATION_OF_FGFR1_SIGNALING	REACTOME_NEGATIVE_REGULATION_OF_FGFR1_SIGNALING		33	-0.522468	-1.24712	0.116438	0.495139	1	5133	tags=33%, list=12%, signal=38%
RIZ_ERYTHROID_DIFFERENTIATION	RIZ_ERYTHROID_DIFFERENTIATION		81	-0.442666	-1.24709	0.071599	0.493787	1	6452	tags=35%, list=15%, signal=40%
REACTOME_GLUCAGON_SIGNALING_IN_METABOLIC_REGULATION	REACTOME_GLUCAGON_SIGNALING_IN_METABOLIC_REGULATION		33	-0.515485	-1.24615	0.128668	0.495327	1	2902	tags=21%, list=7%, signal=23%
PID_S1P_S1P2_PATHWAY	PID_S1P_S1P2_PATHWAY		24	-0.549208	-1.24497	0.164882	0.497546	1	4529	tags=38%, list=10%, signal=42%
DACOSTA_UV_RESPONSE_VIA_ERCC3_TTD_UP	DACOSTA_UV_RESPONSE_VIA_ERCC3_TTD_UP		60	-0.466875	-1.24399	0.10181	0.499096	1	5200	tags=38%, list=12%, signal=43%
REACTOME_RMTS_METHYLATE_HISTONE_ARGININES	REACTOME_RMTS_METHYLATE_HISTONE_ARGININES		30	-0.521283	-1.24384	0.14023	0.498094	1	9805	tags=53%, list=22%, signal=69%
REACTOME_DUAL_INCISION_IN_TC_NER	REACTOME_DUAL_INCISION_IN_TC_NER		65	-0.455265	-1.24313	0.0938166	0.498791	1	6989	tags=34%, list=16%, signal=40%
XU_RESPONSE_TO_TRETINOIN_UP	XU_RESPONSE_TO_TRETINOIN_UP		16	-0.616269	-1.23935	0.173913	0.509364	1	3069	tags=44%, list=7%, signal=47%
BHAT_ESR1_TARGETS_NOT_VIA_AKT1_UP	BHAT_ESR1_TARGETS_NOT_VIA_AKT1_UP		211	-0.390134	-1.23927	0.0284091	0.508157	1	4557	tags=32%, list=10%, signal=35%
PID_WNT_SIGNALING_PATHWAY	PID_WNT_SIGNALING_PATHWAY		28	-0.523951	-1.23897	0.126638	0.507665	1	4447	tags=39%, list=10%, signal=44%
REACTOME_UNBLOCKING_OF_NMDA_RECEPTORS_GLUTAMATE_BINDING_AND_ACTIVATION	REACTOME_UNBLOCKING_OF_NMDA_RECEPTORS_GLUTAMATE_BINDING_AND_ACTIVATION		21	-0.568687	-1.23569	0.183761	0.51698	1	3434	tags=33%, list=8%, signal=36%
KEGG_LONG_TERM_DEPRESSION	KEGG_LONG_TERM_DEPRESSION		70	-0.449922	-1.23467	0.0964912	0.518873	1	7353	tags=34%, list=17%, signal=41%
HERNANDEZ_ABERRANT_MITOSIS_BY_DOCETACEL_2NM_DN	HERNANDEZ_ABERRANT_MITOSIS_BY_DOCETACEL_2NM_DN		22	-0.570884	-1.23423	0.16122	0.518902	1	10000	tags=50%, list=23%, signal=65%
BHAT_ESR1_TARGETS_VIA_AKT1_UP	BHAT_ESR1_TARGETS_VIA_AKT1_UP		280	-0.381737	-1.23409	0.0233236	0.517857	1	7094	tags=41%, list=16%, signal=49%
REACTOME_RAS_ACTIVATION_UPON_CA2_INFLUX_THROUGH_NMDA_RECEPTOR	REACTOME_RAS_ACTIVATION_UPON_CA2_INFLUX_THROUGH_NMDA_RECEPTOR		20	-0.57778	-1.23248	0.1606	0.521485	1	6336	tags=40%, list=14%, signal=47%
REACTOME_ASSEMBLY_AND_CELL_SURFACE_PRESENTATION_OF_NMDA_RECEPTORS	REACTOME_ASSEMBLY_AND_CELL_SURFACE_PRESENTATION_OF_NMDA_RECEPTORS		43	-0.486872	-1.23218	0.119734	0.520976	1	7398	tags=40%, list=17%, signal=48%
ELVIDGE_HYPOXIA_BY_DMOG_DN	ELVIDGE_HYPOXIA_BY_DMOG_DN		59	-0.464127	-1.23154	0.120332	0.521689	1	6270	tags=41%, list=14%, signal=47%
KEGG_NUCLEOTIDE_EXCISION_REPAIR	KEGG_NUCLEOTIDE_EXCISION_REPAIR		44	-0.491674	-1.2315	0.11435	0.520341	1	4795	tags=32%, list=11%, signal=36%
REACTOME_VIRAL_MESSENGER_RNA_SYNTHESIS	REACTOME_VIRAL_MESSENGER_RNA_SYNTHESIS		44	-0.490885	-1.23128	0.138158	0.519538	1	10444	tags=61%, list=24%, signal=81%
STEIN_ESRRA_TARGETS_RESPONSIVE_TO_ESTROGEN_UP	STEIN_ESRRA_TARGETS_RESPONSIVE_TO_ESTROGEN_UP		30	-0.521318	-1.23018	0.15222	0.521775	1	7427	tags=40%, list=17%, signal=48%
SANSOM_APC_TARGETS_UP	SANSOM_APC_TARGETS_UP		129	-0.406376	-1.22759	0.0548303	0.528644	1	6526	tags=37%, list=15%, signal=44%
LAIHO_COLORECTAL_CANCER_SERRATED_DN	LAIHO_COLORECTAL_CANCER_SERRATED_DN		86	-0.431919	-1.22674	0.0769231	0.53008	1	5463	tags=33%, list=12%, signal=37%
REACTOME_NUCLEOTIDE_EXCISION_REPAIR	REACTOME_NUCLEOTIDE_EXCISION_REPAIR		110	-0.419395	-1.22647	0.0835509	0.529458	1	4795	tags=26%, list=11%, signal=30%
REACTOME_NEUROTRANSMITTER_RECEPTORS_AND_POSTSYNAPTIC_SIGNAL_TRANSMISSION	REACTOME_NEUROTRANSMITTER_RECEPTORS_AND_POSTSYNAPTIC_SIGNAL_TRANSMISSION		204	-0.390364	-1.22578	0.0378378	0.530231	1	9232	tags=41%, list=21%, signal=52%
REACTOME_NUCLEAR_ENVELOPE_NE_REASSEMBLY	REACTOME_NUCLEAR_ENVELOPE_NE_REASSEMBLY		75	-0.439791	-1.22573	0.105263	0.528953	1	9214	tags=52%, list=21%, signal=66%
PID_ER_NONGENOMIC_PATHWAY	PID_ER_NONGENOMIC_PATHWAY		40	-0.492546	-1.22571	0.140044	0.527554	1	4158	tags=38%, list=10%, signal=41%
TONKS_TARGETS_OF_RUNX1_RUNX1T1_FUSION_GRANULOCYTE_DN	TONKS_TARGETS_OF_RUNX1_RUNX1T1_FUSION_GRANULOCYTE_DN		17	-0.607712	-1.22541	0.201613	0.527078	1	7807	tags=41%, list=18%, signal=50%
REACTOME_ORGANELLE_BIOGENESIS_AND_MAINTENANCE	REACTOME_ORGANELLE_BIOGENESIS_AND_MAINTENANCE		293	-0.375013	-1.22524	0.0142857	0.526176	1	6586	tags=32%, list=15%, signal=37%
KEGG_VASCULAR_SMOOTH_MUSCLE_CONTRACTION	KEGG_VASCULAR_SMOOTH_MUSCLE_CONTRACTION		115	-0.411938	-1.22351	0.0725806	0.53055	1	5793	tags=30%, list=13%, signal=35%
KEGG_BASAL_TRANSCRIPTION_FACTORS	KEGG_BASAL_TRANSCRIPTION_FACTORS		35	-0.497671	-1.22325	0.16453	0.529926	1	10710	tags=51%, list=24%, signal=68%
MATZUK_SPERMATOCYTE	MATZUK_SPERMATOCYTE		70	-0.443495	-1.22291	0.108747	0.529588	1	4921	tags=30%, list=11%, signal=34%
REACTOME_RNA_POLYMERASE_I_TRANSCRIPTION	REACTOME_RNA_POLYMERASE_I_TRANSCRIPTION		51	-0.46434	-1.2225	0.127315	0.529602	1	4795	tags=33%, list=11%, signal=37%
REACTOME_ABC_TRANSPORTERS_IN_LIPID_HOMEOSTASIS	REACTOME_ABC_TRANSPORTERS_IN_LIPID_HOMEOSTASIS		18	-0.586724	-1.22232	0.185185	0.528781	1	2808	tags=39%, list=6%, signal=42%
MASSARWEH_RESPONSE_TO_ESTRADIOL	MASSARWEH_RESPONSE_TO_ESTRADIOL		62	-0.455416	-1.22229	0.113164	0.527467	1	4921	tags=34%, list=11%, signal=38%
REACTOME_ACTIVATION_OF_NMDA_RECEPTORS_AND_POSTSYNAPTIC_EVENTS	REACTOME_ACTIVATION_OF_NMDA_RECEPTORS_AND_POSTSYNAPTIC_EVENTS		93	-0.424261	-1.21994	0.0921659	0.53352	1	9232	tags=42%, list=21%, signal=53%
NIKOLSKY_BREAST_CANCER_8Q23_Q24_AMPLICON	NIKOLSKY_BREAST_CANCER_8Q23_Q24_AMPLICON		157	-0.399333	-1.21837	0.0461957	0.537225	1	6112	tags=35%, list=14%, signal=41%
WALLACE_JAK2_TARGETS_UP	WALLACE_JAK2_TARGETS_UP		22	-0.551351	-1.21751	0.187251	0.538611	1	10094	tags=68%, list=23%, signal=89%
REACTOME_INTERLEUKIN_RECEPTOR_SHC_SIGNALING	REACTOME_INTERLEUKIN_RECEPTOR_SHC_SIGNALING		27	-0.521523	-1.21748	0.168161	0.537297	1	7542	tags=44%, list=17%, signal=54%
SHEPARD_BMYB_MORPHOLINO_DN	SHEPARD_BMYB_MORPHOLINO_DN		201	-0.386334	-1.21712	0.0361111	0.537129	1	3736	tags=26%, list=9%, signal=28%
GINESTIER_BREAST_CANCER_ZNF217_AMPLIFIED_DN	GINESTIER_BREAST_CANCER_ZNF217_AMPLIFIED_DN		331	-0.37364	-1.21685	0.0325444	0.536561	1	6521	tags=31%, list=15%, signal=36%
PID_EPHRINB_REV_PATHWAY	PID_EPHRINB_REV_PATHWAY		30	-0.512479	-1.21655	0.158621	0.536144	1	4618	tags=40%, list=11%, signal=45%
REACTOME_SIGNALING_BY_FGFR2	REACTOME_SIGNALING_BY_FGFR2		73	-0.436131	-1.21579	0.122353	0.537238	1	5133	tags=27%, list=12%, signal=31%
REACTOME_CHROMATIN_MODIFYING_ENZYMES	REACTOME_CHROMATIN_MODIFYING_ENZYMES		206	-0.384811	-1.21546	0.0277778	0.536874	1	10063	tags=43%, list=23%, signal=56%
KIM_ALL_DISORDERS_DURATION_CORR_DN	KIM_ALL_DISORDERS_DURATION_CORR_DN		144	-0.397703	-1.21541	0.0608466	0.535642	1	7043	tags=35%, list=16%, signal=41%
REACTOME_RECOGNITION_OF_DNA_DAMAGE_BY_PCNA_CONTAINING_REPLICATION_COMPLEX	REACTOME_RECOGNITION_OF_DNA_DAMAGE_BY_PCNA_CONTAINING_REPLICATION_COMPLEX		30	-0.505259	-1.21477	0.191176	0.536319	1	4713	tags=40%, list=11%, signal=45%
REACTOME_TRANSPORT_OF_MATURE_TRANSCRIPT_TO_CYTOPLASM	REACTOME_TRANSPORT_OF_MATURE_TRANSCRIPT_TO_CYTOPLASM		84	-0.423269	-1.20828	0.114713	0.556937	1	10524	tags=50%, list=24%, signal=66%
WHITFIELD_CELL_CYCLE_G1_S	WHITFIELD_CELL_CYCLE_G1_S		133	-0.396373	-1.20816	0.0663265	0.555961	1	6598	tags=36%, list=15%, signal=42%
LI_DCP2_BOUND_MRNA	LI_DCP2_BOUND_MRNA		85	-0.421338	-1.20692	0.101781	0.558735	1	8016	tags=44%, list=18%, signal=53%
REACTOME_G_PROTEIN_MEDIATED_EVENTS	REACTOME_G_PROTEIN_MEDIATED_EVENTS		54	-0.45988	-1.20645	0.12114	0.558834	1	6591	tags=43%, list=15%, signal=50%
REACTOME_PROTEIN_FOLDING	REACTOME_PROTEIN_FOLDING		102	-0.409374	-1.20576	0.0792079	0.559938	1	6411	tags=30%, list=15%, signal=36%
REACTOME_REGULATION_OF_TP53_ACTIVITY_THROUGH_ACETYLATION	REACTOME_REGULATION_OF_TP53_ACTIVITY_THROUGH_ACETYLATION		30	-0.509194	-1.20528	0.199557	0.560203	1	5473	tags=40%, list=13%, signal=46%
HONRADO_BREAST_CANCER_BRCA1_VS_BRCA2	HONRADO_BREAST_CANCER_BRCA1_VS_BRCA2		15	-0.594489	-1.20454	0.209251	0.561347	1	2538	tags=53%, list=6%, signal=57%
REACTOME_ANTI_INFLAMMATORY_RESPONSE_FAVOURING_LEISHMANIA_PARASITE_INFECTION	REACTOME_ANTI_INFLAMMATORY_RESPONSE_FAVOURING_LEISHMANIA_PARASITE_INFECTION		166	-0.391044	-1.20391	0.0608466	0.561855	1	8465	tags=37%, list=19%, signal=45%
LEIN_LOCALIZED_TO_DISTAL_AND_PROXIMAL_DENDRITES	LEIN_LOCALIZED_TO_DISTAL_AND_PROXIMAL_DENDRITES		17	-0.579592	-1.20322	0.223124	0.562823	1	2909	tags=41%, list=7%, signal=44%
RHODES_CANCER_META_SIGNATURE	RHODES_CANCER_META_SIGNATURE		63	-0.446918	-1.20236	0.135556	0.564487	1	6626	tags=44%, list=15%, signal=52%
BIOCARTA_HDAC_PATHWAY	BIOCARTA_HDAC_PATHWAY		25	-0.533815	-1.20227	0.188285	0.563384	1	5473	tags=40%, list=13%, signal=46%
REACTOME_MITOTIC_PROPHASE	REACTOME_MITOTIC_PROPHASE		82	-0.428175	-1.20165	0.128141	0.564077	1	10173	tags=56%, list=23%, signal=73%
KEGG_PURINE_METABOLISM	KEGG_PURINE_METABOLISM		157	-0.392572	-1.20124	0.0673575	0.564016	1	5836	tags=27%, list=13%, signal=31%
BIOCARTA_IGF1R_PATHWAY	BIOCARTA_IGF1R_PATHWAY		23	-0.535093	-1.20114	0.178414	0.562944	1	5181	tags=39%, list=12%, signal=44%
REACTOME_RNA_POLYMERASE_III_TRANSCRIPTION_INITIATION_FROM_TYPE_1_PROMOTER	REACTOME_RNA_POLYMERASE_III_TRANSCRIPTION_INITIATION_FROM_TYPE_1_PROMOTER		28	-0.523845	-1.2009	0.185345	0.56239	1	4860	tags=36%, list=11%, signal=40%
LEIN_MIDBRAIN_MARKERS	LEIN_MIDBRAIN_MARKERS		84	-0.422221	-1.19993	0.111369	0.56425	1	4304	tags=27%, list=10%, signal=30%
SMID_BREAST_CANCER_LUMINAL_A_DN	SMID_BREAST_CANCER_LUMINAL_A_DN		18	-0.576962	-1.19992	0.213043	0.562895	1	5001	tags=67%, list=11%, signal=75%
DANG_REGULATED_BY_MYC_UP	DANG_REGULATED_BY_MYC_UP		67	-0.43941	-1.1996	0.131696	0.562589	1	6983	tags=40%, list=16%, signal=48%
REACTOME_TERMINATION_OF_TRANSLESION_DNA_SYNTHESIS	REACTOME_TERMINATION_OF_TRANSLESION_DNA_SYNTHESIS		32	-0.498085	-1.19743	0.172113	0.568683	1	4592	tags=38%, list=10%, signal=42%
REACTOME_GLOBAL_GENOME_NUCLEOTIDE_EXCISION_REPAIR_GG_NER	REACTOME_GLOBAL_GENOME_NUCLEOTIDE_EXCISION_REPAIR_GG_NER		84	-0.422139	-1.19539	0.117801	0.574225	1	4795	tags=29%, list=11%, signal=32%
GAVIN_IL2_RESPONSIVE_FOXP3_TARGETS_UP	GAVIN_IL2_RESPONSIVE_FOXP3_TARGETS_UP		18	-0.568084	-1.19459	0.203354	0.575617	1	6632	tags=56%, list=15%, signal=65%
OKAWA_NEUROBLASTOMA_1P36_31_DELETION	OKAWA_NEUROBLASTOMA_1P36_31_DELETION		22	-0.548425	-1.19407	0.219828	0.576081	1	4568	tags=45%, list=10%, signal=51%
DELPUECH_FOXO3_TARGETS_DN	DELPUECH_FOXO3_TARGETS_DN		36	-0.488667	-1.19308	0.176842	0.578093	1	2052	tags=28%, list=5%, signal=29%
REACTOME_CONVERSION_FROM_APC_C_CDC20_TO_APC_C_CDH1_IN_LATE_ANAPHASE	REACTOME_CONVERSION_FROM_APC_C_CDC20_TO_APC_C_CDH1_IN_LATE_ANAPHASE		19	-0.554415	-1.19186	0.195745	0.580855	1	5722	tags=42%, list=13%, signal=48%
REACTOME_FANCONI_ANEMIA_PATHWAY	REACTOME_FANCONI_ANEMIA_PATHWAY		39	-0.483761	-1.19175	0.176334	0.57985	1	5067	tags=41%, list=12%, signal=46%
TERAO_AOX4_TARGETS_SKIN_UP	TERAO_AOX4_TARGETS_SKIN_UP		29	-0.503608	-1.19133	0.189011	0.57993	1	9717	tags=55%, list=22%, signal=71%
PID_LIS1_PATHWAY	PID_LIS1_PATHWAY		28	-0.519827	-1.18806	0.191579	0.590098	1	5325	tags=46%, list=12%, signal=53%
PID_RAC1_REG_PATHWAY	PID_RAC1_REG_PATHWAY		38	-0.477855	-1.18746	0.156044	0.590897	1	6570	tags=39%, list=15%, signal=46%
XU_HGF_TARGETS_INDUCED_BY_AKT1_48HR_DN	XU_HGF_TARGETS_INDUCED_BY_AKT1_48HR_DN		24	-0.520699	-1.1865	0.22103	0.592686	1	8613	tags=46%, list=20%, signal=57%
REACTOME_DNA_DOUBLE_STRAND_BREAK_RESPONSE	REACTOME_DNA_DOUBLE_STRAND_BREAK_RESPONSE		43	-0.469448	-1.18544	0.157175	0.594973	1	9863	tags=51%, list=23%, signal=66%
BIOCARTA_VIP_PATHWAY	BIOCARTA_VIP_PATHWAY		26	-0.517679	-1.18406	0.19958	0.598341	1	9169	tags=62%, list=21%, signal=78%
FOURNIER_ACINAR_DEVELOPMENT_LATE_DN	FOURNIER_ACINAR_DEVELOPMENT_LATE_DN		22	-0.539145	-1.18388	0.212446	0.597532	1	4386	tags=55%, list=10%, signal=61%
KRASNOSELSKAYA_ILF3_TARGETS_DN	KRASNOSELSKAYA_ILF3_TARGETS_DN		46	-0.46554	-1.18292	0.150562	0.599427	1	4483	tags=37%, list=10%, signal=41%
REACTOME_SUMOYLATION	REACTOME_SUMOYLATION		173	-0.380728	-1.17907	0.0605263	0.611745	1	6548	tags=36%, list=15%, signal=43%
BILD_E2F3_ONCOGENIC_SIGNATURE	BILD_E2F3_ONCOGENIC_SIGNATURE		244	-0.36875	-1.17898	0.068306	0.610644	1	4669	tags=29%, list=11%, signal=32%
BIOCARTA_BCR_PATHWAY	BIOCARTA_BCR_PATHWAY		33	-0.493355	-1.17809	0.169643	0.612409	1	9190	tags=42%, list=21%, signal=54%
REACTOME_RECYCLING_PATHWAY_OF_L1	REACTOME_RECYCLING_PATHWAY_OF_L1		48	-0.456214	-1.17687	0.16092	0.61532	1	8899	tags=50%, list=20%, signal=63%
REACTOME_RNA_POLYMERASE_III_TRANSCRIPTION	REACTOME_RNA_POLYMERASE_III_TRANSCRIPTION		41	-0.467875	-1.17648	0.184855	0.615265	1	4860	tags=37%, list=11%, signal=41%
ENGELMANN_CANCER_PROGENITORS_UP	ENGELMANN_CANCER_PROGENITORS_UP		47	-0.454646	-1.17439	0.178022	0.621416	1	4835	tags=36%, list=11%, signal=41%
PID_E2F_PATHWAY	PID_E2F_PATHWAY		73	-0.424515	-1.17352	0.133333	0.623236	1	4094	tags=32%, list=9%, signal=35%
REACTOME_SIGNALING_BY_MODERATE_KINASE_ACTIVITY_BRAF_MUTANTS	REACTOME_SIGNALING_BY_MODERATE_KINASE_ACTIVITY_BRAF_MUTANTS		45	-0.458954	-1.17345	0.183258	0.62201	1	9154	tags=47%, list=21%, signal=59%
DEBIASI_APOPTOSIS_BY_REOVIRUS_INFECTION_DN	DEBIASI_APOPTOSIS_BY_REOVIRUS_INFECTION_DN		273	-0.362285	-1.17264	0.0524862	0.623543	1	7118	tags=34%, list=16%, signal=41%
ZHAN_EARLY_DIFFERENTIATION_GENES_DN	ZHAN_EARLY_DIFFERENTIATION_GENES_DN		42	-0.464521	-1.17152	0.196937	0.626107	1	9349	tags=48%, list=21%, signal=61%
VALK_AML_CLUSTER_8	VALK_AML_CLUSTER_8		25	-0.527781	-1.17126	0.214751	0.625577	1	8881	tags=60%, list=20%, signal=75%
PID_LYSOPHOSPHOLIPID_PATHWAY	PID_LYSOPHOSPHOLIPID_PATHWAY		65	-0.426708	-1.17098	0.133333	0.625105	1	4612	tags=35%, list=11%, signal=39%
FRASOR_RESPONSE_TO_ESTRADIOL_UP	FRASOR_RESPONSE_TO_ESTRADIOL_UP		35	-0.485698	-1.16896	0.215217	0.630995	1	1876	tags=29%, list=4%, signal=30%
LIEN_BREAST_CARCINOMA_METAPLASTIC_VS_DUCTAL_DN	LIEN_BREAST_CARCINOMA_METAPLASTIC_VS_DUCTAL_DN		114	-0.397032	-1.16877	0.124352	0.630258	1	2440	tags=19%, list=6%, signal=20%
SIG_IL4RECEPTOR_IN_B_LYPHOCYTES	SIG_IL4RECEPTOR_IN_B_LYPHOCYTES		27	-0.504233	-1.16865	0.195349	0.629304	1	7046	tags=44%, list=16%, signal=53%
REACTOME_FORMATION_OF_TUBULIN_FOLDING_INTERMEDIATES_BY_CCT_TRIC	REACTOME_FORMATION_OF_TUBULIN_FOLDING_INTERMEDIATES_BY_CCT_TRIC		26	-0.511506	-1.16617	0.223382	0.637075	1	7398	tags=42%, list=17%, signal=51%
REACTOME_RNA_POLYMERASE_III_TRANSCRIPTION_TERMINATION	REACTOME_RNA_POLYMERASE_III_TRANSCRIPTION_TERMINATION		23	-0.516085	-1.16574	0.220557	0.637136	1	4591	tags=43%, list=10%, signal=49%
REACTOME_SIGNALING_BY_FGFR1	REACTOME_SIGNALING_BY_FGFR1		50	-0.455525	-1.16566	0.193622	0.635962	1	5133	tags=32%, list=12%, signal=36%
REACTOME_ADORA2B_MEDIATED_ANTI_INFLAMMATORY_CYTOKINES_PRODUCTION	REACTOME_ADORA2B_MEDIATED_ANTI_INFLAMMATORY_CYTOKINES_PRODUCTION		133	-0.386349	-1.16452	0.117073	0.638646	1	8465	tags=35%, list=19%, signal=44%
MCCLUNG_DELTA_FOSB_TARGETS_8WK	MCCLUNG_DELTA_FOSB_TARGETS_8WK		49	-0.451185	-1.16382	0.174118	0.639829	1	4754	tags=39%, list=11%, signal=43%
REACTOME_ADP_SIGNALLING_THROUGH_P2Y_PURINOCEPTOR_1	REACTOME_ADP_SIGNALLING_THROUGH_P2Y_PURINOCEPTOR_1		25	-0.527019	-1.1638	0.243243	0.638454	1	4158	tags=24%, list=10%, signal=27%
REACTOME_RNA_POLYMERASE_I_TRANSCRIPTION_TERMINATION	REACTOME_RNA_POLYMERASE_I_TRANSCRIPTION_TERMINATION		31	-0.491667	-1.16373	0.214751	0.637233	1	6806	tags=39%, list=16%, signal=46%
BIOCARTA_MCM_PATHWAY	BIOCARTA_MCM_PATHWAY		18	-0.557401	-1.16367	0.252212	0.636006	1	6149	tags=50%, list=14%, signal=58%
PID_IL2_PI3K_PATHWAY	PID_IL2_PI3K_PATHWAY		34	-0.4789	-1.16362	0.189011	0.63472	1	4588	tags=32%, list=10%, signal=36%
SCHLOSSER_MYC_AND_SERUM_RESPONSE_SYNERGY	SCHLOSSER_MYC_AND_SERUM_RESPONSE_SYNERGY		33	-0.483701	-1.16322	0.200461	0.634857	1	11195	tags=55%, list=26%, signal=73%
REACTOME_LONG_TERM_POTENTIATION	REACTOME_LONG_TERM_POTENTIATION		23	-0.517647	-1.16242	0.241237	0.636613	1	5295	tags=39%, list=12%, signal=44%
THILLAINADESAN_ZNF217_TARGETS_UP	THILLAINADESAN_ZNF217_TARGETS_UP		41	-0.466773	-1.16207	0.197034	0.63643	1	6463	tags=51%, list=15%, signal=60%
LEIN_LOCALIZED_TO_PROXIMAL_DENDRITES	LEIN_LOCALIZED_TO_PROXIMAL_DENDRITES		37	-0.464521	-1.1615	0.190171	0.637049	1	4443	tags=30%, list=10%, signal=33%
DEN_INTERACT_WITH_LCA5	DEN_INTERACT_WITH_LCA5		26	-0.50775	-1.16141	0.223404	0.635958	1	11483	tags=62%, list=26%, signal=83%
REACTOME_FGFR2_ALTERNATIVE_SPLICING	REACTOME_FGFR2_ALTERNATIVE_SPLICING		27	-0.511685	-1.15949	0.218894	0.64174	1	5005	tags=33%, list=11%, signal=38%
REACTOME_TRANSCRIPTIONAL_REGULATION_BY_SMALL_RNAS	REACTOME_TRANSCRIPTIONAL_REGULATION_BY_SMALL_RNAS		47	-0.457786	-1.15915	0.191589	0.641612	1	10444	tags=62%, list=24%, signal=81%
PID_RET_PATHWAY	PID_RET_PATHWAY		39	-0.460159	-1.158	0.225877	0.644485	1	5167	tags=33%, list=12%, signal=38%
KIM_WT1_TARGETS_DN	KIM_WT1_TARGETS_DN		461	-0.343927	-1.15795	0.0319149	0.64318	1	5302	tags=29%, list=12%, signal=33%
REACTOME_SUMOYLATION_OF_DNA_REPLICATION_PROTEINS	REACTOME_SUMOYLATION_OF_DNA_REPLICATION_PROTEINS		46	-0.449121	-1.15706	0.212471	0.645066	1	6993	tags=43%, list=16%, signal=52%
REACTOME_APC_C_CDC20_MEDIATED_DEGRADATION_OF_CYCLIN_B	REACTOME_APC_C_CDC20_MEDIATED_DEGRADATION_OF_CYCLIN_B		23	-0.529447	-1.15664	0.231092	0.645215	1	5722	tags=39%, list=13%, signal=45%
VANTVEER_BREAST_CANCER_ESR1_UP	VANTVEER_BREAST_CANCER_ESR1_UP		209	-0.366863	-1.15641	0.0692521	0.644591	1	4722	tags=28%, list=11%, signal=31%
YAO_TEMPORAL_RESPONSE_TO_PROGESTERONE_CLUSTER_15	YAO_TEMPORAL_RESPONSE_TO_PROGESTERONE_CLUSTER_15		35	-0.468572	-1.15584	0.194444	0.645337	1	2204	tags=26%, list=5%, signal=27%
REACTOME_PLATELET_HOMEOSTASIS	REACTOME_PLATELET_HOMEOSTASIS		86	-0.406557	-1.15568	0.173719	0.64449	1	7445	tags=33%, list=17%, signal=39%
REACTOME_ZINC_TRANSPORTERS	REACTOME_ZINC_TRANSPORTERS		17	-0.55509	-1.15532	0.2423	0.6444	1	3899	tags=29%, list=9%, signal=32%
POOLA_INVASIVE_BREAST_CANCER_DN	POOLA_INVASIVE_BREAST_CANCER_DN		131	-0.383847	-1.15491	0.128713	0.644624	1	4514	tags=24%, list=10%, signal=27%
YANG_BREAST_CANCER_ESR1_BULK_UP	YANG_BREAST_CANCER_ESR1_BULK_UP		27	-0.49342	-1.15454	0.215686	0.644607	1	5478	tags=30%, list=13%, signal=34%
KEGG_GAP_JUNCTION	KEGG_GAP_JUNCTION		89	-0.408466	-1.15363	0.169856	0.646683	1	7398	tags=40%, list=17%, signal=49%
PID_ERBB2_ERBB3_PATHWAY	PID_ERBB2_ERBB3_PATHWAY		44	-0.443222	-1.15098	0.193258	0.655557	1	6336	tags=41%, list=14%, signal=48%
KEGG_CHEMOKINE_SIGNALING_PATHWAY	KEGG_CHEMOKINE_SIGNALING_PATHWAY		188	-0.367948	-1.14936	0.0862944	0.66041	1	8472	tags=31%, list=19%, signal=39%
REACTOME_TRANSMISSION_ACROSS_CHEMICAL_SYNAPSES	REACTOME_TRANSMISSION_ACROSS_CHEMICAL_SYNAPSES		268	-0.357461	-1.14871	0.0695652	0.661522	1	9232	tags=40%, list=21%, signal=50%
REACTOME_TRANSLESION_SYNTHESIS_BY_Y_FAMILY_DNA_POLYMERASES_BYPASSES_LESIONS_ON_DNA_TEMPLATE	REACTOME_TRANSLESION_SYNTHESIS_BY_Y_FAMILY_DNA_POLYMERASES_BYPASSES_LESIONS_ON_DNA_TEMPLATE		39	-0.469513	-1.14842	0.224576	0.66116	1	4592	tags=36%, list=10%, signal=40%
REACTOME_FACTORS_INVOLVED_IN_MEGAKARYOCYTE_DEVELOPMENT_AND_PLATELET_PRODUCTION	REACTOME_FACTORS_INVOLVED_IN_MEGAKARYOCYTE_DEVELOPMENT_AND_PLATELET_PRODUCTION		154	-0.375287	-1.14795	0.127226	0.661618	1	6838	tags=33%, list=16%, signal=39%
HESS_TARGETS_OF_HOXA9_AND_MEIS1_UP	HESS_TARGETS_OF_HOXA9_AND_MEIS1_UP		68	-0.420088	-1.14746	0.165072	0.662137	1	4813	tags=29%, list=11%, signal=33%
REACTOME_RNA_POLYMERASE_II_TRANSCRIPTION_TERMINATION	REACTOME_RNA_POLYMERASE_II_TRANSCRIPTION_TERMINATION		66	-0.41669	-1.14659	0.185446	0.664013	1	9451	tags=42%, list=22%, signal=54%
ROESSLER_LIVER_CANCER_METASTASIS_UP	ROESSLER_LIVER_CANCER_METASTASIS_UP		106	-0.395444	-1.14477	0.153846	0.669562	1	3804	tags=24%, list=9%, signal=26%
STAMBOLSKY_BOUND_BY_MUTATED_TP53	STAMBOLSKY_BOUND_BY_MUTATED_TP53		18	-0.548138	-1.14218	0.261477	0.67814	1	3727	tags=39%, list=9%, signal=42%
DACOSTA_UV_RESPONSE_VIA_ERCC3_UP	DACOSTA_UV_RESPONSE_VIA_ERCC3_UP		316	-0.346802	-1.141	0.0608696	0.681209	1	9147	tags=40%, list=21%, signal=50%
REACTOME_TRNA_PROCESSING	REACTOME_TRNA_PROCESSING		108	-0.389862	-1.13879	0.1513	0.688476	1	6526	tags=37%, list=15%, signal=43%
BIOCARTA_G2_PATHWAY	BIOCARTA_G2_PATHWAY		24	-0.506056	-1.13794	0.255489	0.690402	1	5740	tags=38%, list=13%, signal=43%
REACTOME_SWITCHING_OF_ORIGINS_TO_A_POST_REPLICATIVE_STATE	REACTOME_SWITCHING_OF_ORIGINS_TO_A_POST_REPLICATIVE_STATE		90	-0.39789	-1.13735	0.164286	0.691325	1	10823	tags=51%, list=25%, signal=68%
MIKKELSEN_MCV6_HCP_WITH_H3K27ME3	MIKKELSEN_MCV6_HCP_WITH_H3K27ME3		434	-0.338815	-1.13716	0.0501672	0.690564	1	8240	tags=34%, list=19%, signal=42%
RADMACHER_AML_PROGNOSIS	RADMACHER_AML_PROGNOSIS		79	-0.405643	-1.13621	0.176328	0.69294	1	5278	tags=32%, list=12%, signal=36%
REACTOME_SPRY_REGULATION_OF_FGF_SIGNALING	REACTOME_SPRY_REGULATION_OF_FGF_SIGNALING		16	-0.553385	-1.13613	0.303371	0.691768	1	4743	tags=38%, list=11%, signal=42%
REACTOME_COPI_DEPENDENT_GOLGI_TO_ER_RETROGRADE_TRAFFIC	REACTOME_COPI_DEPENDENT_GOLGI_TO_ER_RETROGRADE_TRAFFIC		99	-0.390122	-1.13513	0.1513	0.69428	1	5021	tags=27%, list=11%, signal=31%
REACTOME_DNA_DAMAGE_BYPASS	REACTOME_DNA_DAMAGE_BYPASS		48	-0.441421	-1.13381	0.230769	0.697925	1	4713	tags=35%, list=11%, signal=40%
BOYLAN_MULTIPLE_MYELOMA_C_UP	BOYLAN_MULTIPLE_MYELOMA_C_UP		49	-0.429333	-1.13281	0.222222	0.70043	1	3370	tags=22%, list=8%, signal=24%
REACTOME_HIV_TRANSCRIPTION_INITIATION	REACTOME_HIV_TRANSCRIPTION_INITIATION		47	-0.449621	-1.13157	0.235566	0.703893	1	9021	tags=38%, list=21%, signal=48%
TRAYNOR_RETT_SYNDROM_UP	TRAYNOR_RETT_SYNDROM_UP		40	-0.452894	-1.13051	0.244944	0.706592	1	4087	tags=33%, list=9%, signal=36%
MODY_HIPPOCAMPUS_POSTNATAL	MODY_HIPPOCAMPUS_POSTNATAL		56	-0.425532	-1.12988	0.221461	0.707693	1	6551	tags=38%, list=15%, signal=44%
REACTOME_KSRP_KHSRP_BINDS_AND_DESTABILIZES_MRNA	REACTOME_KSRP_KHSRP_BINDS_AND_DESTABILIZES_MRNA		17	-0.548122	-1.12915	0.300885	0.709166	1	4126	tags=47%, list=9%, signal=52%
YANG_BREAST_CANCER_ESR1_UP	YANG_BREAST_CANCER_ESR1_UP		36	-0.461721	-1.12891	0.255411	0.708695	1	863	tags=19%, list=2%, signal=20%
AMIT_SERUM_RESPONSE_20_MCF10A	AMIT_SERUM_RESPONSE_20_MCF10A		16	-0.549692	-1.12789	0.278243	0.711356	1	9149	tags=56%, list=21%, signal=71%
BIOCARTA_CALCINEURIN_PATHWAY	BIOCARTA_CALCINEURIN_PATHWAY		18	-0.534534	-1.12764	0.257322	0.710876	1	5431	tags=44%, list=12%, signal=51%
HIRSCH_CELLULAR_TRANSFORMATION_SIGNATURE_DN	HIRSCH_CELLULAR_TRANSFORMATION_SIGNATURE_DN		101	-0.389568	-1.12724	0.179803	0.711121	1	5002	tags=36%, list=11%, signal=40%
VANDESLUIS_NORMAL_EMBRYOS_DN	VANDESLUIS_NORMAL_EMBRYOS_DN		21	-0.51792	-1.12713	0.267819	0.710074	1	5038	tags=24%, list=12%, signal=27%
WU_HBX_TARGETS_1_DN	WU_HBX_TARGETS_1_DN		22	-0.505169	-1.12624	0.260394	0.71233	1	9777	tags=55%, list=22%, signal=70%
HASLINGER_B_CLL_WITH_17P13_DELETION	HASLINGER_B_CLL_WITH_17P13_DELETION		22	-0.51129	-1.12624	0.290672	0.710885	1	10299	tags=55%, list=24%, signal=71%
REACTOME_TRANSCRIPTION_OF_E2F_TARGETS_UNDER_NEGATIVE_CONTROL_BY_P107_RBL1_AND_P130_RBL2_IN_COMPLEX_WITH_HDAC1	REACTOME_TRANSCRIPTION_OF_E2F_TARGETS_UNDER_NEGATIVE_CONTROL_BY_P107_RBL1_AND_P130_RBL2_IN_COMPLEX_WITH_HDAC1		16	-0.547183	-1.12618	0.282787	0.709646	1	3756	tags=44%, list=9%, signal=48%
REACTOME_PHASE_4_RESTING_MEMBRANE_POTENTIAL	REACTOME_PHASE_4_RESTING_MEMBRANE_POTENTIAL		19	-0.52692	-1.12533	0.264151	0.711566	1	4675	tags=42%, list=11%, signal=47%
MATZUK_IMPLANTATION_AND_UTERINE	MATZUK_IMPLANTATION_AND_UTERINE		22	-0.50901	-1.12484	0.272321	0.712151	1	8583	tags=59%, list=20%, signal=73%
REACTOME_RNA_POLYMERASE_III_CHAIN_ELONGATION	REACTOME_RNA_POLYMERASE_III_CHAIN_ELONGATION		18	-0.541002	-1.12376	0.283843	0.715147	1	4494	tags=39%, list=10%, signal=43%
DELYS_THYROID_CANCER_DN	DELYS_THYROID_CANCER_DN		233	-0.354323	-1.12363	0.126075	0.714188	1	4146	tags=24%, list=9%, signal=27%
REACTOME_NUCLEAR_ENVELOPE_BREAKDOWN	REACTOME_NUCLEAR_ENVELOPE_BREAKDOWN		53	-0.426246	-1.12199	0.227378	0.719517	1	10173	tags=57%, list=23%, signal=74%
KEGG_UBIQUITIN_MEDIATED_PROTEOLYSIS	KEGG_UBIQUITIN_MEDIATED_PROTEOLYSIS		134	-0.368292	-1.12172	0.152062	0.719145	1	6622	tags=32%, list=15%, signal=38%
FERNANDEZ_BOUND_BY_MYC	FERNANDEZ_BOUND_BY_MYC		180	-0.360954	-1.12066	0.12963	0.721983	1	6463	tags=32%, list=15%, signal=37%
SUNG_METASTASIS_STROMA_DN	SUNG_METASTASIS_STROMA_DN		54	-0.422631	-1.12034	0.222472	0.721822	1	6662	tags=33%, list=15%, signal=39%
REACTOME_HATS_ACETYLATE_HISTONES	REACTOME_HATS_ACETYLATE_HISTONES		79	-0.397488	-1.12009	0.2	0.721435	1	10063	tags=44%, list=23%, signal=57%
REACTOME_ORC1_REMOVAL_FROM_CHROMATIN	REACTOME_ORC1_REMOVAL_FROM_CHROMATIN		71	-0.402926	-1.11958	0.223301	0.722124	1	10545	tags=48%, list=24%, signal=63%
WELCH_GATA1_TARGETS	WELCH_GATA1_TARGETS		25	-0.496405	-1.11762	0.279835	0.728476	1	8862	tags=52%, list=20%, signal=65%
REACTOME_TP53_REGULATES_TRANSCRIPTION_OF_DNA_REPAIR_GENES	REACTOME_TP53_REGULATES_TRANSCRIPTION_OF_DNA_REPAIR_GENES		65	-0.408906	-1.11736	0.204128	0.728136	1	9254	tags=35%, list=21%, signal=45%
REACTOME_DAP12_SIGNALING	REACTOME_DAP12_SIGNALING		29	-0.483685	-1.1173	0.282805	0.726927	1	9177	tags=48%, list=21%, signal=61%
KIM_WT1_TARGETS_8HR_DN	KIM_WT1_TARGETS_8HR_DN		124	-0.372231	-1.11708	0.154217	0.726467	1	6386	tags=32%, list=15%, signal=38%
REACTOME_NEGATIVE_REGULATION_OF_FGFR2_SIGNALING	REACTOME_NEGATIVE_REGULATION_OF_FGFR2_SIGNALING		34	-0.45562	-1.11691	0.260579	0.725724	1	5133	tags=29%, list=12%, signal=33%
IRITANI_MAD1_TARGETS_DN	IRITANI_MAD1_TARGETS_DN		45	-0.436348	-1.11686	0.23956	0.724497	1	5576	tags=29%, list=13%, signal=33%
REACTOME_SIGNALING_BY_WNT_IN_CANCER	REACTOME_SIGNALING_BY_WNT_IN_CANCER		34	-0.463284	-1.1166	0.244292	0.724162	1	4212	tags=35%, list=10%, signal=39%
MEISSNER_BRAIN_HCP_WITH_H3K4ME2	MEISSNER_BRAIN_HCP_WITH_H3K4ME2		18	-0.527485	-1.11623	0.290456	0.724303	1	3906	tags=44%, list=9%, signal=49%
REACTOME_CELLULAR_SENESCENCE	REACTOME_CELLULAR_SENESCENCE		130	-0.371912	-1.1148	0.191542	0.728517	1	6155	tags=29%, list=14%, signal=34%
CROMER_METASTASIS_UP	CROMER_METASTASIS_UP		74	-0.399944	-1.11473	0.216704	0.72736	1	6466	tags=38%, list=15%, signal=44%
WHITE_NEUROBLASTOMA_WITH_1P36.3_DELETION	WHITE_NEUROBLASTOMA_WITH_1P36.3_DELETION		19	-0.528399	-1.11469	0.28355	0.726135	1	4568	tags=47%, list=10%, signal=53%
LEE_METASTASIS_AND_RNA_PROCESSING_UP	LEE_METASTASIS_AND_RNA_PROCESSING_UP		16	-0.545908	-1.1141	0.309717	0.727138	1	5070	tags=38%, list=12%, signal=42%
FLOTHO_PEDIATRIC_ALL_THERAPY_RESPONSE_DN	FLOTHO_PEDIATRIC_ALL_THERAPY_RESPONSE_DN		30	-0.468579	-1.11307	0.26652	0.730083	1	5497	tags=43%, list=13%, signal=50%
SHIN_B_CELL_LYMPHOMA_CLUSTER_5	SHIN_B_CELL_LYMPHOMA_CLUSTER_5		17	-0.543761	-1.11277	0.288889	0.729892	1	8528	tags=41%, list=19%, signal=51%
REACTOME_SUMOYLATION_OF_DNA_DAMAGE_RESPONSE_AND_REPAIR_PROTEINS	REACTOME_SUMOYLATION_OF_DNA_DAMAGE_RESPONSE_AND_REPAIR_PROTEINS		77	-0.39404	-1.11204	0.226244	0.731351	1	10444	tags=49%, list=24%, signal=65%
FIGUEROA_AML_METHYLATION_CLUSTER_3_DN	FIGUEROA_AML_METHYLATION_CLUSTER_3_DN		37	-0.459623	-1.11195	0.258134	0.730299	1	9753	tags=49%, list=22%, signal=63%
REACTOME_RET_SIGNALING	REACTOME_RET_SIGNALING		40	-0.45158	-1.11079	0.267544	0.733708	1	6184	tags=43%, list=14%, signal=49%
KORKOLA_TERATOMA	KORKOLA_TERATOMA		42	-0.444017	-1.10905	0.269841	0.73941	1	4808	tags=36%, list=11%, signal=40%
WONG_MITOCHONDRIA_GENE_MODULE	WONG_MITOCHONDRIA_GENE_MODULE		216	-0.347845	-1.10707	0.148876	0.746299	1	6640	tags=30%, list=15%, signal=35%
REACTOME_OLFACTORY_SIGNALING_PATHWAY	REACTOME_OLFACTORY_SIGNALING_PATHWAY		398	-0.331013	-1.1067	0.0909091	0.746394	1	8317	tags=26%, list=19%, signal=32%
REACTOME_POTASSIUM_CHANNELS	REACTOME_POTASSIUM_CHANNELS		103	-0.381044	-1.10658	0.230425	0.745434	1	7921	tags=32%, list=18%, signal=39%
MCCLUNG_DELTA_FOSB_TARGETS_2WK	MCCLUNG_DELTA_FOSB_TARGETS_2WK		48	-0.428544	-1.10651	0.255814	0.744323	1	8116	tags=40%, list=19%, signal=49%
KEGG_GLYCOSAMINOGLYCAN_BIOSYNTHESIS_CHONDROITIN_SULFATE	KEGG_GLYCOSAMINOGLYCAN_BIOSYNTHESIS_CHONDROITIN_SULFATE		22	-0.506366	-1.10616	0.295652	0.744446	1	3787	tags=36%, list=9%, signal=40%
REACTOME_MAP2K_AND_MAPK_ACTIVATION	REACTOME_MAP2K_AND_MAPK_ACTIVATION		40	-0.444702	-1.10578	0.261803	0.744655	1	6542	tags=38%, list=15%, signal=44%
BIOCARTA_NDKDYNAMIN_PATHWAY	BIOCARTA_NDKDYNAMIN_PATHWAY		17	-0.533956	-1.10492	0.294363	0.74688	1	5628	tags=41%, list=13%, signal=47%
BHATTACHARYA_EMBRYONIC_STEM_CELL	BHATTACHARYA_EMBRYONIC_STEM_CELL		81	-0.393858	-1.1035	0.217949	0.751291	1	4903	tags=31%, list=11%, signal=35%
BOYAULT_LIVER_CANCER_SUBCLASS_G123_UP	BOYAULT_LIVER_CANCER_SUBCLASS_G123_UP		45	-0.434344	-1.10333	0.285068	0.750558	1	5035	tags=36%, list=12%, signal=40%
JOHANSSON_GLIOMAGENESIS_BY_PDGFB_DN	JOHANSSON_GLIOMAGENESIS_BY_PDGFB_DN		22	-0.497353	-1.10314	0.312369	0.749865	1	6156	tags=32%, list=14%, signal=37%
MATZUK_SPERMATID_DIFFERENTIATION	MATZUK_SPERMATID_DIFFERENTIATION		36	-0.45187	-1.10306	0.291284	0.748827	1	8755	tags=39%, list=20%, signal=49%
HOLLMANN_APOPTOSIS_VIA_CD40_UP	HOLLMANN_APOPTOSIS_VIA_CD40_UP		201	-0.351005	-1.10292	0.154728	0.74801	1	6643	tags=32%, list=15%, signal=37%
REACTOME_MRNA_SPLICING_MINOR_PATHWAY	REACTOME_MRNA_SPLICING_MINOR_PATHWAY		52	-0.416425	-1.10271	0.256959	0.747465	1	6629	tags=35%, list=15%, signal=41%
REACTOME_NEURONAL_SYSTEM	REACTOME_NEURONAL_SYSTEM		409	-0.331232	-1.10109	0.0987261	0.752881	1	9232	tags=38%, list=21%, signal=48%
REACTOME_RHO_GTPASES_ACTIVATE_PAKS	REACTOME_RHO_GTPASES_ACTIVATE_PAKS		21	-0.508255	-1.09962	0.317895	0.757565	1	5923	tags=33%, list=14%, signal=39%
HOLLEMAN_PREDNISOLONE_RESISTANCE_B_ALL_UP	HOLLEMAN_PREDNISOLONE_RESISTANCE_B_ALL_UP		22	-0.496406	-1.09934	0.268687	0.757327	1	4987	tags=36%, list=11%, signal=41%
PID_CDC42_REG_PATHWAY	PID_CDC42_REG_PATHWAY		30	-0.468877	-1.09843	0.259594	0.759758	1	5599	tags=40%, list=13%, signal=46%
MISHRA_CARCINOMA_ASSOCIATED_FIBROBLAST_UP	MISHRA_CARCINOMA_ASSOCIATED_FIBROBLAST_UP		24	-0.487946	-1.09803	0.30042	0.760031	1	3294	tags=29%, list=8%, signal=32%
PID_CXCR3_PATHWAY	PID_CXCR3_PATHWAY		43	-0.439346	-1.09779	0.259681	0.75963	1	8349	tags=47%, list=19%, signal=57%
DORMOY_ELAVL1_TARGETS	DORMOY_ELAVL1_TARGETS		18	-0.526962	-1.09712	0.292842	0.760938	1	6095	tags=44%, list=14%, signal=52%
REACTOME_GLUCAGON_LIKE_PEPTIDE_1_GLP1_REGULATES_INSULIN_SECRETION	REACTOME_GLUCAGON_LIKE_PEPTIDE_1_GLP1_REGULATES_INSULIN_SECRETION		42	-0.437203	-1.09612	0.278539	0.76367	1	10681	tags=50%, list=24%, signal=66%
BENPORATH_MYC_TARGETS_WITH_EBOX	BENPORATH_MYC_TARGETS_WITH_EBOX		225	-0.341498	-1.09575	0.181818	0.763766	1	6463	tags=30%, list=15%, signal=35%
LOPEZ_MESOTHELIOMA_SURVIVAL_OVERALL_DN	LOPEZ_MESOTHELIOMA_SURVIVAL_OVERALL_DN		15	-0.550026	-1.09527	0.320755	0.76429	1	4544	tags=40%, list=10%, signal=45%
REACTOME_ACTIVATION_OF_BH3_ONLY_PROTEINS	REACTOME_ACTIVATION_OF_BH3_ONLY_PROTEINS		30	-0.457158	-1.09494	0.299107	0.764337	1	7046	tags=43%, list=16%, signal=52%
REACTOME_DEFECTS_IN_VITAMIN_AND_COFACTOR_METABOLISM	REACTOME_DEFECTS_IN_VITAMIN_AND_COFACTOR_METABOLISM		22	-0.502207	-1.09465	0.315789	0.764112	1	2414	tags=23%, list=6%, signal=24%
XU_GH1_AUTOCRINE_TARGETS_DN	XU_GH1_AUTOCRINE_TARGETS_DN		133	-0.364225	-1.09435	0.204724	0.76405	1	3069	tags=26%, list=7%, signal=27%
REACTOME_LEISHMANIA_INFECTION	REACTOME_LEISHMANIA_INFECTION		249	-0.341428	-1.09342	0.162011	0.766522	1	8797	tags=37%, list=20%, signal=45%
IVANOVA_HEMATOPOIESIS_EARLY_PROGENITOR	IVANOVA_HEMATOPOIESIS_EARLY_PROGENITOR		433	-0.324291	-1.09285	0.0967742	0.76746	1	5377	tags=27%, list=12%, signal=30%
CAIRO_PML_TARGETS_BOUND_BY_MYC_UP	CAIRO_PML_TARGETS_BOUND_BY_MYC_UP		22	-0.491077	-1.09225	0.327696	0.768531	1	4594	tags=36%, list=11%, signal=41%
KEGG_LYSINE_DEGRADATION	KEGG_LYSINE_DEGRADATION		44	-0.428956	-1.09171	0.280083	0.769428	1	6475	tags=36%, list=15%, signal=43%
DAIRKEE_CANCER_PRONE_RESPONSE_BPA_E2	DAIRKEE_CANCER_PRONE_RESPONSE_BPA_E2		116	-0.371962	-1.09157	0.220339	0.768638	1	9566	tags=44%, list=22%, signal=56%
YAO_TEMPORAL_RESPONSE_TO_PROGESTERONE_CLUSTER_11	YAO_TEMPORAL_RESPONSE_TO_PROGESTERONE_CLUSTER_11		96	-0.379087	-1.08978	0.24557	0.774863	1	7355	tags=34%, list=17%, signal=41%
FINAK_BREAST_CANCER_SDPP_SIGNATURE	FINAK_BREAST_CANCER_SDPP_SIGNATURE		25	-0.492558	-1.08969	0.312766	0.773833	1	7894	tags=56%, list=18%, signal=68%
SANSOM_APC_TARGETS	SANSOM_APC_TARGETS		202	-0.346903	-1.08917	0.192308	0.774617	1	5809	tags=28%, list=13%, signal=32%
NUNODA_RESPONSE_TO_DASATINIB_IMATINIB_UP	NUNODA_RESPONSE_TO_DASATINIB_IMATINIB_UP		29	-0.465195	-1.08913	0.298539	0.773398	1	2538	tags=34%, list=6%, signal=37%
BIOCARTA_TCR_PATHWAY	BIOCARTA_TCR_PATHWAY		44	-0.422823	-1.08829	0.298876	0.77552	1	6163	tags=34%, list=14%, signal=40%
EPPERT_PROGENITOR	EPPERT_PROGENITOR		133	-0.362484	-1.08828	0.233251	0.774195	1	4379	tags=27%, list=10%, signal=30%
NAKAMURA_TUMOR_ZONE_PERIPHERAL_VS_CENTRAL_UP	NAKAMURA_TUMOR_ZONE_PERIPHERAL_VS_CENTRAL_UP		283	-0.33368	-1.08747	0.172702	0.776161	1	5432	tags=32%, list=12%, signal=36%
LIU_CMYB_TARGETS_UP	LIU_CMYB_TARGETS_UP		160	-0.353557	-1.08732	0.194805	0.775383	1	5828	tags=34%, list=13%, signal=39%
WANG_PROSTATE_CANCER_ANDROGEN_INDEPENDENT	WANG_PROSTATE_CANCER_ANDROGEN_INDEPENDENT		65	-0.402983	-1.0872	0.268293	0.774464	1	5321	tags=37%, list=12%, signal=42%
HADDAD_T_LYMPHOCYTE_AND_NK_PROGENITOR_DN	HADDAD_T_LYMPHOCYTE_AND_NK_PROGENITOR_DN		63	-0.395423	-1.08617	0.25576	0.777496	1	7268	tags=38%, list=17%, signal=46%
TAYLOR_METHYLATED_IN_ACUTE_LYMPHOBLASTIC_LEUKEMIA	TAYLOR_METHYLATED_IN_ACUTE_LYMPHOBLASTIC_LEUKEMIA		76	-0.385424	-1.08577	0.275058	0.777809	1	4795	tags=32%, list=11%, signal=35%
TAKAO_RESPONSE_TO_UVB_RADIATION_UP	TAKAO_RESPONSE_TO_UVB_RADIATION_UP		84	-0.382501	-1.08565	0.222482	0.77688	1	6381	tags=38%, list=15%, signal=45%
KEGG_SPLICEOSOME	KEGG_SPLICEOSOME		126	-0.36599	-1.08557	0.240106	0.775831	1	6670	tags=32%, list=15%, signal=37%
NIKOLSKY_BREAST_CANCER_16Q24_AMPLICON	NIKOLSKY_BREAST_CANCER_16Q24_AMPLICON		52	-0.410149	-1.08513	0.281179	0.776242	1	5556	tags=29%, list=13%, signal=33%
ZHAN_MULTIPLE_MYELOMA_DN	ZHAN_MULTIPLE_MYELOMA_DN		42	-0.436352	-1.08443	0.321814	0.777909	1	6262	tags=33%, list=14%, signal=39%
RAY_TUMORIGENESIS_BY_ERBB2_CDC25A_UP	RAY_TUMORIGENESIS_BY_ERBB2_CDC25A_UP		198	-0.347761	-1.08433	0.195965	0.776962	1	5164	tags=25%, list=12%, signal=28%
CHARAFE_BREAST_CANCER_LUMINAL_VS_BASAL_UP	CHARAFE_BREAST_CANCER_LUMINAL_VS_BASAL_UP		379	-0.326599	-1.08404	0.148148	0.776822	1	10250	tags=46%, list=23%, signal=59%
BIOCARTA_CARM_ER_PATHWAY	BIOCARTA_CARM_ER_PATHWAY		25	-0.476013	-1.0831	0.315217	0.779433	1	4148	tags=32%, list=9%, signal=35%
PID_ALPHA_SYNUCLEIN_PATHWAY	PID_ALPHA_SYNUCLEIN_PATHWAY		32	-0.4551	-1.08304	0.324675	0.778311	1	4612	tags=38%, list=11%, signal=42%
REACTOME_SUMOYLATION_OF_DNA_METHYLATION_PROTEINS	REACTOME_SUMOYLATION_OF_DNA_METHYLATION_PROTEINS		16	-0.542522	-1.08283	0.329876	0.777837	1	9652	tags=50%, list=22%, signal=64%
REACTOME_PROLACTIN_RECEPTOR_SIGNALING	REACTOME_PROLACTIN_RECEPTOR_SIGNALING		15	-0.540199	-1.08229	0.346392	0.778871	1	3909	tags=40%, list=9%, signal=44%
JAZAG_TGFB1_SIGNALING_DN	JAZAG_TGFB1_SIGNALING_DN		34	-0.445979	-1.08194	0.302832	0.77909	1	8167	tags=47%, list=19%, signal=58%
DOANE_BREAST_CANCER_ESR1_UP	DOANE_BREAST_CANCER_ESR1_UP		110	-0.365993	-1.08125	0.238095	0.780607	1	2719	tags=22%, list=6%, signal=23%
ZHAN_VARIABLE_EARLY_DIFFERENTIATION_GENES_DN	ZHAN_VARIABLE_EARLY_DIFFERENTIATION_GENES_DN		29	-0.458861	-1.08066	0.318807	0.781779	1	8803	tags=52%, list=20%, signal=65%
BURTON_ADIPOGENESIS_12	BURTON_ADIPOGENESIS_12		31	-0.46431	-1.08056	0.322368	0.780907	1	5336	tags=35%, list=12%, signal=40%
BIOCARTA_NO2IL12_PATHWAY	BIOCARTA_NO2IL12_PATHWAY		16	-0.540368	-1.08043	0.356372	0.780074	1	8831	tags=50%, list=20%, signal=63%
REACTOME_RNA_POLYMERASE_III_TRANSCRIPTION_INITIATION_FROM_TYPE_3_PROMOTER	REACTOME_RNA_POLYMERASE_III_TRANSCRIPTION_INITIATION_FROM_TYPE_3_PROMOTER		28	-0.460295	-1.0804	0.316742	0.778863	1	4494	tags=32%, list=10%, signal=36%
REACTOME_MITOCHONDRIAL_TRANSLATION	REACTOME_MITOCHONDRIAL_TRANSLATION		94	-0.376954	-1.08018	0.261084	0.778375	1	4925	tags=29%, list=11%, signal=32%
HOFFMANN_SMALL_PRE_BII_TO_IMMATURE_B_LYMPHOCYTE_DN	HOFFMANN_SMALL_PRE_BII_TO_IMMATURE_B_LYMPHOCYTE_DN		37	-0.429902	-1.08003	0.294811	0.777644	1	9420	tags=49%, list=22%, signal=62%
MORI_MATURE_B_LYMPHOCYTE_DN	MORI_MATURE_B_LYMPHOCYTE_DN		73	-0.385127	-1.0794	0.269048	0.779031	1	6971	tags=45%, list=16%, signal=54%
TOMIDA_METASTASIS_UP	TOMIDA_METASTASIS_UP		25	-0.481537	-1.07933	0.341463	0.777962	1	6774	tags=32%, list=15%, signal=38%
NIKOLSKY_MUTATED_AND_AMPLIFIED_IN_BREAST_CANCER	NIKOLSKY_MUTATED_AND_AMPLIFIED_IN_BREAST_CANCER		93	-0.372413	-1.07882	0.26988	0.778807	1	6346	tags=33%, list=15%, signal=39%
PID_LPA4_PATHWAY	PID_LPA4_PATHWAY		15	-0.546147	-1.07882	0.327198	0.777471	1	3570	tags=33%, list=8%, signal=36%
MAGRANGEAS_MULTIPLE_MYELOMA_IGG_VS_IGA_UP	MAGRANGEAS_MULTIPLE_MYELOMA_IGG_VS_IGA_UP		19	-0.503538	-1.07874	0.336735	0.776461	1	9579	tags=53%, list=22%, signal=67%
REACTOME_RHO_GTPASES_ACTIVATE_IQGAPS	REACTOME_RHO_GTPASES_ACTIVATE_IQGAPS		31	-0.462262	-1.07847	0.30989	0.776237	1	7398	tags=42%, list=17%, signal=50%
BORCZUK_MALIGNANT_MESOTHELIOMA_UP	BORCZUK_MALIGNANT_MESOTHELIOMA_UP		303	-0.327698	-1.07829	0.152905	0.775647	1	10217	tags=45%, list=23%, signal=58%
REACTOME_NEUREXINS_AND_NEUROLIGINS	REACTOME_NEUREXINS_AND_NEUROLIGINS		56	-0.411118	-1.0778	0.298165	0.776445	1	5101	tags=34%, list=12%, signal=38%
BIOCARTA_CREB_PATHWAY	BIOCARTA_CREB_PATHWAY		22	-0.485359	-1.07758	0.312088	0.776084	1	4837	tags=32%, list=11%, signal=36%
REACTOME_RHO_GTPASES_ACTIVATE_PKNS	REACTOME_RHO_GTPASES_ACTIVATE_PKNS		34	-0.451344	-1.07605	0.323462	0.781298	1	8349	tags=32%, list=19%, signal=40%
FIGUEROA_AML_METHYLATION_CLUSTER_6_DN	FIGUEROA_AML_METHYLATION_CLUSTER_6_DN		36	-0.436679	-1.07548	0.317016	0.782356	1	7894	tags=31%, list=18%, signal=37%
YANG_BCL3_TARGETS_UP	YANG_BCL3_TARGETS_UP		332	-0.325438	-1.07526	0.186246	0.781926	1	5320	tags=30%, list=12%, signal=33%
REACTOME_APC_C_CDH1_MEDIATED_DEGRADATION_OF_CDC20_AND_OTHER_APC_C_CDH1_TARGETED_PROTEINS_IN_LATE_MITOSIS_EARLY_G1	REACTOME_APC_C_CDH1_MEDIATED_DEGRADATION_OF_CDC20_AND_OTHER_APC_C_CDH1_TARGETED_PROTEINS_IN_LATE_MITOSIS_EARLY_G1		72	-0.39108	-1.07416	0.280576	0.785081	1	10545	tags=46%, list=24%, signal=60%
REACTOME_SNRNP_ASSEMBLY	REACTOME_SNRNP_ASSEMBLY		54	-0.412081	-1.07406	0.316667	0.784211	1	11298	tags=65%, list=26%, signal=87%
MATZUK_MALE_REPRODUCTION_SERTOLI	MATZUK_MALE_REPRODUCTION_SERTOLI		28	-0.468412	-1.07392	0.345416	0.783457	1	3609	tags=29%, list=8%, signal=31%
REACTOME_GOLGI_TO_ER_RETROGRADE_TRANSPORT	REACTOME_GOLGI_TO_ER_RETROGRADE_TRANSPORT		133	-0.357111	-1.07384	0.247685	0.782444	1	5166	tags=25%, list=12%, signal=28%
BOYLAN_MULTIPLE_MYELOMA_C_D_UP	BOYLAN_MULTIPLE_MYELOMA_C_D_UP		137	-0.355218	-1.07378	0.237057	0.78139	1	5149	tags=28%, list=12%, signal=32%
NAKAMURA_METASTASIS	NAKAMURA_METASTASIS		46	-0.416521	-1.07271	0.303965	0.784797	1	7937	tags=37%, list=18%, signal=45%
REACTOME_ACTIVATION_OF_ANTERIOR_HOX_GENES_IN_HINDBRAIN_DEVELOPMENT_DURING_EARLY_EMBRYOGENESIS	REACTOME_ACTIVATION_OF_ANTERIOR_HOX_GENES_IN_HINDBRAIN_DEVELOPMENT_DURING_EARLY_EMBRYOGENESIS		62	-0.402649	-1.07251	0.294243	0.784346	1	6783	tags=29%, list=16%, signal=34%
LIU_COMMON_CANCER_GENES	LIU_COMMON_CANCER_GENES		60	-0.402755	-1.07215	0.305687	0.784522	1	2692	tags=22%, list=6%, signal=23%
REACTOME_SUMOYLATION_OF_CHROMATIN_ORGANIZATION_PROTEINS	REACTOME_SUMOYLATION_OF_CHROMATIN_ORGANIZATION_PROTEINS		57	-0.410653	-1.07139	0.306024	0.786415	1	10444	tags=51%, list=24%, signal=67%
BIOCARTA_WNT_PATHWAY	BIOCARTA_WNT_PATHWAY		24	-0.475971	-1.07137	0.317623	0.785213	1	2903	tags=21%, list=7%, signal=22%
NIKOLSKY_BREAST_CANCER_8Q12_Q22_AMPLICON	NIKOLSKY_BREAST_CANCER_8Q12_Q22_AMPLICON		130	-0.350723	-1.07061	0.254286	0.787163	1	5042	tags=31%, list=12%, signal=35%
JIANG_VHL_TARGETS	JIANG_VHL_TARGETS		88	-0.377703	-1.07025	0.267735	0.787423	1	4557	tags=30%, list=10%, signal=33%
SERVITJA_LIVER_HNF1A_TARGETS_UP	SERVITJA_LIVER_HNF1A_TARGETS_UP		137	-0.353502	-1.06945	0.256545	0.789301	1	4927	tags=32%, list=11%, signal=36%
MAYBURD_RESPONSE_TO_L663536_DN	MAYBURD_RESPONSE_TO_L663536_DN		55	-0.406862	-1.06936	0.31448	0.788339	1	5008	tags=29%, list=11%, signal=33%
BOYAULT_LIVER_CANCER_SUBCLASS_G3_DN	BOYAULT_LIVER_CANCER_SUBCLASS_G3_DN		53	-0.408074	-1.06852	0.3125	0.790641	1	10022	tags=45%, list=23%, signal=59%
MOOTHA_TCA	MOOTHA_TCA		15	-0.538991	-1.06834	0.363834	0.79013	1	2334	tags=27%, list=5%, signal=28%
HEIDENBLAD_AMPLIFIED_IN_PANCREATIC_CANCER	HEIDENBLAD_AMPLIFIED_IN_PANCREATIC_CANCER		57	-0.401165	-1.06814	0.304054	0.789691	1	6462	tags=32%, list=15%, signal=37%
BIOCARTA_CXCR4_PATHWAY	BIOCARTA_CXCR4_PATHWAY		19	-0.496295	-1.06667	0.329897	0.794724	1	5181	tags=42%, list=12%, signal=48%
ZHANG_RESPONSE_TO_CANTHARIDIN_DN	ZHANG_RESPONSE_TO_CANTHARIDIN_DN		66	-0.39148	-1.06519	0.304545	0.799691	1	5743	tags=38%, list=13%, signal=44%
REACTOME_PKA_MEDIATED_PHOSPHORYLATION_OF_CREB	REACTOME_PKA_MEDIATED_PHOSPHORYLATION_OF_CREB		20	-0.501519	-1.06518	0.349666	0.798438	1	4837	tags=40%, list=11%, signal=45%
DORSAM_HOXA9_TARGETS_UP	DORSAM_HOXA9_TARGETS_UP		35	-0.441605	-1.06496	0.319005	0.798083	1	5034	tags=37%, list=12%, signal=42%
VALK_AML_CLUSTER_16	VALK_AML_CLUSTER_16		29	-0.457305	-1.06492	0.321995	0.79693	1	1351	tags=21%, list=3%, signal=21%
REACTOME_SUMOYLATION_OF_RNA_BINDING_PROTEINS	REACTOME_SUMOYLATION_OF_RNA_BINDING_PROTEINS		47	-0.4107	-1.0643	0.334066	0.798405	1	10444	tags=57%, list=24%, signal=75%
KOHOUTEK_CCNT2_TARGETS	KOHOUTEK_CCNT2_TARGETS		57	-0.397311	-1.06328	0.308962	0.801445	1	3704	tags=30%, list=8%, signal=33%
BIOCARTA_CK1_PATHWAY	BIOCARTA_CK1_PATHWAY		16	-0.526789	-1.0627	0.359081	0.802738	1	5028	tags=44%, list=11%, signal=49%
WEIGEL_OXIDATIVE_STRESS_BY_HNE_AND_H2O2	WEIGEL_OXIDATIVE_STRESS_BY_HNE_AND_H2O2		36	-0.435421	-1.06234	0.330508	0.802965	1	1468	tags=19%, list=3%, signal=20%
REACTOME_REGULATION_OF_KIT_SIGNALING	REACTOME_REGULATION_OF_KIT_SIGNALING		16	-0.524242	-1.062	0.369803	0.803072	1	4743	tags=44%, list=11%, signal=49%
KEGG_OLFACTORY_TRANSDUCTION	KEGG_OLFACTORY_TRANSDUCTION		387	-0.319282	-1.06197	0.195652	0.801888	1	8317	tags=27%, list=19%, signal=34%
REACTOME_INTERACTIONS_OF_VPR_WITH_HOST_CELLULAR_PROTEINS	REACTOME_INTERACTIONS_OF_VPR_WITH_HOST_CELLULAR_PROTEINS		37	-0.429739	-1.06104	0.335512	0.804543	1	10444	tags=59%, list=24%, signal=78%
BIOCARTA_FCER1_PATHWAY	BIOCARTA_FCER1_PATHWAY		39	-0.421542	-1.0604	0.324138	0.805936	1	5431	tags=28%, list=12%, signal=32%
BIOCARTA_IGF1_PATHWAY	BIOCARTA_IGF1_PATHWAY		21	-0.477831	-1.06008	0.331828	0.805973	1	10114	tags=57%, list=23%, signal=74%
REACTOME_ASSEMBLY_OF_THE_PRE_REPLICATIVE_COMPLEX	REACTOME_ASSEMBLY_OF_THE_PRE_REPLICATIVE_COMPLEX		68	-0.38583	-1.05965	0.314607	0.806488	1	10545	tags=44%, list=24%, signal=58%
REACTOME_TRANSLESION_SYNTHESIS_BY_POLK	REACTOME_TRANSLESION_SYNTHESIS_BY_POLK		17	-0.509863	-1.0578	0.377778	0.813248	1	4574	tags=41%, list=10%, signal=46%
PID_AMB2_NEUTROPHILS_PATHWAY	PID_AMB2_NEUTROPHILS_PATHWAY		41	-0.419628	-1.05755	0.339912	0.813032	1	4270	tags=32%, list=10%, signal=35%
KEGG_ARACHIDONIC_ACID_METABOLISM	KEGG_ARACHIDONIC_ACID_METABOLISM		58	-0.397844	-1.05696	0.311111	0.814361	1	3502	tags=19%, list=8%, signal=21%
REACTOME_INTERACTIONS_OF_REV_WITH_HOST_CELLULAR_PROTEINS	REACTOME_INTERACTIONS_OF_REV_WITH_HOST_CELLULAR_PROTEINS		37	-0.424734	-1.05552	0.360092	0.819281	1	10444	tags=62%, list=24%, signal=82%
THEODOROU_MAMMARY_TUMORIGENESIS	THEODOROU_MAMMARY_TUMORIGENESIS		31	-0.441456	-1.05503	0.334016	0.820051	1	9224	tags=45%, list=21%, signal=57%
BHATI_G2M_ARREST_BY_2METHOXYESTRADIOL_UP	BHATI_G2M_ARREST_BY_2METHOXYESTRADIOL_UP		118	-0.352211	-1.05473	0.265252	0.820083	1	4906	tags=24%, list=11%, signal=27%
HAHTOLA_SEZARY_SYNDROM_DN	HAHTOLA_SEZARY_SYNDROM_DN		42	-0.422164	-1.05439	0.327434	0.820279	1	7907	tags=36%, list=18%, signal=44%
CHUNG_BLISTER_CYTOTOXICITY_UP	CHUNG_BLISTER_CYTOTOXICITY_UP		136	-0.350145	-1.05358	0.293011	0.822515	1	10017	tags=46%, list=23%, signal=60%
REACTOME_TRANSCRIPTIONAL_REGULATION_BY_TP53	REACTOME_TRANSCRIPTIONAL_REGULATION_BY_TP53		362	-0.319466	-1.0535	0.230994	0.821574	1	5334	tags=26%, list=12%, signal=30%
REACTOME_AMINE_LIGAND_BINDING_RECEPTORS	REACTOME_AMINE_LIGAND_BINDING_RECEPTORS		42	-0.421691	-1.05295	0.325635	0.822689	1	5987	tags=33%, list=14%, signal=39%
BILANGES_SERUM_SENSITIVE_VIA_TSC2	BILANGES_SERUM_SENSITIVE_VIA_TSC2		30	-0.451753	-1.05217	0.369099	0.824672	1	6430	tags=37%, list=15%, signal=43%
REACTOME_PLATELET_ACTIVATION_SIGNALING_AND_AGGREGATION	REACTOME_PLATELET_ACTIVATION_SIGNALING_AND_AGGREGATION		261	-0.324076	-1.05153	0.255319	0.826162	1	6451	tags=31%, list=15%, signal=36%
WILCOX_RESPONSE_TO_PROGESTERONE_UP	WILCOX_RESPONSE_TO_PROGESTERONE_UP		151	-0.343885	-1.05136	0.293151	0.825627	1	4808	tags=28%, list=11%, signal=31%
LI_INDUCED_T_TO_NATURAL_KILLER_DN	LI_INDUCED_T_TO_NATURAL_KILLER_DN		135	-0.348085	-1.0511	0.311721	0.825431	1	9426	tags=45%, list=22%, signal=57%
RAHMAN_TP53_TARGETS_PHOSPHORYLATED	RAHMAN_TP53_TARGETS_PHOSPHORYLATED		20	-0.487306	-1.04954	0.360341	0.83094	1	9717	tags=65%, list=22%, signal=84%
GINESTIER_BREAST_CANCER_20Q13_AMPLIFICATION_UP	GINESTIER_BREAST_CANCER_20Q13_AMPLIFICATION_UP		108	-0.363711	-1.04947	0.324121	0.829943	1	4603	tags=26%, list=11%, signal=29%
CHIARADONNA_NEOPLASTIC_TRANSFORMATION_KRAS_UP	CHIARADONNA_NEOPLASTIC_TRANSFORMATION_KRAS_UP		130	-0.348792	-1.04836	0.321429	0.833396	1	5641	tags=35%, list=13%, signal=40%
REACTOME_REGULATION_OF_GLUCOKINASE_BY_GLUCOKINASE_REGULATORY_PROTEIN	REACTOME_REGULATION_OF_GLUCOKINASE_BY_GLUCOKINASE_REGULATORY_PROTEIN		32	-0.439833	-1.04803	0.341772	0.833508	1	11298	tags=75%, list=26%, signal=101%
IVANOVA_HEMATOPOIESIS_STEM_CELL_LONG_TERM	IVANOVA_HEMATOPOIESIS_STEM_CELL_LONG_TERM		214	-0.329415	-1.04759	0.266129	0.834169	1	7070	tags=35%, list=16%, signal=42%
REACTOME_TRANSCRIPTION_OF_E2F_TARGETS_UNDER_NEGATIVE_CONTROL_BY_DREAM_COMPLEX	REACTOME_TRANSCRIPTION_OF_E2F_TARGETS_UNDER_NEGATIVE_CONTROL_BY_DREAM_COMPLEX		19	-0.486989	-1.04536	0.386364	0.842543	1	3756	tags=37%, list=9%, signal=40%
LIN_APC_TARGETS	LIN_APC_TARGETS		70	-0.381458	-1.04535	0.360465	0.841264	1	7280	tags=36%, list=17%, signal=43%
BIOCARTA_IL17_PATHWAY	BIOCARTA_IL17_PATHWAY		15	-0.520503	-1.04283	0.378855	0.85098	1	9063	tags=60%, list=21%, signal=76%
KOYAMA_SEMA3B_TARGETS_DN	KOYAMA_SEMA3B_TARGETS_DN		358	-0.316621	-1.04274	0.267857	0.850021	1	6382	tags=29%, list=15%, signal=34%
ZHANG_TARGETS_OF_EWSR1_FLI1_FUSION	ZHANG_TARGETS_OF_EWSR1_FLI1_FUSION		87	-0.362567	-1.04256	0.346341	0.849493	1	5496	tags=28%, list=13%, signal=31%
YAO_TEMPORAL_RESPONSE_TO_PROGESTERONE_CLUSTER_13	YAO_TEMPORAL_RESPONSE_TO_PROGESTERONE_CLUSTER_13		177	-0.33662	-1.04193	0.293651	0.851027	1	5327	tags=26%, list=12%, signal=29%
REACTOME_NITRIC_OXIDE_STIMULATES_GUANYLATE_CYCLASE	REACTOME_NITRIC_OXIDE_STIMULATES_GUANYLATE_CYCLASE		22	-0.47151	-1.04165	0.392777	0.851017	1	1350	tags=27%, list=3%, signal=28%
REACTOME_ACYL_CHAIN_REMODELLING_OF_PG	REACTOME_ACYL_CHAIN_REMODELLING_OF_PG		18	-0.499702	-1.04149	0.402128	0.850403	1	3502	tags=22%, list=8%, signal=24%
JIANG_TIP30_TARGETS_DN	JIANG_TIP30_TARGETS_DN		24	-0.464216	-1.03985	0.37156	0.856242	1	7708	tags=42%, list=18%, signal=51%
REACTOME_HSP90_CHAPERONE_CYCLE_FOR_STEROID_HORMONE_RECEPTORS_SHR	REACTOME_HSP90_CHAPERONE_CYCLE_FOR_STEROID_HORMONE_RECEPTORS_SHR		56	-0.387679	-1.03963	0.35461	0.855869	1	9442	tags=39%, list=22%, signal=50%
BIOCARTA_EPO_PATHWAY	BIOCARTA_EPO_PATHWAY		19	-0.489483	-1.03949	0.37961	0.855185	1	5181	tags=37%, list=12%, signal=42%
MATTIOLI_MGUS_VS_PCL	MATTIOLI_MGUS_VS_PCL		102	-0.357925	-1.03898	0.327273	0.856151	1	6763	tags=33%, list=15%, signal=39%
PID_EPO_PATHWAY	PID_EPO_PATHWAY		33	-0.433112	-1.03859	0.381862	0.856516	1	2881	tags=27%, list=7%, signal=29%
SHEDDEN_LUNG_CANCER_GOOD_SURVIVAL_A12	SHEDDEN_LUNG_CANCER_GOOD_SURVIVAL_A12		285	-0.318959	-1.0384	0.269972	0.85611	1	7504	tags=32%, list=17%, signal=38%
REACTOME_TRNA_MODIFICATION_IN_THE_NUCLEUS_AND_CYTOSOL	REACTOME_TRNA_MODIFICATION_IN_THE_NUCLEUS_AND_CYTOSOL		42	-0.412745	-1.03764	0.392544	0.858173	1	6251	tags=43%, list=14%, signal=50%
REACTOME_ESR_MEDIATED_SIGNALING	REACTOME_ESR_MEDIATED_SIGNALING		161	-0.338574	-1.03671	0.334225	0.860968	1	9299	tags=40%, list=21%, signal=50%
KEGG_VEGF_SIGNALING_PATHWAY	KEGG_VEGF_SIGNALING_PATHWAY		76	-0.366711	-1.0363	0.370892	0.861463	1	6370	tags=30%, list=15%, signal=35%
IVANOVSKA_MIR106B_TARGETS	IVANOVSKA_MIR106B_TARGETS		88	-0.364382	-1.03541	0.357466	0.864083	1	4920	tags=28%, list=11%, signal=32%
KEGG_TYPE_II_DIABETES_MELLITUS	KEGG_TYPE_II_DIABETES_MELLITUS		47	-0.403115	-1.03298	0.385809	0.873622	1	6516	tags=36%, list=15%, signal=42%
COLLER_MYC_TARGETS_UP	COLLER_MYC_TARGETS_UP		23	-0.474716	-1.03275	0.390558	0.873381	1	8860	tags=43%, list=20%, signal=54%
SHEN_SMARCA2_TARGETS_DN	SHEN_SMARCA2_TARGETS_DN		311	-0.313409	-1.03264	0.272997	0.872566	1	8676	tags=32%, list=20%, signal=39%
KEGG_FC_EPSILON_RI_SIGNALING_PATHWAY	KEGG_FC_EPSILON_RI_SIGNALING_PATHWAY		79	-0.374523	-1.03115	0.373434	0.87793	1	8349	tags=34%, list=19%, signal=42%
KEGG_CARDIAC_MUSCLE_CONTRACTION	KEGG_CARDIAC_MUSCLE_CONTRACTION		73	-0.368842	-1.03081	0.357303	0.878085	1	10275	tags=47%, list=23%, signal=61%
SCHLOSSER_SERUM_RESPONSE_AUGMENTED_BY_MYC	SCHLOSSER_SERUM_RESPONSE_AUGMENTED_BY_MYC		105	-0.351739	-1.03058	0.359694	0.877811	1	10222	tags=49%, list=23%, signal=63%
ACOSTA_PROLIFERATION_INDEPENDENT_MYC_TARGETS_UP	ACOSTA_PROLIFERATION_INDEPENDENT_MYC_TARGETS_UP		83	-0.366973	-1.0302	0.352403	0.878229	1	6664	tags=36%, list=15%, signal=43%
GROSS_HYPOXIA_VIA_ELK3_AND_HIF1A_DN	GROSS_HYPOXIA_VIA_ELK3_AND_HIF1A_DN		100	-0.353594	-1.02996	0.346988	0.877988	1	4398	tags=24%, list=10%, signal=27%
VALK_AML_CLUSTER_7	VALK_AML_CLUSTER_7		27	-0.441065	-1.0284	0.373362	0.883696	1	2792	tags=22%, list=6%, signal=24%
SU_PLACENTA	SU_PLACENTA		28	-0.440769	-1.02789	0.411638	0.884697	1	3118	tags=29%, list=7%, signal=31%
SUBTIL_PROGESTIN_TARGETS	SUBTIL_PROGESTIN_TARGETS		35	-0.425013	-1.02779	0.380734	0.883858	1	3219	tags=23%, list=7%, signal=25%
PID_S1P_META_PATHWAY	PID_S1P_META_PATHWAY		21	-0.472964	-1.02686	0.396963	0.886835	1	2994	tags=33%, list=7%, signal=36%
DEURIG_T_CELL_PROLYMPHOCYTIC_LEUKEMIA_UP	DEURIG_T_CELL_PROLYMPHOCYTIC_LEUKEMIA_UP		341	-0.310653	-1.02667	0.298013	0.88639	1	6512	tags=29%, list=15%, signal=34%
KEGG_BIOSYNTHESIS_OF_UNSATURATED_FATTY_ACIDS	KEGG_BIOSYNTHESIS_OF_UNSATURATED_FATTY_ACIDS		22	-0.464548	-1.02589	0.39959	0.888584	1	4746	tags=41%, list=11%, signal=46%
YAO_TEMPORAL_RESPONSE_TO_PROGESTERONE_CLUSTER_14	YAO_TEMPORAL_RESPONSE_TO_PROGESTERONE_CLUSTER_14		141	-0.336674	-1.02545	0.352941	0.889172	1	9310	tags=36%, list=21%, signal=46%
CREIGHTON_AKT1_SIGNALING_VIA_MTOR_DN	CREIGHTON_AKT1_SIGNALING_VIA_MTOR_DN		23	-0.460256	-1.025	0.40724	0.889902	1	5461	tags=39%, list=12%, signal=45%
DAIRKEE_CANCER_PRONE_RESPONSE_BPA	DAIRKEE_CANCER_PRONE_RESPONSE_BPA		50	-0.399215	-1.02441	0.376812	0.891312	1	5334	tags=34%, list=12%, signal=39%
REACTOME_TRNA_PROCESSING_IN_THE_NUCLEUS	REACTOME_TRNA_PROCESSING_IN_THE_NUCLEUS		59	-0.378928	-1.02386	0.40411	0.892509	1	10454	tags=54%, list=24%, signal=71%
REACTOME_NEDDYLATION	REACTOME_NEDDYLATION		234	-0.318955	-1.02382	0.351124	0.891399	1	4905	tags=24%, list=11%, signal=27%
PID_CDC42_PATHWAY	PID_CDC42_PATHWAY		70	-0.372669	-1.02237	0.394919	0.896558	1	6378	tags=31%, list=15%, signal=37%
BACOLOD_RESISTANCE_TO_ALKYLATING_AGENTS_DN	BACOLOD_RESISTANCE_TO_ALKYLATING_AGENTS_DN		51	-0.390038	-1.02151	0.383929	0.899192	1	9285	tags=39%, list=21%, signal=50%
BIOCARTA_FMLP_PATHWAY	BIOCARTA_FMLP_PATHWAY		34	-0.420876	-1.02127	0.394209	0.898945	1	5473	tags=35%, list=13%, signal=40%
YAMAZAKI_TCEB3_TARGETS_DN	YAMAZAKI_TCEB3_TARGETS_DN		197	-0.32536	-1.02125	0.355014	0.897734	1	7280	tags=34%, list=17%, signal=40%
REACTOME_ESTROGEN_DEPENDENT_GENE_EXPRESSION	REACTOME_ESTROGEN_DEPENDENT_GENE_EXPRESSION		90	-0.356706	-1.02024	0.411347	0.900883	1	10061	tags=44%, list=23%, signal=58%
MALONEY_RESPONSE_TO_17AAG_DN	MALONEY_RESPONSE_TO_17AAG_DN		74	-0.371825	-1.01963	0.411622	0.902417	1	4555	tags=26%, list=10%, signal=29%
BARRIER_COLON_CANCER_RECURRENCE_DN	BARRIER_COLON_CANCER_RECURRENCE_DN		19	-0.477243	-1.01942	0.40305	0.902074	1	6104	tags=53%, list=14%, signal=61%
KEGG_GLUTATHIONE_METABOLISM	KEGG_GLUTATHIONE_METABOLISM		50	-0.388432	-1.01903	0.390519	0.902498	1	3750	tags=26%, list=9%, signal=28%
REACTOME_MAP3K8_TPL2_DEPENDENT_MAPK1_3_ACTIVATION	REACTOME_MAP3K8_TPL2_DEPENDENT_MAPK1_3_ACTIVATION		16	-0.501838	-1.01903	0.43617	0.901209	1	5181	tags=38%, list=12%, signal=43%
MASRI_RESISTANCE_TO_TAMOXIFEN_AND_AROMATASE_INHIBITORS_UP	MASRI_RESISTANCE_TO_TAMOXIFEN_AND_AROMATASE_INHIBITORS_UP		20	-0.475272	-1.01841	0.423163	0.90272	1	3620	tags=50%, list=8%, signal=54%
SLEBOS_HEAD_AND_NECK_CANCER_WITH_HPV_UP	SLEBOS_HEAD_AND_NECK_CANCER_WITH_HPV_UP		79	-0.358945	-1.01831	0.387409	0.901825	1	6797	tags=38%, list=16%, signal=45%
MONNIER_POSTRADIATION_TUMOR_ESCAPE_UP	MONNIER_POSTRADIATION_TUMOR_ESCAPE_UP		402	-0.305291	-1.0183	0.358663	0.900567	1	5091	tags=25%, list=12%, signal=28%
YAO_TEMPORAL_RESPONSE_TO_PROGESTERONE_CLUSTER_17	YAO_TEMPORAL_RESPONSE_TO_PROGESTERONE_CLUSTER_17		184	-0.324827	-1.01822	0.360963	0.89965	1	5174	tags=27%, list=12%, signal=31%
REACTOME_MRNA_DECAY_BY_5_TO_3_EXORIBONUCLEASE	REACTOME_MRNA_DECAY_BY_5_TO_3_EXORIBONUCLEASE		15	-0.505773	-1.01758	0.406639	0.901217	1	8759	tags=53%, list=20%, signal=67%
KEGG_NEUROTROPHIN_SIGNALING_PATHWAY	KEGG_NEUROTROPHIN_SIGNALING_PATHWAY		125	-0.337951	-1.0171	0.378824	0.902046	1	6387	tags=30%, list=15%, signal=35%
VANDESLUIS_COMMD1_TARGETS_GROUP_4_DN	VANDESLUIS_COMMD1_TARGETS_GROUP_4_DN		17	-0.499382	-1.01672	0.429214	0.902575	1	7821	tags=53%, list=18%, signal=64%
REACTOME_DNA_DAMAGE_TELOMERE_STRESS_INDUCED_SENESCENCE	REACTOME_DNA_DAMAGE_TELOMERE_STRESS_INDUCED_SENESCENCE		28	-0.43655	-1.0165	0.415556	0.902184	1	7062	tags=43%, list=16%, signal=51%
PID_PS1_PATHWAY	PID_PS1_PATHWAY		46	-0.391772	-1.01591	0.392019	0.903494	1	7458	tags=30%, list=17%, signal=37%
WONG_PROTEASOME_GENE_MODULE	WONG_PROTEASOME_GENE_MODULE		50	-0.389024	-1.01555	0.407002	0.903865	1	5633	tags=32%, list=13%, signal=37%
REACTOME_PLASMA_LIPOPROTEIN_REMODELING	REACTOME_PLASMA_LIPOPROTEIN_REMODELING		32	-0.42518	-1.01521	0.435065	0.904014	1	9643	tags=56%, list=22%, signal=72%
QI_HYPOXIA_TARGETS_OF_HIF1A_AND_FOXA2	QI_HYPOXIA_TARGETS_OF_HIF1A_AND_FOXA2		35	-0.411806	-1.01473	0.410989	0.905037	1	5016	tags=37%, list=11%, signal=42%
SIG_CD40PATHWAYMAP	SIG_CD40PATHWAYMAP		34	-0.420912	-1.01448	0.401709	0.904824	1	6370	tags=44%, list=15%, signal=52%
GOLDRATH_HOMEOSTATIC_PROLIFERATION	GOLDRATH_HOMEOSTATIC_PROLIFERATION		146	-0.338414	-1.01313	0.402703	0.909726	1	5166	tags=26%, list=12%, signal=29%
JAEGER_METASTASIS_UP	JAEGER_METASTASIS_UP		44	-0.40555	-1.01297	0.391408	0.909131	1	6883	tags=48%, list=16%, signal=57%
[truncated: 869 more rows]

## Sheet: C6_Oncogenic signature_FIR20
NAME	GS<br> follow link to MSigDB	GS DETAILS	SIZE	ES	NES	NOM p-val	FDR q-val	FWER p-val	RANK AT MAX	LEADING EDGE
[truncated: 145 more rows]

[truncated: 3 more sheets: C6_Oncogenic signature_REST, H_Hallmark_FIR20, H_Hallmark_REST]
