# Supplementary material for: Fractionated irradiation of MCF7 breast cancer cells rewires a gene regulatory circuit towards a treatment‐resistant stemness phenotype
Source: Mol Oncol. 2022 Jun 15;16(19):3410–35. doi: 10.1002/1878-0261.13226 (PMC9533694; doi:10.1002/1878-0261.13226)
Supplement: Supplementary file 11 — Data S5. Patient data analysis.xlsx. [file MOL2-16-3410-s004.xlsx]

## Sheet: Core signature up
GDF15
RIPK4
PLEKHM1P1
TGFBI
RAP2B
CAPN2
ANKRD18B
LOXL1
GCNT1
TMEM265
ALDH1A3
LINC02747
PITX1
PSD3
TMPRSS13
CLCF1
RAB27B
ABCA1
BTBD11
PARP9
PPARG
TRAK1
YPEL2
CCDC85A
ACSL1
ANKRD35
HLA-DQB1
CYLD
DDIT4
PCDHAC1
GALNT18
DUSP4
ABCC4
LTBP2
NFKBIZ
FUT9
ZNF462
B3GNT3
LFNG
RASGRP1
MALL
KRT7
LIPH
SCNN1A
EPB41L4A
SH3PXD2A
NDRG1
PPP1R9A
SAMD12
TNFAIP2
LOC102723750
LAMB3
ABLIM1
TNFAIP3
CDKL4
DCBLD2
PGM2L1
CAVIN1
MVP
ARRDC3
SLC6A14
THRB
BDKRB2
KIAA1257
TRIM2
ELL2
NTN4
LAMC2
KLF5
NPR1
EFCAB6
DTX4
PARP14
KIAA0825
PLEKHG1
CAPN13
LOC107984115
BCL6
MR1
NDRG4
TRIM38
TXNIP
BMPR1B
CAPS
SOX9
ACP6
INHBA
LRIG3
ARRDC4
TMPRSS4
BIK
S100A16
ITPRID2
PPFIBP2
AQP3
FBXO32
SEMA5A
PLXNA2
SMPD3
RNF144B
SYT10
MUC16
GJA1
TCP11L2
SELL
PRR15
IGFBP3
LIF
CRYBG3
APOL6
CCPG1
PARM1
SEMA3A
WLS
GPC6
CD109
HDX
HLA-DRB1
HS6ST2
SIGLEC15
MUC5B
IGFBP5
FBN1
ADM
IFIH1
BCAS1
TNS4
SULF1
ARHGAP26
KRT4
BHLHE41
S100P
KRT81
KRT13
KRT15
GLRA3
CAPN9
CP
CEMIP
C1orf116
LOC107986951
NRP2
OAS1
SPOCK1
KRT6A
PCDHB5
CRAT
PSCA
SAMD9
WNT11
LOC105370546
CEACAM5
ALDH3A1
HPGD
CEACAM6
BTC
KIAA1549L
HS3ST5
S100A8
FBN2
COL17A1
PTPRM
SOX21

## Sheet: RT
gene	pval
HS3ST5	0.0117522
SYT10	0.0425813
BDKRB2	0.0533755
KIAA1549L	0.0553317
HDX	0.0579109
NTN4	0.0662458
PSCA	0.0679484
BHLHE41	0.0793594
ZNF462	0.103567
TRIM2	0.117754
BIK	0.124426
NDRG1	0.132979
MR1	0.141667
SULF1	0.144786
TXNIP	0.14865
ARRDC4	0.16642
LAMC2	0.173422
ACSL1	0.173432
S100P	0.177917
CEACAM5	0.179103
HS6ST2	0.18541
SEMA5A	0.187523
LOXL1	0.189818
IGFBP3	0.19417
PRR15	0.204205
ARRDC3	0.21608
SAMD12	0.218711
PSD3	0.224681
C1orf116	0.228926
CD109	0.230601
RAB27B	0.231385
NRP2	0.232947
SMPD3	0.246471
BCL6	0.255551
EPB41L4A	0.272314
RASGRP1	0.278378
MVP	0.283102
LIPH	0.29186
DUSP4	0.292381
IGFBP5	0.293338
NPR1	0.298751
CAPN9	0.310936
COL17A1	0.320687
YPEL2	0.322975
GALNT18	0.330566
PGM2L1	0.333817
CAPN13	0.341889
PPP1R9A	0.343677
B3GNT3	0.361251
GDF15	0.363426
OAS1	0.367768
KRT81	0.372097
S100A16	0.381931
DDIT4	0.386476
ALDH3A1	0.390576
ANKRD35	0.404676
SELL	0.405689
SCNN1A	0.411446
LRIG3	0.412679
RAP2B	0.412887
CCPG1	0.415167
PLXNA2	0.428671
NDRG4	0.428842
TRAK1	0.436587
CAPN2	0.437728
SEMA3A	0.443711
PCDHAC1	0.457435
CEMIP	0.459034
SIGLEC15	0.465968
ADM	0.472384
PCDHB5	0.486793
CRAT	0.49452
SLC6A14	0.498847
PITX1	0.506843
TCP11L2	0.509097
FBN2	0.509918
ABCC4	0.513618
TMPRSS4	0.521913
BTBD11	0.521925
PPFIBP2	0.526712
PARP14	0.527883
HLA.DRB1	0.529019
RIPK4	0.530491
ABLIM1	0.552133
SOX21	0.562351
PLEKHG1	0.567302
AQP3	0.568444
FUT9	0.581957
IFIH1	0.582733
TGFBI	0.583943
CP	0.590597
KRT4	0.609377
RNF144B	0.613493
FBN1	0.616961
CAPS	0.620613
CCDC85A	0.639898
PARP9	0.649166
INHBA	0.657888
PPARG	0.659142
TMPRSS13	0.672616
CEACAM6	0.675754
KLF5	0.676447
BCAS1	0.678968
KRT7	0.679008
KIAA1257	0.681712
LTBP2	0.69897
CDKL4	0.708325
TNFAIP3	0.712252
LFNG	0.721167
SAMD9	0.724517
ELL2	0.73921
FBXO32	0.743448
GCNT1	0.74683
S100A8	0.749004
KRT15	0.756305
HPGD	0.763819
ACP6	0.765561
KIAA0825	0.769225
CRYBG3	0.776931
SPOCK1	0.790218
MALL	0.791071
THRB	0.80346
GPC6	0.811342
APOL6	0.816609
NFKBIZ	0.821666
DTX4	0.823398
SOX9	0.838106
BMPR1B	0.841644
DCBLD2	0.845394
LIF	0.864372
MUC16	0.869136
TNS4	0.869231
ARHGAP26	0.880779
PARM1	0.882161
GLRA3	0.88235
EFCAB6	0.882588
TNFAIP2	0.8856
WNT11	0.885815
WLS	0.898371
MUC5B	0.907394
BTC	0.914962
ABCA1	0.918191
KRT6A	0.919804
GJA1	0.924305
CLCF1	0.92489
TRIM38	0.942277
HLA.DQB1	0.947422
CYLD	0.951513
SH3PXD2A	0.959786
ALDH1A3	0.961905
LAMB3	0.965384
PTPRM	0.987312
KRT13	0.989452

## Sheet: Chemotherapy
Chemotherapy
		95% CI
Gene name	HR	lower	upper	Logrank p	n
RIPK4	1.41	1.09	1.81	0.0076	844
CISS2	1.35	1.05	1.74	0.0192	844
BTBD11#	1.83	1.1	3.05	0.019	211
LTBP2#	2.05	1.23	3.44	0.0052	211
NFKBIZ#	1.82	1.1	3.02	0.0189	211
ZNF462#	1.79	1.08	2.96	0.0225	211
B3GNT3	1.25	0.97	1.6	0.082	844
LFNG#	1.87	1.13	3.1	0.014	211
KRT7	1.54	1.19	1.98	0.0008	844
LIPH#	1.92	1.16	3.19	0.0099	211
SH3PXD2A#	2.38	1.41	4.01	0.0008	211
DRG1	1.53	1.19	1.97	0.00092	844
DCBLD2#	1.77	1.07	2.94	0.0243	211
THRB#	2.12	1.26	3.58	0.0038	211
NPR1	1.28	0.99	1.64	0.058	844
MR1#	2.23	1.32	3.76	0.002	211
TMPRSS4#	1.27	0.99	1.63	0.063	211
AQP3	1.27	0.99	1.64	0.059	844
SEMA4C	1.27	0.99	1.64	0.058	844
PLXNA2	1.71	1.04	2.83	0.034	844
MUC16	1.46	1.14	1.88	0.003	844
PRR15#	1.71	1.03	2.84	0.035	211
IGFBP3	1.26	0.98	1.61	0.076	844
IGFBP5	1.35	1.05	1.74	0.019	844
ADM	1.61	1.25	2.07	0.0002	844
TNS4#	2.71	1.59	4.6	0.00013	211
ARHGAP26#	1.6	0.97	2.64	0.062	211
CYK4 (KRT4)	1.32	1.03	1.7	0.028	844
S100P	1.38	1.07	1.78	0.012	844
KCNG1	1.42	1.1	1.82	0.0067	844
NPR2#	2.09	1.25	3.48	0.004	211
SPOCK1	1.3	1.01	1.67	0.004	844
K6C	1.61	1.25	2.07	0.00023	844
PCDHB5#	2.3	1.37	3.88	0.0013	211
CEACAM5	1.32	1.03	1.7	0.029	844

## Sheet: Endocrine
Endocrine therapy		95% CI										upceRNA targets
Gene name	HR	lower	upper	Logrank p	n							RIPK4
LTBP2	2.03	1.01	4.06	0.041	181							KRT7
DRG1	1.63	1.24	2.13	0.00036	867							NPR1
THRB	2.12	1.06	4.25	0.03	181							AQP3
NDRG4	1.39	1.06	1.81	0.017	867							IGFBP5
BIK	1.49	1.13	1.95	0.0038	867							ADM
Hlcd	1.43	1.09	1.87	0.0084	867							LTBP2
S100P	1.51	1.15	1.68	0.0025	867
PSCA	1.48	1.13	1.93	0.0045	867							BIK
CAGA	1.4	1.07	1.83	0.014	867							GDF15
												B3GNT3
												CEACAM5
												DDIT4
Hlcd	Interferon Induced With Helicase C Domain 1											ceRNA targets
CAGA	S100A8

## Sheet: Tamoxifen
Tamoxifen		95% CI
Gene name	HR	lower	upper	Logrank p	n
LFNG#	3.29	1.06	10.22	0.029	110
DRG1	1.61	1.19	2.17	0.0016	733
BDKRB2	1.43	1.06	1.92	0.0185	733
NDRG4	1.43	1.06	1.93	0.019	733
BIK	1.49	1.11	2.01	0.0083	733
Hlcd	1.41	1.05	1.9	0.022	733
S100P	1.6	1.19	2.17	0.0018	733
PSCA	1.42	1.06	1.92	0.19	733
CAGA	1.4	1.04	1.89	0.024	733

## Sheet: Systematically untreat
Systematically untreated
		95% CI
Gene name	HR	lower	upper	Logrank p
S100P	1.25	1.01	1.54	0.039	1025
DRG1	1.37	1.11	1.69	0.0033	1025
CAGA	1.23	1	1.52	0.054	1025
RIPK4	1.25	1.01	1.54	0.04	1025
RTP801	1.31	1.06	1.06	0.013	1025
CDGG1	1.39	1.12	1.17	0.0023	1025
SULF1	1.36	1.1	1.68	0.0044	1025
KCNG1	1.36	1.1	1.68	0.0039	1025
GDF15	1.23	0.99	1.51	0.058	1025

## Sheet: Tumor stage
	tumor stage
Gene Name	F value	P value
IFIH1	1.23	0.298
DRG1	0.967	0.425
S100P	0.522	0.72
GDF15	2.75	0.0272
DDIT4	2.19	0.0686
THRB	3.36	0.00958
LTBP2	4.4	0.00155
BDKRB2	2.15	0.0725
LFNG	1.2	0.308
PSCA	2.5	0.0409
BIK	4.04	0.00295
NDRG4	2.53	0.0393
CAGA	3.12	0.0146
ADM	2.86	0.0227
AQP3	3.13	0.0142
ARHGAP26	0.742	0.564
B3GNT3	0.339	0.852
BTBD11	0.496	0.739
CEACAM5	2.04	0.086
CISS2	0.438	0.781
DCBLD2	1.38	0.239
IGFBP3	0.899	0.464
IGFBP5	0.595	0.667
K6C	1.71	0.144
KCNG1	1.92	0.105
KRT4	0.478	0.752
KRT7	2.24	0.0625
LIPH	1.13	0.342
MR1	0.672	0.611
MUC16	3.21	0.0125
NFKBIZ	1.27	0.278
NPR1	2.83	0.0235
NPR2	0.734	0.569
PCDHB5	0.503	0.734
PLXNA2	0.425	0.791
PRR15	3.3	0.0106
SEMA4C	1.2	0.308
SH3PXD2A	1.85	0.118
SPOCK1	0.529	0.714
TMPRSS4	0.958	0.43
TNS4	1.96	0.0992
ZNF462	2.25	0.0618
RIPK4	0.362	0.836
SULF1	0.548	0.701
TGFBI	0.727	0.574
