# Supplementary material for: Fractionated irradiation of MCF7 breast cancer cells rewires a gene regulatory circuit towards a treatment‐resistant stemness phenotype
Source: Mol Oncol. 2022 Jun 15;16(19):3410–35. doi: 10.1002/1878-0261.13226 (PMC9533694; doi:10.1002/1878-0261.13226)
Supplement: Supplementary file 12 — Data S6. DECs.xlsx. [file MOL2-16-3410-s009.xls]

## Sheet: FIR0Gy_vs_PAR0Gy_CircExp_
	baseMean	log2FoldChange	lfcSE	stat	pvalue	padj
circRNA _ ABAT ( 3,4,5,6 ) chr16 : 8746000 - 8757806 : +	3.01541	5.41376	1.62248	3.33672	0.000847741	0.182126
circRNA _ ADAMTS19 ( 17,18,19,20,21 ) chr5 : 129679763 - 129704391 : +	333.731	0.950044	0.237851	3.99428	6.48921e-05	0.0487942
circRNA _ ADAMTS19 ( 19,20,21 ) chr5 : 129694719 - 129704391 : +	36.7861	1.74526	0.388996	4.48658	7.23746e-06	0.0126981
circRNA _ ADCY1 ( 7,8,9 ) chr7 : 45657726 - 45662214 : +	7.91837	-3.51351	0.902468	-3.89322	9.89213e-05	0.0623671
circRNA _ ASH1L ( 5 ) chr1 : 155438326 - 155439068 : -	70.082	0.863719	0.242678	3.55911	0.000372117	0.130576
circRNA _ BAZ1A ( 15,14,13,12 ) chr14 : 34783761 - 34792921 : -	13.8253	2.02388	0.58794	3.44233	0.000576733	0.149195
circRNA _ BRF1 ( 6,5,4,3 ) chr14 : 105226068 - 105228913 : -	3.15551	-5.78285	1.5139	-3.81984	0.000133536	0.0739859
circRNA _ CDKL4 ( 2,1 ) chr2 : 39213399 - 39229588 : -	7.30402	3.31697	0.99702	3.32688	0.000878242	0.184271
circRNA _ CLEC16A ( 4,5,6,7,8,9,10 ) chr16 : 10969160 - 10982991 : +	13.9084	-2.1037	0.61783	-3.40498	0.000661686	0.159661
circRNA _ CLNS1A ( 6,5,4,3 ) chr11 : 77619605 - 77625818 : -	12.7367	2.98837	0.768443	3.88886	0.000100716	0.0623671
circRNA _ FNDC3B ( 6,7,8,9,10,11 ) chr3 : 172251259 - 172310881 : +	13.0659	3.4386	0.675594	5.08974	3.58557e-07	0.000943632
circRNA _ GAPVD1 ( 14,15 ) chr9 : 125337017 - 125337591 : +	124.383	0.992257	0.175488	5.65427	1.5651e-08	8.23793e-05
circRNA _ GRIP1 ( 14,13,12,11,10 ) chr12 : 66420719 - 66455564 : -	4.48696	5.1762	1.46458	3.53425	0.000408936	0.134527
circRNA _ IFNGR2 ( 3,4,5,6 ) chr21 : 33421479 - 33432871 : +	4.00181	5.55709	1.61836	3.43377	0.000595251	0.149195
circRNA _ INTS6L ( 3,4,5,6,7,8,9 ) chrX : 135545422 - 135556300 : +	20.0317	1.44152	0.436828	3.29997	0.00096695	0.192058
circRNA _ KCNK2 ( 3,4 ) chr1 : 215169198 - 215172183 : +	23.0917	-3.80878	0.829457	-4.59189	4.39239e-06	0.00924775
circRNA _ LARGE1 ( 7,6,5 ) chr22 : 33564847 - 33626326 : -	19.9265	1.93352	0.479274	4.03428	5.477e-05	0.0443511
circRNA _ LONP2 ( 4,5,6,7,8 ) chr16 : 48258617 - 48277479 : +	4.74494	-4.77841	1.38671	-3.44587	0.000569225	0.149195
circRNA _ LRCH1 ( 16,17,18 ) chr13 : 46723220 - 46733998 : +	24.8193	-1.64941	0.479629	-3.43892	0.000584033	0.149195
circRNA _ MALRD1 ( 22,23,24 ) chr10 : 19323948 - 19331582 : +	13.1339	-3.50671	0.687207	-5.10285	3.34578e-07	0.000943632
circRNA _ MALRD1 ( 25,26 ) chr10 : 19347770 - 19352297 : +	8.34696	-4.43142	1.03875	-4.26611	1.98913e-05	0.0219441
circRNA _ MAN1A2 ( 2,3 ) chr1 : 117402185 - 117405645 : +	202.417	-0.552915	0.157624	-3.50782	0.000451799	0.139885
circRNA _ MAN1A2 ( 2,3,4,5 ) chr1 : 117402185 - 117420649 : +	752.161	-0.360427	0.10769	-3.34689	0.000817232	0.179229
circRNA _ MGA ( 2 ) chr15 : 41668827 - 41669958 : +	175.726	-0.689726	0.159959	-4.31189	1.61865e-05	0.0212994
circRNA _ MGA ( 3,4,5 ) chr15 : 41696074 - 41699159 : +	64.8183	-0.936711	0.248535	-3.76893	0.00016395	0.0827303
circRNA _ MINDY3 ( 7,6,5,4,3,2 ) chr10 : 15833629 - 15847943 : -	70.7035	-0.795473	0.226549	-3.51126	0.000445983	0.139885
circRNA _ NBPF1 ( 28,27,26,25 ) chr1 : 16564806 - 16567351 : -	3.05645	-5.08363	1.50615	-3.37525	0.00073749	0.168773
circRNA _ NCOA3 ( 4,5,6,7,8,9 ) chr20 : 47623910 - 47633636 : +	921.504	-0.365004	0.0993155	-3.67519	0.000237671	0.104248
circRNA _ NUP54 ( 4,3,2 ) chr4 : 76134174 - 76144473 : -	88.669	0.813865	0.219329	3.71071	0.000206682	0.0945973
circRNA _ OGA ( 9,8,7,6,5,4 ) chr10 : 101797979 - 101810314 : -	3.27168	5.67004	1.58363	3.58041	0.000343058	0.129782
circRNA _ PIK3R1 ( 2 ) chr5 : 68226289 - 68227009 : +	75.7348	-1.07901	0.313352	-3.44344	0.000574357	0.149195
circRNA _ PLCB4 ( 4,5,6 ) chr20 : 9337125 - 9339037 : +	2.70703	5.50227	1.63608	3.36309	0.000770759	0.172634
circRNA _ PSD3 ( 9,8,7,6,5 ) chr8 : 18765448 - 18804898 : -	55.5879	1.64153	0.27256	6.02265	1.71589e-09	1.80632e-05
circRNA _ RMST ( 6,7,8,9,10,11,12,13 ) chr12 : 97492460 - 97561047 : +	13.7969	-3.49683	0.906615	-3.85702	0.000114778	0.0671262
circRNA _ RPRD1B ( 3,4,5 ) chr20 : 38057531 - 38066256 : +	64.0729	-0.860427	0.248585	-3.46129	0.000537587	0.149195
circRNA _ SELENOI ( 2,3,4,5 ) chr2 : 26364301 - 26373629 : +	7.44279	3.98605	0.936651	4.25564	2.08456e-05	0.0219441
circRNA _ SEMA3C ( 12,11,10,9,8,7,6 ) chr7 : 80789305 - 80810701 : -	447.012	0.525663	0.119877	4.38503	1.15972e-05	0.0174405
circRNA _ SEPTIN9 ( 2 ) chr17 : 77402058 - 77402703 : +	142.327	0.643227	0.179913	3.57521	0.000349945	0.129782
circRNA _ SGCE ( 6,5,4,3,2 ) chr7 : 94618757 - 94629841 : -	3.46817	5.47546	1.64809	3.32232	0.000892737	0.184271
circRNA _ SIPA1L1 ( 3,4,5 ) chr14 : 71400793 - 71418196 : +	4.35858	-5.15501	1.44414	-3.5696	0.000357527	0.129782
circRNA _ SLC25A24 ( 7,6,5,4 ) chr1 : 108148278 - 108161293 : -	140.397	0.816533	0.19766	4.131	3.61188e-05	0.0345657
circRNA _ SRRM2 ( 3,4,5,6,7,8,9,10 ) chr16 : 2757471 - 2760499 : +	5.29437	-5.36225	1.46337	-3.66431	0.00024801	0.104432
circRNA _ SYT10 ( 3,2 ) chr12 : 33406788 - 33426495 : -	5.30198	5.88111	1.72839	3.40266	0.000667341	0.159661
circRNA _ TM9SF3 ( 9,8,7,6,5,4,3 ) chr10 : 96544075 - 96565426 : -	11.1449	-2.43301	0.619325	-3.92849	8.54818e-05	0.0599911
circRNA _ TNFRSF21 ( 3,2 ) chr6 : 47283937 - 47286595 : -	151.142	0.916113	0.277412	3.30236	0.000958762	0.192058
circRNA _ TRPS1 ( 4,3,2 ) chr8 : 115603872 - 115623758 : -	21.2859	-1.89445	0.468218	-4.04609	5.20812e-05	0.0443511
circRNA _ USP32 ( 9,8,7,6,5,4 ) chr17 : 60265411 - 60294801 : -	48.3074	0.948947	0.264497	3.58774	0.000333559	0.129782
circRNA _ UTRN ( 60,61,62,63,64 ) chr6 : 144781921 - 144803147 : +	10.4062	2.65888	0.783477	3.3937	0.000689561	0.161311
circRNA _ VAV2 ( 8,7,6,5 ) chr9 : 133806080 - 133812216 : -	7.38699	-2.89453	0.837509	-3.45611	0.000548025	0.149195
circRNA _ WWP1 ( 2,3,4,5 ) chr8 : 86368938 - 86381629 : +	15.5343	-1.97474	0.557467	-3.54235	0.000396572	0.134527
circRNA _ NFATC1 ( 2,3 ) chr18 : 79410402 - 79433738 : +	2.49644	5.7276	1.73979	3.29212	0.000994342	0.193841
circRNA _ CSNK1G3 ( 2 ) chr5 : 123545416 - 123545841 : +	3.42576	5.60001	1.60405	3.49116	0.000480922	0.144647
circRNA _ RIMS1 ( 7,8,9,10 ) chr6 : 72295936 - 72333835 : +	3.3044	-6.0684	1.61581	-3.75565	0.000172895	0.0827303
circRNA _ ARHGAP26 ( 5,6,7,8,9,10,11 ) chr5 : 142885297 - 142932125 : +	11.9289	2.29151	0.608511	3.76577	0.000166037	0.0827303

## Sheet: FIR0Gy_vs_AMC0Gy_CircExp_
	baseMean	log2FoldChange	lfcSE	stat	pvalue	padj
circRNA _ AL359736.1 ( 4 ) chr13 : 24222818 - 24224582 : +	61.5773	-0.883985	0.255106	-3.46516	0.000529918	0.535872
circRNA _ ARHGAP10 ( 14,15,16,17,18 ) chr4 : 147939824 - 147966839 : +	21.9974	-1.5133	0.452412	-3.34496	0.000822952	0.701695
circRNA _ ARID4A ( 6,7,8,9,10,11 ) chr14 : 58318541 - 58330169 : +	85.3222	-0.902924	0.25258	-3.5748	0.000350492	0.455745
circRNA _ ATXN2 ( 5,4,3,2 ) chr12 : 111552279 - 111555919 : -	88.9607	-0.752993	0.216143	-3.48377	0.000494405	0.521641
circRNA _ CAMSAP1 ( 3,2 ) chr9 : 135881632 - 135883078 : -	336.132	-0.485734	0.116688	-4.16269	3.14523e-05	0.0860999
circRNA _ CAMSAP1 ( 7,6,5,4,3,2 ) chr9 : 135850136 - 135883078 : -	58.0581	-0.926199	0.245508	-3.77258	0.000161565	0.292275
circRNA _ CDC42BPB ( 4,3,2 ) chr14 : 103003927 - 103012188 : -	12.8122	-2.36397	0.614162	-3.8491	0.000118551	0.228373
circRNA _ CDYL ( 4 ) chr6 : 4891712 - 4892379 : +	976.668	0.361392	0.102981	3.50933	0.000449241	0.521641
circRNA _ CYP24A1 ( 11,10,9,8,7,6,5,4,3 ) chr20 : 54157168 - 54171670 : -	31.2588	3.5142	0.542378	6.47925	9.21786e-11	1.59813e-06
circRNA _ FGD6 ( 2 ) chr12 : 95208842 - 95211267 : -	29.2691	2.50272	0.51525	4.85728	1.19009e-06	0.00562719
circRNA _ FNDC3B ( 5,6 ) chr3 : 172247532 - 172251541 : +	75.5381	1.20751	0.258265	4.67545	2.93316e-06	0.0127133
circRNA _ FNDC3B ( 6,7,8,9,10,11 ) chr3 : 172251259 - 172310881 : +	13.0659	3.28937	0.722973	4.54978	5.37008e-06	0.0199506
circRNA _ FUT8 ( 8,9 ) chr14 : 65721774 - 65724323 : +	23.7351	1.64506	0.452895	3.63232	0.000280884	0.394847
circRNA _ KPNB1 ( 7,8,9,10,11,12,13,14 ) chr17 : 47664158 - 47674782 : +	29.9812	1.23384	0.359543	3.4317	0.000599809	0.557094
circRNA _ LMBR1 ( 15,14,13,12,11,10,9,8,7,6,5,4 ) chr7 : 156724111 - 156826744 : -	13.1193	-2.64016	0.679899	-3.88316	0.000103106	0.20626
circRNA _ LMBR1 ( 4,3,2 ) chr7 : 156826604 - 156836885 : -	76.564	-1.33686	0.218081	-6.13009	8.78295e-10	1.14205e-05
circRNA _ LMTK2 ( 10,11 ) chr7 : 98190727 - 98194572 : +	58.2699	0.993302	0.287323	3.45709	0.000546051	0.535872
circRNA _ MAN1A2 ( 2,3 ) chr1 : 117402185 - 117405645 : +	202.417	-0.589597	0.160783	-3.66703	0.000245384	0.374155
circRNA _ MAN1A2 ( 2,3,4,5 ) chr1 : 117402185 - 117420649 : +	752.161	-0.931342	0.107556	-8.65915	4.75312e-18	2.47219e-13
circRNA _ MAN1A2 ( 2,3,4,5,6 ) chr1 : 117402185 - 117442325 : +	180.442	-0.988289	0.16883	-5.85377	4.8056e-09	4.99898e-05
circRNA _ MGA ( 3,4,5 ) chr15 : 41696074 - 41699159 : +	64.8183	-0.845658	0.255991	-3.30347	0.000954969	0.78841
circRNA _ MID2 ( 2,3 ) chrX : 107840669 - 107854704 : +	87.0402	-0.818435	0.22758	-3.59626	0.000322825	0.441862
circRNA _ NAALADL2 ( 6,7,8,9 ) chr3 : 175447228 - 175471758 : +	10.5277	3.06809	0.928379	3.30479	0.000950488	0.78841
circRNA _ NECTIN3 ( 2,3,4,5 ) chr3 : 111112029 - 111126335 : +	9.07821	-2.80542	0.782135	-3.58688	0.000334665	0.446323
circRNA _ NUP54 ( 4,3,2 ) chr4 : 76134174 - 76144473 : -	88.669	0.77114	0.226764	3.40063	0.000672316	0.602905
circRNA _ PIK3R1 ( 2 ) chr5 : 68226289 - 68227009 : +	75.7348	-2.01113	0.309762	-6.49249	8.44301e-11	1.59813e-06
circRNA _ PRDM2 ( 3,4,5 ) chr1 : 13730999 - 13742157 : +	32.3603	1.29719	0.372638	3.4811	0.000499353	0.521641
circRNA _ PSD3 ( 9,8,7,6,5 ) chr8 : 18765448 - 18804898 : -	55.5879	1.27094	0.276353	4.59897	4.24588e-06	0.0169874
circRNA _ RPH3AL ( 6,5,4,3 ) chr17 : 281767 - 327579 : -	14.1674	2.38477	0.595435	4.00509	6.19949e-05	0.143043
circRNA _ SAMD4A ( 3 ) chr14 : 54702061 - 54702580 : +	39.0011	1.34467	0.338903	3.9677	7.25688e-05	0.150978
circRNA _ SCFD1 ( 10,11,12,13 ) chr14 : 30670255 - 30675065 : +	32.7133	-1.18453	0.343586	-3.44756	0.000565676	0.544851
circRNA _ SEC11A ( 3,2 ) chr15 : 84680712 - 84691644 : -	114.395	0.790378	0.191702	4.12294	3.74066e-05	0.0972796
circRNA _ SEMA3C ( 12,11,10,9,8,7,6 ) chr7 : 80789305 - 80810701 : -	447.012	0.513363	0.122533	4.1896	2.79443e-05	0.0854963
circRNA _ SETD3 ( 6,5,4,3,2 ) chr14 : 99458278 - 99465813 : -	442.19	-0.76787	0.15451	-4.9697	6.70565e-07	0.00387527
circRNA _ SIPA1L1 ( 3,4,5 ) chr14 : 71400793 - 71418196 : +	4.35858	-5.76808	1.4419	-4.00033	6.32544e-05	0.143043
circRNA _ SLC38A1 ( 5,4,3,2 ) chr12 : 46229152 - 46243314 : -	447.061	-0.501965	0.120425	-4.16828	3.06912e-05	0.0860999
circRNA _ SLTM ( 5,4,3 ) chr15 : 58912562 - 58916999 : -	138.964	-0.771287	0.189743	-4.0649	4.80533e-05	0.119017
circRNA _ SPECC1 ( 4 ) chr17 : 20204332 - 20205912 : +	632.658	0.514357	0.114677	4.48527	7.28205e-06	0.0252503
circRNA _ SRRM2 ( 3,4,5,6,7,8,9,10 ) chr16 : 2757471 - 2760499 : +	5.29437	-5.13582	1.484	-3.46079	0.000538586	0.535872
circRNA _ TBC1D31 ( 2,3,4 ) chr8 : 123077110 - 123084340 : +	39.9328	-1.1518	0.330978	-3.47997	0.000501462	0.521641
circRNA _ TBC1D31 ( 2,3,4,5,6,7,8,9,10 ) chr8 : 123077110 - 123109620 : +	23.7984	-1.72901	0.412001	-4.19661	2.70943e-05	0.0854963
circRNA _ TNFRSF21 ( 3,2 ) chr6 : 47283937 - 47286595 : -	151.142	1.45599	0.286759	5.07739	3.82651e-07	0.0024878
circRNA _ TOP1 ( 9,10,11,12,13 ) chr20 : 41092471 - 41101353 : +	96.5722	-1.19133	0.217252	-5.48363	4.16694e-08	0.000309615
circRNA _ TRPS1 ( 5,4,3,2 ) chr8 : 115587000 - 115623758 : -	44.0525	-1.04919	0.300558	-3.4908	0.00048157	0.521641
circRNA _ TUBGCP3 ( 17,16,15,14,13,12 ) chr13 : 112516439 - 112527484 : -	49.993	-0.977264	0.268889	-3.63446	0.000278567	0.394847
circRNA _ UBA2 ( 2,3,4,5,6,7,8,9,10,11,12,13,14,15,16 ) chr19 : 34430575 - 34467014 : +	3.8971	-5.42603	1.5767	-3.44139	0.000578726	0.547286
circRNA _ USP45 ( 5,4,3,2 ) chr6 : 99503764 - 99510230 : -	7.71871	-3.69103	0.980386	-3.76487	0.000166634	0.292275
circRNA _ VRK1 ( 2,3,4,5,6,7,8,9,10,11 ) chr14 : 96833466 - 96860735 : +	62.9415	-1.05882	0.312669	-3.38639	0.000708183	0.623579
circRNA _ WDR37 ( 2,3,4,5 ) chr10 : 1072115 - 1080476 : +	22.1518	-1.68975	0.454181	-3.72043	0.00019888	0.323255
circRNA _ XPO1 ( 23,22,21,20,19,18,17 ) chr2 : 61482379 - 61490776 : -	52.7319	1.12276	0.320775	3.50015	0.000464999	0.521641
circRNA _ XPO1 ( 4,3,2 ) chr2 : 61522610 - 61533903 : -	133.044	-0.912297	0.187005	-4.87845	1.06921e-06	0.00556117
circRNA _ YPEL2 ( 2 ) chr17 : 59353214 - 59353526 : +	23.8664	2.05861	0.547215	3.76197	0.000168582	0.292275
circRNA _ ZKSCAN1 ( 2,3 ) chr7 : 100023418 - 100024307 : +	670.138	0.789842	0.21351	3.69933	0.000216171	0.340711
circRNA _ ZMYND11 ( 2,3,4 ) chr10 : 179993 - 221356 : +	82.5527	-1.4104	0.35411	-3.98296	6.80633e-05	0.147504
circRNA _ ZMYND11 ( 2,3,4,5,6,7,8,9,10,11,12,13,14 ) chr10 : 179993 - 249088 : +	15.5318	-2.07888	0.614672	-3.3821	0.000719348	0.623579
circRNA _ ZSWIM5 ( 2 ) chr1 : 45087880 - 45088237 : -	12.007	-2.27061	0.643503	-3.52851	0.000417905	0.50549
circRNA _ TNFRSF21 ( 4,3,2 ) chr6 : 47253255 - 47286595 : -	8.37318	3.31786	0.952891	3.48188	0.000497899	0.521641
circRNA _ ASPH ( 14,13,12,11,10,9,8,7,6,5,4 ) chr8 : 61618977 - 61653660 : -	7.91789	5.48819	1.54519	3.5518	0.000382609	0.485372
circRNA _ LRBA ( 35,34,33,32,31 ) chr4 : 150761782 - 150817257 : -	4.07062	5.24638	1.53979	3.4072	0.000656326	0.598891
circRNA _ PBX1 ( 3,4,5,6,7,8 ) chr1 : 164792493 - 164821626 : +	5.16491	5.29621	1.44687	3.66045	0.000251777	0.374155
circRNA _ RNF19A ( 3 ) chr8 : 100287500 - 100288267 : -	4.51133	5.43891	1.45046	3.74977	0.000176996	0.296966
circRNA _ ARHGAP26 ( 13,14,15,16,17 ) chr5 : 143037195 - 143057747 : +	5.04621	5.70146	1.61198	3.53692	0.000404818	0.501319
circRNA _ ARHGAP26 ( 5,6,7,8,9,10,11 ) chr5 : 142885297 - 142932125 : +	11.9289	7.2159	1.29265	5.58225	2.37431e-08	0.000205821

## Sheet: FIR0Gy_vs_PAR0Gy_CIRI_
	baseMean	log2FoldChange	lfcSE	stat	pvalue	padj
TFPI|ENSG00000003436.16,|exon|chr2:187484124-187503770|-	14.5411	-2.459	0.664852	-3.69856	0.000216824	0.0426108
SLC7A2|ENSG00000003989.17,|exon|chr8:17543318-17543715|+	6.99733	-4.19952	1.25947	-3.33435	0.00085498	0.0977719
ZRANB1|ENSG00000019995.6,|exon|chr10:124942457-124943307|+	336.39	-0.784606	0.173158	-4.53115	5.87e-06	0.00303341
TRIO|ENSG00000038382.20,|exon|chr5:14290716-14336727|+	27.6049	2.39998	0.493022	4.8679	1.13e-06	0.00111787
AHRR|ENSG00000063438.17,ENSG00000286169.1,|exon|chr5:353730-376716|+	7.22077	-6.19532	1.78482	-3.47112	0.000518295	0.0716753
BCAS1|ENSG00000064787.13,|exon|chr20:54028392-54028972|-	7.22286	6.36671	1.84009	3.46	0.000540175	0.0719171
ISOC1|ENSG00000066583.12,|exon|chr5:129104956-129107062|+	267.472	0.668218	0.191534	3.48878	0.000485239	0.0678935
ARHGAP10|ENSG00000071205.12,|intron|chr4:147854676-147881932|+	31.5853	-1.37626	0.375948	-3.66078	0.000251446	0.0464005
TRNT1|ENSG00000072756.17,|exon|chr3:3137260-3144710|+	49.6365	1.082	0.27875	3.8816	0.00010377	0.0262583
SEMA3C|ENSG00000075223.14,|exon|chr7:80789306-80810701|-	778.045	0.570503	0.0938263	6.08042	1.2e-09	3.56e-06
PIAS2|ENSG00000078043.16,|exon|chr18:46890580-46891054|-	6.36007	5.84622	1.53203	3.81599	0.000135636	0.0310214
RIMS1|ENSG00000079841.18,|exon|chr6:72295937-72333835|+	12.7764	-6.09178	1.80474	-3.37544	0.000736983	0.0885347
AP4E1|ENSG00000081014.11,|intron|chr15:50912078-50936501|+	6.58133	-5.15196	1.4747	-3.49355	0.000476638	0.0674839
AP4E1|ENSG00000081014.11,|exon|chr15:50948020-50958794|+	68.5645	-0.825869	0.244026	-3.38436	0.000713456	0.0874756
KCNK2|ENSG00000082482.13,|exon|chr1:215169199-215172183|+	51.5729	-2.78094	0.588108	-4.72862	2.26e-06	0.00179226
GSK3B|ENSG00000082701.15,|exon|chr3:119863419-119905852|-	71.8591	1.02387	0.236128	4.33609	1.45e-05	0.0055644
ZNF586|ENSG00000083828.16,|exon|chr19:57776543-57780146|+	13.7383	2.53615	0.672307	3.77231	0.000161744	0.0356227
TXNDC16|ENSG00000087301.9,|exon|chr14:52470037-52491005|-	5.39145	-5.25105	1.58248	-3.31825	0.000905826	0.100682
SNX5|ENSG00000089006.16,|exon|chr20:17947486-17957037|-	50.9403	-1.0989	0.325108	-3.3801	0.000724585	0.0879335
KIF4A|ENSG00000090889.12,|exon|chrX:70341799-70353807|+	22.2324	-1.56772	0.44184	-3.54817	0.000387919	0.0591476
PALM|ENSG00000099864.18,|exon|chr19:726138-736078|+	7.98594	-5.41933	1.58518	-3.41875	0.000629093	0.0787559
HPS4|ENSG00000100099.20,|exon|chr22:26457859-26458577|-	4.56736	-5.76318	1.71379	-3.36282	0.000771493	0.0917536
SRSF5|ENSG00000100650.16,|exon|chr14:69769511-69770042|+	26.9089	-2.15478	0.467401	-4.61014	4.02e-06	0.00239292
BMP7|ENSG00000101144.13,|exon|chr20:57170641-57173310|-	7.9177	5.98269	1.55965	3.83593	0.000125089	0.0291701
RPRD1B|ENSG00000101413.12,|exon|chr20:38057532-38066256|+	114.316	-0.763009	0.197381	-3.86568	0.000110782	0.0274389
SGCG|ENSG00000102683.7,|intron|chr13:23227002-23295487|+	5.90839	-6.59225	1.62995	-4.04446	5.24e-05	0.0164138
SGCG|ENSG00000102683.7,|exon|chr13:23203695-23250717|+	16.7985	-4.012	1.08474	-3.69859	0.0002168	0.0426108
SGCG|ENSG00000102683.7,|exon|chr13:23203695-23295487|+	7.3631	-6.95295	1.75255	-3.96734	7.27e-05	0.0198106
NBN|ENSG00000104320.13,|exon|chr8:89943253-89947892|-	5.48052	-5.25177	1.57229	-3.34021	0.000837165	0.0971057
TRPS1|ENSG00000104447.12,|exon|chr8:115603873-115623758|-	51.9297	-1.59987	0.335801	-4.76434	1.89e-06	0.00160956
TRPS1|ENSG00000104447.12,|exon|chr8:115587001-115623758|-	109.125	-1.04142	0.230385	-4.52034	6.17e-06	0.00305953
LMBR1|ENSG00000105983.22,|exon|chr7:156756393-156826744|-	109.422	0.938472	0.215433	4.35622	1.32e-05	0.00542686
RPS6KB1|ENSG00000108443.14,|exon|chr17:59910562-59914703|+	92.5386	0.937435	0.243124	3.85579	0.000115357	0.0274389
INPP4B|ENSG00000109452.12,|exon|chr4:142082031-142124760|-	142.153	-0.71846	0.198689	-3.616	0.000299191	0.0499494
NEIL3|ENSG00000109674.4,|exon|chr4:177353308-177353728|+	39.5126	-1.19458	0.361072	-3.30844	0.000938182	0.101434
SASH1|ENSG00000111961.18,|exon|chr6:148468545-148487715|+	15.3446	2.68103	0.671818	3.99071	6.59e-05	0.018654
FOXP1|ENSG00000114861.21,ENSG00000285708.1,|exon|chr3:71041328-71053773|-	156.467	1.24465	0.300318	4.14443	3.41e-05	0.0117599
EPB41L5|ENSG00000115109.14,|exon|chr2:120127688-120146289|+	50.9861	-1.556	0.334566	-4.65081	3.31e-06	0.00218459
EPB41L5|ENSG00000115109.14,|exon|chr2:120127688-120175004|+	277.16	-1.12372	0.160662	-6.99432	2.67e-12	1.59e-08
EPB41L5|ENSG00000115109.14,|exon|chr2:120127688-120175000|+	130.592	-0.81927	0.197853	-4.14081	3.46e-05	0.0117599
KYNU|ENSG00000115919.15,|exon|chr2:142954810-142986021|+	17.144	-3.10943	0.716521	-4.33963	1.43e-05	0.0055644
KYNU|ENSG00000115919.15,|exon|chr2:142885349-142960770|+	5.54214	-6.39697	1.81682	-3.52098	0.000429957	0.0631294
ASH1L|ENSG00000116539.13,|exon|chr1:155438327-155439068|-	196.166	0.61481	0.152766	4.02453	5.71e-05	0.0172105
RAD23B|ENSG00000119318.13,|exon|chr9:107302035-107325004|+	15.6255	4.66414	0.989933	4.71157	2.46e-06	0.00182716
MED13L|ENSG00000123066.8,|exon|chr12:116230433-116237705|-	170.644	-0.808088	0.176586	-4.57617	4.74e-06	0.0026304
LPGAT1|ENSG00000123684.13,|exon|chr1:211783229-211793190|-	5.19806	5.88487	1.78428	3.29817	0.000973182	0.104271
NCOA3|ENSG00000124151.19,|exon|chr20:47623911-47633636|+	1408.26	-0.334907	0.0906477	-3.6946	0.000220231	0.0426108
STX16|ENSG00000124222.22,ENSG00000254995.4,|exon|chr20:58667490-58673711|+	36.6616	-1.608	0.401429	-4.00568	6.18e-05	0.0179377
TULP4|ENSG00000130338.13,|exon|chr6:158312051-158314268|+	59.5576	-1.30644	0.292822	-4.46156	8.14e-06	0.00372185
CAMSAP1|ENSG00000130559.19,|exon|chr9:135881633-135883078|-	1025.55	-0.364565	0.100275	-3.63567	0.00027726	0.0471065
ZBTB46|ENSG00000130584.11,|exon|chr20:63775678-63790790|-	271.595	-0.660741	0.147746	-4.47216	7.74e-06	0.00368369
GSE1|ENSG00000131149.19,|exon|chr16:85633914-85634132|+	439.65	0.68725	0.192889	3.56293	0.000366732	0.0566435
VPS13B|ENSG00000132549.18,|exon|chr8:99274198-99275254|+	57.3169	-1.64037	0.316402	-5.18444	2.17e-07	0.000322092
VPS13B|ENSG00000132549.18,|intron|chr8:99575658-99585517|+	82.8334	-0.91965	0.276117	-3.33065	0.000866433	0.0981379
LARGE1|ENSG00000133424.20,|exon|chr22:33564848-33626326|-	34.9416	2.17479	0.412424	5.2732	1.34e-07	0.000227778
DNAJC1|ENSG00000136770.11,|intron|chr10:21879744-21920963|-	6.65546	-5.64269	1.49966	-3.76265	0.000168125	0.0359372
SELENOI|ENSG00000138018.18,|exon|chr2:26364302-26373629|+	11.6064	3.29728	0.904607	3.64499	0.000267406	0.0471065
ITPRID2|ENSG00000138434.17,|exon|chr2:181921948-181928278|+	48.8331	2.78463	0.804974	3.45928	0.00054162	0.0719171
NUP54|ENSG00000138750.15,|exon|chr4:76134175-76144473|-	144.708	0.68514	0.170379	4.02127	5.79e-05	0.0172105
SLAIN1|ENSG00000139737.22,|exon|chr13:77719532-77753358|+	13.2857	4.68203	1.24996	3.74573	0.000179868	0.0375293
GREB1L|ENSG00000141449.14,|exon|chr18:21366027-21403994|+	26.4726	2.16784	0.553158	3.91902	8.89e-05	0.0229868
PIK3R1|ENSG00000145675.15,|exon|chr5:68226290-68227009|+	154.034	-0.947704	0.245705	-3.85708	0.000114748	0.0274389
ADAMTS19|ENSG00000145808.10,|exon|chr5:129684120-129704391|+	408.735	1.01569	0.272553	3.72659	0.000194091	0.0397988
ADAMTS19|ENSG00000145808.10,|exon|chr5:129694720-129704391|+	65.1991	1.44532	0.403373	3.58309	0.00033956	0.0531366
ADAMTS19|ENSG00000145808.10,|exon|chr5:129679764-129704391|+	623.371	0.910227	0.259069	3.51345	0.00044233	0.0641541
ARHGAP26|ENSG00000145819.18,|exon|chr5:142885298-142932125|+	32.5932	2.60812	0.570644	4.57049	4.87e-06	0.0026304
TNFRSF21|ENSG00000146072.6,|exon|chr6:47283938-47286595|-	241.297	0.913466	0.264289	3.45631	0.000547624	0.0719171
SH3KBP1|ENSG00000147010.18,|exon|chrX:19683823-19695741|-	5.24867	5.60356	1.51759	3.69241	0.000222137	0.0426108
VEGFC|ENSG00000150630.4,|exon|chr4:176727778-176729746|-	8.62213	6.04949	1.47182	4.1102	3.95e-05	0.0130595
CSNK1G3|ENSG00000151292.17,|exon|chr5:123545417-123545841|+	4.58298	5.67723	1.66362	3.41257	0.000643526	0.0797234
TIAL1|ENSG00000151923.17,|exon|chr10:119575691-119580538|-	16.9204	-2.40472	0.608749	-3.95026	7.81e-05	0.0206322
CCDC148|ENSG00000153237.18,|exon|chr2:158309433-158345318|-	4.93883	-5.29785	1.60111	-3.30886	0.000936782	0.101434
PSD3|ENSG00000156011.17,|exon|chr8:18799295-18804898|-	225.434	0.916916	0.169359	5.41405	6.16e-08	0.000122129
PSD3|ENSG00000156011.17,|exon|chr8:18765449-18804898|-	93.2719	1.68693	0.248485	6.78887	1.13e-11	4.48e-08
PTDSS1|ENSG00000156471.13,|exon|chr8:96306444-96331095|+	47.7792	-1.08174	0.309373	-3.49654	0.000471339	0.0674839
TBC1D31|ENSG00000156787.17,|exon|chr8:123077111-123144855|+	5.01429	-6.09563	1.68781	-3.61156	0.000304361	0.0499494
TATDN2|ENSG00000157014.11,ENSG00000272410.5,|exon|chr3:10270131-10271015|+	9.02192	4.43456	1.28925	3.43965	0.000582462	0.0744862
SMG1|ENSG00000157106.16,|exon|chr16:18834892-18850467|-	5.46826	5.85921	1.69586	3.45501	0.000550278	0.0719171
RER1|ENSG00000157916.20,|intron|chr1:2393270-2403589|+	5.44154	5.53881	1.57004	3.52782	0.000419001	0.0622898
ADCY1|ENSG00000164742.16,|exon|chr7:45657727-45662214|+	11.8454	-4.42134	0.943211	-4.68754	2.77e-06	0.00193438
GAPVD1|ENSG00000165219.22,|exon|chr9:125337018-125337591|+	214.329	0.915838	0.191101	4.79242	1.65e-06	0.00150749
TTC39C|ENSG00000168234.13,|exon|chr18:24019860-24083081|+	6.47389	-5.77917	1.52562	-3.78807	0.00015182	0.0340679
ING5|ENSG00000168395.15,|exon|chr2:241704653-241712071|+	38.8391	-1.17645	0.350609	-3.35546	0.00079233	0.0932988
USP32|ENSG00000170832.13,|exon|chr17:60265412-60294801|-	107.475	0.621274	0.179561	3.45996	0.000540265	0.0719171
ZNF217|ENSG00000171940.13,|exon|chr20:53571721-53577280|-	6.3407	5.47374	1.51641	3.60967	0.000306592	0.0499494
MGA|ENSG00000174197.16,|exon|chr15:41668828-41669958|+	312.965	-0.492942	0.134735	-3.6586	0.000253598	0.0464005
MGA|ENSG00000174197.16,|exon|chr15:41696075-41699159|+	113.702	-0.715393	0.215991	-3.31214	0.000925853	0.101434
YPEL2|ENSG00000175155.10,|exon|chr17:59353215-59353526|+	54.7029	1.13106	0.310441	3.64338	0.000269077	0.0471065
NFATC2IP|ENSG00000176953.12,|exon|chr16:28955978-28964039|+	4.763	5.34962	1.60805	3.32677	0.000878598	0.098577
ERBB4|ENSG00000178568.15,|exon|chr2:211561903-211630594|-	11.25	3.72404	1.08735	3.42489	0.00061504	0.0778157
R3HDM2|ENSG00000179912.20,|exon|chr12:57289009-57296551|-	9.99141	3.49306	0.928752	3.76103	0.000169216	0.0359372
NRIP1|ENSG00000180530.11,|exon|chr21:15014344-15043574|-	35.329	3.02107	0.761869	3.96534	7.33e-05	0.0198106
ABAT|ENSG00000183044.12,|exon|chr16:8746001-8757806|+	5.63457	5.78251	1.61	3.59161	0.000328636	0.0521129
SETD3|ENSG00000183576.13,|exon|chr14:99458279-99465813|-	779.905	-0.465349	0.127929	-3.63757	0.000275226	0.0471065
SEPTIN9|ENSG00000184640.18,|exon|chr17:77402059-77402703|+	207.556	0.582808	0.174549	3.33894	0.00084099	0.0971057
ZNF124|ENSG00000196418.12,|exon|chr1:247156406-247159813|-	901.941	-0.625929	0.113063	-5.53611	3.09e-08	7.36e-05
RAD54B|ENSG00000197275.14,ENSG00000265817.3,|exon|chr8:94378180-94411315|-	5.93895	-6.12317	1.51081	-4.0529	5.06e-05	0.0162603
VPS13A|ENSG00000197969.14,|exon|chr9:77238002-77238386|+	5.55268	-5.68084	1.60324	-3.54334	0.000395087	0.0594781
VPS13A|ENSG00000197969.14,|exon|chr9:77381976-77407607|+	19.38	-2.23701	0.622807	-3.59182	0.000328382	0.0521129
MAN1A2|ENSG00000198162.12,|exon|chr1:117402186-117420649|+	1249.55	-0.372291	0.102231	-3.64168	0.000270866	0.0471065
MAN1A2|ENSG00000198162.12,|exon|chr1:117402186-117405645|+	364.363	-0.661565	0.143175	-4.62067	3.83e-06	0.00239292
MALRD1|ENSG00000204740.11,|exon|chr10:19323949-19331582|+	20.4789	-3.74208	0.767798	-4.87379	1.09e-06	0.00111787
MALRD1|ENSG00000204740.11,|exon|chr10:19280047-19331582|+	7.90166	-7.16863	1.67545	-4.27864	1.88e-05	0.00698873
AL139383.1|ENSG00000230490.3,|exon|chr13:33519958-33524372|-	11.0081	-6.74889	1.52115	-4.43671	9.13e-06	0.00402351
RBM14-RBM4|ENSG00000248643.5,ENSG00000173933.20,|exon|chr11:66639700-66640123|+	171.369	-0.779991	0.226658	-3.44127	0.000578987	0.0744862
PVT1|ENSG00000249859.11,|exon|chr8:127890589-127890998|+	462.182	-0.494325	0.134479	-3.67584	0.000237068	0.0447531
RMST|ENSG00000255794.8,|exon|chr12:97492461-97561047|+	28.6572	-3.38424	0.694994	-4.86945	1.12e-06	0.00111787
NA|n/a|intergenic_region|chr15:87128506-87156510|-	27.6973	-9.11414	1.23504	-7.37963	1.59e-13	1.89e-09
NA|n/a|intergenic_region|chr15:87128506-87179487|-	5.88432	-6.80768	1.60869	-4.23181	2.32e-05	0.00835442
NA|n/a|intergenic_region|chr15:87156455-87179487|-	9.33553	-7.23107	1.43174	-5.05053	4.41e-07	0.000582203
NA|n/a|intergenic_region|chr5:32121495-32143880|-	8.59373	6.22552	1.41427	4.40193	1.07e-05	0.00455725

## Sheet: FIR0Gy_vs_AMC0Gy_CIRI_
	baseMean	log2FoldChange	lfcSE	stat	pvalue	padj
ZMYND11|ENSG00000015171.19,|exon|chr10:179994-249088|+	28.1298	-1.6997	0.456357	-3.7245	0.000195706	0.0272031
ZMYND11|ENSG00000015171.19,|exon|chr10:179994-210048|+	6.23867	-6.63241	1.69274	-3.91815	8.92e-05	0.0169408
ZMYND11|ENSG00000015171.19,|exon|chr10:179994-221356|+	118.006	-1.34555	0.24171	-5.56681	2.59e-08	2.14e-05
CYP24A1|ENSG00000019186.10,|exon|chr20:54157169-54171670|-	51.0833	4.0822	0.59833	6.82267	8.94e-12	2.32e-08
SAMD4A|ENSG00000020577.14,|exon|chr14:54702062-54702580|+	57.1447	1.33302	0.362647	3.67581	0.0002371	0.0312812
FUT8|ENSG00000033170.17,|intron|chr14:65455621-65458207|+	221.107	0.9762	0.186918	5.22262	1.76e-07	0.000105626
FUT8|ENSG00000033170.17,|exon|chr14:65561337-65629606|+	73.6177	1.27154	0.320867	3.96282	7.41e-05	0.0158757
ATP9A|ENSG00000054793.14,|exon|chr20:51674153-51690819|-	112.369	0.931672	0.266769	3.49243	0.00047865	0.0487254
KMT2C|ENSG00000055609.18,|exon|chr7:152220523-152224616|-	13.3709	5.99677	1.57637	3.80417	0.000142279	0.0234845
CDK13|ENSG00000065883.16,|intron|chr7:39984071-40002031|+	8.05299	5.92161	1.74045	3.40234	0.000668114	0.0619119
SEMA3C|ENSG00000075223.14,|exon|chr7:80789306-80810701|-	778.045	0.708404	0.108189	6.54783	5.84e-11	1.14e-07
FNDC3B|ENSG00000075420.13,|intron|chr3:172251260-172262083|+	43.0959	2.13094	0.552681	3.85564	0.000115429	0.0204204
MID2|ENSG00000080561.13,|exon|chrX:107840670-107854704|+	199.583	-0.896638	0.200793	-4.46548	7.99e-06	0.0029613
AP4E1|ENSG00000081014.11,|intron|chr15:50912078-50936501|+	6.58133	-5.75305	1.53814	-3.74026	0.000183827	0.026344
PGR|ENSG00000082175.15,|exon|chr11:101039120-101126158|-	26.8602	-1.36234	0.413335	-3.29596	0.000980852	0.0820962
XPO1|ENSG00000082898.17,|exon|chr2:61522611-61533903|-	228.161	-1.02924	0.17872	-5.75891	8.47e-09	9.41e-06
XPO1|ENSG00000082898.17,|exon|chr2:61522611-61526521|-	89.5569	-0.987709	0.248514	-3.97446	7.05e-05	0.015688
RNF13|ENSG00000082996.19,|exon|chr3:149852516-149921227|+	7.32772	5.93344	1.7391	3.41178	0.000645397	0.0605274
EPS15|ENSG00000085832.17,|exon|chr1:51394381-51448135|-	13.0459	-4.15671	0.976938	-4.25484	2.09e-05	0.00626307
PALM|ENSG00000099864.18,|exon|chr19:726138-736078|+	7.98594	-5.85223	1.67461	-3.49468	0.000474632	0.0487254
ARHGEF7|ENSG00000102606.18,|exon|chr13:111217679-111244294|+	8.38902	5.76281	1.70585	3.37826	0.000729467	0.0660252
MET|ENSG00000105976.15,|exon|chr7:116699071-116700284|+	8.07919	-4.0796	1.22174	-3.33916	0.000840307	0.0734938
LMBR1|ENSG00000105983.22,|exon|chr7:156826605-156836885|-	184.558	-1.28574	0.214437	-5.99589	2.02e-09	3.15e-06
TRDMT1|ENSG00000107614.22,|exon|chr10:17153507-17201808|-	5.84201	-6.90438	1.79477	-3.84694	0.000119602	0.0206885
SLC38A1|ENSG00000111371.16,|exon|chr12:46229153-46243314|-	1352.11	-0.470223	0.0970987	-4.84274	1.28e-06	0.000524657
NEK11|ENSG00000114670.14,|exon|chr3:131162408-131170887|+	8.74807	5.78768	1.63103	3.54847	0.000387471	0.0424799
KLHL24|ENSG00000114796.16,|exon|chr3:183643480-183651276|+	26.255	1.965	0.560042	3.50867	0.000450349	0.0480207
EPB41L5|ENSG00000115109.14,|exon|chr2:120127688-120146289|+	50.9861	-1.34582	0.377767	-3.56257	0.000367241	0.041429
EPB41L5|ENSG00000115109.14,|exon|chr2:120127688-120175004|+	277.16	-0.768671	0.183115	-4.19774	2.7e-05	0.00771523
ITGB6|ENSG00000115221.12,|exon|chr2:160123791-160126601|-	15.5713	6.37305	1.73716	3.66865	0.00024383	0.0316329
ASH1L|ENSG00000116539.13,|exon|chr1:155438327-155439068|-	196.166	0.705955	0.178345	3.95837	7.55e-05	0.0158757
DNAJC6|ENSG00000116675.16,|exon|chr1:65364635-65366196|+	56.8557	-1.51411	0.312584	-4.84385	1.27e-06	0.000524657
CCNI|ENSG00000118816.10,|intron|chr4:77055146-77066401|-	16.2167	-2.13802	0.64783	-3.30028	0.000965891	0.0817228
MAPKAP1|ENSG00000119487.17,|exon|chr9:125657651-125672643|-	97.8651	-0.861179	0.241384	-3.56768	0.000360155	0.0412271
RASSF8|ENSG00000123094.15,|exon|chr12:26055236-26067713|+	5.39451	-5.85848	1.67212	-3.50363	0.000458969	0.0482786
ZC3H13|ENSG00000123200.16,|exon|chr13:46042164-46045516|-	16.8201	-2.44096	0.644495	-3.7874	0.000152231	0.0241829
ACSL3|ENSG00000123983.14,|exon|chr2:222927017-222934687|+	5.19335	-7.13357	2.02799	-3.51756	0.000435537	NA
STX16|ENSG00000124222.22,ENSG00000254995.4,|exon|chr20:58667490-58673711|+	36.6616	-1.93923	0.440706	-4.40029	1.08e-05	0.00365873
TUBGCP3|ENSG00000126216.15,|exon|chr13:112516440-112527484|-	77.5351	-0.934508	0.255497	-3.6576	0.000254584	0.0324866
SMARCA4|ENSG00000127616.18,|exon|chr19:11058258-11060187|+	25.0041	2.22356	0.621754	3.57627	0.000348527	0.0404916
SPECC1|ENSG00000128487.16,|exon|chr17:20204333-20205912|+	937.726	0.475481	0.120391	3.94948	7.83e-05	0.0160436
CAMSAP1|ENSG00000130559.19,|exon|chr9:135850137-135883078|-	85.6346	-1.00869	0.253642	-3.97684	6.98e-05	0.015688
CAMSAP1|ENSG00000130559.19,|intron|chr9:135855191-135883078|-	19.1625	-23.931	5.55671	-4.30668	1.66e-05	0.00515994
GSE1|ENSG00000131149.19,|exon|chr16:85668140-85671098|+	27.2908	3.66445	0.94047	3.8964	9.76e-05	0.0180945
PPARG|ENSG00000132170.21,|exon|chr3:12312380-12392752|+	27.526	1.93103	0.547871	3.52461	0.000424108	0.0458507
VPS13B|ENSG00000132549.18,|exon|chr8:99274198-99275254|+	57.3169	-1.43535	0.356727	-4.02365	5.73e-05	0.0136148
LARGE1|ENSG00000133424.20,|exon|chr22:33564848-33626326|-	34.9416	1.56314	0.456965	3.42069	0.000624626	0.0592938
TEX2|ENSG00000136478.7,|exon|chr17:64193559-64195095|-	16.8372	4.0729	1.12981	3.60494	0.000312224	0.0379743
DNAJC1|ENSG00000136770.11,|intron|chr10:21879744-21920963|-	6.65546	-5.51249	1.59196	-3.46271	0.000534768	0.0524843
SLTM|ENSG00000137776.17,|exon|chr15:58912563-58916999|-	454.22	-0.51862	0.137398	-3.77458	0.00016028	0.0244631
WDR89|ENSG00000140006.11,|exon|chr14:63598756-63599973|-	108.752	1.19913	0.270213	4.43774	9.09e-06	0.00321654
SEC11A|ENSG00000140612.14,|exon|chr15:84680713-84691644|-	206.315	0.633694	0.176309	3.59423	0.000325352	0.0389621
SLC39A6|ENSG00000141424.13,|exon|chr18:36122052-36127016|-	11.0934	-4.97606	1.26962	-3.91932	8.88e-05	0.0169408
PIK3R1|ENSG00000145675.15,|exon|chr5:68226290-68227009|+	154.034	-2.02434	0.266676	-7.59102	3.17e-14	1.24e-10
ARHGAP26|ENSG00000145819.18,|exon|chr5:143037196-143057747|+	9.64218	6.52249	1.78982	3.64421	0.000268214	0.0336738
ARHGAP26|ENSG00000145819.18,|exon|chr5:142885298-142932125|+	32.5932	8.54031	1.55671	5.48612	4.11e-08	2.91e-05
TNFRSF21|ENSG00000146072.6,|exon|chr6:47283938-47286595|-	241.297	1.47412	0.304377	4.84306	1.28e-06	0.000524657
CDYL|ENSG00000153046.18,|exon|chr6:4891713-4892379|+	2019.9	0.355204	0.0921204	3.85587	0.000115318	0.0204204
ASAP1|ENSG00000153317.15,|exon|chr8:130152736-130180880|-	98.571	0.814412	0.233318	3.49057	0.000481996	0.0487254
PSD3|ENSG00000156011.17,|exon|chr8:18765449-18804898|-	93.2719	1.11143	0.275916	4.02815	5.62e-05	0.0136148
PTDSS1|ENSG00000156471.13,|exon|chr8:96306444-96331095|+	47.7792	-1.14895	0.347051	-3.3106	0.00093096	0.0796328
ZSWIM5|ENSG00000162415.7,|exon|chr1:45087881-45088237|-	19.6895	-2.24444	0.594085	-3.77799	0.000158102	0.0244631
NUP35|ENSG00000163002.13,|exon|chr2:183151508-183161195|+	8.50656	5.33504	1.60716	3.31955	0.000901616	0.0779798
ADCY1|ENSG00000164742.16,|exon|chr7:45657727-45662214|+	11.8454	-3.79561	1.01565	-3.73712	0.000186141	0.026344
ADCY1|ENSG00000164742.16,|exon|chr7:45648670-45662214|+	77.1372	-1.13684	0.336156	-3.38187	0.00071995	0.0659304
SKA3|ENSG00000165480.16,|exon|chr13:21157922-21172681|-	42.1886	-1.14659	0.340531	-3.36706	0.000759753	0.067976
SKA3|ENSG00000165480.16,|exon|chr13:21167988-21168399|-	119.666	-0.876385	0.246607	-3.55377	0.000379747	0.0422279
TTC39C|ENSG00000168234.13,|exon|chr18:24019860-24083081|+	6.47389	-5.9565	1.61025	-3.69912	0.000216352	0.0290359
EMB|ENSG00000170571.12,|exon|chr5:50399107-50411383|-	642.99	-0.712568	0.128239	-5.55657	2.75e-08	2.14e-05
HSPA4|ENSG00000170606.15,|exon|chr5:133091193-133092789|+	30.468	2.35595	0.562122	4.19116	2.78e-05	0.00771523
DSCAM|ENSG00000171587.15,|exon|chr21:40124195-40144731|-	31.1057	2.5442	0.616076	4.12969	3.63e-05	0.00975037
YPEL2|ENSG00000175155.10,|exon|chr17:59353215-59353526|+	54.7029	2.34842	0.418762	5.608	2.05e-08	1.99e-05
NECTIN3|ENSG00000177707.11,|exon|chr3:111112030-111126335|+	21.1208	-2.67701	0.721474	-3.71048	0.00020687	0.0282505
FGD6|ENSG00000180263.14,|exon|chr12:95208843-95211267|-	46.1855	2.07683	0.480018	4.32658	1.51e-05	0.00491186
ZNF609|ENSG00000180357.9,|exon|chr15:64499293-64500166|+	844.787	0.40063	0.119302	3.35812	0.000784748	0.0694145
SETD3|ENSG00000183576.13,|exon|chr14:99458279-99465813|-	779.905	-0.563065	0.14351	-3.92351	8.73e-05	0.0169408
CCSER1|ENSG00000184305.15,|exon|chr4:90308244-90313047|+	96.2947	1.1341	0.295627	3.83627	0.000124919	0.0211384
ZNF124|ENSG00000196418.12,|exon|chr1:247156406-247159813|-	901.941	-0.480898	0.127668	-3.76679	0.000165361	0.0247533
ADARB1|ENSG00000197381.16,|exon|chr21:45128402-45134832|+	108.656	-0.861507	0.240117	-3.58786	0.000333403	0.0393213
VPS13A|ENSG00000197969.14,|exon|chr9:77381976-77407607|+	19.38	-2.71763	0.6757	-4.02194	5.77e-05	0.0136148
MAN1A2|ENSG00000198162.12,|exon|chr1:117402186-117442325|+	344.16	-0.896512	0.166499	-5.3845	7.26e-08	4.71e-05
MAN1A2|ENSG00000198162.12,|exon|chr1:117402186-117414831|+	690.996	-0.755583	0.127961	-5.90477	3.53e-09	4.58e-06
MAN1A2|ENSG00000198162.12,|exon|chr1:117402186-117420649|+	1249.55	-0.869499	0.113653	-7.65049	2e-14	1.24e-10
MAN1A2|ENSG00000198162.12,|exon|chr1:117402186-117405645|+	364.363	-0.780455	0.16065	-4.85811	1.19e-06	0.000524657
STK39|ENSG00000198648.11,|exon|chr2:168012634-168017095|-	8.06648	6.09757	1.76211	3.46038	0.000539407	0.0524843
MTOR|ENSG00000198793.13,|exon|chr1:11124498-11133197|-	4.72697	-6.04814	1.81445	-3.33331	0.00085818	NA
TOP1|ENSG00000198900.6,|exon|chr20:41092472-41101353|+	165.186	-0.978656	0.205301	-4.76694	1.87e-06	0.000727978
PCDHA1|ENSG00000204970.9,ENSG00000204969.7,ENSG00000255408.4,ENSG00000204967.12,ENSG00000204965.9,ENSG00000081842.18,ENSG00000204963.6,ENSG00000204962.6,ENSG00000204961.6,ENSG00000250120.8,ENSG00000249158.6,ENSG00000251664.5,ENSG00000239389.8,|intron|chr5:140925896-140929325|+	51.6246	2.96615	0.57958	5.11776	3.09e-07	0.000167691
CEP95|ENSG00000258890.7,|exon|chr17:64519321-64534737|+	7.85232	5.89534	1.69277	3.48265	0.000496469	0.049545
GTF2IP6|ENSG00000266736.1,|intron|chr17:27019530-27025259|-	11.9421	-7.90715	1.95455	-4.0455	5.22e-05	0.0135471
AC106886.6|ENSG00000282034.1,ENSG00000080603.17,|exon|chr16:30728966-30729572|+	131.646	0.77369	0.225781	3.42672	0.000610914	0.0587081
NA|n/a|intergenic_region|chr2:131553013-131582129|+	122.234	-1.05776	0.282183	-3.74848	0.000177911	0.0261294
NA|n/a|intergenic_region|chr2:131553013-131613103|+	42.8456	-1.60385	0.42209	-3.79979	0.000144817	0.0234845
NA|n/a|intergenic_region|chr2:131575035-131613103|+	186.963	-1.41555	0.277047	-5.10942	3.23e-07	0.000167691
NA|n/a|intergenic_region|chr3:64063487-64068161|+	210.502	-0.741442	0.204842	-3.61959	0.00029507	0.0364575
