# Supplementary material for: Fractionated irradiation of MCF7 breast cancer cells rewires a gene regulatory circuit towards a treatment‐resistant stemness phenotype
Source: Mol Oncol. 2022 Jun 15;16(19):3410–35. doi: 10.1002/1878-0261.13226 (PMC9533694; doi:10.1002/1878-0261.13226)
Supplement: Supplementary file 13 — Data S7A. ceRNA Network default node.xlsx. [file MOL2-16-3410-s012.csv]

circRNA_Expression	Matching.Attribute	miRNA interaction type	miRNA target type	mRNA_Expression	name	selected	shared name
Down	hsa_circ_0000116				hsa_circ_0000116	FALSE	hsa_circ_0000116
Down	hsa_circ_0000118				hsa_circ_0000118	FALSE	hsa_circ_0000118
Up	hsa_circ_0004365				hsa_circ_0004365	FALSE	hsa_circ_0004365
Up	hsa_circ_0074362				hsa_circ_0074362	FALSE	hsa_circ_0074362
Up	hsa_circ_0001610				hsa_circ_0001610	FALSE	hsa_circ_0001610
Down	hsa_circ_0006411				hsa_circ_0006411	FALSE	hsa_circ_0006411
Up	hsa_circ_0002111				hsa_circ_0002111	FALSE	hsa_circ_0002111
	hsa-miR-579-3p	3mix	Dn_circ_0000116Â Dn_circ_0000118Â Up_circ_0004365Â		hsa-miR-579-3p	FALSE	hsa-miR-579-3p
	FUT9			Up	FUT9	FALSE	FUT9
	SAMD12			Up	SAMD12	FALSE	SAMD12
	HLA-DRB1			Up	HLA-DRB1	FALSE	HLA-DRB1
	hsa-miR-502-5p	3mix	Dn_circ_0000116Â Dn_circ_0000118Â Up_circ_0074362Â		hsa-miR-502-5p	FALSE	hsa-miR-502-5p
	TRIM38			Up	TRIM38	FALSE	TRIM38
	B3GALT5			Down	B3GALT5	FALSE	B3GALT5
	CERS4			Down	CERS4	FALSE	CERS4
	hsa-miR-622	3mix	Dn_circ_0006411Â Up_circ_0001610Â Up_circ_0004365Â		hsa-miR-622	FALSE	hsa-miR-622
	hsa-miR-377-5p	2mix	Dn_circ_0000118Â Up_circ_0004365Â		hsa-miR-377-5p	FALSE	hsa-miR-377-5p
	CAPN13			Up	CAPN13	FALSE	CAPN13
	hsa-miR-377-3p	2mix	Dn_circ_0000118Â Up_circ_0004365Â		hsa-miR-377-3p	FALSE	hsa-miR-377-3p
	SH3PXD2A			Up	SH3PXD2A	FALSE	SH3PXD2A
	PARM1			Up	PARM1	FALSE	PARM1
	SIGLEC15			Up	SIGLEC15	FALSE	SIGLEC15
	hsa-miR-330-3p	2mix	Dn_circ_0000118Â Up_circ_0074362Â		hsa-miR-330-3p	FALSE	hsa-miR-330-3p
	BCAS1			Up	BCAS1	FALSE	BCAS1
	THRA			Down	THRA	FALSE	THRA
	hsa-miR-1227-3p	2mix	Dn_circ_0006411Â Up_circ_0001610Â		hsa-miR-1227-3p	FALSE	hsa-miR-1227-3p
	TNFAIP8L1			Down	TNFAIP8L1	FALSE	TNFAIP8L1
	hsa-miR-337-3p	3down	Dn_circ_0000116Â Dn_circ_0000118Â Dn_circ_0006411Â		hsa-miR-337-3p	FALSE	hsa-miR-337-3p
	APOL6			Up	APOL6	FALSE	APOL6
	hsa-miR-1258	2down	Dn_circ_0000116Â Dn_circ_0000118Â		hsa-miR-1258	FALSE	hsa-miR-1258
	TRIM2			Up	TRIM2	FALSE	TRIM2
	PACSIN1			Down	PACSIN1	FALSE	PACSIN1
	hsa-miR-623	2down	Dn_circ_0000116Â Dn_circ_0000118Â		hsa-miR-623	FALSE	hsa-miR-623
	TXNIP			Up	TXNIP	FALSE	TXNIP
	IGFBP5			Up	IGFBP5	FALSE	IGFBP5
	ELP2			Down	ELP2	FALSE	ELP2
	hsa-miR-1238-5p	2down	Dn_circ_0000116Â Dn_circ_0000118Â		hsa-miR-1238-5p	FALSE	hsa-miR-1238-5p
	hsa-miR-1238-3p	2down	Dn_circ_0000116Â Dn_circ_0000118Â		hsa-miR-1238-3p	FALSE	hsa-miR-1238-3p
	ADM			Up	ADM	FALSE	ADM
	TENM3			Down	TENM3	FALSE	TENM3
	TMTC1			Down	TMTC1	FALSE	TMTC1
	hsa-miR-433-3p	2down	Dn_circ_0000116Â Dn_circ_0000118Â		hsa-miR-433-3p	FALSE	hsa-miR-433-3p
	LRIG3			Up	LRIG3	FALSE	LRIG3
	hsa-miR-383-3p	2down	Dn_circ_0000116Â Dn_circ_0000118Â		hsa-miR-383-3p	FALSE	hsa-miR-383-3p
	MALL			Up	MALL	FALSE	MALL
	NPR1			Up	NPR1	FALSE	NPR1
	hsa-miR-383-5p	2down	Dn_circ_0000116Â Dn_circ_0000118Â		hsa-miR-383-5p	FALSE	hsa-miR-383-5p
	DDIT4			Up	DDIT4	FALSE	DDIT4
	hsa-miR-767-3p	2down	Dn_circ_0000116Â Dn_circ_0000118Â		hsa-miR-767-3p	FALSE	hsa-miR-767-3p
	MMP16			Down	MMP16	FALSE	MMP16
	hsa-miR-876-3p	2up	Up_circ_0001610Â Up_circ_0004365Â		hsa-miR-876-3p	FALSE	hsa-miR-876-3p
	hsa-miR-581	2up	Up_circ_0001610Â Up_circ_0074362Â		hsa-miR-581	FALSE	hsa-miR-581
	C1orf116			Up	C1orf116	FALSE	C1orf116
	hsa-miR-593-3p	2up	Up_circ_0001610Â Up_circ_0074362Â		hsa-miR-593-3p	FALSE	hsa-miR-593-3p
	hsa-miR-432-5p	2up	Up_circ_0002111Â Up_circ_0004365Â		hsa-miR-432-5p	FALSE	hsa-miR-432-5p
	NES			Down	NES	FALSE	NES
	hsa-miR-1263	2up	Up_circ_0002111Â Up_circ_0074362Â		hsa-miR-1263	FALSE	hsa-miR-1263
	hsa-miR-520g-3p	2up	Up_circ_0004365Â Up_circ_0074362Â		hsa-miR-520g-3p	FALSE	hsa-miR-520g-3p
	hsa-miR-520h	2up	Up_circ_0004365Â Up_circ_0074362Â		hsa-miR-520h	FALSE	hsa-miR-520h
	hsa-miR-409-3p	hsa_circ_0000118	hsa_circ_0000118		hsa-miR-409-3p	FALSE	hsa-miR-409-3p
	ELL2			Up	ELL2	FALSE	ELL2
	hsa-miR-142-5p	hsa_circ_0000118	hsa_circ_0000118		hsa-miR-142-5p	FALSE	hsa-miR-142-5p
	ACER3			Down	ACER3	FALSE	ACER3
	hsa-miR-660-3p	hsa_circ_0000118	hsa_circ_0000118		hsa-miR-660-3p	FALSE	hsa-miR-660-3p
	ABLIM1			Up	ABLIM1	FALSE	ABLIM1
	PGM2L1			Up	PGM2L1	FALSE	PGM2L1
	ARRDC3			Up	ARRDC3	FALSE	ARRDC3
	SEMA5A			Up	SEMA5A	FALSE	SEMA5A
	LIF			Up	LIF	FALSE	LIF
	BCORL1			Down	BCORL1	FALSE	BCORL1
	hsa-miR-660-5p	hsa_circ_0000118	hsa_circ_0000118		hsa-miR-660-5p	FALSE	hsa-miR-660-5p
	hsa-miR-370-3p	hsa_circ_0001610	hsa_circ_0001610		hsa-miR-370-3p	FALSE	hsa-miR-370-3p
	AQP3			Up	AQP3	FALSE	AQP3
	hsa-miR-564	hsa_circ_0001610	hsa_circ_0001610		hsa-miR-564	FALSE	hsa-miR-564
	LFNG			Up	LFNG	FALSE	LFNG
	NDRG1			Up	NDRG1	FALSE	NDRG1
	ACP6			Up	ACP6	FALSE	ACP6
	hsa-miR-183-5p	hsa_circ_0001610	hsa_circ_0001610		hsa-miR-183-5p	FALSE	hsa-miR-183-5p
	FBXO32			Up	FBXO32	FALSE	FBXO32
	SHISA2			Down	SHISA2	FALSE	SHISA2
	hsa-miR-661	hsa_circ_0001610	hsa_circ_0001610		hsa-miR-661	FALSE	hsa-miR-661
	hsa-miR-1265	hsa_circ_0001610	hsa_circ_0001610		hsa-miR-1265	FALSE	hsa-miR-1265
	hsa-miR-1827	hsa_circ_0001610	hsa_circ_0001610		hsa-miR-1827	FALSE	hsa-miR-1827
	RIPK4			Up	RIPK4	FALSE	RIPK4
	TNS4			Up	TNS4	FALSE	TNS4
	hsa-miR-513a-5p	hsa_circ_0001610	hsa_circ_0001610		hsa-miR-513a-5p	FALSE	hsa-miR-513a-5p
	hsa-miR-139-5p	hsa_circ_0001610	hsa_circ_0001610		hsa-miR-139-5p	FALSE	hsa-miR-139-5p
	SLC39A6			Down	SLC39A6	FALSE	SLC39A6
	hsa-miR-197-3p	hsa_circ_0001610	hsa_circ_0001610		hsa-miR-197-3p	FALSE	hsa-miR-197-3p
	CYLD			Up	CYLD	FALSE	CYLD
	DCBLD2			Up	DCBLD2	FALSE	DCBLD2
	CENPJ			Down	CENPJ	FALSE	CENPJ
	RAB31			Down	RAB31	FALSE	RAB31
	SOX11			Down	SOX11	FALSE	SOX11
	hsa-miR-197-5p	hsa_circ_0001610	hsa_circ_0001610		hsa-miR-197-5p	FALSE	hsa-miR-197-5p
	hsa-miR-571	hsa_circ_0001610	hsa_circ_0001610		hsa-miR-571	FALSE	hsa-miR-571
	hsa-miR-593-5p	hsa_circ_0001610	hsa_circ_0001610		hsa-miR-593-5p	FALSE	hsa-miR-593-5p
	hsa-miR-1324	hsa_circ_0001610	hsa_circ_0001610		hsa-miR-1324	FALSE	hsa-miR-1324
	hsa-miR-769-3p	hsa_circ_0001610	hsa_circ_0001610		hsa-miR-769-3p	FALSE	hsa-miR-769-3p
	hsa-miR-526b-3p	hsa_circ_0002111	hsa_circ_0002111		hsa-miR-526b-3p	FALSE	hsa-miR-526b-3p
	hsa-miR-186-5p	hsa_circ_0002111	hsa_circ_0002111		hsa-miR-186-5p	FALSE	hsa-miR-186-5p
	WLS			Up	WLS	FALSE	WLS
	BHLHE41			Up	BHLHE41	FALSE	BHLHE41
	hsa-miR-548c-3p	hsa_circ_0002111	hsa_circ_0002111		hsa-miR-548c-3p	FALSE	hsa-miR-548c-3p
	BMPR1B			Up	BMPR1B	FALSE	BMPR1B
	HS3ST5			Up	HS3ST5	FALSE	HS3ST5
	hsa-miR-513a-3p	hsa_circ_0002111	hsa_circ_0002111		hsa-miR-513a-3p	FALSE	hsa-miR-513a-3p
	PSD3			Up	PSD3	FALSE	PSD3
	hsa-miR-338-5p	hsa_circ_0002111	hsa_circ_0002111		hsa-miR-338-5p	FALSE	hsa-miR-338-5p
	SOX9			Up	SOX9	FALSE	SOX9
	hsa-miR-620	hsa_circ_0002111	hsa_circ_0002111		hsa-miR-620	FALSE	hsa-miR-620
	hsa-miR-186-3p	hsa_circ_0002111	hsa_circ_0002111		hsa-miR-186-3p	FALSE	hsa-miR-186-3p
	ZNF462			Up	ZNF462	FALSE	ZNF462
	CD109			Up	CD109	FALSE	CD109
	hsa-miR-526b-5p	hsa_circ_0002111	hsa_circ_0002111		hsa-miR-526b-5p	FALSE	hsa-miR-526b-5p
	hsa-miR-188-3p	hsa_circ_0002111	hsa_circ_0002111		hsa-miR-188-3p	FALSE	hsa-miR-188-3p
	RNF150			Down	RNF150	FALSE	RNF150
	hsa-miR-1270	hsa_circ_0002111	hsa_circ_0002111		hsa-miR-1270	FALSE	hsa-miR-1270
	hsa-miR-532-3p	hsa_circ_0002111	hsa_circ_0002111		hsa-miR-532-3p	FALSE	hsa-miR-532-3p
	LTBP2			Up	LTBP2	FALSE	LTBP2
	hsa-miR-556-5p	hsa_circ_0002111	hsa_circ_0002111		hsa-miR-556-5p	FALSE	hsa-miR-556-5p
	hsa-miR-890	hsa_circ_0004365	hsa_circ_0004365		hsa-miR-890	FALSE	hsa-miR-890
	hsa-miR-609	hsa_circ_0004365	hsa_circ_0004365		hsa-miR-609	FALSE	hsa-miR-609
	RAP2B			Up	RAP2B	FALSE	RAP2B
	hsa-miR-223-5p	hsa_circ_0004365	hsa_circ_0004365		hsa-miR-223-5p	FALSE	hsa-miR-223-5p
	FREM2			Down	FREM2	FALSE	FREM2
	KCNJ3			Down	KCNJ3	FALSE	KCNJ3
	PDE10A			Down	PDE10A	FALSE	PDE10A
	PLXDC2			Down	PLXDC2	FALSE	PLXDC2
	hsa-miR-223-3p	hsa_circ_0004365	hsa_circ_0004365		hsa-miR-223-3p	FALSE	hsa-miR-223-3p
	hsa-miR-595	hsa_circ_0004365	hsa_circ_0004365		hsa-miR-595	FALSE	hsa-miR-595
	GJA1			Up	GJA1	FALSE	GJA1
	hsa-miR-520g-5p	hsa_circ_0004365	hsa_circ_0004365		hsa-miR-520g-5p	FALSE	hsa-miR-520g-5p
	TNFAIP3			Up	TNFAIP3	FALSE	TNFAIP3
	hsa-miR-146b-3p	hsa_circ_0004365	hsa_circ_0004365		hsa-miR-146b-3p	FALSE	hsa-miR-146b-3p
	hsa-miR-874-3p	hsa_circ_0004365	hsa_circ_0004365		hsa-miR-874-3p	FALSE	hsa-miR-874-3p
	DUSP4			Up	DUSP4	FALSE	DUSP4
	hsa-miR-503-5p	hsa_circ_0004365	hsa_circ_0004365		hsa-miR-503-5p	FALSE	hsa-miR-503-5p
	TRAK1			Up	TRAK1	FALSE	TRAK1
	BCL2			Down	BCL2	FALSE	BCL2
	hsa-miR-487a-3p	hsa_circ_0006411	hsa_circ_0006411		hsa-miR-487a-3p	FALSE	hsa-miR-487a-3p
	hsa-miR-942-5p	hsa_circ_0006411	hsa_circ_0006411		hsa-miR-942-5p	FALSE	hsa-miR-942-5p
	hsa-miR-548b-3p	hsa_circ_0006411	hsa_circ_0006411		hsa-miR-548b-3p	FALSE	hsa-miR-548b-3p
	hsa-miR-335-5p	hsa_circ_0006411	hsa_circ_0006411		hsa-miR-335-5p	FALSE	hsa-miR-335-5p
	GDF15			Up	GDF15	FALSE	GDF15
	LOXL1			Up	LOXL1	FALSE	LOXL1
	TMPRSS13			Up	TMPRSS13	FALSE	TMPRSS13
	YPEL2			Up	YPEL2	FALSE	YPEL2
	ACSL1			Up	ACSL1	FALSE	ACSL1
	NFKBIZ			Up	NFKBIZ	FALSE	NFKBIZ
	B3GNT3			Up	B3GNT3	FALSE	B3GNT3
	RASGRP1			Up	RASGRP1	FALSE	RASGRP1
	EPB41L4A			Up	EPB41L4A	FALSE	EPB41L4A
	PPP1R9A			Up	PPP1R9A	FALSE	PPP1R9A
	TNFAIP2			Up	TNFAIP2	FALSE	TNFAIP2
	NTN4			Up	NTN4	FALSE	NTN4
	KIAA0825			Up	KIAA0825	FALSE	KIAA0825
	PLEKHG1			Up	PLEKHG1	FALSE	PLEKHG1
	BCL6			Up	BCL6	FALSE	BCL6
	BIK			Up	BIK	FALSE	BIK
	TCP11L2			Up	TCP11L2	FALSE	TCP11L2
	CCPG1			Up	CCPG1	FALSE	CCPG1
	MUC5B			Up	MUC5B	FALSE	MUC5B
	KRT4			Up	KRT4	FALSE	KRT4
	NRP2			Up	NRP2	FALSE	NRP2
	OAS1			Up	OAS1	FALSE	OAS1
	CEACAM5			Up	CEACAM5	FALSE	CEACAM5
	FBN2			Up	FBN2	FALSE	FBN2
	PTPRM			Up	PTPRM	FALSE	PTPRM
	CA12			Down	CA12	FALSE	CA12
	FCGRT			Down	FCGRT	FALSE	FCGRT
	GGT5			Down	GGT5	FALSE	GGT5
	NPY1R			Down	NPY1R	FALSE	NPY1R
	SCIN			Down	SCIN	FALSE	SCIN
	STAT6			Down	STAT6	FALSE	STAT6
	SYT12			Down	SYT12	FALSE	SYT12
	hsa-miR-892b	hsa_circ_0006411	hsa_circ_0006411		hsa-miR-892b	FALSE	hsa-miR-892b
	hsa-miR-520f-3p	hsa_circ_0074362	hsa_circ_0074362		hsa-miR-520f-3p	FALSE	hsa-miR-520f-3p
	hsa-miR-7-5p	hsa_circ_0074362	hsa_circ_0074362		hsa-miR-7-5p	FALSE	hsa-miR-7-5p
	CAPN2			Up	CAPN2	FALSE	CAPN2
	ALDH1A3			Up	ALDH1A3	FALSE	ALDH1A3
	KRT7			Up	KRT7	FALSE	KRT7
	LAMC2			Up	LAMC2	FALSE	LAMC2
	hsa-miR-346	hsa_circ_0074362	hsa_circ_0074362		hsa-miR-346	FALSE	hsa-miR-346
	hsa-miR-331-3p	hsa_circ_0074362	hsa_circ_0074362		hsa-miR-331-3p	FALSE	hsa-miR-331-3p
	PITX1			Up	PITX1	FALSE	PITX1
	hsa-miR-892a	hsa_circ_0074362	hsa_circ_0074362		hsa-miR-892a	FALSE	hsa-miR-892a
