# Supplementary material for: Fractionated irradiation of MCF7 breast cancer cells rewires a gene regulatory circuit towards a treatment‐resistant stemness phenotype
Source: Mol Oncol. 2022 Jun 15;16(19):3410–35. doi: 10.1002/1878-0261.13226 (PMC9533694; doi:10.1002/1878-0261.13226)
Supplement: Supplementary file 14 — Data S7B. ceRNA network.cys. [file MOL2-16-3410-s008.zip]

Archive with 1 entries (1 files):
- mol213226-sup-0014-Data_S7B.cys
