# Supplementary material for: Fractionated irradiation of MCF7 breast cancer cells rewires a gene regulatory circuit towards a treatment‐resistant stemness phenotype
Source: Mol Oncol. 2022 Jun 15;16(19):3410–35. doi: 10.1002/1878-0261.13226 (PMC9533694; doi:10.1002/1878-0261.13226)
Supplement: Supplementary file 15 — Data S8. CircRNAup_mRNAup_Enrichment_PPI network.xlsx. [file MOL2-16-3410-s006.xlsx]

## Sheet: CircRNA_up_mRNA_up_Fig7
circRNA Name	circRNA_Expression	miRNA Name	Gene Name	mRNA_Expression		Gene Name (51)
hsa_circ_0004365	Up	hsa-miR-579-3p	FUT9	Up		FUT9
hsa_circ_0004365	Up	hsa-miR-579-3p	SAMD12	Up		SAMD12
hsa_circ_0004365	Up	hsa-miR-579-3p	HLA-DRB1	Up		HLA-DRB1
hsa_circ_0074362	Up	hsa-miR-502-5p	TRIM38	Up		TRIM38
hsa_circ_0004365	Up	hsa-miR-377-5p	CAPN13	Up		CAPN13
hsa_circ_0004365	Up	hsa-miR-377-3p	SH3PXD2A	Up		SH3PXD2A
hsa_circ_0004365	Up	hsa-miR-377-3p	PARM1	Up		PARM1
hsa_circ_0004365	Up	hsa-miR-377-3p	SIGLEC15	Up		SIGLEC15
hsa_circ_0074362	Up	hsa-miR-330-3p	BCAS1	Up		BCAS1
hsa_circ_0001610	Up	hsa-miR-876-3p	TRIM38	Up		C1orf116
hsa_circ_0004365	Up	hsa-miR-876-3p	TRIM38	Up		TXNIP
hsa_circ_0001610	Up	hsa-miR-581	C1orf116	Up		AQP3
hsa_circ_0074362	Up	hsa-miR-581	C1orf116	Up		LFNG
hsa_circ_0004365	Up	hsa-miR-520g-3p	TXNIP	Up		NDRG1
hsa_circ_0074362	Up	hsa-miR-520g-3p	TXNIP	Up		ACP6
hsa_circ_0004365	Up	hsa-miR-520h	TXNIP	Up		PGM2L1
hsa_circ_0074362	Up	hsa-miR-520h	TXNIP	Up		FBXO32
hsa_circ_0001610	Up	hsa-miR-370-3p	AQP3	Up		NPR1
hsa_circ_0001610	Up	hsa-miR-564	LFNG	Up		RIPK4
hsa_circ_0001610	Up	hsa-miR-564	NDRG1	Up		APOL6
hsa_circ_0001610	Up	hsa-miR-564	ACP6	Up		TNS4
hsa_circ_0001610	Up	hsa-miR-183-5p	PGM2L1	Up		CYLD
hsa_circ_0001610	Up	hsa-miR-183-5p	TXNIP	Up		DCBLD2
hsa_circ_0001610	Up	hsa-miR-183-5p	ACP6	Up		IGFBP5
hsa_circ_0001610	Up	hsa-miR-183-5p	FBXO32	Up		TRIM2
hsa_circ_0001610	Up	hsa-miR-661	FUT9	Up		WLS
hsa_circ_0001610	Up	hsa-miR-661	NPR1	Up		BHLHE41
hsa_circ_0001610	Up	hsa-miR-1265	NDRG1	Up		ABLIM1
hsa_circ_0001610	Up	hsa-miR-1827	RIPK4	Up		BMPR1B
hsa_circ_0001610	Up	hsa-miR-1827	NPR1	Up		LRIG3
hsa_circ_0001610	Up	hsa-miR-1827	TRIM38	Up		SEMA5A
hsa_circ_0001610	Up	hsa-miR-1827	APOL6	Up		ADM
hsa_circ_0001610	Up	hsa-miR-1827	TNS4	Up		HS3ST5
hsa_circ_0001610	Up	hsa-miR-513a-5p	LFNG	Up		PSD3
hsa_circ_0001610	Up	hsa-miR-197-3p	CYLD	Up		SOX9
hsa_circ_0001610	Up	hsa-miR-197-3p	DCBLD2	Up		ZNF462
hsa_circ_0001610	Up	hsa-miR-197-3p	IGFBP5	Up		CD109
hsa_circ_0001610	Up	hsa-miR-197-5p	NPR1	Up		LTBP2
hsa_circ_0001610	Up	hsa-miR-571	SAMD12	Up		RAP2B
hsa_circ_0001610	Up	hsa-miR-593-5p	FBXO32	Up		LIF
hsa_circ_0001610	Up	hsa-miR-1324	PARM1	Up		GJA1
hsa_circ_0001610	Up	hsa-miR-769-3p	IGFBP5	Up		TNFAIP3
hsa_circ_0002111	Up	hsa-miR-526b-3p	SAMD12	Up		DUSP4
hsa_circ_0002111	Up	hsa-miR-526b-3p	TXNIP	Up		TRAK1
hsa_circ_0002111	Up	hsa-miR-526b-3p	TXNIP	Up		CAPN2
hsa_circ_0002111	Up	hsa-miR-186-5p	TRIM2	Up		ALDH1A3
hsa_circ_0002111	Up	hsa-miR-186-5p	WLS	Up		KRT7
hsa_circ_0002111	Up	hsa-miR-186-5p	IGFBP5	Up		TNFAIP2
hsa_circ_0002111	Up	hsa-miR-186-5p	BHLHE41	Up		LAMC2
hsa_circ_0002111	Up	hsa-miR-548c-3p	ABLIM1	Up		PITX1
hsa_circ_0002111	Up	hsa-miR-548c-3p	BMPR1B	Up		NRP2
hsa_circ_0002111	Up	hsa-miR-548c-3p	LRIG3	Up
hsa_circ_0002111	Up	hsa-miR-548c-3p	LRIG3	Up
hsa_circ_0002111	Up	hsa-miR-548c-3p	SEMA5A	Up
hsa_circ_0002111	Up	hsa-miR-548c-3p	ADM	Up
hsa_circ_0002111	Up	hsa-miR-548c-3p	HS3ST5	Up
hsa_circ_0002111	Up	hsa-miR-513a-3p	PSD3	Up
hsa_circ_0002111	Up	hsa-miR-513a-3p	HS3ST5	Up
hsa_circ_0002111	Up	hsa-miR-338-5p	SOX9	Up
hsa_circ_0002111	Up	hsa-miR-338-5p	SOX9	Up
hsa_circ_0002111	Up	hsa-miR-338-5p	ADM	Up
hsa_circ_0002111	Up	hsa-miR-620	C1orf116	Up
hsa_circ_0002111	Up	hsa-miR-186-3p	FUT9	Up
hsa_circ_0002111	Up	hsa-miR-186-3p	ZNF462	Up
hsa_circ_0002111	Up	hsa-miR-186-3p	PGM2L1	Up
hsa_circ_0002111	Up	hsa-miR-186-3p	TXNIP	Up
hsa_circ_0002111	Up	hsa-miR-186-3p	CD109	Up
hsa_circ_0002111	Up	hsa-miR-526b-5p	SAMD12	Up
hsa_circ_0002111	Up	hsa-miR-188-3p	CYLD	Up
hsa_circ_0002111	Up	hsa-miR-188-3p	CAPN13	Up
hsa_circ_0002111	Up	hsa-miR-1270	IGFBP5	Up
hsa_circ_0002111	Up	hsa-miR-1270	C1orf116	Up
hsa_circ_0002111	Up	hsa-miR-532-3p	LTBP2	Up
hsa_circ_0002111	Up	hsa-miR-556-5p	ABLIM1	Up
hsa_circ_0002111	Up	hsa-miR-556-5p	ABLIM1	Up
hsa_circ_0002111	Up	hsa-miR-556-5p	ABLIM1	Up
hsa_circ_0002111	Up	hsa-miR-556-5p	LRIG3	Up
hsa_circ_0002111	Up	hsa-miR-556-5p	LRIG3	Up
hsa_circ_0004365	Up	hsa-miR-890	TNS4	Up
hsa_circ_0004365	Up	hsa-miR-609	RAP2B	Up
hsa_circ_0004365	Up	hsa-miR-223-5p	TRIM2	Up
hsa_circ_0004365	Up	hsa-miR-223-5p	TRIM2	Up
hsa_circ_0004365	Up	hsa-miR-223-5p	APOL6	Up
hsa_circ_0004365	Up	hsa-miR-223-5p	APOL6	Up
hsa_circ_0004365	Up	hsa-miR-223-3p	LIF	Up
hsa_circ_0004365	Up	hsa-miR-595	GJA1	Up
hsa_circ_0004365	Up	hsa-miR-520g-5p	TNFAIP3	Up
hsa_circ_0004365	Up	hsa-miR-146b-3p	APOL6	Up
hsa_circ_0004365	Up	hsa-miR-874-3p	DUSP4	Up
hsa_circ_0004365	Up	hsa-miR-874-3p	AQP3	Up
hsa_circ_0004365	Up	hsa-miR-874-3p	AQP3	Up
hsa_circ_0004365	Up	hsa-miR-874-3p	APOL6	Up
hsa_circ_0004365	Up	hsa-miR-503-5p	TRAK1	Up
hsa_circ_0074362	Up	hsa-miR-520f-3p	SAMD12	Up
hsa_circ_0074362	Up	hsa-miR-7-5p	CAPN2	Up
hsa_circ_0074362	Up	hsa-miR-7-5p	ALDH1A3	Up
hsa_circ_0074362	Up	hsa-miR-7-5p	KRT7	Up
hsa_circ_0074362	Up	hsa-miR-7-5p	TNFAIP2	Up
hsa_circ_0074362	Up	hsa-miR-7-5p	LAMC2	Up
hsa_circ_0074362	Up	hsa-miR-7-5p	IGFBP5	Up
hsa_circ_0074362	Up	hsa-miR-7-5p	IGFBP5	Up
hsa_circ_0074362	Up	hsa-miR-346	LIF	Up
hsa_circ_0074362	Up	hsa-miR-331-3p	PITX1	Up
hsa_circ_0074362	Up	hsa-miR-331-3p	SH3PXD2A	Up
hsa_circ_0074362	Up	hsa-miR-331-3p	ABLIM1	Up
hsa_circ_0074362	Up	hsa-miR-331-3p	APOL6	Up
hsa_circ_0074362	Up	hsa-miR-331-3p	IGFBP5	Up
hsa_circ_0074362	Up	hsa-miR-331-3p	NRP2	Up
hsa_circ_0074362	Up	hsa-miR-331-3p	NRP2	Up

## Sheet: CircRNA_up_mRNA_up_TFs
Genelist	Term	Overlap	P-value	Adjusted P-value	Old P-value	Old Adjusted P-value	Odds Ratio	Combined Score	Genes
FUT9	SUZ12 CHEA	18/1684	7.75973e-08	5.19902e-06	0	0	5.98592	97.9999	SEMA5A;DUSP4;NRP2;IGFBP5;NPR1;RIPK4;BHLHE41;TNFAIP2;ADM;LTBP2;HS3ST5;FBXO32;NDRG1;LFNG;ALDH1A3;SOX9;PITX1;WLS
SAMD12	SMAD4 CHEA	10/584	1.81301e-06	6.07357e-05	0	0	8.23277	108.842	SEMA5A;ZNF462;NRP2;ABLIM1;SH3PXD2A;LTBP2;LRIG3;TNS4;NDRG1;BCAS1
HLA-DRB1	TP63 CHEA	12/1399	0.000161	0.00359567	0	0	4.1178	35.9653	LFNG;DUSP4;ZNF462;ABLIM1;SH3PXD2A;PSD3;RIPK4;LAMC2;TRAK1;FBXO32;NDRG1;WLS
TRIM38	AR CHEA	8/1095	0.00614802	0.102979	0	0	3.22834	16.4375	C1ORF116;SH3PXD2A;FUT9;TRIM2;SOX9;SAMD12;NDRG1;WLS
CAPN13	FOXP2 ENCODE	3/178	0.0105565	0.113676	0	0	7.06214	32.1399	DUSP4;FBXO32;NDRG1
SH3PXD2A	KLF4 CHEA	7/987	0.0121332	0.113676	0	0	3.07938	13.5856	LFNG;NRP2;IGFBP5;CD109;TXNIP;ADM;NDRG1
PARM1	GATA2 CHEA	6/772	0.0133368	0.113676	0	0	3.33908	14.4156	CAPN13;CYLD;SH3PXD2A;CAPN2;TXNIP;BCAS1
SIGLEC15	SOX2 CHEA	6/775	0.0135733	0.113676	0	0	3.32553	14.2986	NRP2;GJA1;ACP6;CD109;AQP3;BCAS1
BCAS1	NANOG CHEA	5/595	0.0174653	0.13002	0	0	3.56651	14.4356	GJA1;FUT9;ACP6;TRIM2;LRIG3
C1orf116	TP53 CHEA	3/319	0.0477489	0.317872	0	0	3.88311	11.8116	RAP2B;LIF;LRIG3
TXNIP	ERG CHEA	2/144	0.0521879	0.317872	0	0	5.6933	16.8118	DUSP4;NDRG1
AQP3	STAT3 CHEA	2/177	0.0749161	0.406109	0	0	4.61201	11.9515	NRP2;ABLIM1
LFNG	FOS ENCODE	4/637	0.0787972	0.406109	0	0	2.59702	6.59871	CYLD;RAP2B;CAPN2;TXNIP
NDRG1	TRIM28 CHEA	2/210	0.100188	0.479471	0	0	3.87382	8.91253	RAP2B;SOX9
ACP6	RUNX1 CHEA	6/1294	0.109881	0.490804	0	0	1.93178	4.26605	DUSP4;ABLIM1;RAP2B;APOL6;LIF;TNFAIP3
PGM2L1	NFE2L2 CHEA	5/1022	0.117915	0.493769	0	0	2.02343	4.32567	DUSP4;GJA1;APOL6;LAMC2;HS3ST5
FBXO32	POU5F1 CHEA	2/261	0.143008	0.521409	0	0	3.10299	6.03485	GJA1;ACP6
NPR1	IRF1 ENCODE	2/263	0.144761	0.521409	0	0	3.0789	5.9505	APOL6;TRIM38
RIPK4	GATA1 CHEA	4/807	0.149565	0.521409	0	0	2.0292	3.85553	CYLD;C1ORF116;ABLIM1;SH3PXD2A
APOL6	PPARG CHEA	3/535	0.155645	0.521409	0	0	2.28113	4.24332	RAP2B;TNFAIP3;LTBP2
TNS4	PPARD CHEA	2/285	0.164325	0.524274	0	0	2.83637	5.12224	KRT7;TXNIP
CYLD	VDR CHEA	1976-01-01	0.176682	0.538076	0	0	5.29973	9.18659	TRIM38
DCBLD2	FOXA2 ENCODE	2/316	0.192628	0.561133	0	0	2.55232	4.20366	LFNG;RIPK4
IGFBP5	REST CHEA	5/1280	0.226136	0.631296	0	0	1.59199	2.36668	CYLD;PARM1;PSD3;ADM;BMPR1B
TRIM2	TCF3 CHEA	4/1006	0.253818	0.680231	0	0	1.60929	2.20656	GJA1;C1ORF116;FUT9;ACP6
WLS	CEBPB ENCODE	1/144	0.308568	0.781504	0	0	2.77007	3.25708	FBXO32
BHLHE41	ESR1 CHEA	1/154	0.326128	0.781504	0	0	2.58771	2.89945	SH3PXD2A
ABLIM1	ETS1 ENCODE	1/156	0.329587	0.781504	0	0	2.55406	2.8348	PGM2L1
BMPR1B	MYOD1 ENCODE	1/166	0.346622	0.781504	0	0	2.39806	2.54079	RAP2B
LRIG3	RELA ENCODE	2/484	0.350815	0.781504	0	0	1.64849	1.72678	CYLD;TNFAIP3
SEMA5A	HDAC2 ENCODE	1/175	0.361591	0.781504	0	0	2.27299	2.31218	RAP2B
ADM	FOSL2 ENCODE	1/196	0.395223	0.810504	0	0	2.02605	1.88079	TNFAIP3
HS3ST5	RAD21 ENCODE	4/1265	0.404846	0.810504	0	0	1.26128	1.14051	PARM1;IGFBP5;NPR1;TNFAIP3
PSD3	HNF4A ENCODE	4/1276	0.411301	0.810504	0	0	1.24963	1.11021	CYLD;SH3PXD2A;RIPK4;TNFAIP3
SOX9	MYC CHEA	2/573	0.431546	0.81947	0	0	1.38518	1.16408	GJA1;FUT9
ZNF462	TCF7L2 ENCODE	2/583	0.440312	0.81947	0	0	1.36064	1.11609	DUSP4;PSD3
CD109	EZH2 CHEA	1/237	0.455955	0.825649	0	0	1.67059	1.31202	PITX1
LTBP2	CTCF ENCODE	5/1790	0.485182	0.851955	0	0	1.10608	0.799948	SEMA5A;PARM1;NPR1;TNFAIP3;LTBP2
RAP2B	USF1 ENCODE	4/1423	0.495914	0.851955	0	0	1.11136	0.779456	BHLHE41;TNFAIP3;LRIG3;FBXO32
LIF	SP1 ENCODE	2/707	0.542601	0.89297	0	0	1.11414	0.681165	CYLD;RAP2B
GJA1	SIN3A ENCODE	3/1131	0.556582	0.89297	0	0	1.04283	0.611038	RAP2B;FBXO32;NDRG1
TNFAIP3	SPI1 ENCODE	4/1540	0.559772	0.89297	0	0	1.02022	0.591959	LFNG;RAP2B;TRIM2;TRIM38
DUSP4	BHLHE40 ENCODE	1/348	0.59194	0.912564	0	0	1.1298	0.592411	TNFAIP3
TRAK1	SALL4 CHEA	1/355	0.599296	0.912564	0	0	1.10706	0.566815	GJA1
CAPN2	ZBTB7A ENCODE	2184-05-01	0.66739	0.99367	0	0	0.886426	0.358453	RAP2B;NPR1;TNFAIP3;ADM;NDRG1
ALDH1A3	RFX5 ENCODE	1/559	0.764862	0.99991	0	0	0.695018	0.186307	RAP2B
KRT7	SIX5 ENCODE	2/1094	0.776112	0.99991	0	0	0.704829	0.178645	ACP6;PGM2L1
TNFAIP2	MAX ENCODE	2073-04-01	0.788672	0.99991	0	0	0.735477	0.174605	TNFAIP3;TXNIP;FBXO32;NDRG1
LAMC2	SMC3 ENCODE	2/1181	0.81192	0.99991	0	0	0.649807	0.13539	NPR1;LTBP2
PITX1	IRF3 ENCODE	1/663	0.821201	0.99991	0	0	0.582689	0.114783	CYLD
NRP2	NFYA ENCODE	2250-04-01	0.840398	0.99991	0	0	0.67081	0.11664	CYLD;RAP2B;TXNIP;DCBLD2
SUZ12	STAT3 ENCODE	1/725	0.848245	0.99991	0	0	0.531077	0.0874081	APOL6
SMAD4	CEBPD ENCODE	1/734	0.851821	0.99991	0	0	0.524311	0.0840884	TXNIP
TP63	TCF3 ENCODE	1/840	0.888203	0.99991	0	0	0.455542	0.0540068	RAP2B
AR	ZMIZ1 ENCODE	1/914	0.908249	0.99991	0	0	0.416999	0.0401305	NDRG1
FOXP2	USF2 ENCODE	1/965	0.919967	0.99991	0	0	0.39388	0.0328565	TNFAIP3
KLF4	SP2 ENCODE	1/994	0.925962	0.99991	0	0	0.381793	0.0293684	CYLD
GATA2	UBTF ENCODE	2/1631	0.928064	0.99991	0	0	0.459027	0.0342683	CAPN2;DCBLD2
SOX2	SPI1 CHEA	1/1056	0.93734	0.99991	0	0	0.35818	0.0231776	TNFAIP3
NANOG	ELF1 ENCODE	2483-03-01	0.960959	0.99991	0	0	0.440247	0.0175324	RAP2B;TRIM38;FBXO32
TP53	PBX3 ENCODE	1/1269	0.964826	0.99991	0	0	0.294653	0.0105508	RAP2B
	NFYB ENCODE	3715-05-01	0.971962	0.99991	0	0	0.475771	0.0135303	CYLD;RAP2B;TXNIP;AQP3;DCBLD2
	ATF2 ENCODE	2852-02-01	0.996318	0.99991	0	0	0.244884	0.00090338	TXNIP;TRIM38
	BRCA1 ENCODE	3218-02-01	0.998607	0.99991	0	0	0.212369	0.000295971	RAP2B;TXNIP
	E2F6 ENCODE	3245-02-01	0.998705	0.99991	0	0	0.210261	0.000272384	RAP2B;PSD3
	YY1 ENCODE	2753-01-01	0.999478	0.99991	0	0	0.124978	6.52655e-05	CYLD
	TAF1 ENCODE	3346-01-01	0.99991	0.99991	0	0	0.0992765	8.92744e-06	RAP2B

## Sheet: CircRNA_up_mRNA_up_Hallmarks
Term	Overlap	P-value	Adjusted P-value	Old P-value	Old Adjusted P-value	Odds Ratio	Combined Score	Genes
Interferon Gamma Response	5/200	0.000153788	0.00222992	0	0	11.0111	96.6772	APOL6;TNFAIP2;TNFAIP3;TXNIP;HLA-DRB1
KRAS Signaling Up	5/200	0.000153788	0.00222992	0	0	11.0111	96.6772	ALDH1A3;LIF;TNFAIP3;SOX9;DCBLD2
TNF-alpha Signaling via NF-kB	4/200	0.00167955	0.0121767	0	0	8.57707	54.8009	DUSP4;TNFAIP2;LIF;TNFAIP3
p53 Pathway	4/200	0.00167955	0.0121767	0	0	8.57707	54.8009	RAP2B;LIF;TXNIP;NDRG1
Androgen Response	3/100	0.0021223	0.0123093	0	0	12.7912	78.7333	ALDH1A3;BMPR1B;NDRG1
IL-2/STAT5 Signaling	3/199	0.0142373	0.0418429	0	0	6.29879	26.7817	LIF;NDRG1;WLS
Hypoxia	3/200	0.0144286	0.0418429	0	0	6.2665	26.5608	TNFAIP3;ADM;NDRG1
Estrogen Response Early	3/200	0.0144286	0.0418429	0	0	6.2665	26.5608	GJA1;ABLIM1;AQP3
Epithelial Mesenchymal Transition	3/200	0.0144286	0.0418429	0	0	6.2665	26.5608	GJA1;TNFAIP3;LAMC2
Inflammatory Response	3/200	0.0144286	0.0418429	0	0	6.2665	26.5608	LIF;ADM;DCBLD2
UV Response Dn	2/144	0.0521879	0.137586	0	0	5.6933	16.8118	GJA1;IGFBP5
Apoptosis	2/161	0.0635424	0.153561	0	0	5.08022	14.0013	CYLD;TXNIP
Notch Signaling	1932-01-01	0.0785137	0.175146	0	0	12.8503	32.6974	LFNG
Hedgehog Signaling	1936-01-01	0.0878926	0.178437	0	0	11.3794	27.6707	NRP2
KRAS Signaling Dn	2/200	0.092295	0.178437	0	0	4.07153	9.7015	LFNG;BMPR1B
Apical Surface	1944-01-01	0.106371	0.192797	0	0	9.2586	20.7469	DCBLD2
TGF-beta Signaling	1954-01-01	0.128952	0.219978	0	0	7.50792	15.3786	LTBP2
Interferon Alpha Response	1997-01-01	0.219845	0.354194	0	0	4.13604	6.26541	TXNIP
Coagulation	1/138	0.297818	0.40143	0	0	2.89226	3.50332	CAPN2
Fatty Acid Metabolism	1/158	0.333028	0.40143	0	0	2.52127	2.77221	BMPR1B
UV Response Up	1/158	0.333028	0.40143	0	0	2.52127	2.77221	AQP3
Estrogen Response Late	1/200	0.40143	0.40143	0	0	1.98492	1.81169	LAMC2
Myogenesis	1/200	0.40143	0.40143	0	0	1.98492	1.81169	ABLIM1
Apical Junction	1/200	0.40143	0.40143	0	0	1.98492	1.81169	LAMC2
Complement	1/200	0.40143	0.40143	0	0	1.98492	1.81169	TNFAIP3
mTORC1 Signaling	1/200	0.40143	0.40143	0	0	1.98492	1.81169	IGFBP5
Glycolysis	1/200	0.40143	0.40143	0	0	1.98492	1.81169	SOX9
heme Metabolism	1/200	0.40143	0.40143	0	0	1.98492	1.81169	AQP3
Allograft Rejection	1/200	0.40143	0.40143	0	0	1.98492	1.81169	LIF

## Sheet: BioProcess_STRINGDB_Fig7c
Genelist	#term ID	term description	observed gene count	background gene count	strength	false discovery rate	matching proteins in your network (IDs)	matching proteins in your network (labels)	Biological Process_STRINGDB Protein-Protein interactions
FUT9	GO:0009653	Anatomical structure morphogenesis	23	2165	0.61	1.68e-05	9606.ENSP00000222725,9606.ENSP00000233813,9606.ENSP00000240100,9606.ENSP00000245479,9606.ENSP00000249075,9606.ENSP00000264144,9606.ENSP00000265340,9606.ENSP00000277895,9606.ENSP00000282561,9606.ENSP00000287097,9606.ENSP00000295006,9606.ENSP00000297991,9606.ENSP00000326759,9606.ENSP00000328998,9606.ENSP00000332256,9606.ENSP00000332454,9606.ENSP00000346829,9606.ENSP00000348215,9606.ENSP00000353582,…	LFNG,IGFBP5,DUSP4,SOX9,LIF,LAMC2,PITX1,ABLIM1,GJA1,CD109,CAPN2,AQP3,LRIG3,TRAK1,ALDH1A3,RIPK4,WLS,SH3PXD2A,NRP2,SEMA5A,BMPR1B,ADM,TNFAIP2
SAMD12	GO:0007275	Multicellular organism development	32	5023	0.39	0.00025	9606.ENSP00000222725,9606.ENSP00000233813,9606.ENSP00000240100,9606.ENSP00000242728,9606.ENSP00000245479,9606.ENSP00000249075,9606.ENSP00000264144,9606.ENSP00000265340,9606.ENSP00000277895,9606.ENSP00000282561,9606.ENSP00000287097,9606.ENSP00000295006,9606.ENSP00000297991,9606.ENSP00000302599,9606.ENSP00000326759,9606.ENSP00000328998,9606.ENSP00000329243,9606.ENSP00000332256,9606.ENSP00000346829,…	LFNG,IGFBP5,DUSP4,BHLHE41,SOX9,LIF,LAMC2,PITX1,ABLIM1,GJA1,CD109,CAPN2,AQP3,FUT9,LRIG3,TRAK1,KRT7,ALDH1A3,WLS,SH3PXD2A,HLA-DRB1,NRP2,SEMA5A,BCAS1,CYLD,BMPR1B,NDRG1,ADM,TNFAIP2,TXNIP,ACP6,TNFAIP3
HLA-DRB1	GO:0048731	System development	30	4426	0.42	0.00025	9606.ENSP00000222725,9606.ENSP00000233813,9606.ENSP00000242728,9606.ENSP00000245479,9606.ENSP00000249075,9606.ENSP00000264144,9606.ENSP00000265340,9606.ENSP00000277895,9606.ENSP00000282561,9606.ENSP00000287097,9606.ENSP00000297991,9606.ENSP00000302599,9606.ENSP00000326759,9606.ENSP00000328998,9606.ENSP00000329243,9606.ENSP00000332256,9606.ENSP00000346829,9606.ENSP00000348215,9606.ENSP00000353099,…	LFNG,IGFBP5,BHLHE41,SOX9,LIF,LAMC2,PITX1,ABLIM1,GJA1,CD109,AQP3,FUT9,LRIG3,TRAK1,KRT7,ALDH1A3,WLS,SH3PXD2A,HLA-DRB1,NRP2,SEMA5A,BCAS1,CYLD,BMPR1B,NDRG1,ADM,TNFAIP2,TXNIP,ACP6,TNFAIP3
TRIM38	GO:0048856	Anatomical structure development	33	5402	0.37	0.00025	9606.ENSP00000222725,9606.ENSP00000233813,9606.ENSP00000240100,9606.ENSP00000242728,9606.ENSP00000245479,9606.ENSP00000249075,9606.ENSP00000264144,9606.ENSP00000265340,9606.ENSP00000277895,9606.ENSP00000282561,9606.ENSP00000287097,9606.ENSP00000295006,9606.ENSP00000297991,9606.ENSP00000302599,9606.ENSP00000326759,9606.ENSP00000328998,9606.ENSP00000329243,9606.ENSP00000332256,9606.ENSP00000332454,…	LFNG,IGFBP5,DUSP4,BHLHE41,SOX9,LIF,LAMC2,PITX1,ABLIM1,GJA1,CD109,CAPN2,AQP3,FUT9,LRIG3,TRAK1,KRT7,ALDH1A3,RIPK4,WLS,SH3PXD2A,HLA-DRB1,NRP2,SEMA5A,BCAS1,CYLD,BMPR1B,NDRG1,ADM,TNFAIP2,TXNIP,ACP6,TNFAIP3
CAPN13	GO:0009888	Tissue development	18	1760	0.59	0.00083	9606.ENSP00000222725,9606.ENSP00000233813,9606.ENSP00000240100,9606.ENSP00000245479,9606.ENSP00000249075,9606.ENSP00000264144,9606.ENSP00000265340,9606.ENSP00000282561,9606.ENSP00000287097,9606.ENSP00000329243,9606.ENSP00000332256,9606.ENSP00000332454,9606.ENSP00000346829,9606.ENSP00000353099,9606.ENSP00000353582,9606.ENSP00000401907,9606.ENSP00000436607,9606.ENSP00000462521	LFNG,IGFBP5,DUSP4,SOX9,LIF,LAMC2,PITX1,GJA1,CD109,KRT7,ALDH1A3,RIPK4,WLS,HLA-DRB1,NRP2,BMPR1B,ADM,TXNIP
SH3PXD2A	GO:0008285	Negative regulation of cell population proliferation	11	696	0.78	0.0036	9606.ENSP00000233813,9606.ENSP00000245479,9606.ENSP00000249075,9606.ENSP00000282561,9606.ENSP00000287097,9606.ENSP00000353099,9606.ENSP00000357669,9606.ENSP00000401907,9606.ENSP00000404854,9606.ENSP00000436607,9606.ENSP00000481570	IGFBP5,SOX9,LIF,GJA1,CD109,HLA-DRB1,NPR1,BMPR1B,NDRG1,ADM,TNFAIP3
PARM1	GO:0048513	Animal organ development	23	3197	0.44	0.0036	9606.ENSP00000222725,9606.ENSP00000233813,9606.ENSP00000245479,9606.ENSP00000249075,9606.ENSP00000264144,9606.ENSP00000265340,9606.ENSP00000277895,9606.ENSP00000282561,9606.ENSP00000287097,9606.ENSP00000297991,9606.ENSP00000326759,9606.ENSP00000329243,9606.ENSP00000332256,9606.ENSP00000346829,9606.ENSP00000348215,9606.ENSP00000353099,9606.ENSP00000353582,9606.ENSP00000371936,9606.ENSP00000392025,…	LFNG,IGFBP5,SOX9,LIF,LAMC2,PITX1,ABLIM1,GJA1,CD109,AQP3,LRIG3,KRT7,ALDH1A3,WLS,SH3PXD2A,HLA-DRB1,NRP2,SEMA5A,CYLD,BMPR1B,ADM,TXNIP,ACP6
SIGLEC15	GO:0051239	Regulation of multicellular organismal process	23	3227	0.44	0.0036	9606.ENSP00000222725,9606.ENSP00000233813,9606.ENSP00000242728,9606.ENSP00000245479,9606.ENSP00000249075,9606.ENSP00000282561,9606.ENSP00000287097,9606.ENSP00000295006,9606.ENSP00000297991,9606.ENSP00000302599,9606.ENSP00000328998,9606.ENSP00000349596,9606.ENSP00000353099,9606.ENSP00000353582,9606.ENSP00000357669,9606.ENSP00000371936,9606.ENSP00000374125,9606.ENSP00000392025,9606.ENSP00000401907,…	LFNG,IGFBP5,BHLHE41,SOX9,LIF,GJA1,CD109,CAPN2,AQP3,FUT9,TRAK1,TRIM38,HLA-DRB1,NRP2,NPR1,SEMA5A,SIGLEC15,CYLD,BMPR1B,HS3ST5,FBXO32,ADM,TNFAIP3
BCAS1	GO:0048646	Anatomical structure formation involved in morphogenesis	12	883	0.72	0.0041	9606.ENSP00000222725,9606.ENSP00000240100,9606.ENSP00000245479,9606.ENSP00000287097,9606.ENSP00000295006,9606.ENSP00000332256,9606.ENSP00000346829,9606.ENSP00000348215,9606.ENSP00000353582,9606.ENSP00000371936,9606.ENSP00000436607,9606.ENSP00000452634	LFNG,DUSP4,SOX9,CD109,CAPN2,ALDH1A3,WLS,SH3PXD2A,NRP2,SEMA5A,ADM,TNFAIP2
C1orf116	GO:0030154	Cell differentiation	24	3702	0.4	0.0077	9606.ENSP00000222725,9606.ENSP00000233813,9606.ENSP00000242728,9606.ENSP00000245479,9606.ENSP00000249075,9606.ENSP00000264144,9606.ENSP00000265340,9606.ENSP00000282561,9606.ENSP00000287097,9606.ENSP00000295006,9606.ENSP00000302599,9606.ENSP00000328998,9606.ENSP00000329243,9606.ENSP00000348215,9606.ENSP00000353099,9606.ENSP00000353582,9606.ENSP00000371936,9606.ENSP00000392025,9606.ENSP00000401907,…	LFNG,IGFBP5,BHLHE41,SOX9,LIF,LAMC2,PITX1,GJA1,CD109,CAPN2,FUT9,TRAK1,KRT7,SH3PXD2A,HLA-DRB1,NRP2,SEMA5A,CYLD,BMPR1B,NDRG1,ADM,TNFAIP2,TXNIP,ACP6
TXNIP	GO:0009887	Animal organ morphogenesis	12	967	0.68	0.0085	9606.ENSP00000222725,9606.ENSP00000233813,9606.ENSP00000245479,9606.ENSP00000249075,9606.ENSP00000264144,9606.ENSP00000277895,9606.ENSP00000297991,9606.ENSP00000326759,9606.ENSP00000332256,9606.ENSP00000353582,9606.ENSP00000401907,9606.ENSP00000436607	LFNG,IGFBP5,SOX9,LIF,LAMC2,ABLIM1,AQP3,LRIG3,ALDH1A3,NRP2,BMPR1B,ADM
AQP3	GO:0032501	Multicellular organismal process	34	6933	0.27	0.0085	9606.ENSP00000222725,9606.ENSP00000233813,9606.ENSP00000240100,9606.ENSP00000242728,9606.ENSP00000245479,9606.ENSP00000249075,9606.ENSP00000264144,9606.ENSP00000265340,9606.ENSP00000277895,9606.ENSP00000282561,9606.ENSP00000287097,9606.ENSP00000295006,9606.ENSP00000297991,9606.ENSP00000302599,9606.ENSP00000319096,9606.ENSP00000326759,9606.ENSP00000328998,9606.ENSP00000329243,9606.ENSP00000332256,…	LFNG,IGFBP5,DUSP4,BHLHE41,SOX9,LIF,LAMC2,PITX1,ABLIM1,GJA1,CD109,CAPN2,AQP3,FUT9,RAP2B,LRIG3,TRAK1,KRT7,ALDH1A3,WLS,SH3PXD2A,HLA-DRB1,NRP2,NPR1,SEMA5A,BCAS1,CYLD,BMPR1B,NDRG1,ADM,TNFAIP2,TXNIP,ACP6,TNFAIP3
LFNG	GO:0009790	Embryo development	12	1002	0.66	0.0097	9606.ENSP00000222725,9606.ENSP00000240100,9606.ENSP00000245479,9606.ENSP00000249075,9606.ENSP00000265340,9606.ENSP00000295006,9606.ENSP00000326759,9606.ENSP00000332256,9606.ENSP00000346829,9606.ENSP00000348215,9606.ENSP00000353582,9606.ENSP00000436607	LFNG,DUSP4,SOX9,LIF,PITX1,CAPN2,LRIG3,ALDH1A3,WLS,SH3PXD2A,NRP2,ADM
NDRG1	GO:0042127	Regulation of cell population proliferation	15	1642	0.54	0.014	9606.ENSP00000233813,9606.ENSP00000245479,9606.ENSP00000249075,9606.ENSP00000264144,9606.ENSP00000282561,9606.ENSP00000287097,9606.ENSP00000353099,9606.ENSP00000353582,9606.ENSP00000357669,9606.ENSP00000371936,9606.ENSP00000401907,9606.ENSP00000404854,9606.ENSP00000436607,9606.ENSP00000462521,9606.ENSP00000481570	IGFBP5,SOX9,LIF,LAMC2,GJA1,CD109,HLA-DRB1,NRP2,NPR1,SEMA5A,BMPR1B,NDRG1,ADM,TXNIP,TNFAIP3
ACP6	GO:0045595	Regulation of cell differentiation	16	1874	0.52	0.014	9606.ENSP00000233813,9606.ENSP00000242728,9606.ENSP00000245479,9606.ENSP00000249075,9606.ENSP00000282561,9606.ENSP00000287097,9606.ENSP00000295006,9606.ENSP00000297991,9606.ENSP00000302599,9606.ENSP00000328998,9606.ENSP00000353099,9606.ENSP00000371936,9606.ENSP00000374125,9606.ENSP00000392025,9606.ENSP00000401907,9606.ENSP00000436607	IGFBP5,BHLHE41,SOX9,LIF,GJA1,CD109,CAPN2,AQP3,FUT9,TRAK1,HLA-DRB1,SEMA5A,SIGLEC15,CYLD,BMPR1B,ADM
PGM2L1	GO:2000026	Regulation of multicellular organismal development	17	2096	0.49	0.014	9606.ENSP00000222725,9606.ENSP00000242728,9606.ENSP00000245479,9606.ENSP00000249075,9606.ENSP00000282561,9606.ENSP00000287097,9606.ENSP00000297991,9606.ENSP00000302599,9606.ENSP00000328998,9606.ENSP00000353099,9606.ENSP00000357669,9606.ENSP00000371936,9606.ENSP00000374125,9606.ENSP00000392025,9606.ENSP00000401907,9606.ENSP00000436607,9606.ENSP00000481570	LFNG,BHLHE41,SOX9,LIF,GJA1,CD109,AQP3,FUT9,TRAK1,HLA-DRB1,NPR1,SEMA5A,SIGLEC15,CYLD,BMPR1B,ADM,TNFAIP3
FBXO32	GO:0050793	Regulation of developmental process	19	2648	0.44	0.0183	9606.ENSP00000222725,9606.ENSP00000233813,9606.ENSP00000242728,9606.ENSP00000245479,9606.ENSP00000249075,9606.ENSP00000282561,9606.ENSP00000287097,9606.ENSP00000295006,9606.ENSP00000297991,9606.ENSP00000302599,9606.ENSP00000328998,9606.ENSP00000353099,9606.ENSP00000357669,9606.ENSP00000371936,9606.ENSP00000374125,9606.ENSP00000392025,9606.ENSP00000401907,9606.ENSP00000436607,9606.ENSP00000481570	LFNG,IGFBP5,BHLHE41,SOX9,LIF,GJA1,CD109,CAPN2,AQP3,FUT9,TRAK1,HLA-DRB1,NPR1,SEMA5A,SIGLEC15,CYLD,BMPR1B,ADM,TNFAIP3
NPR1	GO:0045597	Positive regulation of cell differentiation	11	993	0.63	0.0378	9606.ENSP00000245479,9606.ENSP00000249075,9606.ENSP00000282561,9606.ENSP00000295006,9606.ENSP00000302599,9606.ENSP00000328998,9606.ENSP00000353099,9606.ENSP00000371936,9606.ENSP00000392025,9606.ENSP00000401907,9606.ENSP00000436607	SOX9,LIF,GJA1,CAPN2,FUT9,TRAK1,HLA-DRB1,SEMA5A,CYLD,BMPR1B,ADM
RIPK4
APOL6
TNS4
CYLD
DCBLD2
IGFBP5
TRIM2
WLS
BHLHE41
ABLIM1
BMPR1B
LRIG3
SEMA5A
ADM
HS3ST5
PSD3
SOX9
ZNF462
CD109
LTBP2
RAP2B
LIF
GJA1
TNFAIP3
DUSP4
TRAK1
CAPN2
ALDH1A3
KRT7
TNFAIP2
LAMC2
PITX1
NRP2
SUZ12
SMAD4
TP63
AR
FOXP2
KLF4
GATA2
SOX2
NANOG
TP53

## Sheet: KEGG_STRINGDB
Genelist (plus pluripotency associated TFs)	Description	#term ID	term description	observed gene count	background gene count	strength	false discovery rate	matching proteins in your network (IDs)	matching proteins in your network (labels)
FUT9	CircRNAup_mRNAup_Fig. 7d	hsa04550	Signaling pathways regulating pluripotency of stem cells	5	140	1.06	0.0398	9606.ENSP00000229307,9606.ENSP00000249075,9606.ENSP00000323588,9606.ENSP00000341551,9606.ENSP00000401907	NANOG,LIF,SOX2,SMAD4,BMPR1B
SAMD12	CircRNAup_mRNAup_Fig. 7d
HLA-DRB1	CircRNAup_mRNAup_Fig. 7d
TRIM38	CircRNAup_mRNAup_Fig. 7d
CAPN13	CircRNAup_mRNAup_Fig. 7d
SH3PXD2A	CircRNAup_mRNAup_Fig. 7d
PARM1	CircRNAup_mRNAup_Fig. 7d
SIGLEC15	CircRNAup_mRNAup_Fig. 7d
BCAS1	CircRNAup_mRNAup_Fig. 7d
C1orf116	CircRNAup_mRNAup_Fig. 7d
TXNIP	CircRNAup_mRNAup_Fig. 7d
AQP3	CircRNAup_mRNAup_Fig. 7d
LFNG	CircRNAup_mRNAup_Fig. 7d
NDRG1	CircRNAup_mRNAup_Fig. 7d
ACP6	CircRNAup_mRNAup_Fig. 7d
PGM2L1	CircRNAup_mRNAup_Fig. 7d
FBXO32	CircRNAup_mRNAup_Fig. 7d
NPR1	CircRNAup_mRNAup_Fig. 7d
RIPK4	CircRNAup_mRNAup_Fig. 7d
APOL6	CircRNAup_mRNAup_Fig. 7d
TNS4	CircRNAup_mRNAup_Fig. 7d
CYLD	CircRNAup_mRNAup_Fig. 7d
DCBLD2	CircRNAup_mRNAup_Fig. 7d
IGFBP5	CircRNAup_mRNAup_Fig. 7d
TRIM2	CircRNAup_mRNAup_Fig. 7d
WLS	CircRNAup_mRNAup_Fig. 7d
BHLHE41	CircRNAup_mRNAup_Fig. 7d
ABLIM1	CircRNAup_mRNAup_Fig. 7d
BMPR1B	CircRNAup_mRNAup_Fig. 7d
LRIG3	CircRNAup_mRNAup_Fig. 7d
SEMA5A	CircRNAup_mRNAup_Fig. 7d
ADM	CircRNAup_mRNAup_Fig. 7d
HS3ST5	CircRNAup_mRNAup_Fig. 7d
PSD3	CircRNAup_mRNAup_Fig. 7d
SOX9	CircRNAup_mRNAup_Fig. 7d
ZNF462	CircRNAup_mRNAup_Fig. 7d
CD109	CircRNAup_mRNAup_Fig. 7d
LTBP2	CircRNAup_mRNAup_Fig. 7d
RAP2B	CircRNAup_mRNAup_Fig. 7d
LIF	CircRNAup_mRNAup_Fig. 7d
GJA1	CircRNAup_mRNAup_Fig. 7d
TNFAIP3	CircRNAup_mRNAup_Fig. 7d
DUSP4	CircRNAup_mRNAup_Fig. 7d
TRAK1	CircRNAup_mRNAup_Fig. 7d
CAPN2	CircRNAup_mRNAup_Fig. 7d
ALDH1A3	CircRNAup_mRNAup_Fig. 7d
KRT7	CircRNAup_mRNAup_Fig. 7d
TNFAIP2	CircRNAup_mRNAup_Fig. 7d
LAMC2	CircRNAup_mRNAup_Fig. 7d
PITX1	CircRNAup_mRNAup_Fig. 7d
NRP2	CircRNAup_mRNAup_Fig. 7d
SUZ12	TF_Fig. 7d
SMAD4	TF_Fig. 7d
TP63	TF_Fig. 7d
AR	TF_Fig. 7d
FOXP2	TF_Fig. 7d
KLF4	TF_Fig. 7d
GATA2	TF_Fig. 7d
SOX2	TF_Fig. 7d
NANOG	TF_Fig. 7d
TP53	TF_Fig. 7d

## Sheet: REACTOME_KEGG_STRINGDB
Genelist (plus pluripotency associated TFs)	Description		#term ID	term description	observed gene count	background gene count	strength	false discovery rate	matching proteins in your network (IDs)	matching proteins in your network (labels)
FUT9	CircRNAup_mRNAup_Fig. 7d		HSA-452723	Transcriptional regulation of pluripotent stem cells	4	24	1.73	0.0284	9606.ENSP00000229307,9606.ENSP00000323588,9606.ENSP00000341551,9606.ENSP00000363804	NANOG,SOX2,SMAD4,KLF4
SAMD12	CircRNAup_mRNAup_Fig. 7d
HLA-DRB1	CircRNAup_mRNAup_Fig. 7d
TRIM38	CircRNAup_mRNAup_Fig. 7d
CAPN13	CircRNAup_mRNAup_Fig. 7d
SH3PXD2A	CircRNAup_mRNAup_Fig. 7d
PARM1	CircRNAup_mRNAup_Fig. 7d
SIGLEC15	CircRNAup_mRNAup_Fig. 7d
BCAS1	CircRNAup_mRNAup_Fig. 7d
C1orf116	CircRNAup_mRNAup_Fig. 7d
TXNIP	CircRNAup_mRNAup_Fig. 7d
AQP3	CircRNAup_mRNAup_Fig. 7d
LFNG	CircRNAup_mRNAup_Fig. 7d
NDRG1	CircRNAup_mRNAup_Fig. 7d
ACP6	CircRNAup_mRNAup_Fig. 7d
PGM2L1	CircRNAup_mRNAup_Fig. 7d
FBXO32	CircRNAup_mRNAup_Fig. 7d
NPR1	CircRNAup_mRNAup_Fig. 7d
RIPK4	CircRNAup_mRNAup_Fig. 7d
APOL6	CircRNAup_mRNAup_Fig. 7d
TNS4	CircRNAup_mRNAup_Fig. 7d
CYLD	CircRNAup_mRNAup_Fig. 7d
DCBLD2	CircRNAup_mRNAup_Fig. 7d
IGFBP5	CircRNAup_mRNAup_Fig. 7d
TRIM2	CircRNAup_mRNAup_Fig. 7d
WLS	CircRNAup_mRNAup_Fig. 7d
BHLHE41	CircRNAup_mRNAup_Fig. 7d
ABLIM1	CircRNAup_mRNAup_Fig. 7d
BMPR1B	CircRNAup_mRNAup_Fig. 7d
LRIG3	CircRNAup_mRNAup_Fig. 7d
SEMA5A	CircRNAup_mRNAup_Fig. 7d
ADM	CircRNAup_mRNAup_Fig. 7d
HS3ST5	CircRNAup_mRNAup_Fig. 7d
PSD3	CircRNAup_mRNAup_Fig. 7d
SOX9	CircRNAup_mRNAup_Fig. 7d
ZNF462	CircRNAup_mRNAup_Fig. 7d
CD109	CircRNAup_mRNAup_Fig. 7d
LTBP2	CircRNAup_mRNAup_Fig. 7d
RAP2B	CircRNAup_mRNAup_Fig. 7d
LIF	CircRNAup_mRNAup_Fig. 7d
GJA1	CircRNAup_mRNAup_Fig. 7d
TNFAIP3	CircRNAup_mRNAup_Fig. 7d
DUSP4	CircRNAup_mRNAup_Fig. 7d
TRAK1	CircRNAup_mRNAup_Fig. 7d
CAPN2	CircRNAup_mRNAup_Fig. 7d
ALDH1A3	CircRNAup_mRNAup_Fig. 7d
KRT7	CircRNAup_mRNAup_Fig. 7d
TNFAIP2	CircRNAup_mRNAup_Fig. 7d
LAMC2	CircRNAup_mRNAup_Fig. 7d
PITX1	CircRNAup_mRNAup_Fig. 7d
NRP2	CircRNAup_mRNAup_Fig. 7d
SUZ12	TF_Fig. 7d
SMAD4	TF_Fig. 7d
TP63	TF_Fig. 7d
AR	TF_Fig. 7d
FOXP2	TF_Fig. 7d
KLF4	TF_Fig. 7d
GATA2	TF_Fig. 7d
SOX2	TF_Fig. 7d
NANOG	TF_Fig. 7d
TP53	TF_Fig. 7d

## Sheet: GO_Bioprocesses_KEGG_STRINGDB
Genelist (plus pluripotency associated TFs)	Description		#term ID	term description	observed gene count	background gene count	strength	false discovery rate	matching proteins in your network (IDs)	matching proteins in your network (labels)
FUT9	CircRNAup_mRNAup_Fig. 7d		GO:0009653	Anatomical structure morphogenesis	31	2165	0.66	3.69e-10	9606.ENSP00000222725,9606.ENSP00000229307,9606.ENSP00000233813,9606.ENSP00000240100,9606.ENSP00000245479,9606.ENSP00000249075,9606.ENSP00000264144,9606.ENSP00000264731,9606.ENSP00000265340,9606.ENSP00000269305,9606.ENSP00000277895,9606.ENSP00000282561,9606.ENSP00000287097,9606.ENSP00000295006,9606.ENSP00000297991,9606.ENSP00000323588,9606.ENSP00000326759,9606.ENSP00000328998,9606.ENSP00000332256,…	LFNG,NANOG,IGFBP5,DUSP4,SOX9,LIF,LAMC2,TP63,PITX1,TP53,ABLIM1,GJA1,CD109,CAPN2,AQP3,SOX2,LRIG3,TRAK1,ALDH1A3,RIPK4,SMAD4,GATA2,WLS,SH3PXD2A,NRP2,KLF4,AR,SEMA5A,BMPR1B,ADM,TNFAIP2
SAMD12	CircRNAup_mRNAup_Fig. 7d		GO:0007275	Multicellular organism development	42	5023	0.43	1.34e-08	9606.ENSP00000222725,9606.ENSP00000229307,9606.ENSP00000233813,9606.ENSP00000240100,9606.ENSP00000242728,9606.ENSP00000245479,9606.ENSP00000249075,9606.ENSP00000264144,9606.ENSP00000264731,9606.ENSP00000265340,9606.ENSP00000269305,9606.ENSP00000277895,9606.ENSP00000282561,9606.ENSP00000287097,9606.ENSP00000295006,9606.ENSP00000297991,9606.ENSP00000302599,9606.ENSP00000316578,9606.ENSP00000323588,…	LFNG,NANOG,IGFBP5,DUSP4,BHLHE41,SOX9,LIF,LAMC2,TP63,PITX1,TP53,ABLIM1,GJA1,CD109,CAPN2,AQP3,FUT9,SUZ12,SOX2,LRIG3,TRAK1,KRT7,ALDH1A3,SMAD4,GATA2,WLS,SH3PXD2A,HLA-DRB1,NRP2,KLF4,AR,SEMA5A,BCAS1,FOXP2,CYLD,BMPR1B,NDRG1,ADM,TNFAIP2,TXNIP,ACP6,TNFAIP3
HLA-DRB1	CircRNAup_mRNAup_Fig. 7d		GO:0048646	Anatomical structure formation involved in morphogenesis	20	883	0.86	1.34e-08	9606.ENSP00000222725,9606.ENSP00000229307,9606.ENSP00000240100,9606.ENSP00000245479,9606.ENSP00000264731,9606.ENSP00000269305,9606.ENSP00000287097,9606.ENSP00000295006,9606.ENSP00000323588,9606.ENSP00000332256,9606.ENSP00000341551,9606.ENSP00000345681,9606.ENSP00000346829,9606.ENSP00000348215,9606.ENSP00000353582,9606.ENSP00000363804,9606.ENSP00000363822,9606.ENSP00000371936,9606.ENSP00000436607,…	LFNG,NANOG,DUSP4,SOX9,TP63,TP53,CD109,CAPN2,SOX2,ALDH1A3,SMAD4,GATA2,WLS,SH3PXD2A,NRP2,KLF4,AR,SEMA5A,ADM,TNFAIP2
TRIM38	CircRNAup_mRNAup_Fig. 7d		GO:0009888	Tissue development	26	1760	0.68	1.65e-08	9606.ENSP00000222725,9606.ENSP00000229307,9606.ENSP00000233813,9606.ENSP00000240100,9606.ENSP00000245479,9606.ENSP00000249075,9606.ENSP00000264144,9606.ENSP00000264731,9606.ENSP00000265340,9606.ENSP00000269305,9606.ENSP00000282561,9606.ENSP00000287097,9606.ENSP00000323588,9606.ENSP00000329243,9606.ENSP00000332256,9606.ENSP00000332454,9606.ENSP00000341551,9606.ENSP00000346829,9606.ENSP00000353099,…	LFNG,NANOG,IGFBP5,DUSP4,SOX9,LIF,LAMC2,TP63,PITX1,TP53,GJA1,CD109,SOX2,KRT7,ALDH1A3,RIPK4,SMAD4,WLS,HLA-DRB1,NRP2,KLF4,AR,FOXP2,BMPR1B,ADM,TXNIP
CAPN13	CircRNAup_mRNAup_Fig. 7d		GO:0048856	Anatomical structure development	43	5402	0.41	1.65e-08	9606.ENSP00000222725,9606.ENSP00000229307,9606.ENSP00000233813,9606.ENSP00000240100,9606.ENSP00000242728,9606.ENSP00000245479,9606.ENSP00000249075,9606.ENSP00000264144,9606.ENSP00000264731,9606.ENSP00000265340,9606.ENSP00000269305,9606.ENSP00000277895,9606.ENSP00000282561,9606.ENSP00000287097,9606.ENSP00000295006,9606.ENSP00000297991,9606.ENSP00000302599,9606.ENSP00000316578,9606.ENSP00000323588,…	LFNG,NANOG,IGFBP5,DUSP4,BHLHE41,SOX9,LIF,LAMC2,TP63,PITX1,TP53,ABLIM1,GJA1,CD109,CAPN2,AQP3,FUT9,SUZ12,SOX2,LRIG3,TRAK1,KRT7,ALDH1A3,RIPK4,SMAD4,GATA2,WLS,SH3PXD2A,HLA-DRB1,NRP2,KLF4,AR,SEMA5A,BCAS1,FOXP2,CYLD,BMPR1B,NDRG1,ADM,TNFAIP2,TXNIP,ACP6,TNFAIP3
SH3PXD2A	CircRNAup_mRNAup_Fig. 7d		GO:0042127	Regulation of cell population proliferation	25	1642	0.69	1.79e-08	9606.ENSP00000229307,9606.ENSP00000233813,9606.ENSP00000245479,9606.ENSP00000249075,9606.ENSP00000264144,9606.ENSP00000264731,9606.ENSP00000269305,9606.ENSP00000282561,9606.ENSP00000287097,9606.ENSP00000316578,9606.ENSP00000323588,9606.ENSP00000341551,9606.ENSP00000345681,9606.ENSP00000353099,9606.ENSP00000353582,9606.ENSP00000357669,9606.ENSP00000363804,9606.ENSP00000363822,9606.ENSP00000371936,…	NANOG,IGFBP5,SOX9,LIF,LAMC2,TP63,TP53,GJA1,CD109,SUZ12,SOX2,SMAD4,GATA2,HLA-DRB1,NRP2,NPR1,KLF4,AR,SEMA5A,FOXP2,BMPR1B,NDRG1,ADM,TXNIP,TNFAIP3
PARM1	CircRNAup_mRNAup_Fig. 7d		GO:0048731	System development	39	4426	0.45	1.79e-08	9606.ENSP00000222725,9606.ENSP00000233813,9606.ENSP00000242728,9606.ENSP00000245479,9606.ENSP00000249075,9606.ENSP00000264144,9606.ENSP00000264731,9606.ENSP00000265340,9606.ENSP00000269305,9606.ENSP00000277895,9606.ENSP00000282561,9606.ENSP00000287097,9606.ENSP00000297991,9606.ENSP00000302599,9606.ENSP00000316578,9606.ENSP00000323588,9606.ENSP00000326759,9606.ENSP00000328998,9606.ENSP00000329243,…	LFNG,IGFBP5,BHLHE41,SOX9,LIF,LAMC2,TP63,PITX1,TP53,ABLIM1,GJA1,CD109,AQP3,FUT9,SUZ12,SOX2,LRIG3,TRAK1,KRT7,ALDH1A3,SMAD4,GATA2,WLS,SH3PXD2A,HLA-DRB1,NRP2,KLF4,AR,SEMA5A,BCAS1,FOXP2,CYLD,BMPR1B,NDRG1,ADM,TNFAIP2,TXNIP,ACP6,TNFAIP3
SIGLEC15	CircRNAup_mRNAup_Fig. 7d		GO:0009790	Embryo development	20	1002	0.81	3.18e-08	9606.ENSP00000222725,9606.ENSP00000229307,9606.ENSP00000240100,9606.ENSP00000245479,9606.ENSP00000249075,9606.ENSP00000264731,9606.ENSP00000265340,9606.ENSP00000269305,9606.ENSP00000295006,9606.ENSP00000323588,9606.ENSP00000326759,9606.ENSP00000332256,9606.ENSP00000341551,9606.ENSP00000345681,9606.ENSP00000346829,9606.ENSP00000348215,9606.ENSP00000353582,9606.ENSP00000363804,9606.ENSP00000363822,…	LFNG,NANOG,DUSP4,SOX9,LIF,TP63,PITX1,TP53,CAPN2,SOX2,LRIG3,ALDH1A3,SMAD4,GATA2,WLS,SH3PXD2A,NRP2,KLF4,AR,ADM
BCAS1	CircRNAup_mRNAup_Fig. 7d		GO:0008285	Negative regulation of cell population proliferation	17	696	0.89	6.48e-08	9606.ENSP00000233813,9606.ENSP00000245479,9606.ENSP00000249075,9606.ENSP00000269305,9606.ENSP00000282561,9606.ENSP00000287097,9606.ENSP00000323588,9606.ENSP00000341551,9606.ENSP00000345681,9606.ENSP00000353099,9606.ENSP00000357669,9606.ENSP00000363804,9606.ENSP00000363822,9606.ENSP00000401907,9606.ENSP00000404854,9606.ENSP00000436607,9606.ENSP00000481570	IGFBP5,SOX9,LIF,TP53,GJA1,CD109,SOX2,SMAD4,GATA2,HLA-DRB1,NPR1,KLF4,AR,BMPR1B,NDRG1,ADM,TNFAIP3
C1orf116	CircRNAup_mRNAup_Fig. 7d		GO:0045595	Regulation of cell differentiation	25	1874	0.63	1.66e-07	9606.ENSP00000229307,9606.ENSP00000233813,9606.ENSP00000242728,9606.ENSP00000245479,9606.ENSP00000249075,9606.ENSP00000264731,9606.ENSP00000269305,9606.ENSP00000282561,9606.ENSP00000287097,9606.ENSP00000295006,9606.ENSP00000297991,9606.ENSP00000302599,9606.ENSP00000316578,9606.ENSP00000323588,9606.ENSP00000328998,9606.ENSP00000341551,9606.ENSP00000345681,9606.ENSP00000353099,9606.ENSP00000363804,…	NANOG,IGFBP5,BHLHE41,SOX9,LIF,TP63,TP53,GJA1,CD109,CAPN2,AQP3,FUT9,SUZ12,SOX2,TRAK1,SMAD4,GATA2,HLA-DRB1,KLF4,AR,SEMA5A,SIGLEC15,CYLD,BMPR1B,ADM
TXNIP	CircRNAup_mRNAup_Fig. 7d		GO:0050793	Regulation of developmental process	29	2648	0.55	2.59e-07	9606.ENSP00000222725,9606.ENSP00000229307,9606.ENSP00000233813,9606.ENSP00000242728,9606.ENSP00000245479,9606.ENSP00000249075,9606.ENSP00000264731,9606.ENSP00000269305,9606.ENSP00000282561,9606.ENSP00000287097,9606.ENSP00000295006,9606.ENSP00000297991,9606.ENSP00000302599,9606.ENSP00000316578,9606.ENSP00000323588,9606.ENSP00000328998,9606.ENSP00000341551,9606.ENSP00000345681,9606.ENSP00000353099,…	LFNG,NANOG,IGFBP5,BHLHE41,SOX9,LIF,TP63,TP53,GJA1,CD109,CAPN2,AQP3,FUT9,SUZ12,SOX2,TRAK1,SMAD4,GATA2,HLA-DRB1,NPR1,KLF4,AR,SEMA5A,SIGLEC15,FOXP2,CYLD,BMPR1B,ADM,TNFAIP3
AQP3	CircRNAup_mRNAup_Fig. 7d		GO:0048513	Animal organ development	31	3197	0.49	8.06e-07	9606.ENSP00000222725,9606.ENSP00000233813,9606.ENSP00000245479,9606.ENSP00000249075,9606.ENSP00000264144,9606.ENSP00000264731,9606.ENSP00000265340,9606.ENSP00000269305,9606.ENSP00000277895,9606.ENSP00000282561,9606.ENSP00000287097,9606.ENSP00000297991,9606.ENSP00000323588,9606.ENSP00000326759,9606.ENSP00000329243,9606.ENSP00000332256,9606.ENSP00000341551,9606.ENSP00000345681,9606.ENSP00000346829,…	LFNG,IGFBP5,SOX9,LIF,LAMC2,TP63,PITX1,TP53,ABLIM1,GJA1,CD109,AQP3,SOX2,LRIG3,KRT7,ALDH1A3,SMAD4,GATA2,WLS,SH3PXD2A,HLA-DRB1,NRP2,KLF4,AR,SEMA5A,FOXP2,CYLD,BMPR1B,ADM,TXNIP,ACP6
LFNG	CircRNAup_mRNAup_Fig. 7d		GO:0051239	Regulation of multicellular organismal process	31	3227	0.49	9.47e-07	9606.ENSP00000222725,9606.ENSP00000233813,9606.ENSP00000242728,9606.ENSP00000245479,9606.ENSP00000249075,9606.ENSP00000264731,9606.ENSP00000269305,9606.ENSP00000282561,9606.ENSP00000287097,9606.ENSP00000295006,9606.ENSP00000297991,9606.ENSP00000302599,9606.ENSP00000323588,9606.ENSP00000328998,9606.ENSP00000341551,9606.ENSP00000345681,9606.ENSP00000349596,9606.ENSP00000353099,9606.ENSP00000353582,…	LFNG,IGFBP5,BHLHE41,SOX9,LIF,TP63,TP53,GJA1,CD109,CAPN2,AQP3,FUT9,SOX2,TRAK1,SMAD4,GATA2,TRIM38,HLA-DRB1,NRP2,NPR1,KLF4,AR,SEMA5A,SIGLEC15,FOXP2,CYLD,BMPR1B,HS3ST5,FBXO32,ADM,TNFAIP3
NDRG1	CircRNAup_mRNAup_Fig. 7d		GO:0030154	Cell differentiation	33	3702	0.46	1.16e-06	9606.ENSP00000222725,9606.ENSP00000229307,9606.ENSP00000233813,9606.ENSP00000242728,9606.ENSP00000245479,9606.ENSP00000249075,9606.ENSP00000264144,9606.ENSP00000264731,9606.ENSP00000265340,9606.ENSP00000269305,9606.ENSP00000282561,9606.ENSP00000287097,9606.ENSP00000295006,9606.ENSP00000302599,9606.ENSP00000316578,9606.ENSP00000323588,9606.ENSP00000328998,9606.ENSP00000329243,9606.ENSP00000341551,…	LFNG,NANOG,IGFBP5,BHLHE41,SOX9,LIF,LAMC2,TP63,PITX1,TP53,GJA1,CD109,CAPN2,FUT9,SUZ12,SOX2,TRAK1,KRT7,SMAD4,GATA2,SH3PXD2A,HLA-DRB1,NRP2,KLF4,AR,SEMA5A,CYLD,BMPR1B,NDRG1,ADM,TNFAIP2,TXNIP,ACP6
ACP6	CircRNAup_mRNAup_Fig. 7d		GO:2000026	Regulation of multicellular organismal development	25	2096	0.58	1.2e-06	9606.ENSP00000222725,9606.ENSP00000242728,9606.ENSP00000245479,9606.ENSP00000249075,9606.ENSP00000264731,9606.ENSP00000269305,9606.ENSP00000282561,9606.ENSP00000287097,9606.ENSP00000297991,9606.ENSP00000302599,9606.ENSP00000323588,9606.ENSP00000328998,9606.ENSP00000341551,9606.ENSP00000345681,9606.ENSP00000353099,9606.ENSP00000357669,9606.ENSP00000363804,9606.ENSP00000363822,9606.ENSP00000371936,…	LFNG,BHLHE41,SOX9,LIF,TP63,TP53,GJA1,CD109,AQP3,FUT9,SOX2,TRAK1,SMAD4,GATA2,HLA-DRB1,NPR1,KLF4,AR,SEMA5A,SIGLEC15,FOXP2,CYLD,BMPR1B,ADM,TNFAIP3
PGM2L1	CircRNAup_mRNAup_Fig. 7d		GO:0048598	Embryonic morphogenesis	14	571	0.9	2.26e-06	9606.ENSP00000229307,9606.ENSP00000240100,9606.ENSP00000245479,9606.ENSP00000264731,9606.ENSP00000265340,9606.ENSP00000269305,9606.ENSP00000323588,9606.ENSP00000326759,9606.ENSP00000332256,9606.ENSP00000341551,9606.ENSP00000345681,9606.ENSP00000346829,9606.ENSP00000363804,9606.ENSP00000436607	NANOG,DUSP4,SOX9,TP63,PITX1,TP53,SOX2,LRIG3,ALDH1A3,SMAD4,GATA2,WLS,KLF4,ADM
FBXO32	CircRNAup_mRNAup_Fig. 7d		GO:0051094	Positive regulation of developmental process	20	1389	0.66	3.85e-06	9606.ENSP00000245479,9606.ENSP00000249075,9606.ENSP00000264731,9606.ENSP00000269305,9606.ENSP00000282561,9606.ENSP00000295006,9606.ENSP00000302599,9606.ENSP00000323588,9606.ENSP00000328998,9606.ENSP00000341551,9606.ENSP00000345681,9606.ENSP00000353099,9606.ENSP00000363804,9606.ENSP00000363822,9606.ENSP00000371936,9606.ENSP00000386200,9606.ENSP00000392025,9606.ENSP00000401907,9606.ENSP00000436607,…	SOX9,LIF,TP63,TP53,GJA1,CAPN2,FUT9,SOX2,TRAK1,SMAD4,GATA2,HLA-DRB1,KLF4,AR,SEMA5A,FOXP2,CYLD,BMPR1B,ADM,TNFAIP3
NPR1	CircRNAup_mRNAup_Fig. 7d		GO:0009887	Animal organ morphogenesis	17	967	0.75	4.06e-06	9606.ENSP00000222725,9606.ENSP00000233813,9606.ENSP00000245479,9606.ENSP00000249075,9606.ENSP00000264144,9606.ENSP00000264731,9606.ENSP00000269305,9606.ENSP00000277895,9606.ENSP00000297991,9606.ENSP00000326759,9606.ENSP00000332256,9606.ENSP00000341551,9606.ENSP00000345681,9606.ENSP00000353582,9606.ENSP00000363822,9606.ENSP00000401907,9606.ENSP00000436607	LFNG,IGFBP5,SOX9,LIF,LAMC2,TP63,TP53,ABLIM1,AQP3,LRIG3,ALDH1A3,SMAD4,GATA2,NRP2,AR,BMPR1B,ADM
RIPK4	CircRNAup_mRNAup_Fig. 7d		GO:0032501	Multicellular organismal process	44	6933	0.31	5.24e-06	9606.ENSP00000222725,9606.ENSP00000229307,9606.ENSP00000233813,9606.ENSP00000240100,9606.ENSP00000242728,9606.ENSP00000245479,9606.ENSP00000249075,9606.ENSP00000264144,9606.ENSP00000264731,9606.ENSP00000265340,9606.ENSP00000269305,9606.ENSP00000277895,9606.ENSP00000282561,9606.ENSP00000287097,9606.ENSP00000295006,9606.ENSP00000297991,9606.ENSP00000302599,9606.ENSP00000316578,9606.ENSP00000319096,…	LFNG,NANOG,IGFBP5,DUSP4,BHLHE41,SOX9,LIF,LAMC2,TP63,PITX1,TP53,ABLIM1,GJA1,CD109,CAPN2,AQP3,FUT9,SUZ12,RAP2B,SOX2,LRIG3,TRAK1,KRT7,ALDH1A3,SMAD4,GATA2,WLS,SH3PXD2A,HLA-DRB1,NRP2,NPR1,KLF4,AR,SEMA5A,BCAS1,FOXP2,CYLD,BMPR1B,NDRG1,ADM,TNFAIP2,TXNIP,ACP6,TNFAIP3
APOL6	CircRNAup_mRNAup_Fig. 7d		GO:0050678	Regulation of epithelial cell proliferation	11	339	1.02	7.44e-06	9606.ENSP00000245479,9606.ENSP00000264731,9606.ENSP00000282561,9606.ENSP00000287097,9606.ENSP00000323588,9606.ENSP00000345681,9606.ENSP00000353582,9606.ENSP00000363822,9606.ENSP00000371936,9606.ENSP00000386200,9606.ENSP00000481570	SOX9,TP63,GJA1,CD109,SOX2,GATA2,NRP2,AR,SEMA5A,FOXP2,TNFAIP3
TNS4	CircRNAup_mRNAup_Fig. 7d		GO:0008284	Positive regulation of cell population proliferation	16	919	0.75	1.27e-05	9606.ENSP00000229307,9606.ENSP00000233813,9606.ENSP00000245479,9606.ENSP00000249075,9606.ENSP00000264144,9606.ENSP00000264731,9606.ENSP00000282561,9606.ENSP00000316578,9606.ENSP00000341551,9606.ENSP00000345681,9606.ENSP00000353582,9606.ENSP00000363822,9606.ENSP00000371936,9606.ENSP00000386200,9606.ENSP00000436607,9606.ENSP00000481570	NANOG,IGFBP5,SOX9,LIF,LAMC2,TP63,GJA1,SUZ12,SMAD4,GATA2,NRP2,AR,SEMA5A,FOXP2,ADM,TNFAIP3
CYLD	CircRNAup_mRNAup_Fig. 7d		GO:0045597	Positive regulation of cell differentiation	16	993	0.71	3.52e-05	9606.ENSP00000245479,9606.ENSP00000249075,9606.ENSP00000264731,9606.ENSP00000282561,9606.ENSP00000295006,9606.ENSP00000302599,9606.ENSP00000323588,9606.ENSP00000328998,9606.ENSP00000341551,9606.ENSP00000345681,9606.ENSP00000353099,9606.ENSP00000363822,9606.ENSP00000371936,9606.ENSP00000392025,9606.ENSP00000401907,9606.ENSP00000436607	SOX9,LIF,TP63,GJA1,CAPN2,FUT9,SOX2,TRAK1,SMAD4,GATA2,HLA-DRB1,AR,SEMA5A,CYLD,BMPR1B,ADM
DCBLD2	CircRNAup_mRNAup_Fig. 7d		GO:0048585	Negative regulation of response to stimulus	20	1636	0.59	4.46e-05	9606.ENSP00000222725,9606.ENSP00000233813,9606.ENSP00000240100,9606.ENSP00000245479,9606.ENSP00000249075,9606.ENSP00000264731,9606.ENSP00000269305,9606.ENSP00000282561,9606.ENSP00000287097,9606.ENSP00000323588,9606.ENSP00000341551,9606.ENSP00000345681,9606.ENSP00000349596,9606.ENSP00000353099,9606.ENSP00000363804,9606.ENSP00000363822,9606.ENSP00000371936,9606.ENSP00000392025,9606.ENSP00000436607,…	LFNG,IGFBP5,DUSP4,SOX9,LIF,TP63,TP53,GJA1,CD109,SOX2,SMAD4,GATA2,TRIM38,HLA-DRB1,KLF4,AR,SEMA5A,CYLD,ADM,TNFAIP3
IGFBP5	CircRNAup_mRNAup_Fig. 7d		GO:0007399	Nervous system development	24	2371	0.51	4.54e-05	9606.ENSP00000242728,9606.ENSP00000245479,9606.ENSP00000249075,9606.ENSP00000264144,9606.ENSP00000264731,9606.ENSP00000265340,9606.ENSP00000269305,9606.ENSP00000282561,9606.ENSP00000302599,9606.ENSP00000316578,9606.ENSP00000323588,9606.ENSP00000328998,9606.ENSP00000332256,9606.ENSP00000341551,9606.ENSP00000345681,9606.ENSP00000346829,9606.ENSP00000353582,9606.ENSP00000363804,9606.ENSP00000371936,…	BHLHE41,SOX9,LIF,LAMC2,TP63,PITX1,TP53,GJA1,FUT9,SUZ12,SOX2,TRAK1,ALDH1A3,SMAD4,GATA2,WLS,NRP2,KLF4,SEMA5A,BCAS1,FOXP2,BMPR1B,NDRG1,ADM
TRIM2	CircRNAup_mRNAup_Fig. 7d		GO:0035019	Somatic stem cell population maintenance	6	65	1.47	5.56e-05	9606.ENSP00000229307,9606.ENSP00000245479,9606.ENSP00000323588,9606.ENSP00000341551,9606.ENSP00000345681,9606.ENSP00000363804	NANOG,SOX9,SOX2,SMAD4,GATA2,KLF4
WLS	CircRNAup_mRNAup_Fig. 7d		GO:0045165	Cell fate commitment	9	248	1.07	5.89e-05	9606.ENSP00000229307,9606.ENSP00000245479,9606.ENSP00000265340,9606.ENSP00000269305,9606.ENSP00000323588,9606.ENSP00000341551,9606.ENSP00000345681,9606.ENSP00000363804,9606.ENSP00000392025	NANOG,SOX9,PITX1,TP53,SOX2,SMAD4,GATA2,KLF4,CYLD
BHLHE41	CircRNAup_mRNAup_Fig. 7d		GO:0051241	Negative regulation of multicellular organismal process	17	1231	0.65	9.11e-05	9606.ENSP00000222725,9606.ENSP00000233813,9606.ENSP00000245479,9606.ENSP00000264731,9606.ENSP00000269305,9606.ENSP00000282561,9606.ENSP00000323588,9606.ENSP00000341551,9606.ENSP00000345681,9606.ENSP00000353099,9606.ENSP00000357669,9606.ENSP00000363804,9606.ENSP00000371936,9606.ENSP00000392025,9606.ENSP00000427888,9606.ENSP00000436607,9606.ENSP00000481570	LFNG,IGFBP5,SOX9,TP63,TP53,GJA1,SOX2,SMAD4,GATA2,HLA-DRB1,NPR1,KLF4,SEMA5A,CYLD,HS3ST5,ADM,TNFAIP3
ABLIM1	CircRNAup_mRNAup_Fig. 7d		GO:0050679	Positive regulation of epithelial cell proliferation	8	192	1.13	0.00011	9606.ENSP00000245479,9606.ENSP00000264731,9606.ENSP00000345681,9606.ENSP00000353582,9606.ENSP00000363822,9606.ENSP00000371936,9606.ENSP00000386200,9606.ENSP00000481570	SOX9,TP63,GATA2,NRP2,AR,SEMA5A,FOXP2,TNFAIP3
BMPR1B	CircRNAup_mRNAup_Fig. 7d		GO:0019827	Stem cell population maintenance	7	135	1.22	0.00016	9606.ENSP00000229307,9606.ENSP00000245479,9606.ENSP00000249075,9606.ENSP00000323588,9606.ENSP00000341551,9606.ENSP00000345681,9606.ENSP00000363804	NANOG,SOX9,LIF,SOX2,SMAD4,GATA2,KLF4
LRIG3	CircRNAup_mRNAup_Fig. 7d		GO:0110110	Positive regulation of animal organ morphogenesis	6	89	1.33	0.00026	9606.ENSP00000245479,9606.ENSP00000249075,9606.ENSP00000341551,9606.ENSP00000363822,9606.ENSP00000386200,9606.ENSP00000481570	SOX9,LIF,SMAD4,AR,FOXP2,TNFAIP3
SEMA5A	CircRNAup_mRNAup_Fig. 7d		GO:0010941	Regulation of cell death	19	1696	0.56	0.0003	9606.ENSP00000245479,9606.ENSP00000264731,9606.ENSP00000269305,9606.ENSP00000282561,9606.ENSP00000295006,9606.ENSP00000323588,9606.ENSP00000332256,9606.ENSP00000339659,9606.ENSP00000341551,9606.ENSP00000345681,9606.ENSP00000363804,9606.ENSP00000363822,9606.ENSP00000371936,9606.ENSP00000392025,9606.ENSP00000401907,9606.ENSP00000404854,9606.ENSP00000436607,9606.ENSP00000462521,9606.ENSP00000481570	SOX9,TP63,TP53,GJA1,CAPN2,SOX2,ALDH1A3,TRIM2,SMAD4,GATA2,KLF4,AR,SEMA5A,CYLD,BMPR1B,NDRG1,ADM,TXNIP,TNFAIP3
ADM	CircRNAup_mRNAup_Fig. 7d		GO:0048732	Gland development	10	410	0.89	0.00031	9606.ENSP00000233813,9606.ENSP00000245479,9606.ENSP00000264731,9606.ENSP00000265340,9606.ENSP00000323588,9606.ENSP00000332256,9606.ENSP00000341551,9606.ENSP00000345681,9606.ENSP00000346829,9606.ENSP00000363822	IGFBP5,SOX9,TP63,PITX1,SOX2,ALDH1A3,SMAD4,GATA2,WLS,AR
HS3ST5	CircRNAup_mRNAup_Fig. 7d		GO:0007369	Gastrulation	7	159	1.15	0.00037	9606.ENSP00000229307,9606.ENSP00000240100,9606.ENSP00000269305,9606.ENSP00000323588,9606.ENSP00000341551,9606.ENSP00000346829,9606.ENSP00000363804	NANOG,DUSP4,TP53,SOX2,SMAD4,WLS,KLF4
PSD3	CircRNAup_mRNAup_Fig. 7d		GO:0010648	Negative regulation of cell communication	17	1382	0.6	0.00037	9606.ENSP00000222725,9606.ENSP00000233813,9606.ENSP00000240100,9606.ENSP00000245479,9606.ENSP00000249075,9606.ENSP00000264731,9606.ENSP00000269305,9606.ENSP00000282561,9606.ENSP00000287097,9606.ENSP00000323588,9606.ENSP00000341551,9606.ENSP00000345681,9606.ENSP00000363804,9606.ENSP00000363822,9606.ENSP00000392025,9606.ENSP00000436607,9606.ENSP00000481570	LFNG,IGFBP5,DUSP4,SOX9,LIF,TP63,TP53,GJA1,CD109,SOX2,SMAD4,GATA2,KLF4,AR,CYLD,ADM,TNFAIP3
SOX9	CircRNAup_mRNAup_Fig. 7d		GO:0023057	Negative regulation of signaling	17	1385	0.6	0.00037	9606.ENSP00000222725,9606.ENSP00000233813,9606.ENSP00000240100,9606.ENSP00000245479,9606.ENSP00000249075,9606.ENSP00000264731,9606.ENSP00000269305,9606.ENSP00000282561,9606.ENSP00000287097,9606.ENSP00000323588,9606.ENSP00000341551,9606.ENSP00000345681,9606.ENSP00000363804,9606.ENSP00000363822,9606.ENSP00000392025,9606.ENSP00000436607,9606.ENSP00000481570	LFNG,IGFBP5,DUSP4,SOX9,LIF,TP63,TP53,GJA1,CD109,SOX2,SMAD4,GATA2,KLF4,AR,CYLD,ADM,TNFAIP3
ZNF462	CircRNAup_mRNAup_Fig. 7d		GO:0042981	Regulation of apoptotic process	18	1550	0.57	0.00037	9606.ENSP00000245479,9606.ENSP00000264731,9606.ENSP00000269305,9606.ENSP00000282561,9606.ENSP00000295006,9606.ENSP00000323588,9606.ENSP00000332256,9606.ENSP00000339659,9606.ENSP00000345681,9606.ENSP00000363804,9606.ENSP00000363822,9606.ENSP00000371936,9606.ENSP00000392025,9606.ENSP00000401907,9606.ENSP00000404854,9606.ENSP00000436607,9606.ENSP00000462521,9606.ENSP00000481570	SOX9,TP63,TP53,GJA1,CAPN2,SOX2,ALDH1A3,TRIM2,GATA2,KLF4,AR,SEMA5A,CYLD,BMPR1B,NDRG1,ADM,TXNIP,TNFAIP3
CD109	CircRNAup_mRNAup_Fig. 7d		GO:0048608	Reproductive structure development	10	420	0.88	0.00037	9606.ENSP00000222725,9606.ENSP00000245479,9606.ENSP00000249075,9606.ENSP00000264731,9606.ENSP00000282561,9606.ENSP00000341551,9606.ENSP00000345681,9606.ENSP00000363822,9606.ENSP00000401907,9606.ENSP00000436607	LFNG,SOX9,LIF,TP63,GJA1,SMAD4,GATA2,AR,BMPR1B,ADM
LTBP2	CircRNAup_mRNAup_Fig. 7d		GO:0022603	Regulation of anatomical structure morphogenesis	15	1095	0.64	0.00043	9606.ENSP00000222725,9606.ENSP00000245479,9606.ENSP00000249075,9606.ENSP00000282561,9606.ENSP00000295006,9606.ENSP00000328998,9606.ENSP00000341551,9606.ENSP00000345681,9606.ENSP00000357669,9606.ENSP00000363804,9606.ENSP00000363822,9606.ENSP00000371936,9606.ENSP00000386200,9606.ENSP00000436607,9606.ENSP00000481570	LFNG,SOX9,LIF,GJA1,CAPN2,TRAK1,SMAD4,GATA2,NPR1,KLF4,AR,SEMA5A,FOXP2,ADM,TNFAIP3
RAP2B	CircRNAup_mRNAup_Fig. 7d		GO:0051240	Positive regulation of multicellular organismal process	19	1770	0.54	0.00044	9606.ENSP00000245479,9606.ENSP00000249075,9606.ENSP00000264731,9606.ENSP00000282561,9606.ENSP00000302599,9606.ENSP00000328998,9606.ENSP00000341551,9606.ENSP00000345681,9606.ENSP00000353099,9606.ENSP00000353582,9606.ENSP00000357669,9606.ENSP00000363804,9606.ENSP00000363822,9606.ENSP00000371936,9606.ENSP00000386200,9606.ENSP00000392025,9606.ENSP00000401907,9606.ENSP00000436607,9606.ENSP00000481570	SOX9,LIF,TP63,GJA1,FUT9,TRAK1,SMAD4,GATA2,HLA-DRB1,NRP2,NPR1,KLF4,AR,SEMA5A,FOXP2,CYLD,BMPR1B,ADM,TNFAIP3
LIF	CircRNAup_mRNAup_Fig. 7d		GO:0060429	Epithelium development	15	1109	0.64	0.00048	9606.ENSP00000222725,9606.ENSP00000233813,9606.ENSP00000245479,9606.ENSP00000264731,9606.ENSP00000269305,9606.ENSP00000282561,9606.ENSP00000287097,9606.ENSP00000329243,9606.ENSP00000332256,9606.ENSP00000332454,9606.ENSP00000341551,9606.ENSP00000363804,9606.ENSP00000363822,9606.ENSP00000436607,9606.ENSP00000462521	LFNG,IGFBP5,SOX9,TP63,TP53,GJA1,CD109,KRT7,ALDH1A3,RIPK4,SMAD4,KLF4,AR,ADM,TXNIP
GJA1	CircRNAup_mRNAup_Fig. 7d		GO:0009968	Negative regulation of signal transduction	16	1271	0.61	0.00049	9606.ENSP00000222725,9606.ENSP00000233813,9606.ENSP00000240100,9606.ENSP00000245479,9606.ENSP00000249075,9606.ENSP00000264731,9606.ENSP00000269305,9606.ENSP00000287097,9606.ENSP00000323588,9606.ENSP00000341551,9606.ENSP00000345681,9606.ENSP00000363804,9606.ENSP00000363822,9606.ENSP00000392025,9606.ENSP00000436607,9606.ENSP00000481570	LFNG,IGFBP5,DUSP4,SOX9,LIF,TP63,TP53,CD109,SOX2,SMAD4,GATA2,KLF4,AR,CYLD,ADM,TNFAIP3
TNFAIP3	CircRNAup_mRNAup_Fig. 7d		GO:0048729	Tissue morphogenesis	11	561	0.8	0.00049	9606.ENSP00000233813,9606.ENSP00000245479,9606.ENSP00000264731,9606.ENSP00000332256,9606.ENSP00000332454,9606.ENSP00000341551,9606.ENSP00000346829,9606.ENSP00000353582,9606.ENSP00000363804,9606.ENSP00000363822,9606.ENSP00000436607	IGFBP5,SOX9,TP63,ALDH1A3,RIPK4,SMAD4,WLS,NRP2,KLF4,AR,ADM
DUSP4	CircRNAup_mRNAup_Fig. 7d		GO:1902531	Regulation of intracellular signal transduction	19	1807	0.53	0.00055	9606.ENSP00000233813,9606.ENSP00000240100,9606.ENSP00000245479,9606.ENSP00000249075,9606.ENSP00000264731,9606.ENSP00000269305,9606.ENSP00000282561,9606.ENSP00000323588,9606.ENSP00000324127,9606.ENSP00000341551,9606.ENSP00000346829,9606.ENSP00000349596,9606.ENSP00000353099,9606.ENSP00000357669,9606.ENSP00000363804,9606.ENSP00000363822,9606.ENSP00000371936,9606.ENSP00000392025,9606.ENSP00000481570	IGFBP5,DUSP4,SOX9,LIF,TP63,TP53,GJA1,SOX2,PSD3,SMAD4,WLS,TRIM38,HLA-DRB1,NPR1,KLF4,AR,SEMA5A,CYLD,TNFAIP3
TRAK1	CircRNAup_mRNAup_Fig. 7d		GO:0051093	Negative regulation of developmental process	14	983	0.66	0.0006	9606.ENSP00000222725,9606.ENSP00000233813,9606.ENSP00000242728,9606.ENSP00000245479,9606.ENSP00000264731,9606.ENSP00000269305,9606.ENSP00000282561,9606.ENSP00000316578,9606.ENSP00000323588,9606.ENSP00000341551,9606.ENSP00000345681,9606.ENSP00000357669,9606.ENSP00000363804,9606.ENSP00000371936	LFNG,IGFBP5,BHLHE41,SOX9,TP63,TP53,GJA1,SUZ12,SOX2,SMAD4,GATA2,NPR1,KLF4,SEMA5A
CAPN2	CircRNAup_mRNAup_Fig. 7d		GO:0009967	Positive regulation of signal transduction	18	1654	0.54	0.00067	9606.ENSP00000222725,9606.ENSP00000233813,9606.ENSP00000245479,9606.ENSP00000249075,9606.ENSP00000264731,9606.ENSP00000269305,9606.ENSP00000282561,9606.ENSP00000323588,9606.ENSP00000341551,9606.ENSP00000346829,9606.ENSP00000349596,9606.ENSP00000353099,9606.ENSP00000357669,9606.ENSP00000363822,9606.ENSP00000371936,9606.ENSP00000392025,9606.ENSP00000401907,9606.ENSP00000481570	LFNG,IGFBP5,SOX9,LIF,TP63,TP53,GJA1,SOX2,SMAD4,WLS,TRIM38,HLA-DRB1,NPR1,AR,SEMA5A,CYLD,BMPR1B,TNFAIP3
ALDH1A3	CircRNAup_mRNAup_Fig. 7d		GO:0022008	Neurogenesis	18	1657	0.54	0.00067	9606.ENSP00000242728,9606.ENSP00000245479,9606.ENSP00000249075,9606.ENSP00000264144,9606.ENSP00000269305,9606.ENSP00000282561,9606.ENSP00000302599,9606.ENSP00000316578,9606.ENSP00000323588,9606.ENSP00000328998,9606.ENSP00000341551,9606.ENSP00000345681,9606.ENSP00000353582,9606.ENSP00000363804,9606.ENSP00000371936,9606.ENSP00000401907,9606.ENSP00000404854,9606.ENSP00000436607	BHLHE41,SOX9,LIF,LAMC2,TP53,GJA1,FUT9,SUZ12,SOX2,TRAK1,SMAD4,GATA2,NRP2,KLF4,SEMA5A,BMPR1B,NDRG1,ADM
KRT7	CircRNAup_mRNAup_Fig. 7d		GO:0035295	Tube development	13	851	0.69	0.00067	9606.ENSP00000233813,9606.ENSP00000245479,9606.ENSP00000249075,9606.ENSP00000264731,9606.ENSP00000282561,9606.ENSP00000341551,9606.ENSP00000345681,9606.ENSP00000353582,9606.ENSP00000363822,9606.ENSP00000371936,9606.ENSP00000386200,9606.ENSP00000436607,9606.ENSP00000452634	IGFBP5,SOX9,LIF,TP63,GJA1,SMAD4,GATA2,NRP2,AR,SEMA5A,FOXP2,ADM,TNFAIP2
TNFAIP2	CircRNAup_mRNAup_Fig. 7d		GO:0048518	Positive regulation of biological process	37	6112	0.29	0.00071	9606.ENSP00000222725,9606.ENSP00000229307,9606.ENSP00000233813,9606.ENSP00000245479,9606.ENSP00000249075,9606.ENSP00000264144,9606.ENSP00000264731,9606.ENSP00000265340,9606.ENSP00000269305,9606.ENSP00000277225,9606.ENSP00000282561,9606.ENSP00000295006,9606.ENSP00000297991,9606.ENSP00000302599,9606.ENSP00000316578,9606.ENSP00000319096,9606.ENSP00000323588,9606.ENSP00000328998,9606.ENSP00000332256,…	LFNG,NANOG,IGFBP5,SOX9,LIF,LAMC2,TP63,PITX1,TP53,ZNF462,GJA1,CAPN2,AQP3,FUT9,SUZ12,RAP2B,SOX2,TRAK1,ALDH1A3,RIPK4,SMAD4,GATA2,WLS,TRIM38,HLA-DRB1,NRP2,NPR1,KLF4,AR,PARM1,SEMA5A,FOXP2,CYLD,BMPR1B,ADM,TXNIP,TNFAIP3
LAMC2	CircRNAup_mRNAup_Fig. 7d		GO:0048522	Positive regulation of cellular process	35	5579	0.3	0.00078	9606.ENSP00000222725,9606.ENSP00000229307,9606.ENSP00000233813,9606.ENSP00000245479,9606.ENSP00000249075,9606.ENSP00000264144,9606.ENSP00000264731,9606.ENSP00000265340,9606.ENSP00000269305,9606.ENSP00000277225,9606.ENSP00000282561,9606.ENSP00000295006,9606.ENSP00000302599,9606.ENSP00000316578,9606.ENSP00000319096,9606.ENSP00000323588,9606.ENSP00000328998,9606.ENSP00000332256,9606.ENSP00000341551,…	LFNG,NANOG,IGFBP5,SOX9,LIF,LAMC2,TP63,PITX1,TP53,ZNF462,GJA1,CAPN2,FUT9,SUZ12,RAP2B,SOX2,TRAK1,ALDH1A3,SMAD4,GATA2,WLS,TRIM38,HLA-DRB1,NRP2,NPR1,KLF4,AR,PARM1,SEMA5A,FOXP2,CYLD,BMPR1B,ADM,TXNIP,TNFAIP3
PITX1	CircRNAup_mRNAup_Fig. 7d		GO:0048589	Developmental growth	9	389	0.87	0.0012	9606.ENSP00000245479,9606.ENSP00000269305,9606.ENSP00000323588,9606.ENSP00000341551,9606.ENSP00000353582,9606.ENSP00000363822,9606.ENSP00000371936,9606.ENSP00000401907,9606.ENSP00000436607	SOX9,TP53,SOX2,SMAD4,NRP2,AR,SEMA5A,BMPR1B,ADM
NRP2	CircRNAup_mRNAup_Fig. 7d		GO:0021536	Diencephalon development	5	74	1.34	0.0014	9606.ENSP00000265340,9606.ENSP00000323588,9606.ENSP00000345681,9606.ENSP00000353582,9606.ENSP00000371936	PITX1,SOX2,GATA2,NRP2,SEMA5A
SUZ12	TF_Fig. 7d		GO:0008544	Epidermis development	9	419	0.84	0.0019	9606.ENSP00000233813,9606.ENSP00000245479,9606.ENSP00000264144,9606.ENSP00000264731,9606.ENSP00000287097,9606.ENSP00000329243,9606.ENSP00000353099,9606.ENSP00000363804,9606.ENSP00000462521	IGFBP5,SOX9,LAMC2,TP63,CD109,KRT7,HLA-DRB1,KLF4,TXNIP
SMAD4	TF_Fig. 7d		GO:1905332	Positive regulation of morphogenesis of an epithelium	4	35	1.56	0.0019	9606.ENSP00000245479,9606.ENSP00000249075,9606.ENSP00000282561,9606.ENSP00000363822	SOX9,LIF,GJA1,AR
TP63	TF_Fig. 7d		GO:0051172	Negative regulation of nitrogen compound metabolic process	21	2429	0.44	0.0023	9606.ENSP00000229307,9606.ENSP00000233813,9606.ENSP00000240100,9606.ENSP00000242728,9606.ENSP00000245479,9606.ENSP00000249075,9606.ENSP00000264731,9606.ENSP00000265340,9606.ENSP00000269305,9606.ENSP00000282561,9606.ENSP00000287097,9606.ENSP00000316578,9606.ENSP00000323588,9606.ENSP00000341551,9606.ENSP00000345681,9606.ENSP00000363804,9606.ENSP00000363822,9606.ENSP00000386200,9606.ENSP00000392025,…	NANOG,IGFBP5,DUSP4,BHLHE41,SOX9,LIF,TP63,PITX1,TP53,GJA1,CD109,SUZ12,SOX2,SMAD4,GATA2,KLF4,AR,FOXP2,CYLD,TXNIP,TNFAIP3
AR	TF_Fig. 7d		GO:0002009	Morphogenesis of an epithelium	9	435	0.82	0.0024	9606.ENSP00000233813,9606.ENSP00000245479,9606.ENSP00000264731,9606.ENSP00000332256,9606.ENSP00000332454,9606.ENSP00000341551,9606.ENSP00000363804,9606.ENSP00000363822,9606.ENSP00000436607	IGFBP5,SOX9,TP63,ALDH1A3,RIPK4,SMAD4,KLF4,AR,ADM
FOXP2	TF_Fig. 7d		GO:0009966	Regulation of signal transduction	24	3107	0.39	0.0026	9606.ENSP00000222725,9606.ENSP00000233813,9606.ENSP00000240100,9606.ENSP00000245479,9606.ENSP00000249075,9606.ENSP00000264731,9606.ENSP00000269305,9606.ENSP00000282561,9606.ENSP00000287097,9606.ENSP00000323588,9606.ENSP00000324127,9606.ENSP00000341551,9606.ENSP00000345681,9606.ENSP00000346829,9606.ENSP00000349596,9606.ENSP00000353099,9606.ENSP00000357669,9606.ENSP00000363804,9606.ENSP00000363822,…	LFNG,IGFBP5,DUSP4,SOX9,LIF,TP63,TP53,GJA1,CD109,SOX2,PSD3,SMAD4,GATA2,WLS,TRIM38,HLA-DRB1,NPR1,KLF4,AR,SEMA5A,CYLD,BMPR1B,ADM,TNFAIP3
KLF4	TF_Fig. 7d		GO:0003002	Regionalization	8	332	0.89	0.0027	9606.ENSP00000222725,9606.ENSP00000242728,9606.ENSP00000264731,9606.ENSP00000269305,9606.ENSP00000341551,9606.ENSP00000346829,9606.ENSP00000353582,9606.ENSP00000401907	LFNG,BHLHE41,TP63,TP53,SMAD4,WLS,NRP2,BMPR1B
GATA2	TF_Fig. 7d		GO:0048863	Stem cell differentiation	6	156	1.09	0.0029	9606.ENSP00000245479,9606.ENSP00000249075,9606.ENSP00000264731,9606.ENSP00000269305,9606.ENSP00000341551,9606.ENSP00000353582	SOX9,LIF,TP63,TP53,SMAD4,NRP2
SOX2	TF_Fig. 7d		GO:0033993	Response to lipid	12	858	0.65	0.0033	9606.ENSP00000245479,9606.ENSP00000282561,9606.ENSP00000295006,9606.ENSP00000297991,9606.ENSP00000345681,9606.ENSP00000363804,9606.ENSP00000363822,9606.ENSP00000386200,9606.ENSP00000428205,9606.ENSP00000436607,9606.ENSP00000462521,9606.ENSP00000481570	SOX9,GJA1,CAPN2,AQP3,GATA2,KLF4,AR,FOXP2,FBXO32,ADM,TXNIP,TNFAIP3
NANOG	TF_Fig. 7d		GO:0010558	Negative regulation of macromolecule biosynthetic process	16	1534	0.52	0.0035	9606.ENSP00000229307,9606.ENSP00000233813,9606.ENSP00000242728,9606.ENSP00000245479,9606.ENSP00000264731,9606.ENSP00000265340,9606.ENSP00000269305,9606.ENSP00000282561,9606.ENSP00000316578,9606.ENSP00000323588,9606.ENSP00000341551,9606.ENSP00000345681,9606.ENSP00000363804,9606.ENSP00000363822,9606.ENSP00000386200,9606.ENSP00000462521	NANOG,IGFBP5,BHLHE41,SOX9,TP63,PITX1,TP53,GJA1,SUZ12,SOX2,SMAD4,GATA2,KLF4,AR,FOXP2,TXNIP
TP53	TF_Fig. 7d		GO:0031326	Regulation of cellular biosynthetic process	28	4125	0.34	0.0035	9606.ENSP00000229307,9606.ENSP00000233813,9606.ENSP00000242728,9606.ENSP00000245479,9606.ENSP00000249075,9606.ENSP00000264731,9606.ENSP00000265340,9606.ENSP00000269305,9606.ENSP00000277225,9606.ENSP00000282561,9606.ENSP00000295006,9606.ENSP00000316578,9606.ENSP00000323588,9606.ENSP00000328998,9606.ENSP00000332454,9606.ENSP00000341551,9606.ENSP00000345681,9606.ENSP00000349596,9606.ENSP00000353099,…	NANOG,IGFBP5,BHLHE41,SOX9,LIF,TP63,PITX1,TP53,ZNF462,GJA1,CAPN2,SUZ12,SOX2,TRAK1,RIPK4,SMAD4,GATA2,TRIM38,HLA-DRB1,KLF4,AR,PARM1,FOXP2,CYLD,BMPR1B,ADM,TXNIP,TNFAIP3
			GO:0045926	Negative regulation of growth	7	247	0.96	0.0035	9606.ENSP00000233813,9606.ENSP00000269305,9606.ENSP00000282561,9606.ENSP00000321573,9606.ENSP00000341551,9606.ENSP00000357669,9606.ENSP00000371936	IGFBP5,TP53,GJA1,DCBLD2,SMAD4,NPR1,SEMA5A
			GO:0048699	Generation of neurons	16	1551	0.52	0.004	9606.ENSP00000242728,9606.ENSP00000245479,9606.ENSP00000249075,9606.ENSP00000264144,9606.ENSP00000269305,9606.ENSP00000282561,9606.ENSP00000302599,9606.ENSP00000323588,9606.ENSP00000328998,9606.ENSP00000341551,9606.ENSP00000345681,9606.ENSP00000353582,9606.ENSP00000363804,9606.ENSP00000371936,9606.ENSP00000401907,9606.ENSP00000436607	BHLHE41,SOX9,LIF,LAMC2,TP53,GJA1,FUT9,SOX2,TRAK1,SMAD4,GATA2,NRP2,KLF4,SEMA5A,BMPR1B,ADM
			GO:0048662	Negative regulation of smooth muscle cell proliferation	4	46	1.45	0.0042	9606.ENSP00000233813,9606.ENSP00000357669,9606.ENSP00000363804,9606.ENSP00000481570	IGFBP5,NPR1,KLF4,TNFAIP3
			GO:0000122	Negative regulation of transcription by rna polymerase ii	12	895	0.63	0.0045	9606.ENSP00000242728,9606.ENSP00000245479,9606.ENSP00000264731,9606.ENSP00000269305,9606.ENSP00000316578,9606.ENSP00000323588,9606.ENSP00000341551,9606.ENSP00000345681,9606.ENSP00000363804,9606.ENSP00000363822,9606.ENSP00000386200,9606.ENSP00000462521	BHLHE41,SOX9,TP63,TP53,SUZ12,SOX2,SMAD4,GATA2,KLF4,AR,FOXP2,TXNIP
			GO:0010033	Response to organic substance	23	3011	0.39	0.0045	9606.ENSP00000229307,9606.ENSP00000233813,9606.ENSP00000245479,9606.ENSP00000249075,9606.ENSP00000261978,9606.ENSP00000269305,9606.ENSP00000282561,9606.ENSP00000295006,9606.ENSP00000297991,9606.ENSP00000323588,9606.ENSP00000341551,9606.ENSP00000345681,9606.ENSP00000349596,9606.ENSP00000353099,9606.ENSP00000353582,9606.ENSP00000363804,9606.ENSP00000363822,9606.ENSP00000386200,9606.ENSP00000401907,…	NANOG,IGFBP5,SOX9,LIF,LTBP2,TP53,GJA1,CAPN2,AQP3,SOX2,SMAD4,GATA2,TRIM38,HLA-DRB1,NRP2,KLF4,AR,FOXP2,BMPR1B,FBXO32,ADM,TXNIP,TNFAIP3
			GO:0031327	Negative regulation of cellular biosynthetic process	16	1592	0.51	0.0051	9606.ENSP00000229307,9606.ENSP00000233813,9606.ENSP00000242728,9606.ENSP00000245479,9606.ENSP00000264731,9606.ENSP00000265340,9606.ENSP00000269305,9606.ENSP00000282561,9606.ENSP00000316578,9606.ENSP00000323588,9606.ENSP00000341551,9606.ENSP00000345681,9606.ENSP00000363804,9606.ENSP00000363822,9606.ENSP00000386200,9606.ENSP00000462521	NANOG,IGFBP5,BHLHE41,SOX9,TP63,PITX1,TP53,GJA1,SUZ12,SOX2,SMAD4,GATA2,KLF4,AR,FOXP2,TXNIP
			GO:0001701	In utero embryonic development	8	382	0.83	0.006	9606.ENSP00000249075,9606.ENSP00000269305,9606.ENSP00000295006,9606.ENSP00000341551,9606.ENSP00000345681,9606.ENSP00000348215,9606.ENSP00000363822,9606.ENSP00000436607	LIF,TP53,CAPN2,SMAD4,GATA2,SH3PXD2A,AR,ADM
			GO:0007565	Female pregnancy	6	183	1.02	0.006	9606.ENSP00000233813,9606.ENSP00000249075,9606.ENSP00000282561,9606.ENSP00000295006,9606.ENSP00000363822,9606.ENSP00000436607	IGFBP5,LIF,GJA1,CAPN2,AR,ADM
			GO:0031324	Negative regulation of cellular metabolic process	21	2630	0.41	0.006	9606.ENSP00000229307,9606.ENSP00000233813,9606.ENSP00000240100,9606.ENSP00000242728,9606.ENSP00000245479,9606.ENSP00000249075,9606.ENSP00000264731,9606.ENSP00000265340,9606.ENSP00000269305,9606.ENSP00000282561,9606.ENSP00000287097,9606.ENSP00000316578,9606.ENSP00000323588,9606.ENSP00000341551,9606.ENSP00000345681,9606.ENSP00000363804,9606.ENSP00000363822,9606.ENSP00000386200,9606.ENSP00000392025,…	NANOG,IGFBP5,DUSP4,BHLHE41,SOX9,LIF,TP63,PITX1,TP53,GJA1,CD109,SUZ12,SOX2,SMAD4,GATA2,KLF4,AR,FOXP2,CYLD,TXNIP,TNFAIP3
			GO:1902893	Regulation of pri-mirna transcription by rna polymerase ii	4	52	1.39	0.006	9606.ENSP00000245479,9606.ENSP00000269305,9606.ENSP00000345681,9606.ENSP00000363804	SOX9,TP53,GATA2,KLF4
			GO:0043009	Chordate embryonic development	10	640	0.7	0.0062	9606.ENSP00000222725,9606.ENSP00000245479,9606.ENSP00000249075,9606.ENSP00000269305,9606.ENSP00000295006,9606.ENSP00000341551,9606.ENSP00000345681,9606.ENSP00000348215,9606.ENSP00000363822,9606.ENSP00000436607	LFNG,SOX9,LIF,TP53,CAPN2,SMAD4,GATA2,SH3PXD2A,AR,ADM
			GO:0030308	Negative regulation of cell growth	6	187	1.01	0.0063	9606.ENSP00000269305,9606.ENSP00000282561,9606.ENSP00000321573,9606.ENSP00000341551,9606.ENSP00000357669,9606.ENSP00000371936	TP53,GJA1,DCBLD2,SMAD4,NPR1,SEMA5A
			GO:0010605	Negative regulation of macromolecule metabolic process	22	2875	0.39	0.0065	9606.ENSP00000229307,9606.ENSP00000233813,9606.ENSP00000240100,9606.ENSP00000242728,9606.ENSP00000245479,9606.ENSP00000249075,9606.ENSP00000264731,9606.ENSP00000265340,9606.ENSP00000269305,9606.ENSP00000282561,9606.ENSP00000287097,9606.ENSP00000316578,9606.ENSP00000323588,9606.ENSP00000341551,9606.ENSP00000345681,9606.ENSP00000353099,9606.ENSP00000363804,9606.ENSP00000363822,9606.ENSP00000386200,…	NANOG,IGFBP5,DUSP4,BHLHE41,SOX9,LIF,TP63,PITX1,TP53,GJA1,CD109,SUZ12,SOX2,SMAD4,GATA2,HLA-DRB1,KLF4,AR,FOXP2,CYLD,TXNIP,TNFAIP3
			GO:0002520	Immune system development	10	652	0.69	0.007	9606.ENSP00000222725,9606.ENSP00000269305,9606.ENSP00000287097,9606.ENSP00000345681,9606.ENSP00000348215,9606.ENSP00000353099,9606.ENSP00000363804,9606.ENSP00000392025,9606.ENSP00000463574,9606.ENSP00000481570	LFNG,TP53,CD109,GATA2,SH3PXD2A,HLA-DRB1,KLF4,CYLD,ACP6,TNFAIP3
			GO:0048519	Negative regulation of biological process	32	5389	0.28	0.0072	9606.ENSP00000222725,9606.ENSP00000229307,9606.ENSP00000233813,9606.ENSP00000240100,9606.ENSP00000242728,9606.ENSP00000245479,9606.ENSP00000249075,9606.ENSP00000264731,9606.ENSP00000265340,9606.ENSP00000269305,9606.ENSP00000282561,9606.ENSP00000287097,9606.ENSP00000316578,9606.ENSP00000319096,9606.ENSP00000321573,9606.ENSP00000323588,9606.ENSP00000341551,9606.ENSP00000345681,9606.ENSP00000349596,…	LFNG,NANOG,IGFBP5,DUSP4,BHLHE41,SOX9,LIF,TP63,PITX1,TP53,GJA1,CD109,SUZ12,RAP2B,DCBLD2,SOX2,SMAD4,GATA2,TRIM38,HLA-DRB1,NPR1,KLF4,AR,SEMA5A,FOXP2,CYLD,BMPR1B,NDRG1,HS3ST5,ADM,TXNIP,TNFAIP3
			GO:0060284	Regulation of cell development	12	956	0.6	0.0072	9606.ENSP00000242728,9606.ENSP00000245479,9606.ENSP00000249075,9606.ENSP00000269305,9606.ENSP00000302599,9606.ENSP00000323588,9606.ENSP00000328998,9606.ENSP00000341551,9606.ENSP00000345681,9606.ENSP00000363804,9606.ENSP00000371936,9606.ENSP00000374125	BHLHE41,SOX9,LIF,TP53,FUT9,SOX2,TRAK1,SMAD4,GATA2,KLF4,SEMA5A,SIGLEC15
			GO:2000113	Negative regulation of cellular macromolecule biosynthetic process	15	1470	0.51	0.0072	9606.ENSP00000233813,9606.ENSP00000242728,9606.ENSP00000245479,9606.ENSP00000264731,9606.ENSP00000265340,9606.ENSP00000269305,9606.ENSP00000282561,9606.ENSP00000316578,9606.ENSP00000323588,9606.ENSP00000341551,9606.ENSP00000345681,9606.ENSP00000363804,9606.ENSP00000363822,9606.ENSP00000386200,9606.ENSP00000462521	IGFBP5,BHLHE41,SOX9,TP63,PITX1,TP53,GJA1,SUZ12,SOX2,SMAD4,GATA2,KLF4,AR,FOXP2,TXNIP
			GO:0001704	Formation of primary germ layer	5	116	1.14	0.0073	9606.ENSP00000229307,9606.ENSP00000240100,9606.ENSP00000323588,9606.ENSP00000346829,9606.ENSP00000363804	NANOG,DUSP4,SOX2,WLS,KLF4
			GO:0048523	Negative regulation of cellular process	30	4874	0.3	0.0073	9606.ENSP00000222725,9606.ENSP00000229307,9606.ENSP00000233813,9606.ENSP00000240100,9606.ENSP00000242728,9606.ENSP00000245479,9606.ENSP00000249075,9606.ENSP00000264731,9606.ENSP00000265340,9606.ENSP00000269305,9606.ENSP00000282561,9606.ENSP00000287097,9606.ENSP00000316578,9606.ENSP00000319096,9606.ENSP00000321573,9606.ENSP00000323588,9606.ENSP00000341551,9606.ENSP00000345681,9606.ENSP00000353099,…	LFNG,NANOG,IGFBP5,DUSP4,BHLHE41,SOX9,LIF,TP63,PITX1,TP53,GJA1,CD109,SUZ12,RAP2B,DCBLD2,SOX2,SMAD4,GATA2,HLA-DRB1,NPR1,KLF4,AR,SEMA5A,FOXP2,CYLD,BMPR1B,NDRG1,ADM,TXNIP,TNFAIP3
			GO:0048584	Positive regulation of response to stimulus	19	2257	0.43	0.0073	9606.ENSP00000222725,9606.ENSP00000233813,9606.ENSP00000245479,9606.ENSP00000249075,9606.ENSP00000264731,9606.ENSP00000269305,9606.ENSP00000282561,9606.ENSP00000323588,9606.ENSP00000341551,9606.ENSP00000345681,9606.ENSP00000346829,9606.ENSP00000349596,9606.ENSP00000353099,9606.ENSP00000357669,9606.ENSP00000363822,9606.ENSP00000371936,9606.ENSP00000392025,9606.ENSP00000401907,9606.ENSP00000481570	LFNG,IGFBP5,SOX9,LIF,TP63,TP53,GJA1,SOX2,SMAD4,GATA2,WLS,TRIM38,HLA-DRB1,NPR1,AR,SEMA5A,CYLD,BMPR1B,TNFAIP3
			GO:2000112	Regulation of cellular macromolecule biosynthetic process	26	3878	0.33	0.008	9606.ENSP00000229307,9606.ENSP00000233813,9606.ENSP00000242728,9606.ENSP00000245479,9606.ENSP00000249075,9606.ENSP00000264731,9606.ENSP00000265340,9606.ENSP00000269305,9606.ENSP00000277225,9606.ENSP00000282561,9606.ENSP00000316578,9606.ENSP00000323588,9606.ENSP00000328998,9606.ENSP00000332454,9606.ENSP00000341551,9606.ENSP00000345681,9606.ENSP00000349596,9606.ENSP00000353099,9606.ENSP00000363804,…	NANOG,IGFBP5,BHLHE41,SOX9,LIF,TP63,PITX1,TP53,ZNF462,GJA1,SUZ12,SOX2,TRAK1,RIPK4,SMAD4,GATA2,TRIM38,HLA-DRB1,KLF4,AR,PARM1,FOXP2,CYLD,BMPR1B,TXNIP,TNFAIP3
			GO:1903507	Negative regulation of nucleic acid-templated transcription	14	1324	0.53	0.0088	9606.ENSP00000229307,9606.ENSP00000242728,9606.ENSP00000245479,9606.ENSP00000264731,9606.ENSP00000265340,9606.ENSP00000269305,9606.ENSP00000316578,9606.ENSP00000323588,9606.ENSP00000341551,9606.ENSP00000345681,9606.ENSP00000363804,9606.ENSP00000363822,9606.ENSP00000386200,9606.ENSP00000462521	NANOG,BHLHE41,SOX9,TP63,PITX1,TP53,SUZ12,SOX2,SMAD4,GATA2,KLF4,AR,FOXP2,TXNIP
			GO:0009605	Response to external stimulus	19	2310	0.42	0.0093	9606.ENSP00000245479,9606.ENSP00000264144,9606.ENSP00000269305,9606.ENSP00000282561,9606.ENSP00000295006,9606.ENSP00000297991,9606.ENSP00000332256,9606.ENSP00000341551,9606.ENSP00000349596,9606.ENSP00000353099,9606.ENSP00000353582,9606.ENSP00000371936,9606.ENSP00000374125,9606.ENSP00000386200,9606.ENSP00000392025,9606.ENSP00000401907,9606.ENSP00000436607,9606.ENSP00000462521,9606.ENSP00000481570	SOX9,LAMC2,TP53,GJA1,CAPN2,AQP3,ALDH1A3,SMAD4,TRIM38,HLA-DRB1,NRP2,SEMA5A,SIGLEC15,FOXP2,CYLD,BMPR1B,ADM,TXNIP,TNFAIP3
			GO:0045934	Negative regulation of nucleobase-containing compound metabolic process	15	1528	0.5	0.0101	9606.ENSP00000229307,9606.ENSP00000242728,9606.ENSP00000245479,9606.ENSP00000264731,9606.ENSP00000265340,9606.ENSP00000269305,9606.ENSP00000282561,9606.ENSP00000316578,9606.ENSP00000323588,9606.ENSP00000341551,9606.ENSP00000345681,9606.ENSP00000363804,9606.ENSP00000363822,9606.ENSP00000386200,9606.ENSP00000462521	NANOG,BHLHE41,SOX9,TP63,PITX1,TP53,GJA1,SUZ12,SOX2,SMAD4,GATA2,KLF4,AR,FOXP2,TXNIP
			GO:0045995	Regulation of embryonic development	5	130	1.09	0.011	9606.ENSP00000222725,9606.ENSP00000282561,9606.ENSP00000345681,9606.ENSP00000363804,9606.ENSP00000363822	LFNG,GJA1,GATA2,KLF4,AR
			GO:0060740	Prostate gland epithelium morphogenesis	3	22	1.64	0.011	9606.ENSP00000245479,9606.ENSP00000264731,9606.ENSP00000363822	SOX9,TP63,AR
			GO:0050680	Negative regulation of epithelial cell proliferation	5	131	1.09	0.0111	9606.ENSP00000245479,9606.ENSP00000282561,9606.ENSP00000287097,9606.ENSP00000323588,9606.ENSP00000363822	SOX9,GJA1,CD109,SOX2,AR
			GO:0030182	Neuron differentiation	12	1019	0.58	0.0113	9606.ENSP00000245479,9606.ENSP00000249075,9606.ENSP00000264144,9606.ENSP00000282561,9606.ENSP00000302599,9606.ENSP00000328998,9606.ENSP00000341551,9606.ENSP00000345681,9606.ENSP00000353582,9606.ENSP00000371936,9606.ENSP00000401907,9606.ENSP00000436607	SOX9,LIF,LAMC2,GJA1,FUT9,TRAK1,SMAD4,GATA2,NRP2,SEMA5A,BMPR1B,ADM
			GO:0030097	Hemopoiesis	9	570	0.7	0.0117	9606.ENSP00000222725,9606.ENSP00000269305,9606.ENSP00000287097,9606.ENSP00000345681,9606.ENSP00000348215,9606.ENSP00000353099,9606.ENSP00000363804,9606.ENSP00000392025,9606.ENSP00000463574	LFNG,TP53,CD109,GATA2,SH3PXD2A,HLA-DRB1,KLF4,CYLD,ACP6
			GO:0048660	Regulation of smooth muscle cell proliferation	5	136	1.07	0.0126	9606.ENSP00000233813,9606.ENSP00000282561,9606.ENSP00000357669,9606.ENSP00000363804,9606.ENSP00000481570	IGFBP5,GJA1,NPR1,KLF4,TNFAIP3
			GO:0006357	Regulation of transcription by rna polymerase ii	18	2172	0.42	0.0127	9606.ENSP00000229307,9606.ENSP00000242728,9606.ENSP00000245479,9606.ENSP00000249075,9606.ENSP00000264731,9606.ENSP00000265340,9606.ENSP00000269305,9606.ENSP00000277225,9606.ENSP00000316578,9606.ENSP00000323588,9606.ENSP00000328998,9606.ENSP00000341551,9606.ENSP00000345681,9606.ENSP00000363804,9606.ENSP00000363822,9606.ENSP00000386200,9606.ENSP00000401907,9606.ENSP00000462521	NANOG,BHLHE41,SOX9,LIF,TP63,PITX1,TP53,ZNF462,SUZ12,SOX2,TRAK1,SMAD4,GATA2,KLF4,AR,FOXP2,BMPR1B,TXNIP
			GO:1902533	Positive regulation of intracellular signal transduction	12	1041	0.57	0.0129	9606.ENSP00000233813,9606.ENSP00000245479,9606.ENSP00000249075,9606.ENSP00000269305,9606.ENSP00000282561,9606.ENSP00000323588,9606.ENSP00000346829,9606.ENSP00000349596,9606.ENSP00000353099,9606.ENSP00000357669,9606.ENSP00000363822,9606.ENSP00000371936	IGFBP5,SOX9,LIF,TP53,GJA1,SOX2,WLS,TRIM38,HLA-DRB1,NPR1,AR,SEMA5A
			GO:0070373	Negative regulation of erk1 and erk2 cascade	4	70	1.26	0.013	9606.ENSP00000240100,9606.ENSP00000249075,9606.ENSP00000341551,9606.ENSP00000363804	DUSP4,LIF,SMAD4,KLF4
			GO:0045596	Negative regulation of cell differentiation	10	728	0.64	0.0132	9606.ENSP00000233813,9606.ENSP00000242728,9606.ENSP00000245479,9606.ENSP00000264731,9606.ENSP00000269305,9606.ENSP00000316578,9606.ENSP00000323588,9606.ENSP00000341551,9606.ENSP00000345681,9606.ENSP00000371936	IGFBP5,BHLHE41,SOX9,TP63,TP53,SUZ12,SOX2,SMAD4,GATA2,SEMA5A
			GO:0051128	Regulation of cellular component organization	19	2402	0.4	0.0134	9606.ENSP00000233813,9606.ENSP00000245479,9606.ENSP00000249075,9606.ENSP00000264731,9606.ENSP00000269305,9606.ENSP00000282561,9606.ENSP00000295006,9606.ENSP00000302599,9606.ENSP00000321573,9606.ENSP00000328998,9606.ENSP00000341551,9606.ENSP00000345681,9606.ENSP00000353582,9606.ENSP00000357669,9606.ENSP00000363804,9606.ENSP00000363822,9606.ENSP00000371936,9606.ENSP00000374125,9606.ENSP00000392025	IGFBP5,SOX9,LIF,TP63,TP53,GJA1,CAPN2,FUT9,DCBLD2,TRAK1,SMAD4,GATA2,NRP2,NPR1,KLF4,AR,SEMA5A,SIGLEC15,CYLD
			GO:0002521	Leukocyte differentiation	7	338	0.82	0.0143	9606.ENSP00000222725,9606.ENSP00000269305,9606.ENSP00000287097,9606.ENSP00000345681,9606.ENSP00000348215,9606.ENSP00000353099,9606.ENSP00000392025	LFNG,TP53,CD109,GATA2,SH3PXD2A,HLA-DRB1,CYLD
			GO:0031328	Positive regulation of cellular biosynthetic process	17	2005	0.43	0.015	9606.ENSP00000229307,9606.ENSP00000245479,9606.ENSP00000249075,9606.ENSP00000264731,9606.ENSP00000265340,9606.ENSP00000269305,9606.ENSP00000277225,9606.ENSP00000295006,9606.ENSP00000323588,9606.ENSP00000341551,9606.ENSP00000345681,9606.ENSP00000353099,9606.ENSP00000363804,9606.ENSP00000363822,9606.ENSP00000370224,9606.ENSP00000401907,9606.ENSP00000436607	NANOG,SOX9,LIF,TP63,PITX1,TP53,ZNF462,CAPN2,SOX2,SMAD4,GATA2,HLA-DRB1,KLF4,AR,PARM1,BMPR1B,ADM
			GO:0001942	Hair follicle development	4	74	1.24	0.0152	9606.ENSP00000233813,9606.ENSP00000245479,9606.ENSP00000264731,9606.ENSP00000287097	IGFBP5,SOX9,TP63,CD109
			GO:0010629	Negative regulation of gene expression	17	2014	0.43	0.0155	9606.ENSP00000233813,9606.ENSP00000242728,9606.ENSP00000245479,9606.ENSP00000264731,9606.ENSP00000265340,9606.ENSP00000269305,9606.ENSP00000316578,9606.ENSP00000323588,9606.ENSP00000341551,9606.ENSP00000345681,9606.ENSP00000353099,9606.ENSP00000363804,9606.ENSP00000363822,9606.ENSP00000386200,9606.ENSP00000392025,9606.ENSP00000462521,9606.ENSP00000481570	IGFBP5,BHLHE41,SOX9,TP63,PITX1,TP53,SUZ12,SOX2,SMAD4,GATA2,HLA-DRB1,KLF4,AR,FOXP2,CYLD,TXNIP,TNFAIP3
			GO:0007492	Endoderm development	4	76	1.23	0.0162	9606.ENSP00000229307,9606.ENSP00000240100,9606.ENSP00000323588,9606.ENSP00000341551	NANOG,DUSP4,SOX2,SMAD4
			GO:0045944	Positive regulation of transcription by rna polymerase ii	13	1253	0.52	0.0162	9606.ENSP00000229307,9606.ENSP00000245479,9606.ENSP00000249075,9606.ENSP00000264731,9606.ENSP00000265340,9606.ENSP00000269305,9606.ENSP00000277225,9606.ENSP00000323588,9606.ENSP00000341551,9606.ENSP00000345681,9606.ENSP00000363804,9606.ENSP00000363822,9606.ENSP00000401907	NANOG,SOX9,LIF,TP63,PITX1,TP53,ZNF462,SOX2,SMAD4,GATA2,KLF4,AR,BMPR1B
			GO:0030856	Regulation of epithelial cell differentiation	5	151	1.03	0.0167	9606.ENSP00000245479,9606.ENSP00000249075,9606.ENSP00000264731,9606.ENSP00000287097,9606.ENSP00000297991	SOX9,LIF,TP63,CD109,AQP3
			GO:0035108	Limb morphogenesis	5	150	1.03	0.0167	9606.ENSP00000245479,9606.ENSP00000264731,9606.ENSP00000265340,9606.ENSP00000341551,9606.ENSP00000401907	SOX9,TP63,PITX1,SMAD4,BMPR1B
			GO:0060795	Cell fate commitment involved in formation of primary germ layer	3	28	1.54	0.0167	9606.ENSP00000229307,9606.ENSP00000323588,9606.ENSP00000363804	NANOG,SOX2,KLF4
			GO:0006355	Regulation of transcription, dna-templated	23	3388	0.34	0.0168	9606.ENSP00000229307,9606.ENSP00000242728,9606.ENSP00000245479,9606.ENSP00000249075,9606.ENSP00000264731,9606.ENSP00000265340,9606.ENSP00000269305,9606.ENSP00000277225,9606.ENSP00000316578,9606.ENSP00000323588,9606.ENSP00000328998,9606.ENSP00000332454,9606.ENSP00000341551,9606.ENSP00000345681,9606.ENSP00000349596,9606.ENSP00000353099,9606.ENSP00000363804,9606.ENSP00000363822,9606.ENSP00000386200,…	NANOG,BHLHE41,SOX9,LIF,TP63,PITX1,TP53,ZNF462,SUZ12,SOX2,TRAK1,RIPK4,SMAD4,GATA2,TRIM38,HLA-DRB1,KLF4,AR,FOXP2,CYLD,BMPR1B,TXNIP,TNFAIP3
			GO:0061061	Muscle structure development	8	479	0.73	0.0168	9606.ENSP00000233813,9606.ENSP00000245479,9606.ENSP00000249075,9606.ENSP00000265340,9606.ENSP00000295006,9606.ENSP00000341551,9606.ENSP00000386200,9606.ENSP00000436607	IGFBP5,SOX9,LIF,PITX1,CAPN2,SMAD4,FOXP2,ADM
			GO:0070887	Cellular response to chemical stimulus	21	2919	0.36	0.0168	9606.ENSP00000229307,9606.ENSP00000233813,9606.ENSP00000245479,9606.ENSP00000249075,9606.ENSP00000261978,9606.ENSP00000269305,9606.ENSP00000282561,9606.ENSP00000295006,9606.ENSP00000297991,9606.ENSP00000323588,9606.ENSP00000341551,9606.ENSP00000349596,9606.ENSP00000353099,9606.ENSP00000353582,9606.ENSP00000363804,9606.ENSP00000363822,9606.ENSP00000371936,9606.ENSP00000401907,9606.ENSP00000404854,…	NANOG,IGFBP5,SOX9,LIF,LTBP2,TP53,GJA1,CAPN2,AQP3,SOX2,SMAD4,TRIM38,HLA-DRB1,NRP2,KLF4,AR,SEMA5A,BMPR1B,NDRG1,FBXO32,TNFAIP3
			GO:0065009	Regulation of molecular function	29	4913	0.28	0.0169	9606.ENSP00000222725,9606.ENSP00000229307,9606.ENSP00000240100,9606.ENSP00000242728,9606.ENSP00000245479,9606.ENSP00000249075,9606.ENSP00000264731,9606.ENSP00000265340,9606.ENSP00000269305,9606.ENSP00000277225,9606.ENSP00000282561,9606.ENSP00000287097,9606.ENSP00000319096,9606.ENSP00000323588,9606.ENSP00000324127,9606.ENSP00000332454,9606.ENSP00000341551,9606.ENSP00000345681,9606.ENSP00000348215,…	LFNG,NANOG,DUSP4,BHLHE41,SOX9,LIF,TP63,PITX1,TP53,ZNF462,GJA1,CD109,RAP2B,SOX2,PSD3,RIPK4,SMAD4,GATA2,SH3PXD2A,TRIM38,HLA-DRB1,KLF4,AR,PARM1,FOXP2,CYLD,ADM,TXNIP,TNFAIP3
			GO:0045892	Negative regulation of transcription, dna-templated	13	1273	0.52	0.017	9606.ENSP00000242728,9606.ENSP00000245479,9606.ENSP00000264731,9606.ENSP00000265340,9606.ENSP00000269305,9606.ENSP00000316578,9606.ENSP00000323588,9606.ENSP00000341551,9606.ENSP00000345681,9606.ENSP00000363804,9606.ENSP00000363822,9606.ENSP00000386200,9606.ENSP00000462521	BHLHE41,SOX9,TP63,PITX1,TP53,SUZ12,SOX2,SMAD4,GATA2,KLF4,AR,FOXP2,TXNIP
			GO:2000352	Negative regulation of endothelial cell apoptotic process	3	29	1.52	0.017	9606.ENSP00000345681,9606.ENSP00000371936,9606.ENSP00000481570	GATA2,SEMA5A,TNFAIP3
			GO:0070384	Harderian gland development	2	4	2.21	0.0179	9606.ENSP00000245479,9606.ENSP00000332256	SOX9,ALDH1A3
			GO:0000768	Syncytium formation by plasma membrane fusion	3	30	1.51	0.0184	9606.ENSP00000287097,9606.ENSP00000295006,9606.ENSP00000348215	CD109,CAPN2,SH3PXD2A
			GO:0043502	Regulation of muscle adaptation	4	82	1.19	0.0184	9606.ENSP00000233813,9606.ENSP00000341551,9606.ENSP00000363804,9606.ENSP00000428205	IGFBP5,SMAD4,KLF4,FBXO32
			GO:0032102	Negative regulation of response to external stimulus	7	367	0.79	0.0191	9606.ENSP00000282561,9606.ENSP00000287097,9606.ENSP00000349596,9606.ENSP00000353099,9606.ENSP00000363804,9606.ENSP00000371936,9606.ENSP00000481570	GJA1,CD109,TRIM38,HLA-DRB1,KLF4,SEMA5A,TNFAIP3
			GO:0061138	Morphogenesis of a branching epithelium	5	159	1	0.0191	9606.ENSP00000245479,9606.ENSP00000264731,9606.ENSP00000341551,9606.ENSP00000363822,9606.ENSP00000436607	SOX9,TP63,SMAD4,AR,ADM
			GO:0032879	Regulation of localization	20	2740	0.37	0.0194	9606.ENSP00000233813,9606.ENSP00000245479,9606.ENSP00000249075,9606.ENSP00000264144,9606.ENSP00000264731,9606.ENSP00000269305,9606.ENSP00000282561,9606.ENSP00000302599,9606.ENSP00000319096,9606.ENSP00000341551,9606.ENSP00000345681,9606.ENSP00000346829,9606.ENSP00000349596,9606.ENSP00000353099,9606.ENSP00000353582,9606.ENSP00000357669,9606.ENSP00000363804,9606.ENSP00000363822,9606.ENSP00000371936,…	IGFBP5,SOX9,LIF,LAMC2,TP63,TP53,GJA1,FUT9,RAP2B,SMAD4,GATA2,WLS,TRIM38,HLA-DRB1,NRP2,NPR1,KLF4,AR,SEMA5A,CYLD
			GO:0060322	Head development	10	788	0.61	0.0194	9606.ENSP00000245479,9606.ENSP00000265340,9606.ENSP00000269305,9606.ENSP00000323588,9606.ENSP00000332256,9606.ENSP00000345681,9606.ENSP00000346829,9606.ENSP00000353582,9606.ENSP00000371936,9606.ENSP00000386200	SOX9,PITX1,TP53,SOX2,ALDH1A3,GATA2,WLS,NRP2,SEMA5A,FOXP2
			GO:0007548	Sex differentiation	6	259	0.87	0.0199	9606.ENSP00000222725,9606.ENSP00000245479,9606.ENSP00000264731,9606.ENSP00000341551,9606.ENSP00000363822,9606.ENSP00000401907	LFNG,SOX9,TP63,SMAD4,AR,BMPR1B
			GO:0048730	Epidermis morphogenesis	3	32	1.48	0.0202	9606.ENSP00000233813,9606.ENSP00000264731,9606.ENSP00000363804	IGFBP5,TP63,KLF4
			GO:0007166	Cell surface receptor signaling pathway	18	2325	0.4	0.0215	9606.ENSP00000229307,9606.ENSP00000245479,9606.ENSP00000249075,9606.ENSP00000261978,9606.ENSP00000264731,9606.ENSP00000269305,9606.ENSP00000323588,9606.ENSP00000341551,9606.ENSP00000346829,9606.ENSP00000349596,9606.ENSP00000353099,9606.ENSP00000353582,9606.ENSP00000357669,9606.ENSP00000363804,9606.ENSP00000371936,9606.ENSP00000392025,9606.ENSP00000401907,9606.ENSP00000462521	NANOG,SOX9,LIF,LTBP2,TP63,TP53,SOX2,SMAD4,WLS,TRIM38,HLA-DRB1,NRP2,NPR1,KLF4,SEMA5A,CYLD,BMPR1B,TXNIP
			GO:2000241	Regulation of reproductive process	5	166	0.99	0.0217	9606.ENSP00000222725,9606.ENSP00000245479,9606.ENSP00000249075,9606.ENSP00000282561,9606.ENSP00000363822	LFNG,SOX9,LIF,GJA1,AR
			GO:0045682	Regulation of epidermis development	4	88	1.16	0.0219	9606.ENSP00000264731,9606.ENSP00000287097,9606.ENSP00000297991,9606.ENSP00000341551	TP63,CD109,AQP3,SMAD4
			GO:0019219	Regulation of nucleobase-containing compound metabolic process	25	3982	0.3	0.0223	9606.ENSP00000229307,9606.ENSP00000242728,9606.ENSP00000245479,9606.ENSP00000249075,9606.ENSP00000264731,9606.ENSP00000265340,9606.ENSP00000269305,9606.ENSP00000277225,9606.ENSP00000282561,9606.ENSP00000316578,9606.ENSP00000323588,9606.ENSP00000328998,9606.ENSP00000332454,9606.ENSP00000341551,9606.ENSP00000345681,9606.ENSP00000349596,9606.ENSP00000353099,9606.ENSP00000363804,9606.ENSP00000363822,…	NANOG,BHLHE41,SOX9,LIF,TP63,PITX1,TP53,ZNF462,GJA1,SUZ12,SOX2,TRAK1,RIPK4,SMAD4,GATA2,TRIM38,HLA-DRB1,KLF4,AR,PARM1,FOXP2,CYLD,BMPR1B,TXNIP,TNFAIP3
			GO:0035239	Tube morphogenesis	9	656	0.64	0.0223	9606.ENSP00000245479,9606.ENSP00000264731,9606.ENSP00000341551,9606.ENSP00000345681,9606.ENSP00000353582,9606.ENSP00000363822,9606.ENSP00000371936,9606.ENSP00000436607,9606.ENSP00000452634	SOX9,TP63,SMAD4,GATA2,NRP2,AR,SEMA5A,ADM,TNFAIP2
			GO:0043409	Negative regulation of mapk cascade	5	168	0.98	0.0223	9606.ENSP00000240100,9606.ENSP00000249075,9606.ENSP00000341551,9606.ENSP00000363804,9606.ENSP00000392025	DUSP4,LIF,SMAD4,KLF4,CYLD
			GO:0043588	Skin development	7	382	0.77	0.0223	9606.ENSP00000233813,9606.ENSP00000245479,9606.ENSP00000264731,9606.ENSP00000287097,9606.ENSP00000329243,9606.ENSP00000341551,9606.ENSP00000462521	IGFBP5,SOX9,TP63,CD109,KRT7,SMAD4,TXNIP
			GO:0051262	Protein tetramerization	4	90	1.15	0.023	9606.ENSP00000264731,9606.ENSP00000269305,9606.ENSP00000332256,9606.ENSP00000353099	TP63,TP53,ALDH1A3,HLA-DRB1
			GO:0030900	Forebrain development	7	387	0.76	0.0232	9606.ENSP00000265340,9606.ENSP00000323588,9606.ENSP00000332256,9606.ENSP00000345681,9606.ENSP00000353582,9606.ENSP00000371936,9606.ENSP00000386200	PITX1,SOX2,ALDH1A3,GATA2,NRP2,SEMA5A,FOXP2
			GO:0046596	Regulation of viral entry into host cell	3	35	1.44	0.0238	9606.ENSP00000349596,9606.ENSP00000353099,9606.ENSP00000427888	TRIM38,HLA-DRB1,HS3ST5
			GO:0007417	Central nervous system development	11	988	0.55	0.024	9606.ENSP00000245479,9606.ENSP00000265340,9606.ENSP00000269305,9606.ENSP00000316578,9606.ENSP00000323588,9606.ENSP00000332256,9606.ENSP00000345681,9606.ENSP00000346829,9606.ENSP00000353582,9606.ENSP00000371936,9606.ENSP00000386200	SOX9,PITX1,TP53,SUZ12,SOX2,ALDH1A3,GATA2,WLS,NRP2,SEMA5A,FOXP2
			GO:0070848	Response to growth factor	8	524	0.69	0.0243	9606.ENSP00000245479,9606.ENSP00000261978,9606.ENSP00000269305,9606.ENSP00000323588,9606.ENSP00000341551,9606.ENSP00000353582,9606.ENSP00000363804,9606.ENSP00000401907	SOX9,LTBP2,TP53,SOX2,SMAD4,NRP2,KLF4,BMPR1B
			GO:0048666	Neuron development	10	827	0.59	0.0247	9606.ENSP00000249075,9606.ENSP00000264144,9606.ENSP00000282561,9606.ENSP00000328998,9606.ENSP00000341551,9606.ENSP00000345681,9606.ENSP00000353582,9606.ENSP00000371936,9606.ENSP00000401907,9606.ENSP00000436607	LIF,LAMC2,GJA1,TRAK1,SMAD4,GATA2,NRP2,SEMA5A,BMPR1B,ADM
			GO:0050767	Regulation of neurogenesis	10	828	0.59	0.0247	9606.ENSP00000242728,9606.ENSP00000245479,9606.ENSP00000249075,9606.ENSP00000269305,9606.ENSP00000302599,9606.ENSP00000323588,9606.ENSP00000328998,9606.ENSP00000345681,9606.ENSP00000363804,9606.ENSP00000371936	BHLHE41,SOX9,LIF,TP53,FUT9,SOX2,TRAK1,GATA2,KLF4,SEMA5A
			GO:0071310	Cellular response to organic substance	18	2369	0.39	0.0247	9606.ENSP00000229307,9606.ENSP00000233813,9606.ENSP00000245479,9606.ENSP00000249075,9606.ENSP00000261978,9606.ENSP00000269305,9606.ENSP00000282561,9606.ENSP00000295006,9606.ENSP00000323588,9606.ENSP00000341551,9606.ENSP00000349596,9606.ENSP00000353099,9606.ENSP00000353582,9606.ENSP00000363804,9606.ENSP00000363822,9606.ENSP00000401907,9606.ENSP00000428205,9606.ENSP00000481570	NANOG,IGFBP5,SOX9,LIF,LTBP2,TP53,GJA1,CAPN2,SOX2,SMAD4,TRIM38,HLA-DRB1,NRP2,KLF4,AR,BMPR1B,FBXO32,TNFAIP3
			GO:0006464	Cellular protein modification process	21	3063	0.34	0.0259	9606.ENSP00000222725,9606.ENSP00000233813,9606.ENSP00000240100,9606.ENSP00000245479,9606.ENSP00000249075,9606.ENSP00000269305,9606.ENSP00000302599,9606.ENSP00000316578,9606.ENSP00000328998,9606.ENSP00000332454,9606.ENSP00000339659,9606.ENSP00000341551,9606.ENSP00000349596,9606.ENSP00000353582,9606.ENSP00000357669,9606.ENSP00000363822,9606.ENSP00000392025,9606.ENSP00000401907,9606.ENSP00000427888,…	LFNG,IGFBP5,DUSP4,SOX9,LIF,TP53,FUT9,SUZ12,TRAK1,RIPK4,TRIM2,SMAD4,TRIM38,NRP2,NPR1,AR,CYLD,BMPR1B,HS3ST5,FBXO32,TNFAIP3
			GO:0001714	Endodermal cell fate specification	2	6	2.03	0.0268	9606.ENSP00000229307,9606.ENSP00000323588	NANOG,SOX2
			GO:0072675	Osteoclast fusion	2	6	2.03	0.0268	9606.ENSP00000287097,9606.ENSP00000348215	CD109,SH3PXD2A
			GO:0035282	Segmentation	4	97	1.12	0.0277	9606.ENSP00000222725,9606.ENSP00000269305,9606.ENSP00000341551,9606.ENSP00000353582	LFNG,TP53,SMAD4,NRP2
			GO:0071345	Cellular response to cytokine stimulus	11	1013	0.54	0.028	9606.ENSP00000229307,9606.ENSP00000245479,9606.ENSP00000249075,9606.ENSP00000269305,9606.ENSP00000295006,9606.ENSP00000323588,9606.ENSP00000341551,9606.ENSP00000349596,9606.ENSP00000353099,9606.ENSP00000353582,9606.ENSP00000363804	NANOG,SOX9,LIF,TP53,CAPN2,SOX2,SMAD4,TRIM38,HLA-DRB1,NRP2,KLF4
			GO:0042221	Response to chemical	26	4333	0.28	0.0284	9606.ENSP00000229307,9606.ENSP00000233813,9606.ENSP00000245479,9606.ENSP00000249075,9606.ENSP00000261978,9606.ENSP00000264144,9606.ENSP00000269305,9606.ENSP00000282561,9606.ENSP00000295006,9606.ENSP00000297991,9606.ENSP00000323588,9606.ENSP00000341551,9606.ENSP00000345681,9606.ENSP00000349596,9606.ENSP00000353099,9606.ENSP00000353582,9606.ENSP00000363804,9606.ENSP00000363822,9606.ENSP00000371936,…	NANOG,IGFBP5,SOX9,LIF,LTBP2,LAMC2,TP53,GJA1,CAPN2,AQP3,SOX2,SMAD4,GATA2,TRIM38,HLA-DRB1,NRP2,KLF4,AR,SEMA5A,FOXP2,BMPR1B,NDRG1,FBXO32,ADM,TXNIP,TNFAIP3
			GO:0022612	Gland morphogenesis	4	99	1.11	0.029	9606.ENSP00000233813,9606.ENSP00000245479,9606.ENSP00000264731,9606.ENSP00000363822	IGFBP5,SOX9,TP63,AR
			GO:0001933	Negative regulation of protein phosphorylation	7	411	0.74	0.0298	9606.ENSP00000240100,9606.ENSP00000249075,9606.ENSP00000287097,9606.ENSP00000341551,9606.ENSP00000363804,9606.ENSP00000392025,9606.ENSP00000481570	DUSP4,LIF,CD109,SMAD4,KLF4,CYLD,TNFAIP3
			GO:0045893	Positive regulation of transcription, dna-templated	14	1587	0.45	0.0308	9606.ENSP00000229307,9606.ENSP00000245479,9606.ENSP00000249075,9606.ENSP00000264731,9606.ENSP00000265340,9606.ENSP00000269305,9606.ENSP00000277225,9606.ENSP00000323588,9606.ENSP00000341551,9606.ENSP00000345681,9606.ENSP00000353099,9606.ENSP00000363804,9606.ENSP00000363822,9606.ENSP00000401907	NANOG,SOX9,LIF,TP63,PITX1,TP53,ZNF462,SOX2,SMAD4,GATA2,HLA-DRB1,KLF4,AR,BMPR1B
			GO:1902895	Positive regulation of pri-mirna transcription by rna polymerase ii	3	40	1.38	0.031	9606.ENSP00000269305,9606.ENSP00000345681,9606.ENSP00000363804	TP53,GATA2,KLF4
			GO:0030334	Regulation of cell migration	10	865	0.57	0.0321	9606.ENSP00000233813,9606.ENSP00000245479,9606.ENSP00000264144,9606.ENSP00000282561,9606.ENSP00000302599,9606.ENSP00000319096,9606.ENSP00000345681,9606.ENSP00000353582,9606.ENSP00000363804,9606.ENSP00000371936	IGFBP5,SOX9,LAMC2,GJA1,FUT9,RAP2B,GATA2,NRP2,KLF4,SEMA5A
			GO:0042472	Inner ear morphogenesis	4	103	1.1	0.0321	9606.ENSP00000245479,9606.ENSP00000326759,9606.ENSP00000332256,9606.ENSP00000345681	SOX9,LRIG3,ALDH1A3,GATA2
			GO:0048583	Regulation of response to stimulus	25	4114	0.29	0.0321	9606.ENSP00000222725,9606.ENSP00000233813,9606.ENSP00000240100,9606.ENSP00000245479,9606.ENSP00000249075,9606.ENSP00000264731,9606.ENSP00000269305,9606.ENSP00000282561,9606.ENSP00000287097,9606.ENSP00000323588,9606.ENSP00000324127,9606.ENSP00000341551,9606.ENSP00000345681,9606.ENSP00000346829,9606.ENSP00000349596,9606.ENSP00000353099,9606.ENSP00000357669,9606.ENSP00000363804,9606.ENSP00000363822,…	LFNG,IGFBP5,DUSP4,SOX9,LIF,TP63,TP53,GJA1,CD109,SOX2,PSD3,SMAD4,GATA2,WLS,TRIM38,HLA-DRB1,NPR1,KLF4,AR,SEMA5A,CYLD,BMPR1B,FBXO32,ADM,TNFAIP3
			GO:0060013	Righting reflex	2	7	1.96	0.0321	9606.ENSP00000332256,9606.ENSP00000386200	ALDH1A3,FOXP2
			GO:2000138	Positive regulation of cell proliferation involved in heart morphogenesis	2	7	1.96	0.0321	9606.ENSP00000245479,9606.ENSP00000341551	SOX9,SMAD4
			GO:0048286	Lung alveolus development	3	41	1.37	0.0322	9606.ENSP00000233813,9606.ENSP00000249075,9606.ENSP00000386200	IGFBP5,LIF,FOXP2
			GO:0072359	Circulatory system development	10	872	0.57	0.0332	9606.ENSP00000245479,9606.ENSP00000249075,9606.ENSP00000269305,9606.ENSP00000282561,9606.ENSP00000341551,9606.ENSP00000345681,9606.ENSP00000353582,9606.ENSP00000371936,9606.ENSP00000436607,9606.ENSP00000452634	SOX9,LIF,TP53,GJA1,SMAD4,GATA2,NRP2,SEMA5A,ADM,TNFAIP2
			GO:0001558	Regulation of cell growth	7	423	0.72	0.0333	9606.ENSP00000233813,9606.ENSP00000269305,9606.ENSP00000282561,9606.ENSP00000321573,9606.ENSP00000341551,9606.ENSP00000357669,9606.ENSP00000371936	IGFBP5,TP53,GJA1,DCBLD2,SMAD4,NPR1,SEMA5A
			GO:0045936	Negative regulation of phosphate metabolic process	8	561	0.66	0.0333	9606.ENSP00000240100,9606.ENSP00000249075,9606.ENSP00000269305,9606.ENSP00000287097,9606.ENSP00000341551,9606.ENSP00000363804,9606.ENSP00000392025,9606.ENSP00000481570	DUSP4,LIF,TP53,CD109,SMAD4,KLF4,CYLD,TNFAIP3
			GO:0007423	Sensory organ development	8	563	0.66	0.0335	9606.ENSP00000245479,9606.ENSP00000323588,9606.ENSP00000326759,9606.ENSP00000332256,9606.ENSP00000345681,9606.ENSP00000363804,9606.ENSP00000386200,9606.ENSP00000401907	SOX9,SOX2,LRIG3,ALDH1A3,GATA2,KLF4,FOXP2,BMPR1B
			GO:0021983	Pituitary gland development	3	42	1.36	0.0335	9606.ENSP00000265340,9606.ENSP00000323588,9606.ENSP00000345681	PITX1,SOX2,GATA2
			GO:0045616	Regulation of keratinocyte differentiation	3	42	1.36	0.0335	9606.ENSP00000264731,9606.ENSP00000287097,9606.ENSP00000297991	TP63,CD109,AQP3
			GO:0045765	Regulation of angiogenesis	6	303	0.8	0.0342	9606.ENSP00000345681,9606.ENSP00000357669,9606.ENSP00000363804,9606.ENSP00000371936,9606.ENSP00000436607,9606.ENSP00000481570	GATA2,NPR1,KLF4,SEMA5A,ADM,TNFAIP3
			GO:0007167	Enzyme linked receptor protein signaling pathway	9	720	0.6	0.0345	9606.ENSP00000245479,9606.ENSP00000249075,9606.ENSP00000261978,9606.ENSP00000269305,9606.ENSP00000341551,9606.ENSP00000353582,9606.ENSP00000357669,9606.ENSP00000401907,9606.ENSP00000462521	SOX9,LIF,LTBP2,TP53,SMAD4,NRP2,NPR1,BMPR1B,TXNIP
			GO:0060541	Respiratory system development	5	197	0.91	0.0357	9606.ENSP00000233813,9606.ENSP00000245479,9606.ENSP00000249075,9606.ENSP00000332256,9606.ENSP00000386200	IGFBP5,SOX9,LIF,ALDH1A3,FOXP2
			GO:0048468	Cell development	14	1629	0.44	0.0359	9606.ENSP00000245479,9606.ENSP00000249075,9606.ENSP00000264144,9606.ENSP00000264731,9606.ENSP00000282561,9606.ENSP00000328998,9606.ENSP00000341551,9606.ENSP00000345681,9606.ENSP00000353582,9606.ENSP00000363822,9606.ENSP00000371936,9606.ENSP00000401907,9606.ENSP00000404854,9606.ENSP00000436607	SOX9,LIF,LAMC2,TP63,GJA1,TRAK1,SMAD4,GATA2,NRP2,AR,SEMA5A,BMPR1B,NDRG1,ADM
			GO:0032526	Response to retinoic acid	4	109	1.07	0.0361	9606.ENSP00000245479,9606.ENSP00000282561,9606.ENSP00000297991,9606.ENSP00000363804	SOX9,GJA1,AQP3,KLF4
			GO:0048839	Inner ear development	5	198	0.91	0.0361	9606.ENSP00000245479,9606.ENSP00000323588,9606.ENSP00000326759,9606.ENSP00000332256,9606.ENSP00000345681	SOX9,SOX2,LRIG3,ALDH1A3,GATA2
			GO:2000794	Regulation of epithelial cell proliferation involved in lung morphogenesis	2	8	1.9	0.0361	9606.ENSP00000245479,9606.ENSP00000386200	SOX9,FOXP2
			GO:1901654	Response to ketone	5	199	0.91	0.0362	9606.ENSP00000363804,9606.ENSP00000363822,9606.ENSP00000386200,9606.ENSP00000428205,9606.ENSP00000462521	KLF4,AR,FOXP2,FBXO32,TXNIP
			GO:0046660	Female sex differentiation	4	110	1.07	0.0367	9606.ENSP00000222725,9606.ENSP00000264731,9606.ENSP00000341551,9606.ENSP00000401907	LFNG,TP63,SMAD4,BMPR1B
			GO:0009719	Response to endogenous stimulus	13	1447	0.46	0.0383	9606.ENSP00000233813,9606.ENSP00000245479,9606.ENSP00000261978,9606.ENSP00000269305,9606.ENSP00000282561,9606.ENSP00000295006,9606.ENSP00000341551,9606.ENSP00000363804,9606.ENSP00000363822,9606.ENSP00000401907,9606.ENSP00000428205,9606.ENSP00000436607,9606.ENSP00000462521	IGFBP5,SOX9,LTBP2,TP53,GJA1,CAPN2,SMAD4,KLF4,AR,BMPR1B,FBXO32,ADM,TXNIP
			GO:0002573	Myeloid leukocyte differentiation	4	113	1.06	0.0402	9606.ENSP00000287097,9606.ENSP00000345681,9606.ENSP00000348215,9606.ENSP00000353099	CD109,GATA2,SH3PXD2A,HLA-DRB1
			GO:0008406	Gonad development	5	205	0.89	0.0406	9606.ENSP00000222725,9606.ENSP00000245479,9606.ENSP00000341551,9606.ENSP00000363822,9606.ENSP00000401907	LFNG,SOX9,SMAD4,AR,BMPR1B
			GO:0001932	Regulation of protein phosphorylation	13	1459	0.46	0.0408	9606.ENSP00000240100,9606.ENSP00000245479,9606.ENSP00000249075,9606.ENSP00000269305,9606.ENSP00000287097,9606.ENSP00000319096,9606.ENSP00000323588,9606.ENSP00000341551,9606.ENSP00000353099,9606.ENSP00000363804,9606.ENSP00000363822,9606.ENSP00000392025,9606.ENSP00000481570	DUSP4,SOX9,LIF,TP53,CD109,RAP2B,SOX2,SMAD4,HLA-DRB1,KLF4,AR,CYLD,TNFAIP3
			GO:2000278	Regulation of dna biosynthetic process	4	114	1.05	0.0409	9606.ENSP00000269305,9606.ENSP00000282561,9606.ENSP00000363804,9606.ENSP00000370224	TP53,GJA1,KLF4,PARM1
			GO:0007420	Brain development	9	745	0.59	0.0411	9606.ENSP00000265340,9606.ENSP00000269305,9606.ENSP00000323588,9606.ENSP00000332256,9606.ENSP00000345681,9606.ENSP00000346829,9606.ENSP00000353582,9606.ENSP00000371936,9606.ENSP00000386200	PITX1,TP53,SOX2,ALDH1A3,GATA2,WLS,NRP2,SEMA5A,FOXP2
			GO:0048568	Embryonic organ development	7	448	0.7	0.0414	9606.ENSP00000245479,9606.ENSP00000249075,9606.ENSP00000269305,9606.ENSP00000326759,9606.ENSP00000332256,9606.ENSP00000345681,9606.ENSP00000436607	SOX9,LIF,TP53,LRIG3,ALDH1A3,GATA2,ADM
			GO:0003014	Renal system process	4	115	1.05	0.0416	9606.ENSP00000282561,9606.ENSP00000297991,9606.ENSP00000357669,9606.ENSP00000436607	GJA1,AQP3,NPR1,ADM
			GO:0060601	Lateral sprouting from an epithelium	2	9	1.85	0.0416	9606.ENSP00000264731,9606.ENSP00000363822	TP63,AR
			GO:0007498	Mesoderm development	4	117	1.04	0.0431	9606.ENSP00000264731,9606.ENSP00000341551,9606.ENSP00000346829,9606.ENSP00000363804	TP63,SMAD4,WLS,KLF4
			GO:0045667	Regulation of osteoblast differentiation	4	117	1.04	0.0431	9606.ENSP00000233813,9606.ENSP00000245479,9606.ENSP00000264731,9606.ENSP00000401907	IGFBP5,SOX9,TP63,BMPR1B
			GO:0042542	Response to hydrogen peroxide	4	119	1.03	0.0451	9606.ENSP00000295006,9606.ENSP00000363804,9606.ENSP00000462521,9606.ENSP00000481570	CAPN2,KLF4,TXNIP,TNFAIP3
			GO:0009952	Anterior/posterior pattern specification	5	214	0.87	0.0454	9606.ENSP00000222725,9606.ENSP00000242728,9606.ENSP00000269305,9606.ENSP00000341551,9606.ENSP00000346829	LFNG,BHLHE41,TP53,SMAD4,WLS
			GO:0035270	Endocrine system development	4	120	1.03	0.0458	9606.ENSP00000245479,9606.ENSP00000265340,9606.ENSP00000323588,9606.ENSP00000345681	SOX9,PITX1,SOX2,GATA2
			GO:0002761	Regulation of myeloid leukocyte differentiation	4	121	1.03	0.0466	9606.ENSP00000249075,9606.ENSP00000345681,9606.ENSP00000353099,9606.ENSP00000374125	LIF,GATA2,HLA-DRB1,SIGLEC15
			GO:0014745	Negative regulation of muscle adaptation	2	10	1.81	0.0466	9606.ENSP00000233813,9606.ENSP00000363804	IGFBP5,KLF4
			GO:0046598	Positive regulation of viral entry into host cell	2	10	1.81	0.0466	9606.ENSP00000349596,9606.ENSP00000353099	TRIM38,HLA-DRB1
			GO:0010557	Positive regulation of macromolecule biosynthetic process	15	1906	0.4	0.0467	9606.ENSP00000229307,9606.ENSP00000245479,9606.ENSP00000249075,9606.ENSP00000264731,9606.ENSP00000265340,9606.ENSP00000269305,9606.ENSP00000277225,9606.ENSP00000323588,9606.ENSP00000341551,9606.ENSP00000345681,9606.ENSP00000353099,9606.ENSP00000363804,9606.ENSP00000363822,9606.ENSP00000370224,9606.ENSP00000401907	NANOG,SOX9,LIF,TP63,PITX1,TP53,ZNF462,SOX2,SMAD4,GATA2,HLA-DRB1,KLF4,AR,PARM1,BMPR1B
			GO:0051972	Regulation of telomerase activity	3	51	1.28	0.047	9606.ENSP00000269305,9606.ENSP00000363804,9606.ENSP00000370224	TP53,KLF4,PARM1
			GO:0001706	Endoderm formation	3	52	1.27	0.0485	9606.ENSP00000229307,9606.ENSP00000240100,9606.ENSP00000323588	NANOG,DUSP4,SOX2
